# Supplementary material for: Enhancer–promoter interactions and transcription are largely maintained upon acute loss of CTCF, cohesin, WAPL or YY1
Source: Nat Genet. 2022 Dec 5;54(12):1919–32. doi: 10.1038/s41588-022-01223-8 (PMC9729117; doi:10.1038/s41588-022-01223-8)
Supplement: Supplementary file 4 — Supplementary Table 1: Plasmids, primers and antibodies used in the present study. Supplementary Table 2: Summary of Micro-C interactions. Supplementary Table 3: TAD arrowhead. Supplementary Table 4: TAD insulation score. Supplementary Table 5: Loop-calling options and filtering parameters for Chromosight. Supplementary Table 6: Mustache loops. Supplementary Table 7: Chromosight loops. Supplementary Table 8: Cohesin loops called by Chromosight using Micro-C data at 4-kb resolution. Supplementary Table 9: E–P loops called by Chromosight using Micro-C data at 4-kb resolution. Supplementary Table 10: P–P loops called by Chromosight using Micro-C data at 4-kb resolution. [file 41588_2022_1223_MOESM4_ESM.xlsx]

## Sheet: Table.S1
Supplementary Table 1. Plasmids, primers and antibodies used in this study
Reagent type	Name	Sequence / Cat #	Purpose
Plasmid	pASH107	Supplemental file	Homology repair vector to generate ΔCTCF mESCs (C58: FLAG-BFP-mAID-TEV-CTCF); re-targets the endogenously tagged FLAG-Halo-CTCF in C36 osTir1 mESCs.
Plasmid	pASH112	Supplemental file	Homology repair vector to generate ΔRAD21 mESCs (F1: Rad21-GDGAGLIN-BFP-mAID-V5); re-targets the endogenously tagged RAD21-SNAPf-V5 in C36 osTir1 mESCs.
Plasmid	pASH117	Supplemental file	Homology repair vector to generate ΔWAPL mESCs (C40: HA-BFP-mAID-GDGAGLIN-mWAPL); targets WAPL.
Plasmid	pTSH001	Supplemental file	Homology repair vector to generate ΔYY1 mESCs (YD39: miniIAA7-mScarletI-YY1); targets YY1
Plasmid	pTSH002	Supplemental file	Homology repair vector to generate HaloTag-YY1 mESCs (YN11/YN31: 3xFLAG-HaloTag-YY1); targets YY1
Plasmid	pTSH006	Supplemental file	Homology repair vector to generate ΔCTCF mESCs (CD1: FLAG-mNeonGreen-mAID-TEV-CTCF); targets CTCF in YN11-osTir1 mESCs.
Plasmid	pTSH009	Supplemental file	Homology repair vector to generate ΔRAD21 mESCs (RD35: RAD21-mNeonGreen-mAID-V5); targets RAD21 in YN11-osTir1 mESCs.
Plasmid	pTSH013	Supplemental file	Overexpression L30::HaloTag-YY1
Plasmid	pTSH014	Supplemental file	Overexpression L30::YY1-HaloTag
Plasmid	pTSH015	Supplemental file	Overexpression L30::HaloTag-SOX2
Plasmid	pTSH016	Supplemental file	Overexpression L30::HaloTag-KLF4
Plasmid	pASH108	Supplemental file	Cas9 Venus vector w/ sgRNA #1N (TCCACATAATGGGGGTCGAA) to generate ΔCTCF mESCs
Plasmid	pASH109	Supplemental file	Cas9 Venus vector w/ sgRNA #3N (TCCATGGCAGAAATCGGTAC) to generate ΔCTCF mESCs
Plasmid	pASH110	Supplemental file	Cas9 Venus vector w/ sgRNA #4C (TCGGCAGCGAGATCGCGCGC) to generate ΔCTCF mESCs
Plasmid	pASH111	Supplemental file	Cas9 Venus vector w/ sgRNA #5C (TTCCGGCGAGCCAACCACTG) to generate ΔCTCF mESCs
Plasmid	pASH113	Supplemental file	Cas9 Venus vector w/ sgRNA #1N (CACATCATTGGCGACGGCGC) to generate ΔRAD21 mESCs
Plasmid	pASH114	Supplemental file	Cas9 Venus vector w/ sgRNA #2N (CGAAATGAAGCGCACCACCC) to generate ΔRAD21 mESCs
Plasmid	pASH115	Supplemental file	Cas9 Venus vector w/ sgRNA #1C (GCGGGCTCGCCGTGAAAGAG) to generate ΔRAD21 mESCs
Plasmid	pASH116	Supplemental file	Cas9 Venus vector w/ sgRNA #2C (CTGGGGCTCGACTCTACTTG) to generate ΔRAD21 mESCs
Plasmid	pASH118	Supplemental file	Cas9 Venus vector w/ sgRNA #1 (ACTAAGAGTAGTCCGTTTGT) to generate ΔWAPL mESCs
Plasmid	pASH119	Supplemental file	Cas9 Venus vector w/ sgRNA #2 (GTCAAAATGACATCCAGATT) to generate ΔWAPL mESCs
Plasmid	pASH120	Supplemental file	Cas9 Venus vector w/ sgRNA #3 (GATTTGGAAAAACTTACAGT) to generate ΔWAPL mESCs
gRNA primer	sgRNA_124_for	CACCGATGTAGAGGGTGTCGCCCG	Cas9 Venus vector w/ sgRNA #124 to generate ΔYY1/HaloTag-YY1 mESCs
gRNA primer	sgRNA_124_rev	AAACCGGGCGACACCCTCTACATC	Cas9 Venus vector w/ sgRNA #124 to generate ΔYY1/HaloTag-YY1 mESCs
gRNA primer	sgRNA_151_for	CACCGCGACACCCTCTACATCGCCA	Cas9 Venus vector w/ sgRNA #151 to generate ΔYY1/HaloTag-YY1 mESCs
gRNA primer	sgRNA_151_rev	AAACTGGCGATGTAGAGGGTGTCGC	Cas9 Venus vector w/ sgRNA #151 to generate ΔYY1/HaloTag-YY1 mESCs
gRNA primer	sgRNA_160_for	CACCGCTACATCGCCACGGACGGCT	Cas9 Venus vector w/ sgRNA #160 to generate ΔYY1/HaloTag-YY1 mESCs
gRNA primer	sgRNA_160_rev	AAACAGCCGTCCGTGGCGATGTAGC	Cas9 Venus vector w/ sgRNA #160 to generate ΔYY1/HaloTag-YY1 mESCs
gRNA primer	sgRNA_210_for	CACCGCTTACCAGAGACGCCGGGAA	Cas9 Venus vector w/ sgRNA #210 to generate ΔCTCF mESCs in YY1-Halotag cell line
gRNA primer	sgRNA_210_rev	AAACTTCCCGGCGTCTCTGGTAAGC	Cas9 Venus vector w/ sgRNA #210 to generate ΔCTCF mESCs in YY1-Halotag cell line
gRNA primer	sgRNA_211_for	CACCGTTACCAGAGACGCCGGGAAG	Cas9 Venus vector w/ sgRNA #211 to generate ΔCTCF mESCs in YY1-Halotag cell line
gRNA primer	sgRNA_211_rev	AAACCTTCCCGGCGTCTCTGGTAAC	Cas9 Venus vector w/ sgRNA #211 to generate ΔCTCF mESCs in YY1-Halotag cell line
gRNA primer	sgRNA_101_for	CACCGTAATATGGAACCGTGGTCCA	Cas9 Venus vector w/ sgRNA #101 to generate ΔRAD21 mESCs in YY1-Halotag cell line
gRNA primer	sgRNA_101_rev	AAACTGGACCACGGTTCCATATTAC	Cas9 Venus vector w/ sgRNA #101 to generate ΔRAD21 mESCs in YY1-Halotag cell line
gRNA primer	sgRNA_100_for	CACCGAATATGGAACCGTGGTCCAG	Cas9 Venus vector w/ sgRNA #100 to generate ΔRAD21 mESCs in YY1-Halotag cell line
gRNA primer	sgRNA_100_rev	AAACCTGGACCACGGTTCCATATTC	Cas9 Venus vector w/ sgRNA #100 to generate ΔRAD21 mESCs in YY1-Halotag cell line
gRNA primer	sgRNA_191_for	CACCGACAAATTGCCCCCGTGTGCA	Cas9 Venus vector w/ sgRNA #191 to generate ΔRAD21 mESCs in YY1-Halotag cell line
gRNA primer	sgRNA_191_rev	AAACTGCACACGGGGGCAATTTGTC	Cas9 Venus vector w/ sgRNA #191 to generate ΔRAD21 mESCs in YY1-Halotag cell line
Primer	ASH66_mCTCF_genome_F1	AGCACTGGTAGTTCTTTGTGGT	ΔCTCF mESCs genotyping primer
Primer	ASH67_mCTCF_genome_R1	GTTGGCTTCGGAGGCTTCATA	ΔCTCF mESCs genotyping primer
Primer	3DN2	GGTGCCCTCGTAGGGTTG	ΔCTCF mESCs genotyping primer
Primer	1332_Halo_REV	AACAGCAGCTTCGGGACAGG	ΔCTCF mESCs genotyping primer
Primer	1331_Halo_FWD	ACCACGTCCGCTTCATGGAT	ΔCTCF mESCs genotyping primer
Primer	ASH97_GMD/gPCR_OUT_mRad21_fwd	CTGGAGCACCCGTGACAGTTC	ΔRAD21 mESCs genotyping primer
Primer	ASH98_GMD/gPCR_OUT_mRad21_rev	CTGAGGAGTCACGCCACTGT	ΔRAD21 mESCs genotyping primer
Primer	ASH99 GMD/SNAP_fwd_END	ACATGAAGGACACCGCCTTGG	ΔRAD21 mESCs genotyping primer
Primer	ASH100 GMD/SNAP_rev_END	TCTCGTGCAGCCCTTGTTCG	ΔRAD21 mESCs genotyping primer
Primer	ASH101_mRad21_F1_genome	GAAGTGTCAAGCCAGGGGTA	ΔRAD21 mESCs genotyping primer
Primer	ASH102_mRad21_R1_genome	TGCGGTGCATAGCATCAGAG	ΔRAD21 mESCs genotyping primer
Primer	2441_mWAPL_gPCR_OUTfwd	GGAGTTCTCCAACTTCAGAAAGATGT	ΔWAPL mESCs genotyping primer
Primer	2442_mWAPL_gPCR_OUTrev	CCAAACACTCCATGCACACAAG	ΔWAPL mESCs genotyping primer
Primer	CC653_Nanog_pos_for	GCAGAGCCACAGAAGGAATC	ChIP-qPCR of CTCF/Cohesin positive region
Primer	CC654_Nanog_pos_rev	TTGCCACCTGAAACCACATG	ChIP-qPCR of CTCF/Cohesin positive region
Primer	CC655_Nanog_neg_for	CTTTGGACAGGCATCGTAGC	ChIP-qPCR of CTCF/Cohesin negative region
Primer	CC656_Nanog_neg_rev	GCAGTATCTCACCATGCAGC	ChIP-qPCR of CTCF/Cohesin negative region
Primer	ES_SH_039_Necap1_pos_for	TAACCTCGAAGCTGTACCCG	ChIP-qPCR of YY1 positive region
Primer	ES_SH_040_Necap1_pos_rev	CGGAATCCGGTAGACGCTGA	ChIP-qPCR of YY1 positive region
Primer	ES_SH_041_Necap1_neg_for	TCTGGACAAAGGTGTAAGGCA	ChIP-qPCR of YY1 negative region
Primer	ES_SH_042_Necap1_neg_rev	AGCCACGTTGTAGGAAAACAC	ChIP-qPCR of YY1 negative region
Primer	TH_YY1_001	ATCCAGCACAGTGGCGGCCGCTGGGTCGACAATCAACCTCTGG	Amplify PB backbone for YY1
Primer	TH_YY1_002	GGCGTTTGTTCTGCGACGCGTACTGACGGGCACCGGAGC	Amplify PB backbone for YY1
Primer	TH_YY1_003	ACAACCAGGGATCCAAGGAGAAGAGTG	insert_YY1C-AID-mScarletI_fwd
Primer	TH_YY1_004	TCTTTTCACTTGTCATCGTCATCCTTG	insert_YY1C-AID-mScarletI_rev
Primer	TH_YY1_005	ACAACCAGAGCGGAGATGGCGCTGGA	insert_YY1C-Halotag_fwd
Primer	TH_YY1_006	TCTTTTCACTTGTCATCGTCATCCTTGTAATCGATGTC	insert_YY1C-Halotag_rev
Primer	TH_YY1_007	AATTCGAGCTCGGTACTCGGGAGAAACAGGGTAATG	Left_YY1C_fwd
Primer	TH_YY1_008	TTGGATCCCTGGTTGTTTTTGGCTTTAG	Left_YY1C-AID-mScaletI_rev
Primer	TH_YY1_009	CTCCGCTCTGGTTGTTTTTGGCTTTAG	Left_YY1C-Halotag_rev
Primer	TH_YY1_010	GCATTCGCGAGGTACGAACATCAGCATCTGGCAG	Right_YY1C_rev
Primer	TH_YY1_011	ACGATGACAAGTGAAAAGAAGAGAGAAGACCTTC	Right_YY1C-Flag_fwd
Primer	TH_YY1_012	ACGATGACAAGTGAAAAGAAGAGAGAAGAACTTC	Right_YYC-Flag_PAM(C29A)_fwd
Primer	TH_YY1_021	GAGGCGGAACGCGATCGCGTCGCAGAACAAACG	Amplify L30-YY1 for PB
Primer	TH_YY1_022	AATCCAGAGGTTGATTGTCACTGGTTGTTTTTGGCTTTAG	Amplify L30-YY1 for PB
Primer	TH_YY1_023	AATCCAGAGGTTGATTGCTTGTCATCGTCATCCTTGTAATC	Amplify L30-YY1 for PB
Primer	TH_YY1_024	CAAGAAGAGTTACCTGGGCG	genotyping for YY1
Primer	TH_YY1_025	TGCTTCTGCTCCCACTTCTT	genotyping for YY1
Primer	TH_YY1_026	CATGGCCGACTACAAAGACC	genotyping for YY1
Primer	TH_YY1_027	CGGGGTTGAGGAGTTGGTAT	genotyping for YY1
Antibody	anti-CTCF	Novus NBP2-52909	Western Blot
Antibody	anti-CTCF	EMD 07-729	Western Blot, ChIP-seq
Antibody	anti-CTCF	Abcam ab128873	ChIP-seq
Antibody	anti-Halo	Promega G921A	Western Blot
Antibody	anti-RAD21	EMD 05-908	Western Blot
Antibody	anti-RAD21	Abcam ab154769	Western Blot
Antibody	anti-RAD21	Abcam ab154769	ChIP-seq
Antibody	anti-V5	ThermoFisher R960-25	Western Blot
Antibody	anti-YY1	Santa Cruz Biotechnology sc-7341	Western Blot
Antibody	anti-YY1	Abcam ab38422	Western Blot
Antibody	anti-YY1	Abcam ab38422	ChIP-seq
Antibody	anti-YY1	Abcam ab109237	ChIP-seq
Antibody	anti-YY1	Bethyl Laboratories Inc. A302-778A	ChIP-seq
Antibody	anti-YY1	Bethyl Laboratories Inc. A302-779A	ChIP-seq
Antibody	anti-RFP / anti-mScarletI	Chromotek 6G6	Western Blot
Antibody	anti-RFP / anti-mScarletI	Rockland 600-401-379	ChIP-seq
Antibody	anti-WAPL	Proteintech 16370-1-AP	Western Blot
Antibody	anti-HA	Abcam ab9110	Western Blot
Antibody	anti-ACTB	Sigma A2228	Western Blot
Antibody	anti-OCT4	Santa Cruz Biotechnology sc-8628	Western Blot
Antibody	anti-TBP	abcam ab51841	Western Blot
Antibody	anti-H2B	ThermoFisher MA524697	Western Blot
Antibody	anti-SMC1A	Bethyl laboratories A300-055A	ChIP-seq
Antibody	anti-SMC3	Bethyl laboratories A300-060A	ChIP-seq

## Sheet: Table.S2
Supplementary Table 2. Summary of Micro-C interactions
	CTCF UT		CTCF IAA				RAD21 UT		RAD21 IAA				WAPL UT		WAPL IAA		YY1 UT		YY1 IAA
Counts	rep1	rep2	rep1	rep2	rep3	rep4	rep1	rep2	rep1	rep2	rep3	rep4	rep1	rep2	rep1	rep2	rep1	rep2	rep1	rep2
Total	284263450	405397438	1076551743	326051995	365630327	1076551743	352964084	369521848	1154514064	342715838	322052550	1154514064	301679004	379681173	368403406	333144469	544849148	578002433	580095307	563424441
valid_interaction_rmdup	242954538	331967455	890880947	287614319	319849496	890880947	300894720	303448737	962987379	274373671	282568220	962987379	264032865	322511038	315948465	289470173	407437532	440272279	434152517	430186549
trans_interaction	27022029	36743388	72607186	35009926	28432495	72607186	38627344	41043260	122532145	46695105	37132840	122532145	25070523	30914979	26230120	23785756	33451133	32097032	33388610	32931993
cis_interaction	215932509	295224067	818273761	252604393	291417001	818273761	262267376	262405477	840455234	227678566	245435380	840455234	238962342	291596059	289718345	265684417	373986399	408175247	400763907	397254556
cis_shortRange	138126721	188536883	537858862	158173390	187313826	537858862	170772151	169540888	570089448	154466832	164923771	570089448	155063505	188794478	184091962	164910266	244514131	266504178	260564422	259160966
cis_longRange	77805788	106687184	280414899	94431003	104103175	280414899	91495225	92864589	270365786	73211734	80511609	270365786	83898837	102801581	105626383	100774151	129472268	141671069	140199485	138093590
Valid_interaction_pairs	284263450	405397438	1076551743	326051995	365630327	1076551743	352964084	369521848	1154514064	342715838	322052550	1154514064	301679004	379681173	368403406	333144469	544849148	578002433	580095307	563424441
Valid_interaction_pairs_FF	66644408	95216590	246309880	76299234	84547981	246309880	82337939	86475166	266342584	79045098	74377095	266342584	70448291	88442711	85756544	77428409	117558701	125024975	126329284	122164486
Valid_interaction_pairs_RR	66876858	95387755	246770155	76486778	84769155	246770155	82513955	86654473	266835689	79237338	74530818	266835689	70553177	88573153	85959964	77577748	117883281	125487029	126677766	122624882
Valid_interaction_pairs_RF	62411999	89183578	225079350	71473811	77760090	225079350	76776600	80979604	243791844	73723570	68067729	243791844	65169943	81775839	79252866	71130967	106757060	112566240	114347458	110600322
Valid_interaction_pairs_FR	88330185	125609515	358392358	101792172	118553101	358392358	111335590	115412605	377543947	110709832	105076908	377543947	95507593	120889470	117434032	107007345	202650106	214924189	212740799	208034751
Filtered_pairs	91774123	117713196	156739635	66194156	54639230	156739635	64760002	79571640	188020832	47401904	44017047	188020832	79575286	91495511	82774000	56916010	78758821	84600193	90633160	89629595
	CTCF UT		CTCF IAA				RAD21 UT		RAD21 IAA				WAPL UT		WAPL IAA		YY1 UT		YY1 IAA
Percentage	rep1	rep2	rep1	rep2	rep3	rep4	rep1	rep2	rep1	rep2	rep3	rep4	rep1	rep2	rep1	rep2	rep1	rep2	rep1	rep2
trans_interaction	0.111223	0.110684	0.0815004	0.121725	0.0888934	0.0815004	0.128375	0.135256	0.127242	0.170188	0.131412	0.127242	0.0949523	0.0958571	0.0830202	0.08217	0.0821013	0.0729027	0.0769053	0.0765528
cis_interaction	0.888777	0.889316	0.9185	0.878275	0.911107	0.9185	0.871625	0.864744	0.872758	0.829812	0.868588	0.872758	0.905048	0.904143	0.91698	0.91783	0.917899	0.927097	0.923095	0.923447
cis_shortRange	0.568529	0.567938	0.603738	0.54995	0.585631	0.603738	0.567548	0.558713	0.592001	0.56298	0.58366	0.592001	0.587289	0.585389	0.582665	0.569697	0.600127	0.605317	0.600168	0.602439
cis_longRange	0.320248	0.321378	0.314761	0.328325	0.325476	0.314761	0.304077	0.306031	0.280757	0.266832	0.284928	0.280757	0.317759	0.318754	0.334315	0.348133	0.317772	0.321781	0.322927	0.321009
Valid_interaction_pairs_FF	0.234446	0.234872	0.228795	0.234009	0.231239	0.228795	0.233276	0.234019	0.230697	0.230643	0.230947	0.230697	0.233521	0.232939	0.232779	0.232417	0.215764	0.216305	0.217773	0.216825
Valid_interaction_pairs_RR	0.235264	0.235294	0.229223	0.234585	0.231844	0.229223	0.233774	0.234504	0.231124	0.231204	0.231424	0.231124	0.233868	0.233283	0.233331	0.232865	0.216359	0.217105	0.218374	0.217642
Valid_interaction_pairs_RF	0.219557	0.21999	0.209074	0.21921	0.212674	0.209074	0.21752	0.219147	0.211164	0.215116	0.211356	0.211164	0.216024	0.21538	0.215125	0.213514	0.195939	0.19475	0.197118	0.1963
Valid_interaction_pairs_FR	0.310734	0.309843	0.332908	0.312196	0.324243	0.332908	0.31543	0.31233	0.327015	0.323037	0.326273	0.327015	0.316587	0.318397	0.318765	0.321204	0.371938	0.37184	0.366734	0.369233
Filtered_pairs	0.322849	0.290365	0.145594	0.203017	0.149438	0.145594	0.183475	0.215337	0.162857	0.138313	0.136677	0.162857	0.263775	0.24098	0.224683	0.170845	0.144552	0.146366	0.156238	0.15908

## Sheet: Table.S3
Supplementary Table 3. TAD arrowhead
Chr	TAD_start	TAD_end
chr10	99635000	100285000
chr10	96115000	97315000
chr10	97345000	97700000
chr10	90060000	90695000
chr10	26360000	26915000
chr10	68325000	69165000
chr10	102465000	102835000
chr10	13510000	14330000
chr10	30820000	31305000
chr10	87550000	88345000
chr10	3325000	3970000
chr10	122100000	122530000
chr10	4600000	5185000
chr10	107420000	107745000
chr10	25670000	26100000
chr10	87005000	87530000
chr10	83690000	84620000
chr10	44270000	45045000
chr10	57460000	57850000
chr10	23795000	24140000
chr10	21430000	22010000
chr10	17730000	18215000
chr10	118565000	119060000
chr10	7850000	8240000
chr10	33985000	34340000
chr10	20370000	20945000
chr10	83800000	84475000
chr10	121640000	122065000
chr10	13015000	13450000
chr10	99160000	99600000
chr10	45050000	45370000
chr10	67305000	67835000
chr10	39890000	40220000
chr10	119785000	120135000
chr10	59365000	59875000
chr10	39155000	39530000
chr10	117450000	117625000
chr10	43565000	43855000
chr10	66900000	67125000
chr10	12710000	12995000
chr10	52220000	52380000
chr10	94980000	95495000
chr10	121080000	121255000
chr10	53365000	53510000
chr10	122795000	122985000
chr10	90715000	91020000
chr10	95910000	96100000
chr10	117225000	117445000
chr10	95525000	95890000
chr10	127745000	128010000
chr10	40995000	41285000
chr10	79700000	80165000
chr10	130225000	130300000
chr10	24160000	24315000
chr10	93060000	93280000
chr10	69200000	69305000
chr10	24780000	24875000
chr10	94230000	94605000
chr10	21015000	21185000
chr10	110790000	110935000
chr10	94655000	94965000
chr10	83535000	83620000
chr10	5475000	5575000
chr10	41510000	41690000
chr10	41970000	42295000
chr10	77975000	78175000
chr10	117490000	117680000
chr10	18755000	18915000
chr10	117790000	118010000
chr10	75555000	75960000
chr10	63145000	63240000
chr10	76815000	77030000
chr10	70305000	70550000
chr10	81375000	81550000
chr10	88730000	88825000
chr10	82925000	83200000
chr10	61795000	62180000
chr10	86300000	86465000
chr10	40355000	40525000
chr10	127945000	128020000
chr10	89460000	89635000
chr10	93895000	94145000
chr10	80905000	80995000
chr10	85445000	85650000
chr10	71235000	71415000
chr10	74915000	75170000
chr10	93600000	93800000
chr10	75265000	75500000
chr10	61150000	61415000
chr10	76570000	76740000
chr10	62485000	62565000
chr10	117335000	117435000
chr10	128090000	128300000
chr10	61825000	62100000
chr10	108295000	108445000
chr10	83210000	83340000
chr10	43945000	44075000
chr10	79540000	79665000
chr10	42830000	42995000
chr10	82645000	82755000
chr10	69855000	69980000
chr10	59150000	59290000
chr10	60770000	61075000
chr10	93060000	93150000
chr10	77625000	77940000
chr10	61465000	61665000
chr10	42565000	42640000
chr10	43450000	43555000
chr10	85870000	85955000
chr10	128090000	128195000
chr10	20140000	20285000
chr10	18830000	18905000
chr10	62105000	62180000
chr10	78245000	78410000
chr10	60135000	60255000
chr10	60300000	60755000
chr10	80170000	80260000
chr10	74920000	75035000
chr10	115170000	115315000
chr10	93435000	93585000
chr10	69665000	69840000
chr10	82760000	82900000
chr10	116475000	116555000
chr10	77130000	77255000
chr10	76340000	76515000
chr10	75855000	75955000
chr10	126900000	127055000
chr10	80435000	80525000
chr10	71325000	71415000
chr10	77650000	77860000
chr10	127505000	127665000
chr10	68165000	68280000
chr10	121365000	121525000
chr10	25275000	25365000
chr10	127070000	127335000
chr10	77280000	77490000
chr10	127385000	127490000
chr10	111335000	111470000
chr10	4245000	4345000
chr10	93155000	93275000
chr10	84750000	84915000
chr10	39545000	39680000
chr10	111505000	111645000
chr10	116320000	116460000
chr10	8795000	8895000
chr10	119065000	119170000
chr10	94015000	94125000
chr10	121535000	121625000
chr10	75765000	75845000
chr10	117230000	117330000
chr10	67195000	67280000
chr10	127165000	127335000
chr10	117845000	118000000
chr10	7120000	7215000
chr10	93290000	93405000
chr10	21295000	21370000
chr10	81385000	81460000
chr10	128820000	128895000
chr10	62575000	62650000
chr10	117065000	117215000
chr10	128340000	128540000
chr10	70165000	70300000
chr10	85960000	86060000
chr10	111010000	111100000
chr10	60760000	60835000
chr10	59880000	60000000
chr10	85210000	85340000
chr10	93830000	93890000
chr10	127765000	127845000
chr10	61480000	61595000
chr10	88370000	88450000
chr10	61335000	61420000
chr10	120575000	120700000
chr10	75045000	75160000
chr10	66910000	66995000
chr10	128340000	128480000
chr10	123120000	123190000
chr10	79820000	79955000
chr10	60295000	60410000
chr10	81190000	81280000
chr10	76120000	76215000
chr10	115175000	115245000
chr10	127680000	127740000
chr10	128575000	128700000
chr10	62280000	62420000
chr10	80570000	80690000
chr10	116945000	117035000
chr10	81190000	81345000
chr10	79980000	80135000
chr10	62185000	62255000
chr10	61865000	61975000
chr10	79985000	80045000
chr10	78070000	78155000
chr10	75655000	75735000
chr10	80700000	80790000
chr10	80295000	80385000
chr10	60015000	60105000
chr11	44555000	45705000
chr11	56125000	57465000
chr11	19025000	19785000
chr11	16505000	16950000
chr11	21630000	21990000
chr11	45060000	45575000
chr11	16575000	16945000
chr11	71330000	72040000
chr11	31220000	31635000
chr11	7210000	7565000
chr11	109870000	110280000
chr11	65160000	65685000
chr11	11465000	11785000
chr11	6645000	7185000
chr11	43765000	44380000
chr11	80870000	81540000
chr11	55510000	56110000
chr11	66520000	66890000
chr11	44585000	45010000
chr11	33165000	33625000
chr11	90210000	90535000
chr11	71545000	72035000
chr11	69250000	69545000
chr11	77100000	77450000
chr11	88275000	88730000
chr11	85380000	85825000
chr11	119300000	119905000
chr11	52480000	53250000
chr11	114685000	115010000
chr11	8545000	8860000
chr11	75715000	76175000
chr11	29550000	29705000
chr11	113835000	114655000
chr11	31655000	32155000
chr11	108050000	108420000
chr11	34680000	34810000
chr11	85840000	86170000
chr11	51605000	51690000
chr11	69630000	70010000
chr11	55165000	55460000
chr11	87130000	87400000
chr11	62330000	62600000
chr11	93545000	93845000
chr11	78960000	79335000
chr11	3450000	3920000
chr11	55385000	55465000
chr11	53445000	53890000
chr11	50940000	51050000
chr11	75715000	75995000
chr11	49635000	49875000
chr11	74395000	74575000
chr11	86200000	86480000
chr11	119020000	119090000
chr11	23005000	23215000
chr11	36220000	36525000
chr11	18875000	19010000
chr11	45940000	46250000
chr11	66900000	67010000
chr11	89985000	90175000
chr11	20430000	20690000
chr11	5120000	5455000
chr11	87960000	88215000
chr11	74630000	74850000
chr11	82205000	82730000
chr11	105340000	105590000
chr11	98260000	98675000
chr11	69725000	69995000
chr11	61100000	61505000
chr11	96270000	96355000
chr11	52410000	53250000
chr11	106790000	106980000
chr11	70405000	70785000
chr11	9005000	9135000
chr11	43470000	43750000
chr11	53260000	53430000
chr11	67980000	68430000
chr11	116075000	116575000
chr11	69130000	69545000
chr11	24035000	24335000
chr11	23320000	23485000
chr11	115715000	115870000
chr11	35765000	36015000
chr11	75765000	76175000
chr11	5970000	6240000
chr11	30090000	30225000
chr11	113850000	114465000
chr11	61935000	62280000
chr11	86890000	87015000
chr11	88845000	89060000
chr11	22625000	22965000
chr11	76450000	76645000
chr11	109235000	109620000
chr11	79580000	79930000
chr11	72215000	72560000
chr11	115720000	115810000
chr11	115550000	116015000
chr11	117390000	117685000
chr11	101910000	101980000
chr11	19815000	20045000
chr11	67025000	67105000
chr11	51290000	51550000
chr11	81630000	81965000
chr11	77490000	77645000
chr11	11805000	11970000
chr11	62920000	63165000
chr11	115615000	115885000
chr11	85840000	86045000
chr11	114725000	114920000
chr11	105915000	106185000
chr11	101660000	101745000
chr11	110355000	110495000
chr11	55195000	55380000
chr11	102300000	102435000
chr11	113650000	113820000
chr11	83775000	84065000
chr11	40520000	40610000
chr11	80380000	80465000
chr11	6420000	6630000
chr11	20125000	20230000
chr11	104570000	104685000
chr11	87965000	88055000
chr11	57470000	57780000
chr11	81995000	82180000
chr11	96140000	96260000
chr11	108880000	109200000
chr11	50435000	50770000
chr11	53465000	53705000
chr11	100620000	100705000
chr11	87245000	87395000
chr11	93860000	93960000
chr11	74945000	75160000
chr11	78555000	78830000
chr11	100555000	100710000
chr11	51085000	51165000
chr11	69040000	69130000
chr11	103980000	104210000
chr11	89080000	89325000
chr11	100970000	101070000
chr11	107015000	107175000
chr11	116875000	117045000
chr11	22510000	22615000
chr11	98150000	98250000
chr11	57800000	57930000
chr11	96365000	96690000
chr11	52230000	52345000
chr11	72340000	72430000
chr11	77825000	77975000
chr11	83300000	83430000
chr11	49180000	49270000
chr11	97785000	98020000
chr11	67110000	67360000
chr11	119495000	119900000
chr11	75175000	75450000
chr11	115630000	115710000
chr11	80270000	80370000
chr11	106500000	106770000
chr11	100170000	100300000
chr11	3200000	3265000
chr11	104290000	104455000
chr11	84910000	84980000
chr11	30800000	30875000
chr11	86220000	86350000
chr11	107700000	108005000
chr11	54700000	54860000
chr11	61175000	61410000
chr11	58170000	58350000
chr11	93970000	94105000
chr11	62610000	62710000
chr11	78185000	78325000
chr11	105920000	106025000
chr11	101785000	101975000
chr11	83540000	83745000
chr11	31670000	31870000
chr11	20250000	20405000
chr11	116725000	116810000
chr11	120715000	120785000
chr11	59230000	59295000
chr11	109295000	109435000
chr11	102465000	102695000
chr11	76250000	76400000
chr11	82745000	82905000
chr11	63205000	63390000
chr11	53735000	53860000
chr11	70035000	70210000
chr11	99030000	99155000
chr11	83785000	83935000
chr11	107195000	107475000
chr11	32765000	33145000
chr11	88980000	89065000
chr11	79585000	79700000
chr11	102725000	103065000
chr11	62105000	62275000
chr11	79710000	79925000
chr11	62305000	62405000
chr11	4220000	4455000
chr11	97885000	97990000
chr11	49710000	49850000
chr11	106190000	106270000
chr11	88065000	88200000
chr11	109655000	109860000
chr11	106635000	106770000
chr11	103745000	103925000
chr11	95005000	95255000
chr11	95335000	95525000
chr11	69630000	69740000
chr11	116310000	116460000
chr11	52130000	52220000
chr11	101320000	101415000
chr11	78010000	78175000
chr11	68895000	69005000
chr11	78345000	78505000
chr11	53460000	53650000
chr11	33730000	33920000
chr11	84515000	84810000
chr11	31950000	32135000
chr11	116385000	116445000
chr11	117220000	117370000
chr11	59230000	59505000
chr11	113170000	113640000
chr11	114800000	114910000
chr11	97335000	97625000
chr11	75770000	75975000
chr11	101805000	101905000
chr11	100740000	101075000
chr11	58965000	59190000
chr11	77720000	77815000
chr11	57945000	58095000
chr11	95120000	95250000
chr11	107865000	107995000
chr11	35770000	35830000
chr11	75170000	75290000
chr11	117860000	118045000
chr11	35450000	35690000
chr11	94125000	94275000
chr11	98910000	98985000
chr11	97630000	97740000
chr11	84710000	84800000
chr11	118510000	118990000
chr11	107380000	107470000
chr11	57950000	58035000
chr11	20790000	20910000
chr11	49885000	49975000
chr11	36035000	36205000
chr11	59535000	59780000
chr11	117065000	117175000
chr11	3995000	4090000
chr11	58105000	58165000
chr11	32350000	32635000
chr11	112810000	113160000
chr11	5470000	5540000
chr11	61515000	61725000
chr11	51810000	51970000
chr11	100330000	100420000
chr11	8425000	8530000
chr11	59845000	60075000
chr11	118995000	119225000
chr11	120005000	120310000
chr11	114470000	114655000
chr11	86540000	86655000
chr11	70230000	70375000
chr11	49980000	50125000
chr11	95865000	95950000
chr11	103160000	103325000
chr11	32175000	32335000
chr11	120370000	120475000
chr11	85380000	85480000
chr11	116310000	116380000
chr11	102885000	103005000
chr11	76980000	77095000
chr11	98685000	98795000
chr11	3690000	3885000
chr11	95530000	95660000
chr11	69140000	69250000
chr11	5110000	5260000
chr11	79020000	79210000
chr11	70645000	70765000
chr11	58170000	58235000
chr11	3465000	3645000
chr11	19835000	19915000
chr11	6545000	6625000
chr11	79210000	79335000
chr11	62750000	62880000
chr11	96765000	96860000
chr11	102560000	102665000
chr11	94720000	94970000
chr11	94330000	94540000
chr11	34120000	34220000
chr11	88845000	88975000
chr11	120620000	120800000
chr11	69920000	70010000
chr11	96865000	97150000
chr11	72215000	72325000
chr11	75465000	75675000
chr11	88730000	88825000
chr11	99375000	99465000
chr11	113485000	113625000
chr11	43475000	43610000
chr11	88505000	88725000
chr11	69760000	69880000
chr11	35855000	36005000
chr11	109450000	109600000
chr11	54875000	54990000
chr11	100765000	100960000
chr11	117285000	117360000
chr11	23500000	23595000
chr11	8880000	8955000
chr11	103335000	103465000
chr11	3455000	3525000
chr11	76660000	76765000
chr11	96370000	96550000
chr11	61335000	61410000
chr11	97065000	97145000
chr11	87790000	87955000
chr11	53985000	54100000
chr11	82220000	82380000
chr11	31680000	31820000
chr11	101465000	101575000
chr11	70525000	70620000
chr11	80495000	80600000
chr11	60935000	61095000
chr11	61625000	61735000
chr11	94335000	94405000
chr11	102470000	102550000
chr11	121005000	121135000
chr11	4895000	4985000
chr11	85695000	85820000
chr11	113865000	114060000
chr11	78850000	78950000
chr11	60100000	60195000
chr11	106275000	106395000
chr11	86360000	86475000
chr11	121685000	121815000
chr11	4895000	5050000
chr11	51705000	51790000
chr11	97785000	97880000
chr11	19925000	20035000
chr11	118290000	118400000
chr11	5560000	5690000
chr11	117690000	117825000
chr11	76035000	76175000
chr11	69420000	69520000
chr11	70410000	70510000
chr11	46040000	46130000
chr11	95960000	96065000
chr11	114735000	114795000
chr11	119300000	119415000
chr11	115175000	115275000
chr11	72915000	73000000
chr11	67505000	67650000
chr11	3695000	3795000
chr11	102735000	102875000
chr11	94725000	94830000
chr11	87620000	87730000
chr11	72050000	72195000
chr11	5785000	5955000
chr11	115890000	116015000
chr11	88245000	88415000
chr11	61425000	61500000
chr11	100045000	100165000
chr11	116140000	116300000
chr11	118570000	118745000
chr11	69265000	69390000
chr11	97405000	97475000
chr11	72455000	72560000
chr11	113865000	114005000
chr11	68430000	68560000
chr11	82605000	82730000
chr11	54140000	54255000
chr11	101985000	102145000
chr11	104465000	104545000
chr11	104010000	104110000
chr11	3535000	3625000
chr11	116490000	116625000
chr11	119095000	119215000
chr11	118105000	118235000
chr11	61100000	61170000
chr11	68215000	68385000
chr11	97195000	97265000
chr11	105190000	105280000
chr11	97485000	97620000
chr11	118640000	118740000
chr11	20555000	20630000
chr11	58995000	59085000
chr11	116220000	116300000
chr11	119925000	120005000
chr11	101115000	101175000
chr11	113175000	113285000
chr11	59875000	59950000
chr11	3335000	3450000
chr11	102155000	102265000
chr11	61945000	62035000
chr11	32620000	32710000
chr11	5990000	6090000
chr11	120825000	120925000
chr11	4135000	4215000
chr11	120485000	120570000
chr11	102055000	102145000
chr11	106505000	106625000
chr11	98460000	98540000
chr11	121470000	121615000
chr11	95010000	95105000
chr11	53905000	53980000
chr11	88535000	88630000
chr11	113295000	113410000
chr11	50130000	50230000
chr11	4710000	4835000
chr11	5885000	5955000
chr11	68585000	68685000
chr11	103165000	103235000
chr11	118420000	118505000
chr11	118900000	118970000
chr11	60225000	60300000
chr11	115290000	115360000
chr11	22775000	22855000
chr11	59305000	59370000
chr11	120010000	120095000
chr11	116140000	116210000
chr12	74310000	75425000
chr12	88360000	89380000
chr12	88365000	89325000
chr12	10600000	11185000
chr12	52905000	54065000
chr12	15525000	16395000
chr12	51970000	52890000
chr12	3080000	3400000
chr12	76980000	77815000
chr12	44820000	45190000
chr12	56710000	57200000
chr12	40220000	40810000
chr12	30585000	30970000
chr12	44270000	44575000
chr12	54745000	55080000
chr12	118450000	118870000
chr12	98270000	98620000
chr12	31500000	31935000
chr12	109425000	109970000
chr12	82655000	83020000
chr12	82065000	82435000
chr12	70485000	70915000
chr12	71285000	71580000
chr12	31115000	31285000
chr12	12170000	12305000
chr12	33020000	33265000
chr12	5120000	5405000
chr12	110410000	110860000
chr12	91595000	91820000
chr12	117385000	117775000
chr12	8320000	8520000
chr12	69160000	69355000
chr12	17025000	17255000
chr12	112645000	113175000
chr12	73035000	73120000
chr12	21105000	21280000
chr12	80750000	80935000
chr12	8770000	9030000
chr12	56525000	56665000
chr12	117020000	117365000
chr12	69380000	69575000
chr12	104435000	104950000
chr12	112715000	113185000
chr12	83065000	83500000
chr12	71765000	72045000
chr12	40055000	40175000
chr12	24710000	24990000
chr12	51440000	51585000
chr12	72830000	72985000
chr12	11195000	11320000
chr12	65035000	65155000
chr12	8675000	8755000
chr12	109995000	110395000
chr12	100180000	100500000
chr12	110410000	110680000
chr12	102885000	103085000
chr12	17555000	17805000
chr12	78905000	79110000
chr12	86770000	86945000
chr12	12780000	12940000
chr12	108175000	108550000
chr12	13010000	13210000
chr12	85370000	85490000
chr12	73905000	73995000
chr12	102475000	102740000
chr12	83950000	84100000
chr12	73315000	73530000
chr12	99970000	100105000
chr12	56260000	56350000
chr12	54570000	54645000
chr12	103130000	103320000
chr12	29900000	30035000
chr12	80970000	81175000
chr12	113000000	113155000
chr12	112130000	112545000
chr12	81595000	81775000
chr12	85840000	86100000
chr12	69735000	69895000
chr12	80175000	80400000
chr12	76835000	76965000
chr12	85140000	85305000
chr12	76005000	76185000
chr12	12320000	12410000
chr12	72280000	72420000
chr12	100935000	101025000
chr12	84140000	84280000
chr12	110600000	110690000
chr12	4595000	4710000
chr12	111395000	111500000
chr12	76615000	76735000
chr12	81030000	81170000
chr12	110415000	110590000
chr12	85505000	85660000
chr12	55380000	55500000
chr12	103975000	104065000
chr12	108580000	108780000
chr12	117385000	117560000
chr12	3925000	4080000
chr12	79175000	79290000
chr12	108180000	108315000
chr12	87265000	87410000
chr12	104945000	105025000
chr12	16705000	16810000
chr12	111870000	112005000
chr12	110715000	110840000
chr12	80460000	80620000
chr12	73560000	73690000
chr12	116405000	116475000
chr12	108335000	108535000
chr12	104440000	104660000
chr12	79930000	80140000
chr12	54205000	54315000
chr12	4840000	4915000
chr12	32910000	33015000
chr12	98665000	98745000
chr12	75795000	75905000
chr12	104750000	104940000
chr12	76255000	76350000
chr12	16915000	16995000
chr12	102385000	102460000
chr12	75670000	75770000
chr12	79015000	79100000
chr12	84650000	84765000
chr12	107905000	108000000
chr12	111650000	111730000
chr12	54085000	54165000
chr12	105045000	105130000
chr12	105495000	105590000
chr12	83695000	83770000
chr12	16810000	16895000
chr12	8775000	8875000
chr12	108915000	109070000
chr12	17440000	17540000
chr12	108795000	108890000
chr12	4105000	4230000
chr12	112725000	112870000
chr12	102600000	102700000
chr12	99085000	99175000
chr12	17350000	17425000
chr12	112545000	112625000
chr12	105855000	105965000
chr12	33045000	33135000
chr12	100845000	100925000
chr12	76480000	76600000
chr12	86525000	86635000
chr12	25090000	25150000
chr12	104820000	104940000
chr12	84880000	84960000
chr12	84780000	84860000
chr12	113000000	113090000
chr12	110185000	110270000
chr12	111275000	111365000
chr12	111165000	111245000
chr13	89635000	90910000
chr13	66910000	67880000
chr13	31730000	32720000
chr13	110370000	111410000
chr13	75215000	75880000
chr13	68585000	69480000
chr13	9165000	9825000
chr13	107110000	108140000
chr13	14220000	14620000
chr13	80840000	81375000
chr13	100850000	101705000
chr13	69665000	70590000
chr13	13455000	13875000
chr13	31055000	31660000
chr13	91885000	92200000
chr13	19340000	19680000
chr13	103770000	104105000
chr13	81420000	81785000
chr13	21340000	21705000
chr13	70635000	71000000
chr13	103150000	103660000
chr13	109225000	109550000
chr13	23770000	24330000
chr13	102670000	103120000
chr13	110050000	110365000
chr13	59840000	60465000
chr13	114070000	114480000
chr13	47995000	48490000
chr13	99355000	99850000
chr13	96000000	96340000
chr13	72635000	73050000
chr13	11755000	12140000
chr13	46290000	46665000
chr13	45020000	45505000
chr13	94555000	94945000
chr13	93805000	94210000
chr13	57425000	57955000
chr13	99515000	99845000
chr13	45555000	45940000
chr13	111775000	112265000
chr13	111515000	111685000
chr13	21160000	21265000
chr13	21930000	22030000
chr13	42595000	42800000
chr13	41290000	41575000
chr13	23445000	23520000
chr13	55325000	55665000
chr13	43845000	44235000
chr13	97615000	97950000
chr13	108165000	108365000
chr13	49665000	49730000
chr13	98890000	99125000
chr13	113675000	113865000
chr13	73955000	74300000
chr13	38060000	38205000
chr13	53815000	54035000
chr13	95000000	95320000
chr13	56460000	56760000
chr13	113315000	113555000
chr13	60475000	60740000
chr13	34640000	34870000
chr13	43180000	43375000
chr13	42830000	43120000
chr13	51830000	52235000
chr13	3540000	3600000
chr13	53430000	53765000
chr13	117195000	117290000
chr13	63890000	64095000
chr13	113045000	113260000
chr13	109775000	109900000
chr13	14080000	14180000
chr13	23600000	23680000
chr13	30090000	30260000
chr13	52655000	53025000
chr13	46810000	47040000
chr13	41075000	41245000
chr13	59550000	59820000
chr13	6545000	6645000
chr13	48515000	48640000
chr13	100015000	100100000
chr13	109610000	109745000
chr13	100650000	100835000
chr13	112275000	112525000
chr13	40840000	41005000
chr13	12180000	12405000
chr13	17710000	17800000
chr13	24480000	24710000
chr13	20075000	20205000
chr13	51220000	51425000
chr13	56800000	56995000
chr13	109920000	110040000
chr13	54465000	54685000
chr13	98330000	98510000
chr13	97225000	97485000
chr13	112675000	112860000
chr13	43585000	43735000
chr13	56470000	56695000
chr13	58280000	58380000
chr13	55210000	55315000
chr13	100495000	100610000
chr13	54245000	54390000
chr13	69490000	69660000
chr13	47130000	47290000
chr13	58805000	59075000
chr13	54790000	55010000
chr13	95380000	95485000
chr13	97075000	97195000
chr13	34035000	34155000
chr13	51430000	51620000
chr13	64315000	64435000
chr13	73705000	73915000
chr13	55360000	55525000
chr13	91370000	91455000
chr13	51010000	51100000
chr13	64165000	64310000
chr13	95545000	95730000
chr13	48650000	48810000
chr13	99855000	99995000
chr13	37965000	38050000
chr13	54105000	54240000
chr13	99165000	99320000
chr13	48855000	49010000
chr13	63900000	64030000
chr13	34185000	34345000
chr13	57280000	57395000
chr13	53110000	53290000
chr13	56190000	56270000
chr13	58635000	58785000
chr13	63500000	63570000
chr13	56280000	56430000
chr13	29985000	30080000
chr13	57980000	58120000
chr13	97845000	97935000
chr13	54695000	54785000
chr13	49220000	49415000
chr13	58150000	58255000
chr13	51650000	51820000
chr13	97505000	97610000
chr13	54565000	54685000
chr13	53000000	53095000
chr13	69535000	69610000
chr13	46920000	47010000
chr13	112530000	112645000
chr13	112860000	112980000
chr13	20090000	20180000
chr13	35745000	35855000
chr13	51835000	51970000
chr13	63235000	63335000
chr13	54800000	54910000
chr13	73250000	73325000
chr13	49030000	49205000
chr13	73715000	73825000
chr13	48870000	48960000
chr13	73420000	73505000
chr13	52525000	52630000
chr13	49030000	49155000
chr13	55845000	55960000
chr13	73640000	73710000
chr13	59655000	59735000
chr13	73520000	73590000
chr13	51730000	51790000
chr14	73680000	74715000
chr14	73620000	74720000
chr14	13345000	13935000
chr14	12570000	13250000
chr14	58000000	59140000
chr14	79670000	80255000
chr14	45815000	46740000
chr14	68715000	69105000
chr14	79745000	80230000
chr14	103060000	103545000
chr14	49215000	49780000
chr14	61555000	62470000
chr14	105375000	105920000
chr14	17625000	18025000
chr14	103720000	104025000
chr14	73095000	73510000
chr14	122935000	123315000
chr14	11530000	12160000
chr14	12185000	12550000
chr14	78545000	79110000
chr14	122545000	122895000
chr14	48505000	48995000
chr14	23565000	24055000
chr14	26290000	26655000
chr14	32565000	33195000
chr14	66370000	66790000
chr14	75345000	75695000
chr14	59605000	60035000
chr14	60790000	61140000
chr14	34805000	35125000
chr14	64115000	64570000
chr14	65025000	65150000
chr14	69690000	69840000
chr14	46835000	47125000
chr14	79155000	79320000
chr14	60515000	60690000
chr14	47290000	47560000
chr14	54060000	54210000
chr14	56970000	57085000
chr14	52115000	52340000
chr14	67210000	67645000
chr14	69840000	70135000
chr14	67680000	67960000
chr14	32350000	32485000
chr14	74785000	75010000
chr14	72360000	72515000
chr14	50820000	50905000
chr14	51760000	51870000
chr14	33670000	33935000
chr14	63545000	63800000
chr14	67745000	67955000
chr14	18365000	18475000
chr14	25655000	25870000
chr14	20120000	20255000
chr14	118190000	118485000
chr14	57675000	57910000
chr14	19835000	20075000
chr14	70665000	70765000
chr14	122220000	122475000
chr14	120825000	120955000
chr14	51885000	52005000
chr14	99040000	99115000
chr14	19695000	19820000
chr14	27430000	27500000
chr14	47270000	47420000
chr14	27620000	27745000
chr14	40885000	41035000
chr14	27185000	27425000
chr14	47575000	47735000
chr14	54860000	55110000
chr14	57095000	57340000
chr14	64610000	64810000
chr14	7805000	7945000
chr14	62475000	62660000
chr14	63865000	64075000
chr14	33205000	33370000
chr14	55015000	55110000
chr14	56670000	56775000
chr14	75870000	76075000
chr14	54225000	54355000
chr14	55780000	55925000
chr14	36865000	36965000
chr14	76150000	76470000
chr14	14705000	14800000
chr14	118600000	118775000
chr14	24130000	24275000
chr14	30530000	30710000
chr14	55560000	55760000
chr14	34420000	34590000
chr14	63375000	63540000
chr14	31270000	31490000
chr14	65320000	65395000
chr14	118815000	118985000
chr14	31645000	31785000
chr14	61170000	61305000
chr14	76495000	76745000
chr14	33205000	33310000
chr14	31830000	31940000
chr14	20710000	20900000
chr14	31945000	32075000
chr14	121860000	122070000
chr14	54700000	54830000
chr14	120260000	120395000
chr14	70450000	70655000
chr14	63050000	63200000
chr14	45410000	45545000
chr14	20795000	20890000
chr14	65625000	65785000
chr14	20555000	20670000
chr14	57800000	57910000
chr14	79390000	79480000
chr14	54515000	54650000
chr14	66805000	66970000
chr14	21670000	21750000
chr14	65855000	65970000
chr14	31020000	31115000
chr14	121035000	121215000
chr14	70775000	70890000
chr14	55670000	55760000
chr14	56815000	56885000
chr14	66180000	66280000
chr14	8220000	8345000
chr14	121255000	121445000
chr14	31355000	31470000
chr14	54860000	55010000
chr14	63375000	63475000
chr14	121595000	121795000
chr14	8080000	8170000
chr14	25710000	25800000
chr14	32085000	32165000
chr14	27030000	27100000
chr14	67005000	67070000
chr14	66060000	66155000
chr14	57675000	57795000
chr14	34070000	34230000
chr14	70545000	70650000
chr14	52155000	52235000
chr14	99290000	99365000
chr14	61330000	61420000
chr14	47325000	47415000
chr14	30025000	30125000
chr14	67095000	67180000
chr14	121455000	121585000
chr14	31130000	31195000
chr14	62765000	62835000
chr14	65410000	65510000
chr14	55470000	55550000
chr14	7955000	8050000
chr14	70450000	70540000
chr14	70190000	70285000
chr14	31515000	31620000
chr14	7865000	7935000
chr14	69990000	70070000
chr14	25470000	25555000
chr15	40160000	41095000
chr15	31610000	32760000
chr15	89620000	90220000
chr15	41150000	41790000
chr15	63995000	64655000
chr15	39355000	39850000
chr15	94700000	95585000
chr15	55615000	56055000
chr15	11410000	11965000
chr15	8615000	9005000
chr15	82370000	82775000
chr15	77410000	77715000
chr15	11000000	11385000
chr15	7450000	7845000
chr15	34525000	34910000
chr15	74755000	75080000
chr15	72545000	73045000
chr15	6900000	7220000
chr15	73790000	74510000
chr15	93275000	93590000
chr15	53120000	53350000
chr15	101320000	101980000
chr15	8445000	8595000
chr15	84115000	84655000
chr15	98190000	98400000
chr15	57600000	57875000
chr15	80995000	81325000
chr15	38515000	38645000
chr15	101975000	102070000
chr15	66295000	66450000
chr15	73220000	73565000
chr15	37830000	37895000
chr15	103420000	103550000
chr15	71905000	72060000
chr15	66675000	66895000
chr15	99480000	99930000
chr15	83145000	83550000
chr15	85260000	85590000
chr15	88285000	88655000
chr15	58935000	59305000
chr15	85135000	85250000
chr15	96460000	96695000
chr15	79735000	80075000
chr15	100460000	100705000
chr15	34240000	34430000
chr15	79190000	79680000
chr15	82810000	83075000
chr15	27905000	28180000
chr15	98180000	98490000
chr15	100470000	100610000
chr15	58160000	58410000
chr15	37960000	38070000
chr15	55305000	55505000
chr15	77755000	77925000
chr15	25425000	25730000
chr15	34035000	34155000
chr15	61980000	62215000
chr15	5130000	5230000
chr15	96560000	96695000
chr15	100755000	101170000
chr15	55115000	55290000
chr15	73070000	73190000
chr15	81740000	82020000
chr15	11970000	12110000
chr15	98560000	98800000
chr15	97235000	97465000
chr15	81025000	81200000
chr15	94535000	94665000
chr15	80285000	80700000
chr15	102525000	102665000
chr15	87625000	87960000
chr15	77220000	77370000
chr15	83610000	84070000
chr15	37115000	37335000
chr15	88940000	89040000
chr15	74565000	74725000
chr15	36160000	36280000
chr15	77840000	77930000
chr15	96990000	97145000
chr15	102355000	102470000
chr15	97700000	97970000
chr15	36605000	36710000
chr15	31450000	31600000
chr15	102675000	102750000
chr15	83145000	83345000
chr15	38285000	38475000
chr15	81930000	82020000
chr15	82045000	82250000
chr15	31310000	31425000
chr15	80110000	80260000
chr15	89375000	89565000
chr15	81465000	81585000
chr15	88815000	88920000
chr15	12585000	12795000
chr15	85880000	86205000
chr15	102760000	102900000
chr15	25820000	25980000
chr15	12810000	12930000
chr15	89075000	89350000
chr15	84260000	84645000
chr15	36290000	36490000
chr15	102910000	103015000
chr15	76725000	76870000
chr15	101770000	101970000
chr15	98565000	98635000
chr15	81205000	81315000
chr15	12375000	12570000
chr15	81735000	81925000
chr15	76640000	76720000
chr15	97325000	97460000
chr15	79530000	79670000
chr15	59680000	59845000
chr15	38090000	38260000
chr15	103185000	103340000
chr15	78585000	78865000
chr15	85600000	85710000
chr15	75545000	75680000
chr15	27645000	27880000
chr15	101325000	101510000
chr15	27460000	27570000
chr15	75940000	76190000
chr15	83780000	84060000
chr15	100030000	100190000
chr15	58965000	59080000
chr15	79940000	80070000
chr15	57905000	58045000
chr15	79205000	79510000
chr15	96175000	96285000
chr15	99405000	99470000
chr15	103040000	103170000
chr15	58465000	58580000
chr15	84750000	84920000
chr15	12115000	12185000
chr15	81590000	81685000
chr15	85475000	85585000
chr15	99590000	99690000
chr15	89075000	89210000
chr15	99485000	99695000
chr15	82140000	82240000
chr15	57690000	57855000
chr15	76540000	76635000
chr15	76195000	76345000
chr15	83615000	83755000
chr15	75750000	75885000
chr15	86045000	86135000
chr15	10605000	10710000
chr15	77975000	78165000
chr15	82050000	82130000
chr15	98040000	98170000
chr15	82260000	82350000
chr15	25620000	25720000
chr15	98930000	99000000
chr15	76740000	76810000
chr15	84515000	84635000
chr15	84100000	84230000
chr15	100615000	100685000
chr15	101220000	101315000
chr15	99295000	99385000
chr15	73715000	73785000
chr15	100220000	100325000
chr15	36800000	36920000
chr15	78595000	78740000
chr15	99040000	99120000
chr15	99805000	99915000
chr15	78255000	78345000
chr15	78440000	78575000
chr15	76380000	76515000
chr15	78880000	79145000
chr15	79745000	79805000
chr15	85905000	86030000
chr15	25725000	25800000
chr15	100850000	100980000
chr15	78875000	79105000
chr15	73630000	73705000
chr15	88560000	88630000
chr15	83365000	83500000
chr15	83210000	83340000
chr15	100755000	100845000
chr15	85335000	85455000
chr15	79360000	79490000
chr15	76085000	76185000
chr15	84655000	84740000
chr15	78175000	78245000
chr15	101045000	101140000
chr15	89220000	89340000
chr15	36500000	36575000
chr15	97780000	97850000
chr15	97855000	97955000
chr15	99130000	99205000
chr15	86150000	86210000
chr15	99490000	99585000
chr15	85735000	85805000
chr15	79225000	79325000
chr15	78775000	78870000
chr15	78940000	79040000
chr16	11425000	13080000
chr16	84895000	85705000
chr16	65620000	66035000
chr16	23960000	25105000
chr16	28555000	29575000
chr16	49490000	50165000
chr16	45175000	45630000
chr16	28800000	29570000
chr16	44765000	45115000
chr16	87815000	88210000
chr16	55495000	55825000
chr16	58405000	58745000
chr16	72635000	72965000
chr16	57230000	57590000
chr16	45675000	46025000
chr16	23540000	23930000
chr16	36465000	36820000
chr16	20165000	20495000
chr16	37915000	38300000
chr16	23970000	24280000
chr16	95605000	95965000
chr16	10085000	10215000
chr16	59470000	59605000
chr16	33990000	34130000
chr16	78195000	78345000
chr16	84710000	84850000
chr16	91215000	91330000
chr16	93600000	93815000
chr16	93910000	94270000
chr16	30585000	30940000
chr16	87500000	87770000
chr16	44465000	44705000
chr16	38890000	39055000
chr16	93685000	93785000
chr16	18665000	18875000
chr16	32695000	33045000
chr16	32510000	32605000
chr16	36880000	37020000
chr16	23145000	23415000
chr16	17195000	17275000
chr16	30280000	30530000
chr16	22300000	22555000
chr16	17120000	17290000
chr16	89925000	90190000
chr16	87590000	87755000
chr16	44225000	44400000
chr16	90780000	91040000
chr16	11320000	11410000
chr16	87385000	87495000
chr16	21485000	21740000
chr16	3830000	4025000
chr16	96420000	96665000
chr16	33815000	33960000
chr16	10270000	10540000
chr16	32110000	32225000
chr16	91935000	92295000
chr16	90355000	90680000
chr16	91615000	91690000
chr16	38330000	38500000
chr16	96210000	96350000
chr16	4920000	5195000
chr16	8685000	8870000
chr16	31440000	31660000
chr16	96705000	96835000
chr16	21200000	21420000
chr16	17935000	18030000
chr16	5265000	5465000
chr16	95985000	96075000
chr16	8880000	9005000
chr16	22570000	22810000
chr16	4540000	4680000
chr16	91080000	91185000
chr16	48255000	48330000
chr16	10275000	10395000
chr16	18425000	18625000
chr16	10550000	10850000
chr16	91715000	91920000
chr16	33530000	33740000
chr16	50430000	50525000
chr16	34655000	34745000
chr16	18070000	18225000
chr16	20800000	20900000
chr16	93915000	94050000
chr16	10865000	11065000
chr16	31945000	32075000
chr16	30385000	30515000
chr16	34890000	34990000
chr16	92315000	92485000
chr16	30070000	30235000
chr16	94380000	94505000
chr16	8400000	8490000
chr16	38630000	38710000
chr16	14200000	14290000
chr16	35110000	35285000
chr16	30590000	30770000
chr16	4540000	4620000
chr16	93450000	93575000
chr16	94100000	94255000
chr16	89960000	90125000
chr16	87435000	87495000
chr16	17730000	17845000
chr16	89770000	89920000
chr16	93830000	93905000
chr16	90220000	90280000
chr16	91495000	91605000
chr16	35835000	35935000
chr16	17290000	17390000
chr16	92520000	92695000
chr16	10415000	10540000
chr16	38505000	38600000
chr16	33740000	33810000
chr16	30975000	31075000
chr16	22440000	22545000
chr16	35530000	35640000
chr16	33060000	33180000
chr16	91355000	91460000
chr16	76305000	76370000
chr16	18310000	18420000
chr16	96080000	96155000
chr16	90815000	90930000
chr16	17555000	17615000
chr16	35160000	35270000
chr16	32705000	32800000
chr16	90740000	90805000
chr16	10785000	10845000
chr17	7400000	7850000
chr17	36280000	36705000
chr17	50290000	50805000
chr17	73295000	73905000
chr17	79095000	79590000
chr17	78180000	78590000
chr17	43690000	44145000
chr17	80570000	81070000
chr17	8540000	8985000
chr17	12405000	12855000
chr17	14540000	14905000
chr17	9840000	10200000
chr17	44260000	44725000
chr17	67855000	68170000
chr17	46900000	47320000
chr17	80255000	80565000
chr17	17760000	17910000
chr17	65860000	66090000
chr17	83865000	84385000
chr17	27185000	27525000
chr17	42635000	42755000
chr17	13685000	13750000
chr17	12880000	12990000
chr17	43000000	43235000
chr17	15055000	15465000
chr17	49455000	49905000
chr17	85600000	85690000
chr17	14100000	14220000
chr17	84835000	85085000
chr17	35465000	35565000
chr17	32570000	32705000
chr17	3100000	3220000
chr17	45455000	45690000
chr17	71015000	71330000
chr17	37085000	37210000
chr17	23545000	23740000
chr17	86915000	87275000
chr17	35165000	35245000
chr17	83020000	83250000
chr17	57040000	57345000
chr17	12030000	12220000
chr17	35580000	35815000
chr17	72850000	73070000
chr17	47785000	48100000
chr17	5760000	6015000
chr17	33625000	33805000
chr17	49930000	50240000
chr17	86490000	86880000
chr17	66230000	66330000
chr17	67635000	67825000
chr17	5420000	5745000
chr17	3440000	3535000
chr17	56305000	56710000
chr17	27240000	27390000
chr17	35920000	35990000
chr17	79655000	79840000
chr17	8250000	8435000
chr17	70705000	70995000
chr17	43265000	43460000
chr17	34045000	34195000
chr17	85695000	85980000
chr17	45725000	46140000
chr17	34670000	34825000
chr17	32385000	32505000
chr17	14285000	14515000
chr17	25865000	26240000
chr17	36905000	37075000
chr17	24895000	25270000
chr17	9020000	9155000
chr17	30185000	30460000
chr17	10315000	10505000
chr17	87755000	87970000
chr17	48910000	49185000
chr17	33690000	33800000
chr17	43510000	43625000
chr17	35820000	35910000
chr17	23545000	23620000
chr17	45465000	45560000
chr17	29380000	29510000
chr17	24130000	24410000
chr17	29045000	29255000
chr17	57215000	57335000
chr17	74190000	74290000
chr17	26930000	27135000
chr17	83625000	83855000
chr17	5790000	5915000
chr17	31675000	32030000
chr17	71680000	71870000
chr17	26690000	26900000
chr17	74550000	74705000
chr17	87875000	87970000
chr17	87310000	87575000
chr17	86155000	86460000
chr17	34240000	34390000
chr17	49260000	49405000
chr17	25290000	25705000
chr17	30735000	30985000
chr17	83870000	84200000
chr17	24455000	24690000
chr17	27560000	27805000
chr17	15705000	15765000
chr17	23850000	24020000
chr17	80030000	80190000
chr17	3265000	3435000
chr17	28080000	28170000
chr17	87045000	87255000
chr17	23770000	23840000
chr17	30555000	30700000
chr17	28375000	28535000
chr17	48260000	48350000
chr17	46285000	46515000
chr17	55955000	56035000
chr17	56765000	56980000
chr17	45570000	45640000
chr17	31510000	31660000
chr17	24735000	24875000
chr17	83635000	83730000
chr17	29730000	29890000
chr17	44150000	44255000
chr17	28205000	28310000
chr17	24540000	24675000
chr17	86910000	87030000
chr17	31000000	31245000
chr17	88530000	88640000
chr17	26460000	26655000
chr17	26790000	26890000
chr17	47505000	47600000
chr17	87620000	87730000
chr17	34425000	34555000
chr17	46910000	47010000
chr17	24150000	24250000
chr17	29545000	29695000
chr17	25390000	25495000
chr17	56330000	56550000
chr17	57045000	57180000
chr17	66350000	66440000
chr17	25705000	25815000
chr17	31330000	31495000
chr17	66130000	66220000
chr17	12235000	12370000
chr17	5930000	6020000
chr17	79880000	80010000
chr17	34835000	34945000
chr17	25295000	25495000
chr17	34560000	34645000
chr17	29785000	29885000
chr17	46775000	46885000
chr17	35000000	35125000
chr17	24260000	24400000
chr17	56085000	56265000
chr17	27985000	28070000
chr17	56560000	56715000
chr17	88255000	88315000
chr17	87445000	87570000
chr17	45255000	45375000
chr17	27005000	27130000
chr17	26295000	26450000
chr17	29170000	29255000
chr17	27910000	28075000
chr17	84030000	84195000
chr17	35740000	35815000
chr17	46160000	46270000
chr17	31685000	31855000
chr17	27535000	27630000
chr17	31685000	31765000
chr17	47370000	47480000
chr17	31010000	31115000
chr17	26915000	26995000
chr17	26130000	26240000
chr17	25290000	25370000
chr17	27645000	27805000
chr17	31580000	31665000
chr17	27405000	27520000
chr17	24455000	24535000
chr17	48930000	49050000
chr17	31245000	31315000
chr17	25875000	26005000
chr17	46550000	46725000
chr17	87315000	87420000
chr17	45730000	45835000
chr17	84700000	84790000
chr17	46435000	46525000
chr17	31125000	31235000
chr17	25570000	25695000
chr17	56790000	56880000
chr17	29260000	29370000
chr17	28760000	28850000
chr17	47230000	47305000
chr18	30310000	31560000
chr18	52635000	53740000
chr18	39185000	40145000
chr18	68490000	69795000
chr18	5115000	6000000
chr18	69860000	70445000
chr18	9435000	9945000
chr18	36920000	37265000
chr18	83010000	84580000
chr18	81965000	82440000
chr18	88750000	89090000
chr18	76335000	76910000
chr18	57975000	58480000
chr18	77785000	78170000
chr18	66550000	67065000
chr18	63085000	63655000
chr18	80985000	81940000
chr18	73165000	73625000
chr18	63725000	64465000
chr18	32470000	32775000
chr18	57385000	57965000
chr18	44400000	44825000
chr18	42595000	42985000
chr18	56770000	57090000
chr18	67905000	68295000
chr18	46145000	46295000
chr18	24675000	24965000
chr18	9960000	10025000
chr18	12165000	12445000
chr18	37425000	37500000
chr18	36395000	36540000
chr18	12735000	12965000
chr18	65290000	65485000
chr18	79980000	80175000
chr18	7595000	7700000
chr18	70515000	70645000
chr18	43175000	43320000
chr18	75035000	75600000
chr18	31920000	32055000
chr18	62015000	62235000
chr18	24035000	24260000
chr18	74780000	74990000
chr18	74220000	74420000
chr18	35645000	35935000
chr18	77620000	77765000
chr18	36670000	36790000
chr18	61535000	61735000
chr18	82455000	82715000
chr18	7865000	7930000
chr18	73630000	73870000
chr18	37745000	37875000
chr18	11800000	12100000
chr18	24305000	24465000
chr18	84825000	84950000
chr18	56355000	56545000
chr18	42345000	42505000
chr18	74440000	74740000
chr18	49965000	50125000
chr18	80485000	80735000
chr18	82740000	83000000
chr18	20635000	20815000
chr18	61180000	61500000
chr18	49835000	49945000
chr18	84635000	84800000
chr18	38290000	38540000
chr18	33800000	34015000
chr18	35265000	35540000
chr18	65495000	65740000
chr18	66410000	66520000
chr18	73930000	74190000
chr18	56565000	56755000
chr18	21020000	21125000
chr18	37980000	38250000
chr18	75795000	75930000
chr18	65015000	65270000
chr18	46805000	46945000
chr18	61300000	61495000
chr18	65925000	66045000
chr18	12265000	12445000
chr18	46610000	46735000
chr18	31635000	31765000
chr18	34965000	35145000
chr18	65765000	65915000
chr18	61750000	61930000
chr18	38555000	38810000
chr18	36220000	36335000
chr18	25530000	25750000
chr18	38940000	39110000
chr18	82595000	82715000
chr18	67085000	67240000
chr18	64525000	64665000
chr18	80265000	80465000
chr18	67780000	67880000
chr18	67645000	67770000
chr18	36565000	36655000
chr18	25560000	25700000
chr18	32280000	32430000
chr18	60585000	60685000
chr18	60850000	61085000
chr18	75605000	75750000
chr18	75285000	75600000
chr18	38335000	38460000
chr18	35950000	36125000
chr18	67460000	67610000
chr18	34105000	34245000
chr18	82460000	82575000
chr18	34505000	34585000
chr18	60700000	60770000
chr18	34655000	34750000
chr18	76915000	77030000
chr18	37655000	37730000
chr18	11825000	11965000
chr18	67345000	67450000
chr18	64885000	64980000
chr18	60980000	61065000
chr18	77185000	77255000
chr18	35810000	35935000
chr18	60780000	60850000
chr18	77485000	77605000
chr18	60855000	60975000
chr18	33905000	34005000
chr18	35670000	35750000
chr18	38020000	38120000
chr18	74075000	74165000
chr18	76030000	76150000
chr18	75140000	75270000
chr18	75495000	75595000
chr18	37885000	37965000
chr18	12170000	12235000
chr18	80610000	80700000
chr18	38140000	38210000
chr18	75295000	75380000
chr19	20355000	20745000
chr19	42775000	43315000
chr19	59385000	60175000
chr19	32710000	33280000
chr19	57780000	58625000
chr19	60800000	61285000
chr19	56345000	56795000
chr19	32840000	33270000
chr19	24280000	24895000
chr19	30240000	30575000
chr19	38435000	38775000
chr19	36110000	36445000
chr19	25000000	25330000
chr19	47505000	47835000
chr19	29060000	29365000
chr19	40740000	41035000
chr19	21570000	21760000
chr19	16355000	16565000
chr19	55455000	55910000
chr19	40300000	40575000
chr19	25465000	25665000
chr19	45240000	45550000
chr19	32160000	32320000
chr19	57470000	57635000
chr19	23345000	23520000
chr19	8560000	8690000
chr19	53005000	53365000
chr19	55990000	56295000
chr19	58910000	59215000
chr19	36815000	37010000
chr19	32490000	32660000
chr19	38815000	38930000
chr19	9900000	10040000
chr19	37025000	37265000
chr19	10640000	10980000
chr19	28530000	28760000
chr19	8730000	8970000
chr19	8985000	9120000
chr19	5915000	6360000
chr19	41075000	41205000
chr19	41845000	42170000
chr19	43490000	43670000
chr19	46580000	47010000
chr19	5785000	5870000
chr19	45560000	45740000
chr19	16885000	17030000
chr19	11910000	12005000
chr19	3295000	3455000
chr19	37025000	37210000
chr19	37705000	37910000
chr19	24095000	24275000
chr19	7500000	7615000
chr19	45800000	46015000
chr19	15875000	15985000
chr19	44565000	44905000
chr19	47225000	47500000
chr19	21785000	21860000
chr19	23035000	23160000
chr19	28540000	28680000
chr19	38220000	38345000
chr19	44235000	44315000
chr19	10655000	10875000
chr19	47855000	47945000
chr19	34670000	34775000
chr19	55065000	55205000
chr19	46085000	46295000
chr19	41625000	41760000
chr19	37430000	37550000
chr19	53765000	53940000
chr19	30070000	30170000
chr19	14595000	14675000
chr19	5915000	6125000
chr19	10525000	10635000
chr19	7230000	7420000
chr19	53240000	53375000
chr19	8875000	8970000
chr19	29385000	29505000
chr19	9910000	9985000
chr19	46655000	46755000
chr19	6140000	6350000
chr19	53640000	53755000
chr19	44575000	44750000
chr19	53395000	53575000
chr19	22910000	22995000
chr19	10245000	10505000
chr19	40610000	40735000
chr19	42315000	42440000
chr19	42180000	42285000
chr19	7055000	7195000
chr19	10435000	10500000
chr19	58760000	58905000
chr19	37945000	38045000
chr19	46300000	46485000
chr19	44760000	44900000
chr19	55215000	55325000
chr19	46875000	47000000
chr19	57155000	57325000
chr19	43525000	43605000
chr19	28960000	29055000
chr19	43825000	43960000
chr19	4625000	4745000
chr19	47355000	47490000
chr19	36455000	36555000
chr19	47260000	47340000
chr19	23875000	23975000
chr19	5155000	5275000
chr19	56915000	57035000
chr19	3580000	3745000
chr19	10885000	10980000
chr19	6145000	6230000
chr19	4080000	4250000
chr19	6240000	6335000
chr19	4465000	4605000
chr19	5915000	6040000
chr19	25335000	25445000
chr19	47025000	47165000
chr19	44660000	44750000
chr19	57055000	57135000
chr19	46760000	46865000
chr19	42660000	42750000
chr19	6045000	6125000
chr19	10100000	10175000
chr19	5510000	5620000
chr19	5295000	5360000
chr19	3920000	4010000
chr19	40395000	40510000
chr19	10330000	10425000
chr19	46395000	46485000
chr19	47180000	47250000
chr1	21395000	22290000
chr1	3195000	4360000
chr1	13770000	14730000
chr1	177840000	178310000
chr1	137350000	138045000
chr1	66085000	66675000
chr1	83175000	83720000
chr1	69210000	69780000
chr1	163085000	163920000
chr1	69260000	69750000
chr1	176900000	177650000
chr1	97740000	98190000
chr1	140165000	140540000
chr1	30750000	31165000
chr1	191830000	192135000
chr1	175935000	176705000
chr1	149820000	150320000
chr1	16715000	17130000
chr1	104975000	105530000
chr1	50925000	51345000
chr1	105025000	105520000
chr1	158665000	159175000
chr1	183505000	184245000
chr1	164315000	165160000
chr1	97805000	98180000
chr1	79785000	80130000
chr1	43800000	44165000
chr1	138320000	138785000
chr1	150510000	151010000
chr1	159360000	160185000
chr1	34890000	35470000
chr1	23820000	24175000
chr1	138815000	139170000
chr1	55395000	55765000
chr1	53965000	54380000
chr1	60570000	60880000
chr1	161985000	162335000
chr1	72870000	73860000
chr1	165235000	165575000
chr1	57000000	57305000
chr1	43285000	43735000
chr1	154260000	154735000
chr1	157125000	157510000
chr1	120580000	121200000
chr1	187435000	188005000
chr1	161320000	161720000
chr1	128420000	128835000
chr1	155565000	155955000
chr1	151805000	152370000
chr1	166790000	167195000
chr1	136765000	137230000
chr1	86595000	87070000
chr1	71655000	72150000
chr1	119530000	119910000
chr1	167685000	167905000
chr1	186830000	186980000
chr1	72285000	72680000
chr1	178510000	179145000
chr1	184895000	185155000
chr1	106420000	106710000
chr1	58140000	58350000
chr1	64730000	65005000
chr1	169630000	169920000
chr1	192725000	193145000
chr1	182555000	182960000
chr1	51640000	51940000
chr1	20945000	21160000
chr1	71280000	71530000
chr1	190180000	190800000
chr1	125415000	125580000
chr1	156245000	156395000
chr1	58975000	59225000
chr1	184470000	184715000
chr1	88740000	89080000
chr1	161745000	161975000
chr1	184825000	185200000
chr1	93510000	93770000
chr1	154780000	155005000
chr1	53705000	53905000
chr1	74955000	75020000
chr1	84710000	84885000
chr1	151445000	151745000
chr1	54980000	55175000
chr1	192720000	193065000
chr1	55235000	55380000
chr1	167405000	167645000
chr1	63330000	63610000
chr1	189250000	189625000
chr1	59245000	59630000
chr1	170220000	170625000
chr1	151035000	151340000
chr1	51455000	51615000
chr1	180850000	181210000
chr1	37260000	37665000
chr1	78215000	78410000
chr1	71555000	71650000
chr1	35825000	36080000
chr1	59350000	59610000
chr1	88740000	89195000
chr1	166180000	166330000
chr1	179630000	179730000
chr1	39600000	40025000
chr1	169950000	170140000
chr1	88350000	88730000
chr1	90960000	91350000
chr1	185230000	185515000
chr1	153530000	153755000
chr1	170890000	171025000
chr1	156725000	157085000
chr1	153865000	154190000
chr1	90900000	91365000
chr1	171815000	172000000
chr1	178320000	178460000
chr1	36780000	37255000
chr1	134340000	134490000
chr1	179740000	179800000
chr1	150375000	150460000
chr1	38990000	39350000
chr1	36785000	37150000
chr1	64705000	64945000
chr1	181270000	181575000
chr1	134045000	134115000
chr1	54805000	54960000
chr1	159230000	159335000
chr1	133140000	133610000
chr1	172025000	172370000
chr1	9550000	9710000
chr1	172380000	172635000
chr1	139420000	139500000
chr1	155285000	155535000
chr1	165770000	166000000
chr1	164005000	164215000
chr1	121225000	121425000
chr1	181890000	182120000
chr1	136015000	136500000
chr1	186435000	186720000
chr1	171110000	171255000
chr1	134645000	135105000
chr1	160215000	160380000
chr1	133025000	133125000
chr1	90010000	90600000
chr1	189010000	189240000
chr1	182145000	182255000
chr1	131590000	131880000
chr1	173315000	173415000
chr1	155020000	155245000
chr1	193440000	193680000
[truncated: 2,450 more rows]

## Sheet: Table.S4
Supplementary Table 4. TAD insulation score
Chr	Start	End	Log2_insulation_score	Boundary_strength	Length
chr1	3300000	3680000	0.0954669	0.229808	380000
chr1	3660000	3720000	0.00135896	0.415469	60000
chr1	3700000	4020000	0.0251902	0.00692458	320000
chr1	4000000	4160000	0.389619	0.00651164	160000
chr1	4140000	4400000	0.178967	0.00152009	260000
chr1	4380000	4780000	-0.468625	1.11126	400000
chr1	4760000	5180000	-0.314775	0.766145	420000
chr1	5160000	5460000	-0.257079	0.692739	300000
chr1	5440000	5520000	0.204399	0.0952099	80000
chr1	5500000	5560000	0.209218	0.000444949	60000
chr1	5540000	5920000	0.207168	0.0134116	380000
chr1	5900000	6200000	-0.243255	0.61368	300000
chr1	6180000	6400000	-0.401637	0.864499	220000
chr1	6380000	6620000	-0.206449	0.229059	240000
chr1	6600000	6700000	0.269386	0.0350814	100000
chr1	6680000	6960000	0.275831	0.0468946	280000
chr1	6940000	7280000	-0.10596	0.434775	340000
chr1	7260000	7380000	-0.186593	0.572589	120000
chr1	7360000	7560000	-0.1586	0.0862091	200000
chr1	7540000	7620000	0.131814	0.0238658	80000
chr1	7600000	7800000	0.202737	0.0140901	200000
chr1	7780000	8160000	0.0361144	0.216942	380000
chr1	8140000	8320000	0.267517	0.00284896	180000
chr1	8300000	8400000	-0.200663	0.0280822	100000
chr1	8380000	8800000	-0.242377	0.610378	420000
chr1	8780000	9080000	-0.126673	0.23516	300000
chr1	9060000	9540000	-0.158237	0.360466	480000
chr1	9520000	9760000	-0.405497	1.02469	240000
chr1	9740000	10240000	0.186596	0.153786	500000
chr1	10220000	10760000	-0.337299	0.8466	540000
chr1	10740000	11100000	-0.205532	0.519983	360000
chr1	11080000	11180000	-0.0393941	0.336733	100000
chr1	11160000	11220000	-0.0196035	0.012754	60000
chr1	11200000	11640000	-0.027473	0.0215674	440000
chr1	11620000	11880000	-0.880798	1.68676	260000
chr1	11860000	12000000	0.164648	0.0159359	140000
chr1	11980000	12060000	0.087669	0.0109392	80000
chr1	12040000	12140000	0.0876797	0.00247359	100000
chr1	12120000	12200000	0.0687545	0.0644437	80000
chr1	12180000	12240000	0.081035	0.0153432	60000
chr1	12220000	12380000	0.0961855	0.00592243	160000
chr1	12360000	12440000	0.0985574	0.0184021	80000
chr1	12420000	12560000	0.105572	0.0101907	140000
chr1	12540000	12620000	-0.00752198	0.00416081	80000
chr1	12600000	12860000	-0.037269	0.244093	260000
chr1	12840000	12980000	-0.245153	0.579893	140000
chr1	12960000	13160000	-0.0300897	0.0319613	200000
chr1	13140000	13260000	0.249495	0.0900981	120000
chr1	13240000	13380000	0.272948	0.0655565	140000
chr1	13360000	13440000	0.260538	0.0444507	80000
chr1	13420000	13700000	0.269501	0.013424	280000
chr1	13680000	13760000	-0.661002	0.008931	80000
chr1	13740000	13960000	-0.672135	1.06473	220000
chr1	13940000	14100000	0.197861	0.00143747	160000
chr1	14080000	14140000	-0.073414	0.00464495	60000
chr1	14120000	14320000	-0.0840612	0.302422	200000
chr1	14300000	14380000	0.136491	0.0207497	80000
chr1	14360000	14420000	0.112096	0.00501043	60000
chr1	14400000	14500000	0.103913	0.0408528	100000
chr1	14480000	14540000	0.132671	0.000986064	60000
chr1	14520000	14720000	0.13134	0.012078	200000
chr1	14700000	15020000	-0.386931	0.609007	320000
chr1	15000000	15360000	-0.416802	0.64949	360000
chr1	15340000	15660000	0.0134426	0.182491	320000
chr1	15640000	15980000	-0.25132	0.431887	340000
chr1	15960000	16020000	-0.285047	0.00948715	60000
chr1	16000000	16060000	-0.444913	0.738879	60000
chr1	16040000	16520000	-0.387733	0.0655209	480000
chr1	16500000	16600000	-0.262841	0.0776306	100000
chr1	16580000	16720000	-0.19334	0.0036788	140000
chr1	16700000	17160000	-0.449896	0.748252	460000
chr1	17140000	17400000	-0.674057	1.20235	260000
chr1	17380000	17440000	0.0928694	0.0629741	60000
chr1	17420000	17480000	0.100687	0.021449	60000
chr1	17460000	17640000	0.118553	0.010795	180000
chr1	17620000	17700000	-0.0960778	0.274043	80000
chr1	17680000	17800000	-0.081486	0.00864466	120000
chr1	17780000	17920000	0.126927	0.0065264	140000
chr1	17900000	17960000	0.0299869	0.00568438	60000
chr1	17940000	18160000	0.0266681	0.108667	220000
chr1	18140000	18200000	-0.369558	0.0288357	60000
chr1	18180000	18240000	-0.364336	0.00289744	60000
chr1	18220000	18320000	-0.3523	0.000178665	100000
chr1	18300000	18660000	-0.484717	0.680587	360000
chr1	18640000	18740000	0.157374	0.0108442	100000
chr1	18720000	18780000	0.0617174	0.00375235	60000
chr1	18760000	18840000	0.0365874	0.0252774	80000
chr1	18820000	19060000	0.0186274	0.0137501	240000
chr1	19040000	19280000	-0.395773	0.550689	240000
chr1	19260000	19440000	-0.30167	0.405717	180000
chr1	19420000	19500000	-0.0270059	0.0126871	80000
chr1	19480000	19540000	-0.0520392	0.0651165	60000
chr1	19520000	19620000	-0.0440796	0.0101067	100000
chr1	19600000	19800000	-0.0281429	0.00549849	200000
chr1	19780000	19880000	0.00503827	0.0253919	100000
chr1	19860000	19920000	0.00515524	0.0142911	60000
chr1	19900000	20020000	0.0131341	0.00252976	120000
chr1	20000000	20060000	-0.0186047	0.0644876	60000
chr1	20040000	20120000	0.0171194	0.00546473	80000
chr1	20100000	20280000	-0.014581	0.0193421	180000
chr1	20260000	20580000	-0.248362	0.303628	320000
chr1	20560000	20960000	-0.62362	0.877834	400000
chr1	20940000	21200000	0.216934	0.197372	260000
chr1	21180000	21420000	-0.0742717	0.157401	240000
chr1	21400000	21640000	-0.560967	0.690783	240000
chr1	21620000	21680000	0.024432	0.00644666	60000
chr1	21660000	21960000	0.0422618	0.00545948	300000
chr1	21940000	22280000	-0.128437	0.22514	340000
chr1	22260000	22580000	-0.348202	0.379225	320000
chr1	22560000	22840000	-0.63372	1.17138	280000
chr1	22820000	23140000	0.126996	0.0352671	320000
chr1	23120000	23220000	-0.339547	0.510244	100000
chr1	23200000	23300000	-0.275227	0.0260959	100000
chr1	23280000	23420000	-0.235084	0.0246885	140000
chr1	23400000	23560000	0.0533983	0.00689789	160000
chr1	23540000	23700000	-0.0334636	0.00440103	160000
chr1	23680000	23820000	-0.269398	0.0197047	140000
chr1	23800000	24300000	-0.319737	0.436988	500000
chr1	24280000	24520000	-0.633866	0.83646	240000
chr1	24500000	24680000	0.187275	0.00155953	180000
chr1	24660000	24820000	-0.337774	0.0401621	160000
chr1	24800000	25160000	-0.400333	0.587712	360000
chr1	25140000	25440000	0.114589	0.00644032	300000
chr1	25420000	25500000	-0.272343	0.000708546	80000
chr1	25480000	25620000	-0.320852	0.301215	140000
chr1	25600000	25900000	-0.0507559	0.00331808	300000
chr1	25880000	26000000	-0.39404	0.564071	120000
chr1	25980000	26180000	-0.240819	0.0048726	200000
chr1	26160000	26220000	-0.0436429	0.00139317	60000
chr1	26200000	26320000	-0.0362243	0.026896	120000
chr1	26300000	26400000	-0.122228	0.113175	100000
chr1	26380000	26540000	0.00985089	0.000158225	160000
chr1	26520000	26700000	-0.167886	0.0210409	180000
chr1	26680000	26840000	-0.246671	0.0685873	160000
chr1	26820000	26880000	-0.274555	0.0727236	60000
chr1	26860000	27020000	-0.257826	0.00554109	160000
chr1	27000000	27280000	-0.330203	0.349796	280000
chr1	27260000	27440000	-0.266114	0.103876	180000
chr1	27420000	27500000	-0.0220347	0.00261229	80000
chr1	27480000	27600000	-0.0726922	0.00342088	120000
chr1	27580000	27640000	-0.164927	0.0221534	60000
chr1	27620000	27720000	-0.170338	0.0284488	100000
chr1	27700000	27820000	-0.196252	0.0114982	120000
chr1	27800000	27880000	-0.288506	0.275817	80000
chr1	27860000	27980000	-0.282548	0.0107835	120000
chr1	27960000	28040000	-0.165181	0.00100764	80000
chr1	28020000	28080000	-0.183839	0.0433949	60000
chr1	28060000	28120000	-0.150702	0.00113722	60000
chr1	28100000	28200000	-0.160078	0.0114283	100000
chr1	28180000	28300000	-0.182664	0.01545	120000
chr1	28280000	28340000	-0.273522	0.138835	60000
chr1	28320000	28380000	-0.265087	0.00439276	60000
chr1	28360000	28420000	-0.254324	0.0271008	60000
chr1	28400000	28460000	-0.220611	0.000798394	60000
chr1	28440000	28680000	-0.193059	0.00320971	240000
chr1	28660000	28860000	-0.170639	0.0815028	200000
chr1	28840000	28920000	-0.133331	0.0495284	80000
chr1	28900000	28960000	-0.116604	0.00172329	60000
chr1	28940000	29040000	-0.107416	0.00608912	100000
chr1	29020000	29080000	-0.120286	0.0395785	60000
chr1	29060000	29160000	-0.118481	0.0117803	100000
chr1	29140000	29240000	-0.148986	0.0211276	100000
chr1	29220000	29440000	-0.16157	0.0141225	220000
chr1	29420000	29480000	-0.202332	0.00340097	60000
chr1	29460000	29580000	-0.225125	0.0380685	120000
chr1	29560000	29660000	-0.240294	0.160495	100000
chr1	29640000	29700000	-0.172512	0.0154822	60000
chr1	29680000	29800000	-0.171881	0.00701881	120000
chr1	29780000	29900000	-0.142074	0.0327682	120000
chr1	29880000	29940000	-0.132072	0.00054943	60000
chr1	29920000	30120000	-0.140328	0.0198753	200000
chr1	30100000	30160000	-0.183762	0.0338478	60000
chr1	30140000	30280000	-0.170509	0.0181134	140000
chr1	30260000	30740000	-0.267841	0.250619	480000
chr1	30720000	31000000	-0.804316	1.38176	280000
chr1	30980000	31200000	0.103107	0.0329209	220000
chr1	31180000	31420000	-0.372904	0.448833	240000
chr1	31400000	31520000	-0.0183708	0.0283899	120000
chr1	31500000	31560000	-0.0784889	0.104819	60000
chr1	31540000	31700000	-0.0595299	0.00204384	160000
chr1	31680000	31860000	-0.0182822	0.0234304	180000
chr1	31840000	32080000	-0.214029	0.169828	240000
chr1	32060000	32160000	-0.233376	0.283919	100000
chr1	32140000	32280000	-0.127033	0.00982552	140000
chr1	32260000	32320000	-0.017462	0.0194387	60000
chr1	32300000	32420000	-0.0251719	0.0597196	120000
chr1	32400000	32520000	0.00372026	0.0147	120000
chr1	32500000	32760000	0.0597965	0.0133727	260000
chr1	32740000	32860000	-0.128104	0.12188	120000
chr1	32840000	32980000	-0.010831	0.00274258	140000
chr1	32960000	33020000	-0.14815	0.0229202	60000
chr1	33000000	33060000	-0.144499	0.00766422	60000
chr1	33040000	33100000	-0.145104	0.0161391	60000
chr1	33080000	33180000	-0.201097	0.274594	100000
chr1	33160000	33240000	-0.0587059	0.0109069	80000
chr1	33220000	33280000	-0.0124944	0.00214397	60000
chr1	33260000	33320000	-0.00278004	0.015847	60000
chr1	33300000	33500000	0.0498316	0.00845698	200000
chr1	33480000	33540000	-0.314507	0.0240871	60000
chr1	33520000	33580000	-0.369173	0.0132857	60000
chr1	33560000	33760000	-0.410317	0.804081	200000
chr1	33740000	33900000	0.306991	0.00526418	160000
chr1	33880000	34000000	0.201771	0.0136045	120000
chr1	33980000	34100000	-0.0283403	0.35923	120000
chr1	34080000	34180000	0.405442	0.0148705	100000
chr1	34160000	34320000	0.276343	0.148419	160000
chr1	34300000	34460000	0.376625	0.034731	160000
chr1	34440000	34620000	-0.116741	0.436081	180000
chr1	34600000	34740000	0.141081	0.0526352	140000
chr1	34720000	34900000	0.259069	0.00319423	180000
chr1	34880000	35400000	-0.43142	0.874147	520000
chr1	35380000	35500000	-0.0210048	0.467251	120000
chr1	35480000	35740000	-0.0120715	0.00870355	260000
chr1	35720000	36120000	0.0258828	0.177261	400000
chr1	36100000	36300000	-0.0172672	0.823019	200000
chr1	36280000	36520000	0.257508	0.141963	240000
chr1	36500000	36780000	0.35704	0.176447	280000
chr1	36760000	37180000	-0.258133	1.05408	420000
chr1	37160000	37260000	0.183577	0.00238676	100000
chr1	37240000	37420000	0.00108762	0.588344	180000
chr1	37400000	37660000	0.310091	0.0297208	260000
chr1	37640000	37780000	0.0241244	0.323477	140000
chr1	37760000	37900000	0.325173	0.00168462	140000
chr1	37880000	38160000	-0.242545	0.640423	280000
chr1	38140000	38400000	-0.699376	1.47534	260000
chr1	38380000	38680000	0.136405	0.0246577	300000
chr1	38660000	38800000	0.0383002	0.00193438	140000
chr1	38780000	38980000	-0.279295	0.480408	200000
chr1	38960000	39380000	-0.254206	0.231309	420000
chr1	39360000	39560000	0.106125	0.252228	200000
chr1	39540000	40080000	-0.163848	0.750271	540000
chr1	40060000	40400000	-0.505433	1.06741	340000
chr1	40380000	40580000	-0.00451496	0.163142	200000
chr1	40560000	40860000	0.0241037	0.0494404	300000
chr1	40840000	41260000	-0.40075	0.860702	420000
chr1	41240000	41580000	-0.20168	0.325392	340000
chr1	41560000	41640000	0.0023363	0.00364737	80000
chr1	41620000	41780000	-0.0249506	0.011839	160000
chr1	41760000	41880000	-0.219771	0.0203901	120000
chr1	41860000	41920000	-0.213837	0.0137566	60000
chr1	41900000	42240000	-0.310012	0.392299	340000
chr1	42220000	42340000	-0.0768094	0.119032	120000
chr1	42320000	42460000	-0.0311908	0.00910782	140000
chr1	42440000	42520000	0.0228365	0.00749779	80000
chr1	42500000	42720000	0.0325988	0.00342399	220000
chr1	42700000	42760000	-0.311409	0.00156187	60000
chr1	42740000	42820000	-0.328757	0.476757	80000
chr1	42800000	43120000	-0.312655	0.0066954	320000
chr1	43100000	43300000	-0.19859	0.540716	200000
chr1	43280000	43340000	-0.074457	0.277698	60000
chr1	43320000	43760000	-0.0688853	0.00576007	440000
chr1	43740000	44220000	-0.366063	0.764885	480000
chr1	44200000	44520000	-1.17013	2.25452	320000
chr1	44500000	44760000	-0.392794	0.468505	260000
chr1	44740000	45000000	-0.514097	0.833414	260000
chr1	44980000	45100000	0.0347281	0.0206244	120000
chr1	45080000	45280000	-0.0383648	0.0497264	200000
chr1	45260000	45580000	-0.233468	0.317207	320000
chr1	45560000	45800000	0.297983	0.0204871	240000
chr1	45780000	46120000	-0.961768	1.30019	340000
chr1	46100000	46460000	-0.179781	0.378884	360000
chr1	46440000	46740000	-0.471063	0.813319	300000
chr1	46720000	47000000	-0.225867	0.27779	280000
chr1	46980000	47100000	-0.136127	0.0889535	120000
chr1	47080000	47260000	-0.0770888	0.00428928	180000
chr1	47240000	47520000	-0.398892	0.618855	280000
chr1	47500000	47600000	-0.0673092	0.032912	100000
chr1	47580000	47660000	-0.0654917	0.00109894	80000
chr1	47640000	47760000	-0.125393	0.00927636	120000
chr1	47740000	47880000	-0.205465	0.199932	140000
chr1	47860000	47980000	-0.0731715	0.0134068	120000
chr1	47960000	48020000	-0.122747	0.0415076	60000
chr1	48000000	48080000	-0.112398	0.0121849	80000
chr1	48060000	48240000	-0.103014	0.0139611	180000
chr1	48220000	48360000	-0.200708	0.0360198	140000
chr1	48340000	48440000	-0.24977	0.263414	100000
chr1	48420000	48540000	-0.232393	0.0415102	120000
chr1	48520000	48660000	-0.167377	0.0144045	140000
chr1	48640000	48780000	0.0547286	0.00621264	140000
chr1	48760000	48820000	-0.246422	0.193736	60000
chr1	48800000	48920000	-0.219617	0.00947181	120000
chr1	48900000	49000000	-0.180343	0.0315009	100000
chr1	48980000	49060000	-0.17991	0.0229761	80000
chr1	49040000	49200000	-0.147932	0.0211912	160000
chr1	49180000	49240000	-0.167676	0.00448092	60000
chr1	49220000	49300000	-0.200787	0.00754036	80000
chr1	49280000	49480000	-0.211731	0.109172	200000
chr1	49460000	49560000	-0.120445	0.00222847	100000
chr1	49540000	49600000	-0.145118	0.0216179	60000
chr1	49580000	49720000	-0.142161	0.0137919	140000
chr1	49700000	49820000	-0.267382	0.2958	120000
chr1	49800000	49860000	-0.217054	0.0121603	60000
chr1	49840000	49940000	-0.20455	0.0291458	100000
chr1	49920000	50020000	-0.20347	0.00935067	100000
chr1	50000000	50120000	-0.213451	0.0461875	120000
chr1	50100000	50180000	-0.173126	0.0350985	80000
chr1	50160000	50300000	-0.134778	0.00356606	140000
chr1	50280000	50340000	-0.103946	0.0141318	60000
chr1	50320000	50380000	-0.137245	0.0273709	60000
chr1	50360000	50420000	-0.11762	7.79e-06	60000
chr1	50400000	50460000	-0.136552	0.0153809	60000
chr1	50440000	50540000	-0.188479	0.101205	100000
chr1	50520000	50580000	-0.0937865	0.00319819	60000
chr1	50560000	50740000	-0.0906833	0.00292041	180000
chr1	50720000	50920000	-0.0170205	0.0112284	200000
chr1	50900000	51380000	-0.325952	0.402404	480000
chr1	51360000	51640000	-0.369703	0.758325	280000
chr1	51620000	51980000	-0.410251	0.865528	360000
chr1	51960000	52140000	0.0603336	0.107997	180000
chr1	52120000	52300000	-0.0304985	0.1402	180000
chr1	52280000	52640000	-0.161139	0.43687	360000
chr1	52620000	52760000	0.05601	0.178411	140000
chr1	52740000	52840000	0.159904	0.0169212	100000
chr1	52820000	53020000	0.243166	0.00807932	200000
chr1	53000000	53380000	-0.33213	0.750202	380000
chr1	53360000	53700000	-0.149494	0.424483	340000
chr1	53680000	53940000	-0.452971	1.01033	260000
chr1	53920000	54180000	-0.304468	0.764536	260000
chr1	54160000	54380000	0.287926	0.00127344	220000
chr1	54360000	54640000	-0.228308	0.536828	280000
chr1	54620000	54980000	-0.0324031	0.114658	360000
chr1	54960000	55200000	-0.0701159	0.433163	240000
chr1	55180000	55420000	-0.246158	0.686643	240000
chr1	55400000	55880000	-0.1672	0.37154	480000
chr1	55860000	56120000	-0.614759	0.734896	260000
chr1	56100000	56200000	0.083225	0.0177418	100000
chr1	56180000	56300000	0.047327	0.0173112	120000
chr1	56280000	56400000	0.0417159	0.0224355	120000
chr1	56380000	56460000	0.0250146	0.0151957	80000
chr1	56440000	56540000	0.0187442	0.0061289	100000
chr1	56520000	56580000	-0.0472213	0.00834286	60000
chr1	56560000	56720000	-0.0562955	0.13554	160000
chr1	56700000	56980000	0.0406106	0.00402237	280000
chr1	56960000	57400000	-0.287419	0.398143	440000
chr1	57380000	57740000	-0.775399	1.53014	360000
chr1	57720000	58060000	0.209379	0.0958892	340000
chr1	58040000	58380000	-0.0579443	0.448705	340000
chr1	58360000	58520000	-0.259691	0.717215	160000
chr1	58500000	58600000	-0.153252	0.235415	100000
chr1	58580000	58720000	0.0125176	0.000285864	140000
chr1	58700000	58980000	0.143668	0.0535648	280000
chr1	58960000	59260000	-0.11139	0.429045	300000
chr1	59240000	59700000	-0.262019	0.941396	460000
chr1	59680000	60140000	-0.592672	1.19008	460000
chr1	60120000	60180000	0.166223	0.131811	60000
chr1	60160000	60560000	0.166632	0.00857518	400000
chr1	60540000	60980000	-0.212292	0.750299	440000
chr1	60960000	61380000	-0.530899	0.902083	420000
chr1	61360000	61520000	-0.202561	0.238566	160000
chr1	61500000	61700000	0.00988357	0.0339171	200000
chr1	61680000	61820000	-0.0460936	0.00302804	140000
chr1	61800000	62080000	-0.20033	0.292218	280000
chr1	62060000	62360000	-0.041242	0.00723337	300000
chr1	62340000	62700000	-0.0305274	0.190229	360000
chr1	62680000	63040000	-0.257875	0.473335	360000
chr1	63020000	63340000	-0.700293	1.16653	320000
chr1	63320000	63640000	-0.256208	0.170901	320000
chr1	63620000	63900000	-0.331595	0.698441	280000
chr1	63880000	64120000	0.0622128	0.0773501	240000
chr1	64100000	64520000	0.131459	0.0985508	420000
chr1	64500000	65040000	-0.759586	1.43098	540000
chr1	65020000	65200000	-0.0709663	0.108989	180000
chr1	65180000	65300000	-0.375717	0.0376179	120000
chr1	65280000	65640000	-0.614833	0.91099	360000
chr1	65620000	65840000	-0.0721875	0.277713	220000
chr1	65820000	66100000	0.232228	0.00581466	280000
chr1	66080000	66340000	-0.612421	0.834454	260000
chr1	66320000	66460000	0.134994	0.00135818	140000
chr1	66440000	66680000	-0.00618275	0.063144	240000
chr1	66660000	66860000	-0.409293	0.320475	200000
chr1	66840000	67100000	-0.184996	0.0695518	260000
chr1	67080000	67620000	-0.533522	0.677909	540000
chr1	67600000	67800000	-0.322825	0.393967	200000
chr1	67780000	68100000	0.0177682	0.0108722	320000
chr1	68080000	68340000	-0.374092	0.488455	260000
chr1	68320000	68480000	0.0626781	0.0121725	160000
chr1	68460000	68600000	-0.0499087	0.00231288	140000
chr1	68580000	68680000	-0.132552	0.239264	100000
chr1	68660000	68720000	-0.113765	0.0699407	60000
chr1	68700000	68780000	-0.110727	0.00564584	80000
chr1	68760000	68900000	-0.0769151	0.0106408	140000
chr1	68880000	69180000	0.128817	0.000338463	300000
chr1	69160000	69460000	-0.807939	1.2703	300000
chr1	69440000	69780000	0.161696	0.00966253	340000
chr1	69760000	70140000	-0.62096	0.882494	380000
chr1	70120000	70240000	-0.133594	0.00154092	120000
chr1	70220000	70580000	-0.265956	0.407573	360000
chr1	70560000	70740000	0.0480826	0.00225571	180000
chr1	70720000	71000000	-0.164867	0.173988	280000
chr1	70980000	71140000	-0.247517	0.359537	160000
chr1	71120000	71180000	-0.182531	0.0484922	60000
chr1	71160000	71260000	-0.158856	0.000446124	100000
chr1	71240000	71540000	-0.15628	0.0204494	300000
chr1	71520000	71680000	-0.787467	1.11402	160000
chr1	71660000	72180000	-0.132886	0.465746	520000
chr1	72160000	72240000	-0.893209	1.93852	80000
chr1	72220000	72700000	-0.762735	0.0239021	480000
chr1	72680000	72900000	-0.04811	0.529229	220000
chr1	72880000	73300000	-0.501345	0.811201	420000
chr1	73280000	73580000	0.0100529	0.25432	300000
chr1	73560000	73620000	0.150136	0.00343681	60000
chr1	73600000	73880000	0.136339	0.0941402	280000
chr1	73860000	74020000	-0.697608	1.25584	160000
chr1	74000000	74180000	0.586116	0.0107266	180000
chr1	74160000	74420000	-0.0957448	0.740059	260000
chr1	74400000	74760000	0.138713	0.374112	360000
chr1	74740000	74880000	0.0639543	0.587729	140000
chr1	74860000	75160000	0.483655	0.0291226	300000
chr1	75140000	75320000	0.545705	0.277796	180000
chr1	75300000	75640000	0.471456	0.397556	340000
chr1	75620000	75960000	-0.553632	0.817242	340000
chr1	75940000	76240000	-0.0823616	0.152888	300000
chr1	76220000	76320000	-0.069032	0.055858	100000
chr1	76300000	76360000	-0.0265446	0.00414711	60000
chr1	76340000	76400000	-0.0279611	0.00700261	60000
chr1	76380000	76480000	-0.0331453	0.000375038	100000
chr1	76460000	76520000	-0.0907497	0.11384	60000
chr1	76500000	76580000	-0.078367	0.0194598	80000
chr1	76560000	76820000	-0.0715226	0.00723053	260000
chr1	76800000	76900000	-0.115212	0.340777	100000
chr1	76880000	76940000	-0.0753284	0.00145565	60000
chr1	76920000	76980000	-0.0668	0.0105426	60000
chr1	76960000	77080000	-0.0551742	0.00682922	120000
chr1	77060000	77220000	-0.105114	0.0694685	160000
chr1	77200000	77560000	-0.029571	0.00385472	360000
chr1	77540000	77940000	-0.753766	1.17213	400000
chr1	77920000	78200000	-0.464068	0.520741	280000
chr1	78180000	78500000	0.188015	0.13993	320000
chr1	78480000	78740000	-0.458688	0.769921	260000
chr1	78720000	78960000	-0.50853	0.726222	240000
chr1	78940000	79040000	0.0135509	0.0144529	100000
chr1	79020000	79100000	0.030042	0.00239941	80000
chr1	79080000	79200000	0.0569394	0.00522255	120000
chr1	79180000	79300000	0.0207734	0.0375828	120000
chr1	79280000	79340000	0.0149117	0.0086206	60000
chr1	79320000	79380000	0.0206624	0.000978942	60000
chr1	79360000	79660000	0.00912094	0.0483737	300000
chr1	79640000	79720000	-0.235507	0.0280126	80000
chr1	79700000	79800000	-0.214609	0.00221942	100000
chr1	79780000	80180000	-0.397074	0.467691	400000
chr1	80160000	80520000	-0.672373	1.06814	360000
chr1	80500000	80700000	-0.314918	0.498299	200000
chr1	80680000	80760000	-0.124261	0.00244849	80000
chr1	80740000	80800000	-0.213085	0.102436	60000
chr1	80780000	81060000	-0.201252	0.00239045	280000
chr1	81040000	81320000	0.167596	0.00506556	280000
chr1	81300000	81820000	-0.815038	1.7128	520000
chr1	81800000	81880000	-0.00215453	0.0703041	80000
chr1	81860000	81920000	0.0198052	0.0154307	60000
chr1	81900000	81960000	0.0203321	0.00267152	60000
chr1	81940000	82080000	0.013488	0.0300489	140000
chr1	82060000	82260000	0.0576142	0.00188771	200000
chr1	82240000	82520000	-0.169292	0.0543195	280000
chr1	82500000	82720000	-0.531358	0.713837	220000
chr1	82700000	82760000	-0.284322	0.238226	60000
chr1	82740000	83180000	-0.268613	0.00381458	440000
chr1	83160000	83360000	-0.394016	0.572348	200000
chr1	83340000	83740000	-0.0463745	0.000289358	400000
chr1	83720000	84100000	-0.571894	1.18611	380000
chr1	84080000	84240000	-0.0913593	0.247836	160000
chr1	84220000	84340000	0.15143	0.00324212	120000
chr1	84320000	84480000	0.0701399	0.0159495	160000
chr1	84460000	84700000	0.0140875	0.11516	240000
chr1	84680000	84920000	-0.443924	0.776341	240000
chr1	84900000	85120000	-0.786044	1.41781	220000
chr1	85100000	85240000	-0.135876	0.01201	140000
chr1	85220000	85480000	0.174859	0.00983066	260000
chr1	85460000	85520000	-0.00735641	0.448631	60000
chr1	85500000	85660000	0.289001	0.04157	160000
chr1	85640000	85800000	0.0549451	0.128691	160000
chr1	85780000	86060000	0.0052795	0.427286	280000
chr1	86040000	86360000	-0.00115106	0.545604	320000
chr1	86340000	86620000	-0.104967	0.582072	280000
chr1	86600000	87080000	-0.320709	1.04849	480000
chr1	87060000	87320000	-0.179924	0.777334	260000
chr1	87300000	87460000	0.314787	0.00967032	160000
chr1	87440000	87800000	0.142219	0.192976	360000
chr1	87780000	88320000	0.205634	0.159997	540000
chr1	88300000	88740000	-0.942867	1.81625	440000
chr1	88720000	89220000	-0.485372	1.20954	500000
chr1	89200000	89640000	-0.503154	1.1108	440000
chr1	89620000	90020000	-0.163126	0.685259	400000
chr1	90000000	90320000	-0.522788	0.986854	320000
chr1	90300000	90360000	0.297493	0.136941	60000
chr1	90340000	90460000	0.314759	0.00472164	120000
chr1	90440000	90620000	0.443314	0.000883064	180000
chr1	90600000	90900000	-0.677808	1.24803	300000
chr1	90880000	91400000	-0.120807	0.680594	520000
chr1	91380000	91560000	0.00226391	0.117965	180000
chr1	91540000	91920000	-0.0620935	0.581279	380000
chr1	91900000	92180000	-0.230529	0.687083	280000
chr1	92160000	92500000	0.230673	0.11837	340000
chr1	92480000	92640000	-0.112353	0.561254	160000
chr1	92620000	92920000	-0.0512059	0.177652	300000
chr1	92900000	93120000	-0.0849202	0.534552	220000
chr1	93100000	93300000	0.227823	0.0836373	200000
chr1	93280000	93500000	0.249685	0.153204	220000
chr1	93480000	93840000	0.238767	0.177063	360000
chr1	93820000	94120000	-0.602095	0.895476	300000
chr1	94100000	94340000	-0.489012	0.591303	240000
chr1	94320000	94420000	0.0497253	0.00395234	100000
chr1	94400000	94480000	0.00380937	0.00391769	80000
chr1	94460000	94540000	-0.0567996	0.0440315	80000
chr1	94520000	94620000	-0.0222389	0.00472846	100000
chr1	94600000	94660000	-0.0429783	0.0131153	60000
chr1	94640000	94700000	-0.0649793	0.0272218	60000
chr1	94680000	94740000	-0.0786184	0.0164389	60000
chr1	94720000	94820000	-0.0798694	0.00205479	100000
chr1	94800000	94880000	-0.106296	0.148997	80000
chr1	94860000	95000000	-0.0830535	0.000524011	140000
chr1	94980000	95160000	0.00903589	0.0129071	180000
chr1	95140000	95200000	-0.16999	0.124865	60000
chr1	95180000	95240000	-0.143232	0.0092591	60000
chr1	95220000	95420000	-0.0928973	0.000608805	200000
chr1	95400000	95460000	-0.224848	0.281953	60000
chr1	95440000	95640000	-0.209252	0.0207556	200000
chr1	95620000	95820000	0.0897906	0.00783044	200000
chr1	95800000	95880000	-0.311734	0.317318	80000
chr1	95860000	95940000	-0.294176	0.00626172	80000
chr1	95920000	95980000	-0.274547	0.0047204	60000
chr1	95960000	96040000	-0.248435	0.0384673	80000
chr1	96020000	96100000	-0.159839	0.000208792	80000
chr1	96080000	96200000	-0.125014	0.0138291	120000
chr1	96180000	96260000	-0.105335	0.0336139	80000
chr1	96240000	96340000	-0.103903	0.0206021	100000
chr1	96320000	96420000	-0.120677	0.0798467	100000
chr1	96400000	96500000	-0.0503876	0.00621654	100000
chr1	96480000	96540000	-0.0209278	0.0198627	60000
chr1	96520000	96600000	-0.00517403	0.00241382	80000
chr1	96580000	96800000	-0.0472293	0.0412547	220000
chr1	96780000	97060000	-0.563557	0.837992	280000
chr1	97040000	97300000	-0.396389	0.518951	260000
chr1	97280000	97360000	-0.0515411	0.0244327	80000
chr1	97340000	97500000	-0.0670627	0.0408972	160000
chr1	97480000	97700000	-0.0216361	0.00208559	220000
chr1	97680000	97800000	-0.353817	0.0847246	120000
chr1	97780000	98220000	-0.366797	0.363101	440000
chr1	98200000	98440000	-0.439118	0.51012	240000
chr1	98420000	98480000	-0.208515	0.00832108	60000
chr1	98460000	98600000	-0.210116	0.0380944	140000
chr1	98580000	98680000	-0.319363	0.0166352	100000
chr1	98660000	98720000	-0.351508	0.014916	60000
chr1	98700000	98920000	-0.36142	0.224345	220000
chr1	98900000	98960000	-0.086188	0.00344284	60000
chr1	98940000	99020000	-0.0989817	0.00313374	80000
chr1	99000000	99060000	-0.140661	0.00237627	60000
chr1	99040000	99120000	-0.142016	0.0396474	80000
chr1	99100000	99180000	-0.136314	0.0081923	80000
chr1	99160000	99300000	-0.12702	0.0191765	140000
chr1	99280000	99360000	-0.201712	0.00674046	80000
chr1	99340000	99480000	-0.253444	0.079753	140000
chr1	99460000	99540000	-0.193039	0.00918751	80000
chr1	99520000	99740000	-0.205828	0.00111656	220000
chr1	99720000	99780000	-0.413437	0.0195803	60000
chr1	99760000	99980000	-0.426301	0.347442	220000
chr1	99960000	100020000	-0.000221299	0.00261719	60000
chr1	100000000	100240000	-0.00940948	0.0151632	240000
chr1	100220000	100340000	-0.31666	0.104816	120000
chr1	100320000	100580000	-0.289821	0.0098563	260000
chr1	100560000	100760000	-0.326019	0.274997	200000
chr1	100740000	100940000	-0.133335	0.0137793	200000
chr1	100920000	101000000	-0.203795	0.0148458	80000
chr1	100980000	101040000	-0.216628	0.0121766	60000
chr1	101020000	101100000	-0.231109	0.0938835	80000
chr1	101080000	101220000	-0.177809	0.00288217	140000
chr1	101200000	101320000	-0.204009	0.0262466	120000
chr1	101300000	101420000	-0.219448	0.0144597	120000
chr1	101400000	101500000	-0.239282	0.00437423	100000
chr1	101480000	101600000	-0.252866	0.0155753	120000
chr1	101580000	101900000	-0.341438	0.364295	320000
chr1	101880000	101940000	-0.293491	0.00865291	60000
chr1	101920000	101980000	-0.309979	0.269643	60000
chr1	101960000	102020000	-0.26251	0.00421801	60000
chr1	102000000	102080000	-0.207417	0.0189205	80000
chr1	102060000	102180000	-0.212635	0.0275956	120000
chr1	102160000	102260000	-0.111452	0.0198412	100000
chr1	102240000	102420000	-0.05529	0.00582629	180000
chr1	102400000	102520000	-0.438289	0.474452	120000
chr1	102500000	102620000	-0.333339	0.00592099	120000
chr1	102600000	102780000	-0.275054	0.0158039	180000
chr1	102760000	102940000	-0.158335	0.0196264	180000
chr1	102920000	103020000	-0.159125	0.00285014	100000
chr1	103000000	103160000	-0.191744	0.0716779	160000
chr1	103140000	103260000	-0.201852	0.0953538	120000
chr1	103240000	103420000	-0.105792	0.00215464	180000
chr1	103400000	103800000	0.0298204	0.0241359	400000
chr1	103780000	104020000	-0.717959	1.21844	240000
chr1	104000000	104120000	-0.176146	0.00513149	120000
chr1	104100000	104280000	-0.223821	0.0718497	180000
chr1	104260000	104460000	-0.0968752	0.0254718	200000
chr1	104440000	104580000	-0.157686	0.0621123	140000
chr1	104560000	104640000	-0.190751	0.00578929	80000
chr1	104620000	104980000	-0.229679	0.175225	360000
chr1	104960000	105400000	-0.540018	0.595892	440000
chr1	105380000	105580000	-0.0235002	0.0159129	200000
chr1	105560000	105640000	-0.330422	0.00487323	80000
chr1	105620000	105760000	-0.339577	0.567096	140000
chr1	105740000	106080000	-0.221319	0.0532274	340000
chr1	106060000	106420000	-0.2085	0.314744	360000
chr1	106400000	106900000	-0.55409	1.03598	500000
chr1	106880000	107220000	-0.602577	0.775262	340000
chr1	107200000	107540000	0.00462165	0.0384062	340000
chr1	107520000	107580000	-0.444518	0.00245325	60000
chr1	107560000	107620000	-0.457627	0.00556675	60000
chr1	107600000	107800000	-0.46701	0.493864	200000
chr1	107780000	108080000	-0.132828	0.0172345	300000
chr1	108060000	108180000	-0.145995	0.0141663	120000
chr1	108160000	108320000	-0.182587	0.086377	160000
chr1	108300000	108360000	-0.168223	0.0200141	60000
chr1	108340000	108400000	-0.162471	0.00123056	60000
chr1	108380000	108840000	-0.193807	0.204257	460000
chr1	108820000	108900000	-0.419942	0.312259	80000
chr1	108880000	109060000	-0.41651	0.0118294	180000
chr1	109040000	109180000	-0.173683	0.0492108	140000
chr1	109160000	109280000	-0.304773	0.190766	120000
chr1	109260000	109420000	-0.197625	0.030454	160000
chr1	109400000	109460000	-0.171995	0.0371813	60000
chr1	109440000	109520000	-0.154895	0.00865427	80000
chr1	109500000	109580000	-0.146577	0.032341	80000
chr1	109560000	109620000	-0.159833	0.0456438	60000
chr1	109600000	109660000	-0.145978	0.00656865	60000
chr1	109640000	109720000	-0.157429	0.0145542	80000
chr1	109700000	109840000	-0.179707	0.0186615	140000
chr1	109820000	109880000	-0.186305	0.00389407	60000
chr1	109860000	110040000	-0.266623	0.0328157	180000
chr1	110020000	110340000	-0.469083	0.617579	320000
chr1	110320000	110380000	-0.176328	0.0428997	60000
chr1	110360000	110480000	-0.151927	0.00207146	120000
chr1	110460000	110520000	-0.20243	0.00241804	60000
chr1	110500000	110560000	-0.244444	0.0375846	60000
chr1	110540000	110620000	-0.214125	0.00130637	80000
chr1	110600000	110840000	-0.254118	0.123506	240000
chr1	110820000	110880000	0.119168	0.00425381	60000
chr1	110860000	110960000	0.103341	0.00164295	100000
chr1	110940000	111000000	-0.0369056	0.00723116	60000
chr1	110980000	111040000	-0.0848296	0.00867374	60000
chr1	111020000	111280000	-0.104101	0.0500184	260000
chr1	111260000	111660000	-0.357551	0.3483	400000
chr1	111640000	111880000	-0.716628	0.999136	240000
chr1	111860000	112020000	-0.176086	0.0578829	160000
chr1	112000000	112120000	0.0803087	0.0114027	120000
chr1	112100000	112160000	0.00156222	0.00949946	60000
chr1	112140000	112380000	-0.00548402	0.0294061	240000
chr1	112360000	112500000	-0.506493	0.0604842	140000
chr1	112480000	112680000	-0.562022	0.662494	200000
chr1	112660000	112820000	-0.269943	0.00612117	160000
chr1	112800000	112880000	-0.106899	0.00555598	80000
chr1	112860000	113000000	-0.100941	0.013767	140000
chr1	112980000	113100000	-0.136615	0.00464348	120000
chr1	113080000	113240000	-0.326129	0.26783	160000
chr1	113220000	113280000	-0.181192	0.0020644	60000
chr1	113260000	113320000	-0.175171	0.00170153	60000
chr1	113300000	113500000	-0.188253	0.0169723	200000
chr1	113480000	113620000	-0.17197	0.00753726	140000
chr1	113600000	113660000	-0.329998	0.10857	60000
chr1	113640000	113760000	-0.241041	0.0132918	120000
chr1	113740000	113800000	-0.383334	0.000579619	60000
chr1	113780000	114120000	-0.401409	0.34553	340000
chr1	114100000	114180000	-0.319317	0.0466131	80000
chr1	114160000	114220000	-0.292753	0.00202528	60000
chr1	114200000	114260000	-0.320933	0.211189	60000
chr1	114240000	114300000	-0.319434	0.0347316	60000
chr1	114280000	114340000	-0.303287	0.000801183	60000
chr1	114320000	114400000	-0.273422	0.00816239	80000
chr1	114380000	114440000	-0.283956	0.0360978	60000
chr1	114420000	114540000	-0.256159	0.016505	120000
chr1	114520000	114760000	-0.28561	0.0639885	240000
chr1	114740000	114980000	-0.240869	0.108436	240000
chr1	114960000	115040000	-0.401011	0.402831	80000
chr1	115020000	115080000	-0.391403	0.0194576	60000
chr1	115060000	115220000	-0.385377	0.00868255	160000
chr1	115200000	115280000	-0.245826	0.0247692	80000
chr1	115260000	115500000	-0.220351	0.00637701	240000
chr1	115480000	115560000	-0.253615	0.0456955	80000
chr1	115540000	115640000	-0.222177	0.0092816	100000
chr1	115620000	115740000	-0.261219	0.120916	120000
chr1	115720000	115880000	-0.211003	0.0241049	160000
chr1	115860000	116100000	-0.156778	0.0338709	240000
chr1	116080000	116140000	-0.0694213	0.000560465	60000
chr1	116120000	116180000	-0.0761675	0.0128689	60000
chr1	116160000	116300000	-0.0577797	0.00579408	140000
chr1	116280000	116540000	-0.0159448	0.000761709	260000
chr1	116520000	116600000	-0.435209	0.470191	80000
chr1	116580000	116780000	-0.388378	0.0168854	200000
chr1	116760000	116860000	-0.209883	0.0335712	100000
chr1	116840000	116960000	-0.160647	0.0368843	120000
chr1	116940000	117040000	-0.0968121	0.00936617	100000
chr1	117020000	117100000	-0.0808749	0.0159835	80000
chr1	117080000	117160000	-0.0681403	0.0161689	80000
chr1	117140000	117280000	-0.0607882	0.0138648	140000
chr1	117260000	117560000	0.0486953	0.00317311	300000
chr1	117540000	117840000	-0.552783	0.633821	300000
chr1	117820000	117940000	0.2596	0.00280782	120000
chr1	117920000	117980000	0.157257	0.0190721	60000
chr1	117960000	118080000	0.158519	0.0112733	120000
chr1	118060000	118300000	0.0258291	0.0729594	240000
chr1	118280000	118540000	-1.20086	2.28524	260000
chr1	118520000	118800000	0.14687	0.134104	280000
chr1	118780000	119100000	-0.144487	0.680833	320000
chr1	119080000	119480000	-0.193396	0.824695	400000
chr1	119460000	119520000	-0.157327	0.00780579	60000
chr1	119500000	119680000	-0.162406	0.434661	180000
chr1	119660000	119940000	0.213275	0.0524148	280000
chr1	119920000	120180000	-0.196837	0.706306	260000
chr1	120160000	120580000	0.183679	0.271958	420000
chr1	120560000	120840000	-0.666554	0.870337	280000
chr1	120820000	120980000	0.178014	0.00827524	160000
chr1	120960000	121040000	0.154078	0.0492182	80000
chr1	121020000	121220000	0.202607	0.00029676	200000
chr1	121200000	121460000	-0.398756	0.47274	260000
chr1	121440000	121600000	-0.101964	0.0131411	160000
chr1	121580000	121860000	-0.51578	0.710455	280000
chr1	121840000	121920000	-0.0842877	0.00819381	80000
chr1	121900000	122040000	-0.109967	0.0413233	140000
chr1	122020000	122200000	-0.133867	0.0606861	180000
chr1	122180000	122420000	-0.106053	0.0327221	240000
chr1	122400000	122780000	-0.460698	0.44811	380000
chr1	122760000	122840000	-0.220778	0.20178	80000
chr1	122820000	122900000	-0.198232	0.00757172	80000
chr1	122880000	122960000	-0.144062	0.0115341	80000
chr1	122940000	123000000	-0.196176	0.0662273	60000
chr1	122980000	123080000	-0.174341	0.00853234	100000
chr1	123060000	123220000	-0.131307	0.000811384	160000
chr1	123200000	123340000	-0.0537524	0.0253519	140000
chr1	123320000	123440000	-0.199402	0.00389932	120000
chr1	123420000	123680000	-0.310007	0.309732	260000
chr1	123660000	123740000	-0.0375966	0.00783275	80000
chr1	123720000	123880000	-0.00873514	0.00403222	160000
chr1	123860000	124060000	-0.151522	0.0152006	200000
chr1	124040000	124100000	-0.311319	0.385737	60000
chr1	124080000	124260000	-0.308649	0.00736768	180000
chr1	124240000	124320000	-0.162166	0.00309723	80000
chr1	124300000	124420000	-0.235535	0.0994472	120000
chr1	124400000	124720000	-0.208459	0.0285369	320000
chr1	124700000	124940000	-0.343911	0.408984	240000
chr1	124920000	124980000	0.0301784	0.00727108	60000
chr1	124960000	125080000	0.0423277	0.0218828	120000
chr1	125060000	125160000	-0.0220191	0.00119727	100000
chr1	125140000	125380000	-0.0505139	0.0286371	240000
chr1	125360000	125600000	-0.735078	1.3853	240000
chr1	125580000	125820000	-0.374051	0.34321	240000
chr1	125800000	126020000	-0.0498365	0.021987	220000
chr1	126000000	126100000	0.0372541	0.00670879	100000
chr1	126080000	126200000	0.0262214	0.00903738	120000
chr1	126180000	126480000	-0.0662198	0.0109135	300000
chr1	126460000	126800000	-0.291114	0.338315	340000
chr1	126780000	126960000	0.0791208	0.00952921	180000
chr1	126940000	127480000	-0.42541	0.548558	540000
chr1	127460000	127800000	-0.565362	0.96938	340000
chr1	127780000	127900000	-0.279936	0.66316	120000
chr1	127880000	128260000	-0.099191	0.0209561	380000
chr1	128240000	128400000	-0.226015	0.463705	160000
chr1	128380000	128860000	-0.0387	0.0289209	480000
chr1	128840000	129300000	-0.690076	1.12947	460000
chr1	129280000	129340000	-0.217221	0.401199	60000
chr1	129320000	129460000	-0.190223	0.0106097	140000
chr1	129440000	129860000	-0.0479488	0.00144671	420000
chr1	129840000	130140000	-0.14013	0.276041	300000
chr1	130120000	130440000	-0.0868541	0.212386	320000
chr1	130420000	130660000	-0.569851	0.808702	240000
chr1	130640000	130800000	0.0452746	0.0210581	160000
chr1	130780000	131080000	0.0769584	0.0622821	300000
chr1	131060000	131300000	-0.189231	0.628881	240000
chr1	131280000	131580000	-0.318178	0.760958	300000
chr1	131560000	131920000	-0.093219	0.503311	360000
chr1	131900000	132140000	-0.0262815	0.628898	240000
chr1	132120000	132420000	0.485543	0.0825462	300000
chr1	132400000	132500000	0.327454	0.0322995	100000
chr1	132480000	132680000	0.295554	0.267947	200000
chr1	132660000	132720000	0.274642	0.00276552	60000
chr1	132700000	133000000	0.268417	0.486347	300000
chr1	132980000	133140000	-0.2713	1.22612	160000
chr1	133120000	133380000	0.119819	0.222472	260000
chr1	133360000	133620000	0.32451	0.410251	260000
chr1	133600000	133680000	-0.186711	1.04769	80000
chr1	133660000	134080000	-0.171129	0.0242102	420000
chr1	134060000	134340000	0.304457	0.52388	280000
chr1	134320000	134520000	0.159763	0.547833	200000
chr1	134500000	134660000	0.610005	0.0117915	160000
chr1	134640000	134980000	-0.000557297	0.768657	340000
chr1	134960000	135140000	0.261936	0.111049	180000
chr1	135120000	135420000	-0.0929028	0.886133	300000
chr1	135400000	135720000	0.163477	0.611573	320000
chr1	135700000	135840000	0.197241	0.0908976	140000
chr1	135820000	136020000	0.0604069	0.625915	200000
chr1	136000000	136100000	0.306561	0.0868032	100000
chr1	136080000	136260000	0.357647	0.0114661	180000
chr1	136240000	136520000	0.501898	0.0733343	280000
chr1	136500000	136780000	-0.203221	0.905728	280000
chr1	136760000	137280000	-0.417113	0.930073	520000
chr1	137260000	137540000	-0.386773	0.56338	280000
chr1	137520000	137680000	0.108726	0.00748752	160000
chr1	137660000	137740000	0.167187	0.00630224	80000
chr1	137720000	137780000	0.155752	0.0112477	60000
chr1	137760000	137840000	0.146364	0.0219503	80000
chr1	137820000	138100000	0.160542	0.00423451	280000
chr1	138080000	138340000	-0.508366	0.793535	260000
chr1	138320000	138820000	-0.241855	0.250541	500000
chr1	138800000	139260000	-0.534837	1.08364	460000
chr1	139240000	139380000	-0.273676	0.00197024	140000
chr1	139360000	139520000	-0.433547	0.774904	160000
chr1	139500000	139720000	-0.23488	0.135798	220000
chr1	139700000	139860000	0.203887	0.0189512	160000
chr1	139840000	139900000	0.128675	0.048482	60000
chr1	139880000	140140000	0.143195	0.0183968	260000
chr1	140120000	140700000	-0.353655	0.579065	580000
chr1	140680000	141040000	-0.646588	0.857049	360000
chr1	141020000	141160000	-0.0572508	0.027236	140000
chr1	141140000	141220000	-0.14592	0.017106	80000
chr1	141200000	141340000	-0.173922	0.144798	140000
chr1	141320000	141480000	-0.0486726	0.00887356	160000
chr1	141460000	141520000	-0.179078	0.178456	60000
chr1	141500000	141580000	-0.156732	0.00277776	80000
chr1	141560000	141700000	-0.139514	0.0199236	140000
chr1	141680000	141760000	-0.0445784	0.0126481	80000
chr1	141740000	141960000	-0.00798377	0.00484393	220000
chr1	141940000	142040000	-0.242262	0.244851	100000
chr1	142020000	142100000	-0.0769809	0.00717326	80000
chr1	142080000	142140000	-0.0523144	0.00580009	60000
chr1	142120000	142260000	-0.0376401	0.0125865	140000
chr1	142240000	142300000	-0.0729946	0.00208713	60000
chr1	142280000	142380000	-0.0760655	0.0560669	100000
chr1	142360000	142520000	-0.0389154	0.036456	160000
chr1	142500000	142560000	-0.0776936	0.0347304	60000
chr1	142540000	142780000	-0.0628931	0.0190463	240000
chr1	142760000	143040000	-0.368349	0.389565	280000
chr1	143020000	143080000	-0.0233881	0.000543025	60000
chr1	143060000	143160000	-0.0239469	0.0144168	100000
chr1	143140000	143240000	0.0518294	0.00846096	100000
chr1	143220000	143300000	0.0310885	0.0302746	80000
chr1	143280000	143580000	0.0898974	0.0197946	300000
chr1	143560000	143800000	-0.52243	0.348783	240000
chr1	143780000	144180000	-0.663723	1.08172	400000
chr1	144160000	144420000	-0.208413	0.250806	260000
chr1	144400000	144620000	-0.57486	0.73194	220000
chr1	144600000	144800000	0.0575238	0.0166877	200000
chr1	144780000	144860000	-0.158463	0.00376582	80000
chr1	144840000	145000000	-0.188636	0.0936169	160000
chr1	144980000	145100000	-0.154149	0.0346244	120000
chr1	145080000	145180000	-0.193033	0.268672	100000
chr1	145160000	145300000	-0.155165	0.0160414	140000
chr1	145280000	145420000	-0.168823	0.0337264	140000
chr1	145400000	145460000	-0.153703	0.0479901	60000
chr1	145440000	145600000	-0.137649	0.0329456	160000
chr1	145580000	145660000	-0.169164	0.113513	80000
chr1	145640000	145700000	-0.163132	0.000510072	60000
chr1	145680000	145760000	-0.167216	0.00865157	80000
chr1	145740000	145980000	-0.119969	0.00275457	240000
chr1	145960000	146040000	-0.173502	0.123005	80000
chr1	146020000	146200000	-0.167753	0.0240282	180000
chr1	146180000	146300000	0.0384198	0.0138085	120000
chr1	146280000	146480000	0.109961	0.0141727	200000
chr1	146460000	146780000	-0.221637	0.203668	320000
chr1	146760000	146840000	-0.147661	0.0187594	80000
chr1	146820000	146960000	-0.171022	0.0764573	140000
chr1	146940000	147060000	-0.10348	0.00275301	120000
chr1	147040000	147120000	-0.158152	0.0621556	80000
chr1	147100000	147180000	-0.117026	0.0182239	80000
chr1	147160000	147300000	-0.145045	0.00290718	140000
chr1	147280000	147540000	-0.215948	0.194886	260000
chr1	147520000	147600000	-0.132564	0.0930656	80000
chr1	147580000	147700000	-0.104075	0.0414309	120000
chr1	147680000	147740000	-0.0887321	0.0131497	60000
chr1	147720000	147780000	-0.0924539	0.00693856	60000
chr1	147760000	147860000	-0.129189	0.0130215	100000
chr1	147840000	147960000	-0.163909	0.0261549	120000
chr1	147940000	148000000	-0.231875	0.0353404	60000
chr1	147980000	148080000	-0.229547	0.0060495	100000
chr1	148060000	148180000	-0.256683	0.233016	120000
chr1	148160000	148240000	-0.0889076	0.00769889	80000
chr1	148220000	148320000	-0.122303	0.0574527	100000
chr1	148300000	148380000	-0.101269	0.0640323	80000
chr1	148360000	148600000	-0.0743635	0.02309	240000
chr1	148580000	148900000	-0.455347	0.539621	320000
chr1	148880000	149000000	-0.0358483	0.0130041	120000
chr1	148980000	149140000	-0.125854	0.0782814	160000
chr1	149120000	149280000	-0.070396	0.00469789	160000
chr1	149260000	149360000	-0.263696	0.00735362	100000
chr1	149340000	149480000	-0.286888	0.367639	140000
chr1	149460000	149820000	0.0106393	0.000688103	360000
chr1	149800000	150060000	-0.622387	0.938358	260000
chr1	150040000	150360000	0.404769	0.00229468	320000
chr1	150340000	150540000	-0.820718	1.68902	200000
chr1	150520000	151040000	-0.217696	0.248941	520000
chr1	151020000	151440000	-0.480283	0.798698	420000
chr1	151420000	151800000	-0.342255	1.02403	380000
chr1	151780000	152160000	-0.490625	1.09896	380000
chr1	152140000	152400000	0.107227	0.0176985	260000
chr1	152380000	152480000	-0.0944986	0.509243	100000
chr1	152460000	152780000	-0.0751203	0.0112735	320000
chr1	152760000	153100000	-0.545011	1.2798	340000
chr1	153080000	153480000	0.212063	0.458166	400000
chr1	153460000	153840000	-0.711975	1.52924	380000
chr1	153820000	154240000	-0.385832	1.15639	420000
chr1	154220000	154760000	-0.58981	0.95188	540000
chr1	154740000	155020000	-0.411683	0.761147	280000
chr1	155000000	155280000	-0.594135	1.29351	280000
chr1	155260000	155560000	-0.33055	0.989291	300000
chr1	155540000	155880000	-0.325958	0.857505	340000
chr1	155860000	155940000	0.0995772	0.00239593	80000
chr1	155920000	156040000	0.0427031	0.0359381	120000
chr1	156020000	156300000	-0.0851482	0.394078	280000
chr1	156280000	156480000	0.480562	0.0459698	200000
chr1	156460000	156720000	0.159479	0.17555	260000
chr1	156700000	156920000	-0.196781	0.746922	220000
chr1	156900000	157100000	0.620426	0.0337768	200000
chr1	157080000	157560000	-1.16999	2.13422	480000
chr1	157540000	157760000	-0.696408	1.01927	220000
chr1	157740000	158040000	-0.0558427	0.00723565	300000
chr1	158020000	158220000	0.0203136	0.0268447	200000
chr1	158200000	158280000	-0.0231688	0.00367695	80000
chr1	158260000	158680000	-0.0553622	0.199958	420000
chr1	158660000	159220000	-0.423827	0.579576	560000
chr1	159200000	159360000	-0.726207	1.07171	160000
chr1	159340000	159860000	-0.476878	0.186657	520000
chr1	159840000	160220000	0.0726183	0.214178	380000
chr1	160200000	160400000	-0.630969	0.971318	200000
chr1	160380000	160740000	0.0374345	0.089803	360000
chr1	160720000	160900000	-0.0365707	0.532296	180000
chr1	160880000	161040000	0.131441	0.0899546	160000
chr1	161020000	161220000	0.319074	0.0187445	200000
chr1	161200000	161340000	0.0236145	0.0686884	140000
chr1	161320000	161740000	-0.170804	0.698886	420000
chr1	161720000	162000000	-0.515887	1.02025	280000
chr1	161980000	162340000	-0.353711	0.640227	360000
chr1	162320000	162520000	-0.147425	0.449495	200000
chr1	162500000	162660000	0.0814299	0.0296276	160000
chr1	162640000	162780000	0.122908	0.00758136	140000
chr1	162760000	163120000	-0.822271	1.40078	360000
chr1	163100000	163420000	-0.33485	0.675383	320000
chr1	163400000	163920000	0.0328747	0.170672	520000
chr1	163900000	164260000	-0.38885	0.729795	360000
chr1	164240000	164300000	-0.361634	0.0126537	60000
chr1	164280000	164340000	-0.360922	0.00957727	60000
chr1	164320000	164660000	-0.364553	0.683576	340000
chr1	164640000	164920000	0.0991225	0.178625	280000
chr1	164900000	165180000	0.112203	0.123636	280000
chr1	165160000	165580000	-0.42676	0.78418	420000
chr1	165560000	165780000	-0.102131	0.30438	220000
chr1	165760000	166080000	-0.0562952	0.255929	320000
chr1	166060000	166160000	0.176519	0.0193868	100000
chr1	166140000	166440000	0.0785436	0.310079	300000
chr1	166420000	166740000	-0.45122	0.909841	320000
chr1	166720000	166780000	-0.0666876	0.00241625	60000
chr1	166760000	167200000	-0.0837005	0.29514	440000
chr1	167180000	167400000	-0.315805	0.577652	220000
chr1	167380000	167680000	-0.353668	0.63704	300000
chr1	167660000	167940000	-0.213482	0.460428	280000
chr1	167920000	168220000	-0.554065	0.680537	300000
chr1	168200000	168500000	-0.0905594	0.179553	300000
chr1	168480000	168720000	-0.20513	0.313512	240000
chr1	168700000	168800000	-0.078197	0.0344914	100000
chr1	168780000	168840000	0.0102669	0.00234821	60000
chr1	168820000	168960000	0.0233599	0.00627137	140000
chr1	168940000	169140000	-0.000222182	0.0360185	200000
chr1	169120000	169280000	0.00467185	0.0497054	160000
chr1	169260000	169520000	0.123105	0.00313273	260000
chr1	169500000	169940000	-0.593353	1.35343	440000
chr1	169920000	170200000	-0.410477	0.934677	280000
chr1	170180000	170620000	-0.383672	0.481404	440000
chr1	170600000	170880000	-0.174741	0.234184	280000
chr1	170860000	171100000	-0.227124	0.616091	240000
chr1	171080000	171320000	-0.482223	1.01171	240000
chr1	171300000	171360000	0.532276	0.00216037	60000
chr1	171340000	171500000	0.477007	0.0360828	160000
chr1	171480000	171780000	-0.281684	0.999691	300000
chr1	171760000	172040000	0.116951	0.241043	280000
chr1	172020000	172380000	-0.286193	1.18933	360000
chr1	172360000	172660000	-0.184348	0.87601	300000
chr1	172640000	172820000	-0.190139	0.438822	180000
chr1	172800000	172860000	0.207398	0.00110064	60000
chr1	172840000	173040000	0.212151	0.0202249	200000
chr1	173020000	173080000	0.135444	0.014895	60000
chr1	173060000	173120000	0.128527	0.0122456	60000
chr1	173100000	173200000	0.107409	0.034161	100000
chr1	173180000	173300000	0.0797268	0.00406168	120000
chr1	173280000	173480000	0.00823108	0.216507	200000
chr1	173460000	173780000	-0.544242	1.02443	320000
chr1	173760000	173860000	0.135936	0.00596392	100000
chr1	173840000	174180000	0.0634155	0.191947	340000
chr1	174160000	174220000	-0.0906031	0.16073	60000
chr1	174200000	174260000	-0.0371887	0.000908118	60000
chr1	174240000	174460000	-0.0531631	0.0241517	220000
chr1	174440000	174580000	-0.252982	0.534626	140000
chr1	174560000	174880000	-0.143387	0.0543917	320000
chr1	174860000	174960000	0.111704	0.0514429	100000
chr1	174940000	175100000	0.1344	0.0265937	160000
chr1	175080000	175260000	-0.0280795	0.13448	180000
chr1	175240000	175360000	0.0960881	0.000633224	120000
chr1	175340000	175420000	0.053627	0.0445747	80000
chr1	175400000	175600000	0.082389	0.0037681	200000
chr1	175580000	175940000	-0.161566	0.381101	360000
chr1	175920000	176220000	-0.419622	0.711027	300000
chr1	176200000	176440000	-0.0985348	0.344508	240000
chr1	176420000	176500000	0.201631	0.0297678	80000
chr1	176480000	176700000	0.236866	0.00119558	220000
chr1	176680000	176880000	-0.50432	0.910865	200000
chr1	176860000	177240000	-0.21463	0.10457	380000
chr1	177220000	177800000	-0.274191	0.600751	580000
chr1	177780000	178160000	-0.655012	1.1807	380000
chr1	178140000	178340000	0.500663	0.00634213	200000
chr1	178320000	178520000	0.158939	0.0251758	200000
chr1	178500000	178740000	-0.71297	1.5929	240000
chr1	178720000	178820000	0.369362	0.0353513	100000
chr1	178800000	179000000	0.442092	0.00207983	200000
chr1	178980000	179180000	0.185602	0.0147926	200000
chr1	179160000	179220000	-0.0776055	0.201843	60000
chr1	179200000	179480000	-0.0766198	0.0167411	280000
chr1	179460000	179840000	-0.362801	0.809635	380000
chr1	179820000	180240000	-0.227148	0.639101	420000
chr1	180220000	180480000	-0.123193	0.799686	260000
chr1	180460000	180560000	0.42126	0.00262747	100000
chr1	180540000	180840000	0.392344	0.188926	300000
chr1	180820000	181260000	-0.181583	0.922739	440000
chr1	181240000	181600000	-0.505241	1.38425	360000
chr1	181580000	181680000	0.17425	0.0429581	100000
chr1	181660000	181880000	0.18707	0.00765347	220000
chr1	181860000	182140000	-0.246586	0.924368	280000
chr1	182120000	182340000	-0.434553	0.980447	220000
chr1	182320000	182580000	0.107924	0.264742	260000
chr1	182560000	182820000	-0.0979575	0.550277	260000
chr1	182800000	182980000	0.32146	0.0353229	180000
chr1	182960000	183300000	-0.0965498	0.550559	340000
chr1	183280000	183440000	-0.417869	0.451209	160000
chr1	183420000	183800000	-0.592642	1.26136	380000
chr1	183780000	183860000	0.0900459	0.00656914	80000
chr1	183840000	184040000	0.0821821	0.249915	200000
chr1	184020000	184260000	0.312687	0.00280442	240000
chr1	184240000	184440000	-0.233178	0.676056	200000
chr1	184420000	184800000	-0.04354	0.0729373	380000
chr1	184780000	185220000	-0.572774	1.01631	440000
chr1	185200000	185540000	-0.415073	0.787852	340000
chr1	185520000	185960000	-0.652969	1.21632	440000
chr1	185940000	186020000	0.0891161	0.00166111	80000
chr1	186000000	186120000	0.0767826	0.00456447	120000
chr1	186100000	186280000	0.00542804	0.200376	180000
chr1	186260000	186440000	0.202574	0.00116165	180000
chr1	186420000	186760000	-0.056815	0.329105	340000
chr1	186740000	187080000	-0.792099	1.26223	340000
chr1	187060000	187120000	-0.0563377	0.00472445	60000
chr1	187100000	187400000	-0.0648354	0.119823	300000
chr1	187380000	187720000	-0.473066	0.839836	340000
chr1	187700000	187760000	0.0772275	0.000772894	60000
chr1	187740000	187880000	0.0763331	0.0488506	140000
chr1	187860000	188040000	0.0822186	0.000243548	180000
chr1	188020000	188320000	-0.213974	0.373508	300000
chr1	188300000	188480000	-0.177161	0.130567	180000
chr1	188460000	188520000	0.111377	0.00302362	60000
chr1	188500000	188580000	0.107074	0.0248961	80000
chr1	188560000	188760000	0.113678	0.00391825	200000
chr1	188740000	188960000	0.119997	0.00704025	220000
chr1	188940000	189260000	-0.452252	0.660792	320000
chr1	189240000	189640000	0.0462776	0.29087	400000
chr1	189620000	190040000	-0.812172	1.84144	420000
chr1	190020000	190200000	-0.118464	0.420807	180000
chr1	190180000	190540000	0.017498	0.0674601	360000
chr1	190520000	190800000	0.200509	0.0231693	280000
chr1	190780000	190900000	-0.22396	0.861098	120000
chr1	190880000	191080000	-0.119474	0.0132357	200000
chr1	191060000	191320000	0.428238	0.0209559	260000
chr1	191300000	191580000	-0.0663401	0.557875	280000
chr1	191560000	191840000	0.107254	0.477228	280000
chr1	191820000	192160000	-0.0961112	0.583517	340000
chr1	192140000	192680000	-0.427341	0.951225	540000
chr1	192660000	192720000	-0.665532	0.106167	60000
chr1	192700000	193180000	-0.685551	1.42895	480000
chr1	193160000	193420000	-0.230367	0.688364	260000
chr1	193400000	193720000	-0.198561	0.474697	320000
chr1	193700000	193920000	-0.142643	0.76949	220000
chr1	193900000	194000000	0.205742	0.00537041	100000
chr1	193980000	194040000	0.192193	0.00735135	60000
chr1	194020000	194080000	0.18885	0.00112919	60000
chr1	194060000	194260000	0.164644	0.0244559	200000
chr1	194240000	194440000	-0.000473583	0.182056	200000
chr1	194420000	194600000	0.167256	0.00676713	180000
chr1	194580000	194740000	-0.0909591	0.327403	160000
chr1	194720000	194860000	0.272923	0.0105126	140000
chr1	194840000	195000000	0.115752	0.0808072	160000
chr1	194980000	195080000	-0.0615889	0.346863	100000
chr1	195060000	195160000	0.0443256	0.0181896	100000
chr1	195140000	195220000	0.0555888	0.0177141	80000
chr2	3300000	3540000	0.0794981	0.14448	240000
chr2	3520000	3840000	-0.108911	0.688197	320000
chr2	3820000	4240000	-0.297809	0.760625	420000
chr2	4220000	4500000	0.0932035	0.253281	280000
chr2	4480000	4660000	0.109254	0.20665	180000
chr2	4640000	4900000	0.274164	0.182969	260000
chr2	4880000	5060000	-0.521012	1.10436	180000
chr2	5040000	5440000	-0.18122	0.21318	400000
chr2	5420000	5840000	-0.0725317	0.586592	420000
chr2	5820000	5940000	-0.375276	0.948561	120000
chr2	5920000	6200000	-0.198121	0.0282567	280000
chr2	6180000	6500000	0.0184985	0.341594	320000
chr2	6480000	6600000	-0.327641	0.558626	120000
chr2	6580000	6760000	-0.213309	0.0183145	180000
chr2	6740000	6860000	-0.100709	0.0129632	120000
chr2	6840000	7000000	-0.102237	0.0463994	160000
chr2	6980000	7060000	0.0112266	0.0171254	80000
chr2	7040000	7180000	0.040105	0.00325789	140000
chr2	7160000	7300000	0.0319186	0.00114455	140000
chr2	7280000	7460000	-0.0982346	0.0526716	180000
chr2	7440000	7640000	-0.275358	0.341295	200000
chr2	7620000	7680000	-0.162171	0.0150114	60000
chr2	7660000	7760000	-0.150889	0.013106	100000
chr2	7740000	7800000	-0.167414	0.0437276	60000
chr2	7780000	7840000	-0.240618	0.133024	60000
chr2	7820000	7940000	-0.0861633	0.00949038	120000
chr2	7920000	7980000	-0.126009	0.00236003	60000
chr2	7960000	8020000	-0.127834	0.0639828	60000
chr2	8000000	8140000	-0.0480233	0.0283446	140000
chr2	8120000	8200000	-0.123716	0.000460438	80000
chr2	8180000	8280000	-0.133102	0.132796	100000
chr2	8260000	8320000	-0.0441826	0.00213128	60000
chr2	8300000	8380000	-0.0745346	0.0358698	80000
chr2	8360000	8660000	-0.04481	0.00859259	300000
chr2	8640000	8940000	-0.889334	1.98217	300000
chr2	8920000	9100000	0.139641	0.0178397	180000
chr2	9080000	9140000	0.0583853	0.0222625	60000
chr2	9120000	9180000	0.0672954	0.000961977	60000
chr2	9160000	9220000	0.0571946	0.0151479	60000
chr2	9200000	9280000	0.0325294	0.00920004	80000
chr2	9260000	9340000	0.0334943	0.00434948	80000
chr2	9320000	9420000	0.0198163	0.00389518	100000
chr2	9400000	9900000	-0.00183266	0.164224	500000
chr2	9880000	9940000	-0.343195	0.614733	60000
chr2	9920000	10060000	-0.280178	0.0102181	140000
chr2	10040000	10380000	-0.337467	0.181852	340000
chr2	10360000	10620000	-0.580464	1.01579	260000
chr2	10600000	10740000	0.0580192	0.00792158	140000
chr2	10720000	11100000	0	0.0684165	380000
chr2	11080000	11320000	-0.291865	0.372172	240000
chr2	11300000	11600000	-0.322628	0.648978	300000
chr2	11580000	11640000	-0.0888375	0.0705088	60000
chr2	11620000	11820000	-0.0499309	0.0089265	200000
chr2	11800000	11900000	-0.320379	0.704317	100000
chr2	11880000	12000000	-0.30465	0.0112998	120000
chr2	11980000	12180000	-0.247854	0.000765554	200000
chr2	12160000	12440000	0.377084	0.00235814	280000
chr2	12420000	12700000	-0.500283	0.696152	280000
chr2	12680000	12960000	-0.0724881	0.0837577	280000
chr2	12940000	13020000	0.115696	0.000640611	80000
chr2	13000000	13280000	0.0707299	0.0942327	280000
chr2	13260000	13620000	-0.85532	1.48556	360000
chr2	13600000	13960000	-0.252424	0.510184	360000
chr2	13940000	14020000	-0.232787	0.0388854	80000
chr2	14000000	14320000	-0.242531	0.3831	320000
chr2	14300000	14460000	-0.328249	0.51463	160000
chr2	14440000	14520000	0.140702	0.0172685	80000
chr2	14500000	14740000	0.173102	0.00474875	240000
chr2	14720000	15080000	-0.48368	0.774861	360000
chr2	15060000	15140000	-0.351815	0.407906	80000
chr2	15120000	15380000	-0.318387	0.00073573	260000
chr2	15360000	15500000	0.19198	0.0093674	140000
chr2	15480000	15600000	0.0305645	0.0143162	120000
chr2	15580000	15660000	-0.0323789	0.0338087	80000
chr2	15640000	15840000	-0.0279651	0.013669	200000
chr2	15820000	16040000	-0.361822	0.564108	220000
chr2	16020000	16140000	0.240344	0.00926889	120000
chr2	16120000	16360000	-0.0528193	0.0445607	240000
chr2	16340000	16600000	-0.428299	0.625169	260000
chr2	16580000	16700000	-0.152435	0.0442345	120000
chr2	16680000	16940000	-0.196032	0.114398	260000
chr2	16920000	16980000	-0.0787378	0.242837	60000
chr2	16960000	17420000	-0.0465612	0.00329132	460000
chr2	17400000	17580000	-0.454048	0.73976	180000
chr2	17560000	17860000	0.0897018	0.00674733	300000
chr2	17840000	18160000	-0.220297	0.50074	320000
chr2	18140000	18240000	-0.0466049	0.0028208	100000
chr2	18220000	18600000	-0.220177	0.397364	380000
chr2	18580000	18700000	-0.22425	0.0618781	120000
chr2	18680000	19040000	-0.37454	0.613862	360000
chr2	19020000	19080000	0.169239	0.0184552	60000
chr2	19060000	19400000	0.169811	0.00459741	340000
chr2	19380000	19720000	-0.656296	1.1531	340000
chr2	19700000	19960000	-0.0660301	0.24868	260000
chr2	19940000	20280000	-0.0899847	0.211442	340000
chr2	20260000	20400000	-0.104173	0.0448364	140000
chr2	20380000	20480000	-0.121458	0.476114	100000
chr2	20460000	20820000	-0.0269929	0.00878558	360000
chr2	20800000	21300000	-0.661655	1.16543	500000
chr2	21280000	21500000	-0.483826	0.719987	220000
chr2	21480000	21600000	0.193622	0.0103137	120000
chr2	21580000	21640000	0.0858152	0.14247	60000
chr2	21620000	21720000	0.108484	0.0178534	100000
chr2	21700000	21940000	0.214816	0.0165744	240000
chr2	21920000	22220000	-0.705126	1.37913	300000
chr2	22200000	22260000	0.046206	0.185674	60000
chr2	22240000	22380000	0.0494782	0.00175298	140000
chr2	22360000	22620000	0.317384	0.117009	260000
chr2	22600000	22740000	0.112337	0.0867839	140000
chr2	22720000	22900000	-0.0966296	0.10406	180000
chr2	22880000	23240000	-0.502814	0.748543	360000
chr2	23220000	23440000	-0.63436	1.07702	220000
chr2	23420000	23620000	0.307494	0.0192641	200000
chr2	23600000	23760000	-0.275648	0.610594	160000
chr2	23740000	23800000	0.00370091	0.00724562	60000
chr2	23780000	23940000	0.0306283	0.0212385	160000
chr2	23920000	24280000	0.150874	0.0251274	360000
chr2	24260000	24560000	-0.486457	0.911289	300000
chr2	24540000	24800000	0.455373	0.0556095	260000
chr2	24780000	24920000	-0.108282	0.642659	140000
chr2	24900000	25180000	-0.0242256	0.0414498	280000
chr2	25160000	25640000	0.0355879	0.321286	480000
chr2	25620000	25820000	-0.380882	1.11793	200000
chr2	25800000	25880000	0.362004	0.0050001	80000
chr2	25860000	25980000	0.351137	0.00741508	120000
chr2	25960000	26160000	0.240757	0.187081	200000
chr2	26140000	26300000	0.579167	0.0515031	160000
chr2	26280000	26640000	0.375324	0.283388	360000
chr2	26620000	26900000	-0.848629	1.75796	280000
chr2	26880000	27040000	0.161905	0.404946	160000
chr2	27020000	27260000	0.169087	0.138609	240000
chr2	27240000	27540000	0.213752	0.445676	300000
chr2	27520000	27780000	-0.283599	0.972565	260000
chr2	27760000	27900000	0.119572	0.560703	140000
chr2	27880000	28180000	0.394237	0.0110494	300000
chr2	28160000	28440000	0.241299	0.214576	280000
chr2	28420000	28580000	-0.457708	1.15043	160000
chr2	28560000	28620000	-0.0882172	0.00236284	60000
chr2	28600000	28920000	-0.140946	0.100475	320000
chr2	28900000	29080000	0.577487	0.0170284	180000
chr2	29060000	29120000	-0.0234617	0.0608962	60000
chr2	29100000	29220000	0.0142944	0.0185613	120000
chr2	29200000	29620000	-0.146055	0.814891	420000
chr2	29600000	29740000	-0.0238095	0.79656	140000
chr2	29720000	29880000	0.0504192	0.0654726	160000
chr2	29860000	30080000	0.477589	0.0335326	220000
chr2	30060000	30460000	0.0770131	0.708638	400000
chr2	30440000	30840000	-0.201503	1.02764	400000
chr2	30820000	30960000	-0.27929	1.06867	140000
chr2	30940000	31200000	-0.12698	0.128063	260000
chr2	31180000	31320000	0.267314	0.181	140000
chr2	31300000	31460000	0.378711	0.0375783	160000
chr2	31440000	31700000	0.158911	0.543558	260000
chr2	31680000	31940000	0.155943	0.519607	260000
chr2	31920000	32140000	0.320299	0.271257	220000
chr2	32120000	32380000	0.341051	0.164412	260000
chr2	32360000	32480000	0.38906	0.112747	120000
chr2	32460000	32600000	0.479898	0.0147116	140000
chr2	32580000	32720000	0.234221	0.39698	140000
chr2	32700000	33000000	0.475907	0.0105976	300000
chr2	32980000	33440000	-0.293516	1.13315	460000
chr2	33420000	33680000	-0.111265	0.565557	260000
chr2	33660000	33720000	-0.0882501	0.380583	60000
chr2	33700000	34000000	-0.0872914	0.0191507	300000
chr2	33980000	34260000	-0.131137	0.392921	280000
chr2	34240000	34340000	0.0655656	0.0114293	100000
chr2	34320000	34660000	0.0420028	0.126764	340000
chr2	34640000	35200000	-0.61117	1.29299	560000
chr2	35180000	35540000	-0.0048	0.51848	360000
chr2	35520000	35780000	-0.15195	0.671948	260000
chr2	35760000	35960000	0.649848	0.00240458	200000
chr2	35940000	36300000	-0.2616	0.909131	360000
chr2	36280000	36620000	-1.06838	1.35553	340000
chr2	36600000	36660000	0.0818267	0.00188299	60000
chr2	36640000	36700000	0.0603563	0.0357005	60000
chr2	36680000	36760000	0.0462174	0.0207161	80000
chr2	36740000	36960000	0.0346352	0.219608	220000
chr2	36940000	37020000	0.136132	0.0570416	80000
chr2	37000000	37140000	0.207354	0.0045326	140000
chr2	37120000	37360000	0.230476	0.00119781	240000
chr2	37340000	37820000	-1.53314	2.55458	480000
chr2	37800000	38060000	-0.296696	0.437907	260000
chr2	38040000	38100000	0.088019	0.000988178	60000
chr2	38080000	38180000	0.116515	0.00150798	100000
chr2	38160000	38360000	0.0556398	0.00691067	200000
chr2	38340000	38400000	-0.279775	0.0203842	60000
chr2	38380000	38660000	-0.297851	0.742467	280000
chr2	38640000	38780000	0.0511181	0.0911785	140000
chr2	38760000	38920000	0.0037252	0.156046	160000
chr2	38900000	39020000	-0.157315	0.161472	120000
chr2	39000000	39100000	-0.235138	0.146834	100000
chr2	39080000	39240000	-0.10091	0.00784706	160000
chr2	39220000	39400000	-0.471142	0.561354	180000
chr2	39380000	39680000	-0.375293	0.204197	300000
chr2	39660000	39820000	0.067594	0.00670034	160000
chr2	39800000	39860000	-0.0775294	0.0225836	60000
chr2	39840000	39920000	-0.0668019	0.000603289	80000
chr2	39900000	39960000	-0.117768	0.00456202	60000
chr2	39940000	40000000	-0.131474	0.0214945	60000
chr2	39980000	40040000	-0.138464	0.00308739	60000
chr2	40020000	40120000	-0.142383	0.06805	100000
chr2	40100000	40240000	-0.100161	0.0201795	140000
chr2	40220000	40380000	-0.164981	0.092991	160000
chr2	40360000	40500000	-0.264687	0.0216591	140000
chr2	40480000	40540000	-0.473339	0.639562	60000
chr2	40520000	40600000	-0.342845	0.0384119	80000
chr2	40580000	40780000	-0.356207	0.0538764	200000
chr2	40760000	41120000	-0.209344	0.0728322	360000
chr2	41100000	41160000	-0.440037	0.00348111	60000
chr2	41140000	41320000	-0.449147	0.441894	180000
chr2	41300000	41440000	-0.175961	0.0155013	140000
chr2	41420000	41520000	-0.217852	0.0736337	100000
chr2	41500000	41620000	-0.13864	0.00379935	120000
chr2	41600000	41720000	-0.168178	0.0355127	120000
chr2	41700000	41820000	-0.223198	0.0138011	120000
chr2	41800000	41880000	-0.30261	0.182415	80000
chr2	41860000	41940000	-0.259381	0.00609078	80000
chr2	41920000	42000000	-0.259238	0.0283543	80000
chr2	41980000	42060000	-0.25177	0.0162635	80000
chr2	42040000	42180000	-0.228051	0.0225094	140000
chr2	42160000	42220000	-0.122016	0.00128126	60000
chr2	42200000	42280000	-0.179768	0.0595693	80000
chr2	42260000	42340000	-0.148923	5.41e-05	80000
chr2	42320000	42380000	-0.118829	0.00756317	60000
chr2	42360000	42440000	-0.123427	0.048756	80000
chr2	42420000	42480000	-0.0336291	0.00412625	60000
chr2	42460000	42680000	-0.0197248	0.00354997	220000
chr2	42660000	42880000	-0.461668	0.471657	220000
chr2	42860000	42960000	-0.136516	0.0214648	100000
chr2	42940000	43080000	-0.146514	0.034051	140000
chr2	43060000	43120000	-0.169518	0.057468	60000
chr2	43100000	43260000	-0.146366	0.0027008	160000
chr2	43240000	43660000	-0.156053	0.0533069	420000
chr2	43640000	43940000	-0.970943	1.46955	300000
chr2	43920000	44120000	-0.29784	0.255657	200000
chr2	44100000	44160000	-0.0619596	0.00197049	60000
chr2	44140000	44400000	-0.0495071	0.00462552	260000
chr2	44380000	44680000	-0.401006	0.487718	300000
chr2	44660000	44800000	-0.163811	0.0299513	140000
chr2	44780000	44840000	-0.251911	0.0345411	60000
chr2	44820000	44920000	-0.245475	0.0115296	100000
chr2	44900000	45160000	-0.319145	0.371516	260000
chr2	45140000	45280000	-0.0869227	0.00391458	140000
chr2	45260000	45420000	-0.191698	0.0280251	160000
chr2	45400000	45540000	-0.249364	0.143764	140000
chr2	45520000	45620000	-0.168448	0.0264154	100000
chr2	45600000	45660000	-0.119533	0.0129274	60000
chr2	45640000	45700000	-0.129683	0.00818257	60000
chr2	45680000	45760000	-0.138525	0.00195808	80000
chr2	45740000	45840000	-0.204314	0.0124142	100000
chr2	45820000	45940000	-0.239806	0.0395278	120000
chr2	45920000	45980000	-0.269392	0.247123	60000
chr2	45960000	46100000	-0.239781	0.00810261	140000
chr2	46080000	46220000	-0.181316	0.0403445	140000
chr2	46200000	46400000	-0.175058	0.047723	200000
chr2	46380000	46460000	-0.236363	0.0189485	80000
chr2	46440000	46700000	-0.263112	0.163919	260000
chr2	46680000	46780000	-0.0543832	0.00478629	100000
chr2	46760000	46880000	-0.0836673	0.0215812	120000
chr2	46860000	46960000	-0.16904	0.132295	100000
chr2	46940000	47020000	-0.127038	0.0217432	80000
chr2	47000000	47100000	-0.1384	0.0332064	100000
chr2	47080000	47240000	-0.0478734	0.00444187	160000
chr2	47220000	47320000	-0.334089	0.0332076	100000
chr2	47300000	47460000	-0.412024	0.0222892	160000
chr2	47440000	47640000	-0.726607	0.947637	200000
chr2	47620000	47760000	-0.0281968	0.00300541	140000
chr2	47740000	48000000	-0.374584	0.365638	260000
chr2	47980000	48180000	-0.155065	0.0615536	200000
chr2	48160000	48280000	-0.00772546	0.00620419	120000
chr2	48260000	48580000	-0.0924344	0.0963836	320000
chr2	48560000	48660000	0.00273138	0.0356249	100000
chr2	48640000	48700000	0.0072556	0.00948117	60000
chr2	48680000	48900000	0.0066369	0.0129932	220000
chr2	48880000	48960000	-0.623801	0.728418	80000
chr2	48940000	49240000	-0.606611	0.0384868	300000
chr2	49220000	49340000	-0.154529	0.00622341	120000
chr2	49320000	49760000	-0.450528	0.508071	440000
chr2	49740000	49980000	-0.46075	0.808676	240000
chr2	49960000	50300000	0.164622	0.0150149	340000
chr2	50280000	50880000	-0.709975	1.09033	600000
chr2	50860000	51200000	-0.345501	0.459022	340000
chr2	51180000	51480000	-0.420916	0.651296	300000
chr2	51460000	51520000	-0.287902	0.00619448	60000
chr2	51500000	51960000	-0.292684	0.152389	460000
chr2	51940000	52060000	-0.503825	0.457112	120000
chr2	52040000	52160000	-0.188554	0.00711768	120000
chr2	52140000	52720000	-0.519775	0.881479	580000
chr2	52700000	53240000	-0.455073	0.944285	540000
chr2	53220000	53560000	-1.17	1.8965	340000
chr2	53540000	53660000	-0.0187608	0.00468925	120000
chr2	53640000	53780000	-0.118295	0.0196753	140000
chr2	53760000	53960000	-0.14142	0.154618	200000
chr2	53940000	54140000	0.0357852	0.00718887	200000
chr2	54120000	54380000	-0.572964	0.627835	260000
chr2	54360000	54440000	-0.119531	0.0341003	80000
chr2	54420000	54480000	-0.067895	0.00876585	60000
chr2	54460000	54520000	-0.0499736	0.00538645	60000
chr2	54500000	54760000	-0.00755605	0.0135348	260000
chr2	54740000	54860000	-0.254889	0.304444	120000
chr2	54840000	55080000	-0.0286364	0.0154265	240000
chr2	55060000	55320000	-0.673466	0.733714	260000
chr2	55300000	55400000	-0.156935	0.178226	100000
chr2	55380000	55540000	-0.0839234	0.00580041	160000
chr2	55520000	55640000	-0.0167183	0.00931414	120000
chr2	55620000	56080000	-0.17435	0.210562	460000
chr2	56060000	56360000	-1.13533	1.21231	300000
chr2	56340000	56480000	-0.0032441	0.0238963	140000
chr2	56460000	56620000	-0.0301155	0.00665857	160000
chr2	56600000	56780000	-0.110097	0.00206492	180000
chr2	56760000	56880000	-0.268946	0.0719387	120000
chr2	56860000	57100000	-0.217916	0.0142833	240000
chr2	57080000	57420000	-0.743352	0.776023	340000
chr2	57400000	57640000	-0.458255	0.513231	240000
chr2	57620000	57960000	-0.0106993	0.0178426	340000
chr2	57940000	58440000	-0.760501	1.01569	500000
chr2	58420000	58700000	-0.506131	0.760179	280000
chr2	58680000	59160000	-0.706	1.12802	480000
chr2	59140000	59520000	-0.108117	0.367691	380000
chr2	59500000	59900000	-0.835323	1.3425	400000
chr2	59880000	60260000	-0.11242	0.529061	380000
chr2	60240000	60340000	-0.109469	0.202775	100000
chr2	60320000	60480000	0.0775683	0.000965185	160000
chr2	60460000	60740000	-0.291558	0.18086	280000
chr2	60720000	61000000	-0.300505	0.531927	280000
chr2	60980000	61240000	-0.132511	0.217837	260000
chr2	61220000	61520000	0.188777	0.00214312	300000
chr2	61500000	61860000	-0.903542	1.6785	360000
chr2	61840000	62260000	-0.543211	0.532089	420000
chr2	62240000	62680000	-0.194541	0.367106	440000
chr2	62660000	62920000	-0.622777	0.691489	260000
chr2	62900000	62960000	-0.022025	0.0163064	60000
chr2	62940000	63100000	0.0204592	0.00489314	160000
chr2	63080000	63280000	0.015236	0.0149582	200000
chr2	63260000	63480000	-0.183913	0.00347489	220000
chr2	63460000	63620000	-0.75994	0.977947	160000
chr2	63600000	63720000	-0.163902	0.0110547	120000
chr2	63700000	63860000	-0.169376	0.0252181	160000
chr2	63840000	63920000	-0.228256	0.130266	80000
chr2	63900000	64140000	-0.18608	0.000225392	240000
chr2	64120000	64480000	-0.269857	0.215697	360000
chr2	64460000	64940000	-0.312668	0.319133	480000
chr2	64920000	65380000	-0.489993	0.525942	460000
chr2	65360000	65700000	-0.509949	0.726363	340000
chr2	65680000	65780000	-0.3553	0.0283614	100000
chr2	65760000	66240000	-0.429974	0.679002	480000
chr2	66220000	66460000	-0.264811	0.488013	240000
chr2	66440000	66820000	-0.22716	0.169253	380000
chr2	66800000	67240000	-0.58249	0.733995	440000
chr2	67220000	67340000	-0.0920229	0.0913914	120000
chr2	67320000	67520000	-0.0278578	0.0113937	200000
chr2	67500000	67860000	-0.443119	0.516548	360000
chr2	67840000	67920000	-0.201661	0.00690365	80000
chr2	67900000	67960000	-0.236645	0.0372169	60000
chr2	67940000	68100000	-0.232062	0.0138936	160000
chr2	68080000	68380000	-0.241584	0.19387	300000
chr2	68360000	68520000	-0.295427	0.0239976	160000
chr2	68500000	68780000	-0.48719	0.418567	280000
chr2	68760000	69120000	-0.891689	1.35122	360000
chr2	69100000	69500000	-0.345853	0.923653	400000
chr2	69480000	69600000	-0.247822	0.515888	120000
chr2	69580000	69880000	-0.20202	0.0118164	300000
chr2	69860000	69920000	-0.261052	0.198638	60000
chr2	69900000	70060000	-0.167587	0.0131169	160000
chr2	70040000	70660000	-0.338213	0.641146	620000
chr2	70640000	71060000	-0.72656	1.43458	420000
chr2	71040000	71420000	-0.208934	0.675363	380000
chr2	71400000	71580000	-0.197177	0.237624	180000
chr2	71560000	71900000	-0.309479	1.00503	340000
chr2	71880000	72000000	-0.0734396	0.461509	120000
chr2	71980000	72260000	-0.0395351	0.0520433	280000
chr2	72240000	72500000	0.189494	0.0670215	260000
chr2	72480000	72940000	-0.0385135	0.421634	460000
chr2	72920000	73100000	0.0785276	0.211202	180000
chr2	73080000	73320000	-0.127567	0.324646	240000
chr2	73300000	73460000	-0.0968531	0.0327425	160000
chr2	73440000	73580000	-0.263066	0.00808751	140000
chr2	73560000	73820000	-0.464755	0.886927	260000
chr2	73800000	73920000	-0.0536996	0.00347203	120000
chr2	73900000	74020000	-0.449099	0.822943	120000
chr2	74000000	74300000	-0.325128	0.00259732	300000
chr2	74280000	74640000	0.0620087	0.278962	360000
chr2	74620000	74780000	-0.731996	1.25914	160000
chr2	74760000	74940000	-0.26695	0.224604	180000
chr2	74920000	75180000	0.448889	0.00221691	260000
chr2	75160000	75340000	-0.133611	0.457969	180000
chr2	75320000	75600000	0.142756	0.0193494	280000
chr2	75580000	75820000	-0.706474	1.19327	240000
chr2	75800000	75860000	0.46345	0.000803731	60000
chr2	75840000	76120000	0.429301	0.017597	280000
chr2	76100000	76360000	-0.272908	0.674912	260000
chr2	76340000	76660000	-0.184377	0.294817	320000
chr2	76640000	76860000	-0.316324	0.650757	220000
chr2	76840000	76920000	-0.266714	0.223972	80000
chr2	76900000	77140000	-0.232474	0.00256271	240000
chr2	77120000	77380000	0.319245	0.00770392	260000
chr2	77360000	77760000	-0.35353	0.845539	400000
chr2	77740000	78040000	-0.425416	0.307861	300000
chr2	78020000	78420000	-0.811128	1.14021	400000
chr2	78400000	78520000	-0.0269106	0.0222416	120000
chr2	78500000	78680000	-0.0879506	0.1098	180000
chr2	78660000	78940000	-0.0717546	0.0507426	280000
chr2	78920000	79300000	-0.439351	0.646457	380000
chr2	79280000	79540000	-0.396876	0.638196	260000
chr2	79520000	79580000	0.120965	0.0635237	60000
chr2	79560000	79820000	0.121536	0.0118358	260000
chr2	79800000	80300000	-0.516403	0.83004	500000
chr2	80280000	80700000	-0.939856	1.36629	420000
chr2	80680000	81020000	-0.901943	1.07996	340000
chr2	81000000	81100000	-0.0717314	0.000277831	100000
chr2	81080000	81160000	-0.173741	0.0948408	80000
chr2	81140000	81200000	-0.142998	0.0108743	60000
chr2	81180000	81320000	-0.159255	0.0339681	140000
chr2	81300000	81360000	-0.151567	0.000782467	60000
chr2	81340000	81400000	-0.158978	0.0121396	60000
chr2	81380000	81440000	-0.178992	0.0150354	60000
chr2	81420000	81480000	-0.217706	0.0287558	60000
chr2	81460000	81560000	-0.273169	0.0354413	100000
chr2	81540000	81720000	-0.296625	0.24341	180000
chr2	81700000	82040000	-0.192585	0.0375548	340000
chr2	82020000	82300000	-0.440219	0.48831	280000
chr2	82280000	82520000	-0.263458	0.177212	240000
chr2	82500000	82600000	-0.223885	0.00643331	100000
chr2	82580000	82660000	-0.270401	0.0136557	80000
chr2	82640000	82840000	-0.27507	0.199775	200000
chr2	82820000	82980000	-0.0503531	0.0126341	160000
chr2	82960000	83020000	-0.171577	0.00782893	60000
chr2	83000000	83060000	-0.189518	0.168113	60000
chr2	83040000	83120000	-0.184903	0.0168002	80000
chr2	83100000	83360000	-0.147475	0.00422537	260000
chr2	83340000	83620000	-0.541041	0.364517	280000
chr2	83600000	83940000	-0.764118	0.920491	340000
chr2	83920000	84180000	-0.351797	0.571751	260000
chr2	84160000	84440000	0.122011	0.00225965	280000
chr2	84420000	84580000	-0.453573	0.674078	160000
chr2	84560000	84680000	0.399468	0.0060845	120000
chr2	84660000	84840000	0.0321778	0.304376	180000
chr2	84820000	84920000	0.084662	0.0139507	100000
chr2	84900000	85060000	-0.0289105	0.100199	160000
chr2	85040000	85320000	-0.250385	0.531019	280000
chr2	85300000	85700000	-0.148665	0.339434	400000
chr2	85680000	85980000	-0.835349	0.965673	300000
chr2	85960000	86020000	-0.0356742	0.0396066	60000
chr2	86000000	86080000	-0.0310869	0.0324132	80000
chr2	86060000	86160000	0.0039344	0.00857283	100000
chr2	86140000	86240000	-0.0310856	0.0564775	100000
chr2	86220000	86480000	-0.00899811	0.0147001	260000
chr2	86460000	86540000	-0.449766	0.0051121	80000
chr2	86520000	86740000	-0.467069	0.369817	220000
chr2	86720000	86880000	-0.198301	0.00482162	160000
chr2	86860000	86920000	-0.131204	0.00073538	60000
chr2	86900000	86960000	-0.164449	0.0153327	60000
chr2	86940000	87080000	-0.199726	0.0918116	140000
chr2	87060000	87140000	-0.124499	0.000211013	80000
chr2	87120000	87240000	-0.146487	0.022894	120000
chr2	87220000	87460000	-0.130996	0.00432577	240000
chr2	87440000	87700000	-0.542905	0.514586	260000
chr2	87680000	87740000	-0.101192	0.0212379	60000
chr2	87720000	87840000	-0.100991	0.00683998	120000
chr2	87820000	87960000	-0.197835	0.131087	140000
chr2	87940000	88140000	-0.187278	0.127253	200000
chr2	88120000	88180000	-0.150234	0.0185001	60000
chr2	88160000	88340000	-0.191797	0.00403216	180000
chr2	88320000	88660000	-0.889882	1.23256	340000
chr2	88640000	88740000	-0.11262	0.0227149	100000
chr2	88720000	88800000	-0.172388	0.00417571	80000
chr2	88780000	88900000	-0.261805	0.231836	120000
chr2	88880000	89120000	-0.227054	0.01668	240000
chr2	89100000	89280000	-0.0403904	0.00193165	180000
chr2	89260000	89340000	-0.289636	0.338556	80000
chr2	89320000	89520000	-0.195821	0.0240038	200000
chr2	89500000	89620000	-0.260337	0.119142	120000
chr2	89600000	89660000	-0.1829	0.00814272	60000
chr2	89640000	89720000	-0.233426	0.0690484	80000
chr2	89700000	89800000	-0.204758	0.0178505	100000
chr2	89780000	89900000	-0.049202	0.00117818	120000
chr2	89880000	90000000	-0.0585983	0.0496335	120000
chr2	89980000	90100000	-0.00867403	0.0306367	120000
chr2	90080000	90440000	0.157407	0.0353869	360000
chr2	90420000	90680000	-1.5426	2.68588	260000
chr2	90660000	90800000	-0.347484	0.738959	140000
chr2	90780000	90900000	0.0345574	0.351641	120000
chr2	90880000	90940000	0.172789	0.0114684	60000
chr2	90920000	90980000	0.194674	0.00783805	60000
chr2	90960000	91020000	0.157824	0.0286223	60000
chr2	91000000	91280000	0.150521	0.057894	280000
chr2	91260000	91520000	0.0991521	0.441509	260000
chr2	91500000	91740000	-0.122684	0.447286	240000
chr2	91720000	91940000	-0.170254	0.386164	220000
chr2	91920000	92080000	-0.222503	0.538174	160000
chr2	92060000	92200000	0.0780473	0.0503649	140000
chr2	92180000	92480000	0.289839	0.0206792	300000
chr2	92460000	92860000	-0.379933	1.0983	400000
chr2	92840000	93220000	-0.389301	0.915808	380000
chr2	93200000	93460000	0.0621027	0.37273	260000
chr2	93440000	93820000	0.0306973	0.415542	380000
chr2	93800000	94040000	-0.317591	0.659155	240000
chr2	94020000	94460000	-0.17503	0.341638	440000
chr2	94440000	94800000	-1.26993	2.04924	360000
chr2	94780000	94840000	-0.0963914	0.0942845	60000
chr2	94820000	95100000	-0.0543118	0.0025058	280000
chr2	95080000	95240000	-0.265178	0.0159752	160000
chr2	95220000	95440000	-0.483262	0.479912	220000
chr2	95420000	95580000	-0.0323126	0.0177038	160000
chr2	95560000	95620000	-0.237784	0.00724445	60000
chr2	95600000	95660000	-0.255613	0.181316	60000
chr2	95640000	95700000	-0.220533	0.00245298	60000
chr2	95680000	95740000	-0.220042	0.0124519	60000
chr2	95720000	95820000	-0.202616	6.58e-05	100000
chr2	95800000	95980000	-0.189266	0.0244257	180000
chr2	95960000	96020000	-0.0936415	0.0162961	60000
chr2	96000000	96120000	-0.107164	0.0105523	120000
chr2	96100000	96240000	-0.286457	0.0387565	140000
chr2	96220000	96280000	-0.412935	0.00865448	60000
chr2	96260000	96580000	-0.462912	0.256919	320000
chr2	96560000	96860000	-0.483505	0.487388	300000
chr2	96840000	96900000	-0.0278419	0.00210444	60000
chr2	96880000	97020000	-0.0592728	0.016921	140000
chr2	97000000	97140000	-0.166625	0.00822335	140000
chr2	97120000	97320000	-0.268685	0.0759122	200000
chr2	97300000	97440000	-0.361124	0.0131437	140000
chr2	97420000	97600000	-0.549489	0.472527	180000
chr2	97580000	97760000	-0.378215	0.0361925	180000
chr2	97740000	97860000	-0.322518	0.0296787	120000
chr2	97840000	97900000	-0.340237	0.116001	60000
chr2	97880000	98020000	-0.305432	0.000204082	140000
chr2	98000000	98120000	-0.198577	0.0121054	120000
chr2	98100000	98240000	-0.266167	0.0174518	140000
chr2	98220000	98300000	-0.367948	0.189883	80000
chr2	98280000	98520000	-0.243849	0.00256813	240000
chr2	98500000	98640000	-0.393811	0.0641327	140000
chr2	98620000	98680000	-0.451084	0.0302659	60000
chr2	98660000	98820000	-0.694529	0.856443	160000
chr2	98800000	98860000	-0.275249	0.003082	60000
chr2	98840000	98900000	-0.24187	0.0144977	60000
chr2	98880000	98940000	-0.156546	0.00613209	60000
chr2	98920000	99060000	-0.168622	0.0111126	140000
chr2	99040000	99120000	-0.322236	0.00411178	80000
chr2	99100000	99240000	-0.383761	0.00365331	140000
chr2	99220000	99500000	-0.56536	0.419535	280000
chr2	99480000	99640000	-0.10217	0.0164445	160000
chr2	99620000	99720000	-0.234129	0.0205652	100000
chr2	99700000	99880000	-0.28171	0.235049	180000
chr2	99860000	99960000	-0.0647285	0.00625444	100000
chr2	99940000	100040000	-0.167555	0.00185926	100000
chr2	100020000	100080000	-0.248087	0.19368	60000
chr2	100060000	100120000	-0.233359	0.00750054	60000
chr2	100100000	100220000	-0.213165	0.0150906	120000
chr2	100200000	100960000	-0.0887574	0.0163524	760000
chr2	100940000	101040000	-0.0481343	0.098558	100000
chr2	101020000	101220000	0.021971	0.0261447	200000
chr2	101200000	101300000	-0.269966	0.171596	100000
chr2	101280000	101460000	-0.225198	0.00367795	180000
chr2	101440000	101660000	-0.246851	0.0204412	220000
chr2	101640000	101920000	-0.5757	1.18887	280000
chr2	101900000	102320000	-0.214062	0.669291	420000
chr2	102300000	102500000	-0.105587	0.0122715	200000
chr2	102480000	102540000	-0.347219	0.00541813	60000
chr2	102520000	102580000	-0.350343	0.77806	60000
chr2	102560000	103080000	-0.347611	0.0107841	520000
chr2	103060000	103420000	-0.512059	1.03724	360000
chr2	103400000	103720000	-0.400825	0.897523	320000
chr2	103700000	103820000	0.219744	0.120774	120000
chr2	103800000	104040000	0.214515	0.180649	240000
chr2	104020000	104140000	-0.259449	0.707973	120000
chr2	104120000	104440000	-0.188437	0.0538875	320000
chr2	104420000	104620000	-0.0545072	0.331408	200000
chr2	104600000	104880000	0.025929	0.160125	280000
chr2	104860000	105280000	-0.181479	0.660296	420000
chr2	105260000	105520000	-0.237082	0.456889	260000
chr2	105500000	105840000	-0.166669	0.265565	340000
chr2	105820000	106140000	-0.0989836	0.0839631	320000
chr2	106120000	106260000	-0.251217	0.000653745	140000
chr2	106240000	106340000	-0.547272	0.0122096	100000
chr2	106320000	106660000	-0.608196	0.985965	340000
chr2	106640000	106980000	0.0911299	0.15131	340000
chr2	106960000	107440000	-1.02194	1.53021	480000
chr2	107420000	107540000	-0.124132	0.176703	120000
chr2	107520000	107680000	0.00659731	0.0476772	160000
chr2	107660000	107720000	-0.141854	0.00434629	60000
chr2	107700000	107940000	-0.24675	0.115154	240000
chr2	107920000	108260000	-0.757734	0.823331	340000
chr2	108240000	108300000	-0.0218929	0.00441565	60000
chr2	108280000	108580000	-0.0165697	0.0141233	300000
chr2	108560000	108680000	-0.273955	0.242898	120000
chr2	108660000	108800000	-0.260567	0.0204309	140000
chr2	108780000	108960000	-0.0752663	0.00293863	180000
chr2	108940000	109020000	-0.129295	0.0301727	80000
chr2	109000000	109080000	-0.134464	0.0152297	80000
chr2	109060000	109200000	-0.152586	0.00297448	140000
chr2	109180000	109240000	-0.366199	0.0283862	60000
chr2	109220000	109380000	-0.371199	0.384901	160000
chr2	109360000	109840000	-0.357007	0.197519	480000
chr2	109820000	110040000	-0.88533	1.14042	220000
chr2	110020000	110160000	0.0225234	0.0188735	140000
chr2	110140000	110240000	-0.0342015	0.00138416	100000
chr2	110220000	110620000	-0.212042	0.303954	400000
chr2	110600000	111040000	-0.464766	0.792398	440000
chr2	111020000	111080000	-0.606142	0.0123031	60000
chr2	111060000	111260000	-0.622867	0.680236	200000
chr2	111240000	111360000	-0.120403	0.00155595	120000
chr2	111340000	111400000	0.00160022	0.0349609	60000
chr2	111380000	111480000	0.0108679	0.0272684	100000
chr2	111460000	111580000	0.0212245	0.0152805	120000
chr2	111560000	111680000	-0.148134	0.122999	120000
chr2	111660000	111800000	-0.0573882	0.0165925	140000
chr2	111780000	111960000	-0.169557	0.0681915	180000
chr2	111940000	112220000	-0.230577	0.0694496	280000
chr2	112200000	112520000	-0.736658	1.04998	320000
chr2	112500000	112800000	-0.492935	0.708632	300000
chr2	112780000	113300000	-0.478213	0.609687	520000
chr2	113280000	113500000	-0.354647	0.619183	220000
chr2	113480000	113860000	-0.252816	0.28772	380000
chr2	113840000	114100000	-0.610923	0.794874	260000
chr2	114080000	114240000	-0.177187	0.062664	160000
chr2	114220000	114500000	-0.890585	1.22228	280000
chr2	114480000	114540000	-0.157483	0.0813655	60000
chr2	114520000	114580000	-0.11623	0.00479161	60000
chr2	114560000	114780000	-0.0981465	0.00226306	220000
chr2	114760000	115140000	-0.271005	0.272768	380000
chr2	115120000	115520000	-0.1104	0.156303	400000
chr2	115500000	115840000	-0.38555	0.433339	340000
chr2	115820000	116120000	-0.4128	0.571562	300000
chr2	116100000	116460000	-0.961313	1.05859	360000
chr2	116440000	116580000	-0.0605182	0.0578954	140000
chr2	116560000	116620000	-0.212502	0.00721084	60000
chr2	116600000	116880000	-0.214951	0.195723	280000
chr2	116860000	117240000	-1.03168	1.80854	380000
chr2	117220000	117500000	-0.276634	0.353481	280000
chr2	117480000	117760000	-0.396519	1.22248	280000
chr2	117740000	117800000	0.0599563	0.0293884	60000
chr2	117780000	117840000	0.0600831	0.00364721	60000
chr2	117820000	118180000	0.0765119	0.0044679	360000
chr2	118160000	118240000	-0.314845	0.535402	80000
chr2	118220000	118400000	-0.217345	0.013776	180000
chr2	118380000	118460000	0.053783	0.00438009	80000
chr2	118440000	118680000	0.00791687	0.142499	240000
chr2	118660000	119020000	0.352375	0.244995	360000
chr2	119000000	119220000	-0.166498	0.922882	220000
chr2	119200000	119280000	0.109464	0.27321	80000
chr2	119260000	119680000	0.188589	0.00101311	420000
chr2	119660000	120120000	0.092155	0.460412	460000
chr2	120100000	120160000	0.0845189	0.0146515	60000
chr2	120140000	120360000	0.084424	0.325605	220000
chr2	120340000	120400000	0.200682	0.000842304	60000
chr2	120380000	120460000	0.189295	0.00650133	80000
chr2	120440000	120640000	0.152014	0.171365	200000
chr2	120620000	120880000	0.027779	0.458187	260000
chr2	120860000	121140000	-0.0189807	0.828819	280000
chr2	121120000	121540000	0.0191097	0.381415	420000
chr2	121520000	121960000	-0.533559	1.24226	440000
chr2	121940000	122040000	-0.181488	0.510116	100000
chr2	122020000	122400000	-0.112216	0.056613	380000
chr2	122380000	122640000	-0.443942	0.791775	260000
chr2	122620000	122800000	-0.0287312	0.0433804	180000
chr2	122780000	123020000	-0.667938	1.05204	240000
chr2	123000000	123220000	0.0930833	0.0025037	220000
chr2	123200000	123520000	-0.212567	0.338626	320000
chr2	123500000	123660000	-0.0310176	0.00381841	160000
chr2	123640000	123780000	-0.192741	0.132952	140000
chr2	123760000	123860000	-0.125342	0.045954	100000
chr2	123840000	124060000	-0.117136	0.0164751	220000
chr2	124040000	124320000	-0.35338	0.516977	280000
chr2	124300000	124380000	-0.0766439	0.0613272	80000
chr2	124360000	124460000	-0.0545097	0.00601071	100000
chr2	124440000	124620000	0.00259998	0.00422307	180000
chr2	124600000	124660000	-0.00309634	0.00340765	60000
chr2	124640000	124740000	-0.0134863	0.00217262	100000
chr2	124720000	124960000	-0.0524311	0.0953731	240000
chr2	124940000	125260000	-0.30517	0.348921	320000
chr2	125240000	125560000	-0.64202	0.813467	320000
chr2	125540000	125900000	-0.283515	0.530266	360000
chr2	125880000	126160000	-0.386299	0.57449	280000
chr2	126140000	126240000	0.0630422	0.00666887	100000
chr2	126220000	126540000	0.170412	0.000281431	320000
chr2	126520000	127040000	-0.763343	1.60185	520000
chr2	127020000	127300000	-0.0609431	0.600786	280000
chr2	127280000	127460000	0.111065	0.388	180000
chr2	127440000	127600000	0.436332	0.0180369	160000
chr2	127580000	127820000	0.433055	0.0392238	240000
chr2	127800000	128120000	-0.455505	1.13731	320000
chr2	128100000	128420000	-0.140309	0.420571	320000
chr2	128400000	128600000	-0.105825	0.205567	200000
chr2	128580000	128860000	-0.287675	0.959974	280000
chr2	128840000	128940000	0.152813	0.103043	100000
chr2	128920000	129080000	0.228705	0.026069	160000
chr2	129060000	129300000	-0.0494787	0.412307	240000
chr2	129280000	129480000	-0.0459443	0.509484	200000
chr2	129460000	129600000	0.0629518	0.155674	140000
chr2	129580000	129660000	0.185163	0.0124855	80000
chr2	129640000	129900000	0.140984	0.0683775	260000
chr2	129880000	130180000	0.0394543	0.389809	300000
chr2	130160000	130280000	0.239117	0.0155234	120000
chr2	130260000	130580000	-0.0387428	0.376951	320000
chr2	130560000	130800000	0.050967	0.170319	240000
chr2	130780000	131040000	0.111967	0.0948263	260000
chr2	131020000	131320000	-0.286684	0.933677	300000
chr2	131300000	131400000	0.0874542	0.0886667	100000
chr2	131380000	131560000	0.134265	0.035427	180000
chr2	131540000	131800000	-0.332486	0.864503	260000
chr2	131780000	131980000	-0.113471	0.603113	200000
chr2	131960000	132280000	0.195988	0.282047	320000
chr2	132260000	132520000	-0.679969	1.25526	260000
chr2	132500000	132780000	-0.104049	0.324732	280000
chr2	132760000	132960000	-0.00275451	0.00633519	200000
chr2	132940000	133540000	-1.0056	1.83501	600000
chr2	133520000	133800000	-0.264644	0.404837	280000
chr2	133780000	133880000	0.0131387	0.0566356	100000
chr2	133860000	134120000	0.110909	0.00333988	260000
chr2	134100000	134520000	-0.324437	0.512067	420000
chr2	134500000	134660000	-0.513977	0.703312	160000
chr2	134640000	134780000	-0.137684	0.0179713	140000
chr2	134760000	135020000	-0.233617	0.122877	260000
chr2	135000000	135080000	0.145937	0.0418478	80000
chr2	135060000	135120000	0.151122	0.00338331	60000
chr2	135100000	135360000	0.160587	0.00123011	260000
chr2	135340000	135700000	-0.89679	1.10901	360000
chr2	135680000	135960000	0.0550167	0.0824828	280000
chr2	135940000	136160000	-0.37126	0.683174	220000
chr2	136140000	136460000	-0.360101	0.258038	320000
chr2	136440000	136620000	-0.228113	0.363739	180000
chr2	136600000	136700000	-0.0359396	0.0205131	100000
chr2	136680000	136900000	0.108395	0.0178401	220000
chr2	136880000	136980000	-0.340237	0.171904	100000
chr2	136960000	137040000	-0.235854	0.00146156	80000
chr2	137020000	137140000	-0.204531	0.0145264	120000
chr2	137120000	137400000	-0.36031	0.470412	280000
chr2	137380000	137520000	0.00901421	0.0605279	140000
chr2	137500000	137700000	0.0130077	0.0356861	200000
chr2	137680000	137740000	0.0505289	0.0161876	60000
chr2	137720000	137980000	0.0509751	0.0051301	260000
chr2	137960000	138260000	-0.760459	1.08764	300000
chr2	138240000	138400000	0.0631893	0.01097	160000
chr2	138380000	138440000	-0.0624626	0.145599	60000
chr2	138420000	138620000	-0.0542898	0.0100041	200000
chr2	138600000	138700000	-0.050087	0.0568739	100000
chr2	138680000	138740000	-0.0146532	0.0027682	60000
chr2	138720000	138860000	-0.00442968	0.00342626	140000
chr2	138840000	139020000	-0.0920696	0.050599	180000
chr2	139000000	139100000	-0.0845914	0.0312715	100000
chr2	139080000	139360000	-0.0863497	0.0323066	280000
chr2	139340000	139520000	-0.366344	0.450755	180000
chr2	139500000	139600000	0.15138	0.00242108	100000
chr2	139580000	139740000	-0.0888118	0.249764	160000
chr2	139720000	140020000	-0.0861889	0.059024	300000
chr2	140000000	140200000	-0.065355	0.0606974	200000
chr2	140180000	140480000	-0.386805	0.474886	300000
chr2	140460000	140800000	-0.529544	0.703588	340000
chr2	140780000	140940000	0.166436	0.0011671	160000
chr2	140920000	141100000	-0.0187628	0.00119954	180000
chr2	141080000	141280000	-0.123055	0.21135	200000
chr2	141260000	141400000	0.0555263	0.0091378	140000
chr2	141380000	141580000	-0.00252433	0.0203629	200000
chr2	141560000	141660000	-0.0850416	0.0180757	100000
chr2	141640000	141740000	-0.120188	0.163549	100000
chr2	141720000	141920000	-0.102557	0.0211165	200000
chr2	141900000	141960000	0.0371635	0.00490426	60000
chr2	141940000	142060000	0.0337897	0.00624188	120000
chr2	142040000	142100000	-0.113464	0.00973893	60000
chr2	142080000	142160000	-0.114014	0.0170401	80000
chr2	142140000	142300000	-0.137537	0.0162752	160000
chr2	142280000	142480000	-0.202104	0.2682	200000
chr2	142460000	142520000	0.00777209	0.000519488	60000
chr2	142500000	142620000	0.00415893	0.000610346	120000
chr2	142600000	142840000	-0.0511264	0.0692731	240000
chr2	142820000	143100000	-0.178636	0.105595	280000
chr2	143080000	143460000	-0.571477	0.768944	380000
chr2	143440000	143820000	0.034984	0.129524	380000
chr2	143800000	144260000	-0.494271	0.788426	460000
chr2	144240000	144620000	-0.483176	0.956705	380000
chr2	144600000	144800000	-0.775147	1.345	200000
chr2	144780000	144940000	-0.0338583	0.00127009	160000
chr2	144920000	144980000	0.0222389	0.013465	60000
chr2	144960000	145040000	-0.143764	0.131748	80000
chr2	145020000	145140000	-0.0625577	0.0111944	120000
chr2	145120000	145620000	-0.176626	0.215335	500000
chr2	145600000	145940000	-0.614927	0.961535	340000
chr2	145920000	146220000	-0.517039	0.703983	300000
chr2	146200000	146460000	0.156892	0.138058	260000
chr2	146440000	146520000	-0.141788	0.0244351	80000
chr2	146500000	146620000	-0.147802	0.0208563	120000
chr2	146600000	146940000	-0.276373	0.736665	340000
chr2	146920000	147180000	0.0256469	0.357372	260000
chr2	147160000	147400000	-0.12612	0.292017	240000
chr2	147380000	147800000	-0.402732	0.849494	420000
chr2	147780000	148140000	-0.51549	1.032	360000
chr2	148120000	148360000	-0.583634	0.992462	240000
chr2	148340000	148680000	0.0749882	0.0751536	340000
chr2	148660000	148940000	-0.508449	0.893633	280000
chr2	148920000	149060000	-0.160751	0.25508	140000
chr2	149040000	149180000	0.0615256	0.00552916	140000
chr2	149160000	149220000	-0.1814	0.0515596	60000
chr2	149200000	149260000	-0.176915	0.0109989	60000
chr2	149240000	149340000	-0.148412	0.0147769	100000
chr2	149320000	149700000	-0.242549	0.432895	380000
chr2	149680000	149760000	0.144534	0.0162514	80000
chr2	149740000	150120000	0.162471	0.00113782	380000
chr2	150100000	150160000	-0.593763	0.999737	60000
chr2	150140000	150540000	-0.574387	0.00288535	400000
chr2	150520000	150800000	-0.30808	0.654918	280000
chr2	150780000	151060000	0.109331	0.200661	280000
chr2	151040000	151480000	-0.848341	1.29455	440000
chr2	151460000	151740000	-1.05527	1.93323	280000
chr2	151720000	152020000	0.142617	0.0780542	300000
chr2	152000000	152420000	0.0386029	0.303597	420000
chr2	152400000	152600000	-0.132962	0.848935	200000
chr2	152580000	152900000	-0.036573	0.222917	320000
chr2	152880000	153180000	-0.0894069	0.72196	300000
chr2	153160000	153460000	0.0649121	0.403685	300000
chr2	153440000	153680000	0.325584	0.287067	240000
chr2	153660000	153960000	-0.109467	0.546385	300000
chr2	153940000	154200000	0.247185	0.0474465	260000
chr2	154180000	154360000	0.190867	0.0733154	180000
chr2	154340000	154640000	-0.408518	1.1726	300000
chr2	154620000	154800000	-0.18246	0.701694	180000
chr2	154780000	154980000	0.417972	0.0255587	200000
chr2	154960000	155040000	0.00379184	0.444407	80000
chr2	155020000	155160000	0.0399596	0.0111326	140000
chr2	155140000	155220000	0.384908	0.00828211	80000
chr2	155200000	155260000	0.351038	0.00379753	60000
chr2	155240000	155300000	0.348497	0.0174852	60000
chr2	155280000	155460000	0.352639	0.00779748	180000
chr2	155440000	155660000	0.0223915	0.372131	220000
chr2	155640000	155800000	0.453137	0.0368194	160000
chr2	155780000	156180000	0.152829	0.456199	400000
chr2	156160000	156300000	-0.127725	0.777227	140000
chr2	156280000	156460000	0.0253678	0.0216412	180000
chr2	156440000	156520000	0.419415	0.000274395	80000
chr2	156500000	156780000	0.373669	0.0555305	280000
chr2	156760000	157140000	-0.00334034	0.79345	380000
chr2	157120000	157300000	0.10632	0.0844906	180000
chr2	157280000	157600000	-0.000662994	0.717405	320000
chr2	157580000	158040000	-0.652512	1.35191	460000
chr2	158020000	158200000	0.148646	0.287127	180000
chr2	158180000	158380000	0.410034	0.00379001	200000
chr2	158360000	158900000	-0.376708	1.03636	540000
chr2	158880000	159200000	-0.530587	1.08018	320000
chr2	159180000	159300000	-0.0416119	0.0137717	120000
chr2	159280000	159340000	-0.0887382	0.000331758	60000
chr2	159320000	159380000	-0.112263	0.00248562	60000
chr2	159360000	159540000	-0.16576	0.267391	180000
chr2	159520000	159660000	0.0177213	0.0182273	140000
chr2	159640000	159760000	-0.0531094	0.0997787	120000
chr2	159740000	159800000	-0.0055973	0.00381485	60000
chr2	159780000	159980000	0.00357202	0.000134064	200000
chr2	159960000	160360000	-0.138774	0.206527	400000
chr2	160340000	160600000	-0.333437	0.442714	260000
chr2	160580000	160960000	-0.41633	0.830989	380000
chr2	160940000	161180000	-0.335779	0.201987	240000
chr2	161160000	161520000	-0.46329	0.715981	360000
chr2	161500000	161580000	-0.107844	0.221968	80000
chr2	161560000	161620000	-0.0951087	0.00473146	60000
chr2	161600000	161760000	-0.0996597	0.0250149	160000
chr2	161740000	161820000	-0.0360744	0.0133591	80000
chr2	161800000	161900000	-0.0552229	0.0194077	100000
chr2	161880000	161940000	-0.0612791	0.0162572	60000
chr2	161920000	161980000	-0.0513013	0.000113302	60000
chr2	161960000	162040000	-0.0738598	0.0559686	80000
chr2	162020000	162080000	-0.0549339	0.00852753	60000
chr2	162060000	162160000	-0.0596343	0.0229449	100000
chr2	162140000	162460000	-0.0560303	0.017264	320000
chr2	162440000	162680000	-0.0525881	0.0297856	240000
chr2	162660000	162900000	-0.319327	0.0597739	240000
chr2	162880000	163120000	-0.85703	1.80514	240000
chr2	163100000	163440000	0.22029	0.0905337	340000
chr2	163420000	163500000	-0.195547	0.0139892	80000
chr2	163480000	163840000	-0.223582	0.713058	360000
chr2	163820000	164020000	0.205575	0.148624	200000
chr2	164000000	164080000	-0.20964	0.580216	80000
chr2	164060000	164380000	-0.202651	0.0101598	320000
chr2	164360000	164600000	-0.402107	0.879703	240000
chr2	164580000	164760000	0.204884	0.0372279	180000
chr2	164740000	164940000	-0.410547	1.17267	200000
chr2	164920000	165400000	-0.0264848	0.165311	480000
chr2	165380000	165500000	-0.0515478	0.745663	120000
chr2	165480000	165780000	0.0246061	0.0269466	300000
chr2	165760000	165940000	-0.377156	1.3018	180000
chr2	165920000	166100000	0.363875	0.0109249	180000
chr2	166080000	166580000	-0.236354	0.805206	500000
chr2	166560000	166860000	-0.128344	1.04976	300000
chr2	166840000	166900000	-0.0502786	0.359406	60000
chr2	166880000	167060000	-0.0469907	0.00150163	180000
chr2	167040000	167300000	-0.0523991	0.929017	260000
chr2	167280000	167500000	0.456918	0.0396422	220000
chr2	167480000	167680000	0.110993	0.423792	200000
chr2	167660000	167940000	0.054648	0.717605	280000
chr2	167920000	168080000	0.233442	0.00732666	160000
chr2	168060000	168240000	-0.147306	0.924724	180000
chr2	168220000	168460000	-0.0465769	0.332046	240000
chr2	168440000	168680000	0.45188	0.0875966	240000
chr2	168660000	169020000	0.0107949	0.754421	360000
chr2	169000000	169340000	-1.03669	2.00071	340000
chr2	169320000	169400000	0.252365	0.0242822	80000
chr2	169380000	169640000	0.248734	0.0641401	260000
chr2	169620000	169820000	0.282495	0.00863211	200000
chr2	169800000	170060000	0.0933833	0.185031	260000
chr2	170040000	170100000	-0.105738	0.491577	60000
chr2	170080000	170380000	-0.10272	0.00656648	300000
chr2	170360000	170540000	0.00468282	0.488792	180000
chr2	170520000	170620000	0.0307545	0.198148	100000
chr2	170600000	170900000	0.17184	0.041596	300000
chr2	170880000	171120000	-0.548657	1.20065	240000
chr2	171100000	171440000	0.101137	0.0106464	340000
chr2	171420000	171640000	-0.311317	0.562039	220000
chr2	171620000	171720000	0.171503	0.000623425	100000
chr2	171700000	171760000	0.122518	0.00268541	60000
chr2	171740000	172080000	0.120335	0.0554096	340000
chr2	172060000	172220000	0.0122093	0.0061403	160000
chr2	172200000	172360000	-0.452885	0.91014	160000
chr2	172340000	172480000	-0.00498528	0.0831757	140000
chr2	172460000	172820000	-0.13451	0.327806	360000
chr2	172800000	173120000	0.00968158	0.611362	320000
chr2	173100000	173200000	-0.0576007	0.806366	100000
chr2	173180000	173580000	-0.0185004	0.023133	400000
chr2	173560000	173820000	-0.47763	0.957346	260000
chr2	173800000	174080000	-0.0199053	0.215088	280000
chr2	174060000	174300000	0.255725	0.0259719	240000
[truncated: 12,482 more rows]

## Sheet: Table.S5
Supplementary Table 5. Loop calling options and filtering parameters for Chromosight
A. Loop calling options:
	Res	20000	10000	4000	2000	1000	800	600	400
	pearson	0.3	0.3	0.35	0.35	0.3	0.25	0.25	0.2
	min-separation	25000	12500	5000	5000	2000	1000	1000	1000
	min-dist	50000	50000	20000	20000	10000	10000	10000	10000
	max-dist	5000000	5000000	2000000	2000000	1000000	1000000	1000000	1000000
	perc-undetected	10	10	10	10	10	10	10	10
B. Filtering threshold for the paired peaks:
	Res	10000	4000	2000
	Loop score	>0.35	>0.3	>0.2
	q-Value	<10-5	<10-5	<10-5
C. Loop quantification method:

## Sheet: Table.S6
Supplementary Table 6. Mustache loops
Left loop anchor coordinates			Right loop anchor coordinates
Chr_L	Start_L	End_L	Chr_R	Start_R	End_R
chr1	3670000	3680000	chr1	4140000	4150000
chr1	3800000	3804000	chr1	3980000	3984000
chr1	3876000	3880000	chr1	4020000	4024000
chr1	4400000	4410000	chr1	4760000	4770000
chr1	4492000	4496000	chr1	5020000	5024000
chr1	4500000	4510000	chr1	4760000	4770000
chr1	4580000	4590000	chr1	4750000	4760000
chr1	4770000	4780000	chr1	5080000	5090000
chr1	4770000	4780000	chr1	5910000	5920000
chr1	4776000	4780000	chr1	4852000	4856000
chr1	4776000	4780000	chr1	4884000	4888000
chr1	4806000	4808000	chr1	4854000	4856000
chr1	4860000	4880000	chr1	6220000	6240000
chr1	4880000	4890000	chr1	6230000	6240000
chr1	4890000	4900000	chr1	5080000	5090000
chr1	4910000	4920000	chr1	5910000	5920000
chr1	5010000	5020000	chr1	5910000	5920000
chr1	5090000	5100000	chr1	5900000	5910000
chr1	5110000	5120000	chr1	6230000	6240000
chr1	5152000	5156000	chr1	5908000	5912000
chr1	5170000	5180000	chr1	5790000	5800000
chr1	5170000	5180000	chr1	6140000	6150000
chr1	5176000	5180000	chr1	5592000	5596000
chr1	5180000	5190000	chr1	5570000	5580000
chr1	5180000	5190000	chr1	5900000	5910000
chr1	5180000	5200000	chr1	6120000	6140000
chr1	5330000	5340000	chr1	5810000	5820000
chr1	5570000	5580000	chr1	5880000	5890000
chr1	5910000	5920000	chr1	6130000	6140000
chr1	6000000	6020000	chr1	7300000	7320000
chr1	6270000	6280000	chr1	6390000	6400000
chr1	6390000	6400000	chr1	6770000	6780000
chr1	6400000	6404000	chr1	6828000	6832000
chr1	6400000	6410000	chr1	6580000	6590000
chr1	6400000	6410000	chr1	6850000	6860000
chr1	6400000	6410000	chr1	6980000	6990000
chr1	6400000	6410000	chr1	7170000	7180000
chr1	6420000	6440000	chr1	7160000	7180000
chr1	6430000	6440000	chr1	7300000	7310000
chr1	6980000	6990000	chr1	7180000	7190000
chr1	7008000	7012000	chr1	7140000	7144000
chr1	7010000	7012000	chr1	7204000	7206000
chr1	7048000	7052000	chr1	7132000	7136000
chr1	7050000	7052000	chr1	7086000	7088000
chr1	7350000	7360000	chr1	7610000	7620000
chr1	7390000	7400000	chr1	7760000	7770000
chr1	7540000	7550000	chr1	7760000	7770000
chr1	7880000	7890000	chr1	8200000	8210000
chr1	8310000	8320000	chr1	9410000	9420000
chr1	8570000	8580000	chr1	8930000	8940000
chr1	9292000	9296000	chr1	9464000	9468000
chr1	9292000	9296000	chr1	9508000	9512000
chr1	9560000	9570000	chr1	9700000	9710000
chr1	9622000	9624000	chr1	9700000	9702000
chr1	9728000	9729000	chr1	9742000	9743000
chr1	9744000	9748000	chr1	10036000	10040000
chr1	9760000	9770000	chr1	9940000	9950000
chr1	9760000	9770000	chr1	9990000	10000000
chr1	9764000	9768000	chr1	10012000	10016000
chr1	9770000	9772000	chr1	9888000	9890000
chr1	9770000	9772000	chr1	10088000	10090000
chr1	9798000	9800000	chr1	9968000	9970000
chr1	9848000	9850000	chr1	9966000	9968000
chr1	9942000	9944000	chr1	10040000	10042000
chr1	10490000	10500000	chr1	11580000	11590000
chr1	10516000	10520000	chr1	10764000	10768000
chr1	10770000	10780000	chr1	11550000	11560000
chr1	10810000	10820000	chr1	11570000	11580000
chr1	10836000	10840000	chr1	11008000	11012000
chr1	11100000	11110000	chr1	11570000	11580000
chr1	11150000	11160000	chr1	11570000	11580000
chr1	11156000	11160000	chr1	11468000	11472000
chr1	11220000	11230000	chr1	11560000	11570000
chr1	11240000	11250000	chr1	11410000	11420000
chr1	11420000	11430000	chr1	11550000	11560000
chr1	11640000	11650000	chr1	12980000	12990000
chr1	11650000	11660000	chr1	12310000	12320000
chr1	11650000	11660000	chr1	12410000	12420000
chr1	11650000	11660000	chr1	12530000	12540000
chr1	11650000	11660000	chr1	12630000	12640000
chr1	11650000	11660000	chr1	12690000	12700000
chr1	11650000	11660000	chr1	12830000	12840000
chr1	11652000	11656000	chr1	12560000	12564000
chr1	11660000	11664000	chr1	12808000	12812000
chr1	11660000	11670000	chr1	11890000	11900000
chr1	11660000	11670000	chr1	12590000	12600000
chr1	12280000	12284000	chr1	12628000	12632000
chr1	12336000	12340000	chr1	12836000	12840000
chr1	12410000	12420000	chr1	12830000	12840000
chr1	12540000	12550000	chr1	12830000	12840000
chr1	12570000	12572000	chr1	12836000	12838000
chr1	12630000	12640000	chr1	12830000	12840000
chr1	12700000	12710000	chr1	12830000	12840000
chr1	12845000	12846000	chr1	12860000	12861000
chr1	12860000	12870000	chr1	13020000	13030000
chr1	12860000	12870000	chr1	13130000	13140000
chr1	12863000	12864000	chr1	13050000	13051000
chr1	12866000	12868000	chr1	12988000	12990000
chr1	12992000	12994000	chr1	13128000	13130000
chr1	13040000	13050000	chr1	13220000	13230000
chr1	13048000	13052000	chr1	13348000	13352000
chr1	13050000	13060000	chr1	13130000	13140000
chr1	13050000	13060000	chr1	13520000	13530000
chr1	13051000	13052000	chr1	13151000	13152000
chr1	13052000	13054000	chr1	13198000	13200000
chr1	13073000	13074000	chr1	13104000	13105000
chr1	13076000	13077000	chr1	13125000	13126000
chr1	13140000	13150000	chr1	13360000	13370000
chr1	13148000	13152000	chr1	13496000	13500000
chr1	13148000	13152000	chr1	13568000	13572000
chr1	13150000	13160000	chr1	13520000	13530000
chr1	13232000	13234000	chr1	13532000	13534000
chr1	13360000	13370000	chr1	13520000	13530000
chr1	13374000	13376000	chr1	13588000	13590000
chr1	13588000	13590000	chr1	13660000	13662000
chr1	13700000	13710000	chr1	14710000	14720000
chr1	13760000	13780000	chr1	14900000	14920000
chr1	13770000	13780000	chr1	15620000	15630000
chr1	13780000	13784000	chr1	14672000	14676000
chr1	13780000	13790000	chr1	14560000	14570000
chr1	13780000	13790000	chr1	14720000	14730000
chr1	13784000	13788000	chr1	14380000	14384000
chr1	13784000	13788000	chr1	14600000	14604000
chr1	13788000	13792000	chr1	14320000	14324000
chr1	13788000	13792000	chr1	14632000	14636000
chr1	13790000	13800000	chr1	14130000	14140000
chr1	13790000	13800000	chr1	14350000	14360000
chr1	13790000	13800000	chr1	14860000	14870000
chr1	13790000	13800000	chr1	14970000	14980000
chr1	13792000	13796000	chr1	14504000	14508000
chr1	13800000	13804000	chr1	14192000	14196000
chr1	13848000	13852000	chr1	14544000	14548000
chr1	13868000	13872000	chr1	14688000	14692000
chr1	14036000	14040000	chr1	14564000	14568000
chr1	14136000	14140000	chr1	14628000	14632000
chr1	14136000	14140000	chr1	14724000	14728000
chr1	14172000	14176000	chr1	14568000	14572000
chr1	14300000	14304000	chr1	14632000	14636000
chr1	14336000	14340000	chr1	14476000	14480000
chr1	14740000	14744000	chr1	15620000	15624000
chr1	14740000	14750000	chr1	14860000	14870000
chr1	14740000	14750000	chr1	14980000	14990000
chr1	14748000	14752000	chr1	14920000	14924000
chr1	14980000	14990000	chr1	15790000	15800000
chr1	15000000	15010000	chr1	15320000	15330000
chr1	15000000	15010000	chr1	15620000	15630000
chr1	15000000	15010000	chr1	15680000	15690000
chr1	15000000	15010000	chr1	15890000	15900000
chr1	15000000	15010000	chr1	15980000	15990000
chr1	15000000	15010000	chr1	16050000	16060000
chr1	15040000	15044000	chr1	15644000	15648000
chr1	15044000	15048000	chr1	15208000	15212000
chr1	15144000	15148000	chr1	15316000	15320000
chr1	15312000	15316000	chr1	15588000	15592000
chr1	15320000	15330000	chr1	15610000	15620000
chr1	15420000	15430000	chr1	15900000	15910000
chr1	15640000	15650000	chr1	15890000	15900000
chr1	15700000	15704000	chr1	15892000	15896000
chr1	15716000	15720000	chr1	15776000	15780000
chr1	15794800	15795200	chr1	15804400	15804800
chr1	15808000	15812000	chr1	16100000	16104000
chr1	15880000	15890000	chr1	16060000	16070000
chr1	15940000	15950000	chr1	16060000	16070000
chr1	16076000	16080000	chr1	16236000	16240000
chr1	16100000	16104000	chr1	16520000	16524000
chr1	16100000	16110000	chr1	16650000	16660000
chr1	16100000	16110000	chr1	17100000	17110000
chr1	16104000	16105000	chr1	16130000	16131000
chr1	16108000	16112000	chr1	16432000	16436000
chr1	16430000	16440000	chr1	17120000	17130000
chr1	16540000	16550000	chr1	17110000	17120000
chr1	16560000	16580000	chr1	17120000	17140000
chr1	16636000	16640000	chr1	17120000	17124000
chr1	16670000	16680000	chr1	17110000	17120000
chr1	16730000	16740000	chr1	18140000	18150000
chr1	16740000	16750000	chr1	17520000	17530000
chr1	16780000	16800000	chr1	17100000	17120000
chr1	16790000	16800000	chr1	17120000	17130000
chr1	16792000	16796000	chr1	16928000	16932000
chr1	16796000	16800000	chr1	16964000	16968000
chr1	16796000	16800000	chr1	17056000	17060000
chr1	17152000	17156000	chr1	17596000	17600000
chr1	17160000	17170000	chr1	17620000	17630000
chr1	17160000	17170000	chr1	17990000	18000000
chr1	17160000	17170000	chr1	18110000	18120000
chr1	17160000	17180000	chr1	17380000	17400000
chr1	17168000	17172000	chr1	17500000	17504000
chr1	17170000	17180000	chr1	17400000	17410000
chr1	17170000	17180000	chr1	17760000	17770000
chr1	17196000	17200000	chr1	17592000	17596000
chr1	17980000	17990000	chr1	18110000	18120000
chr1	18350000	18360000	chr1	18970000	18980000
chr1	18360000	18370000	chr1	18780000	18790000
chr1	18360000	18370000	chr1	19060000	19070000
chr1	18360000	18370000	chr1	19170000	19180000
chr1	18380000	18400000	chr1	18760000	18780000
chr1	18412000	18416000	chr1	18788000	18792000
chr1	18420000	18424000	chr1	18972000	18976000
chr1	19100000	19110000	chr1	19220000	19230000
chr1	19200000	19210000	chr1	20290000	20300000
chr1	19200000	19210000	chr1	20510000	20520000
chr1	19209000	19210000	chr1	19235000	19236000
chr1	19210000	19220000	chr1	20880000	20890000
chr1	19220000	19240000	chr1	20500000	20520000
chr1	19244000	19248000	chr1	20512000	20516000
chr1	19280000	19290000	chr1	20510000	20520000
chr1	20310000	20320000	chr1	20510000	20520000
chr1	20612000	20616000	chr1	20928000	20932000
chr1	20696000	20700000	chr1	20932000	20936000
chr1	20824000	20828000	chr1	20888000	20892000
chr1	20828000	20832000	chr1	21160000	21164000
chr1	20920000	20940000	chr1	21180000	21200000
chr1	20930000	20940000	chr1	21160000	21170000
chr1	20934000	20936000	chr1	21214000	21216000
chr1	20939000	20940000	chr1	21101000	21102000
chr1	20940000	20944000	chr1	21264000	21268000
chr1	20940000	20950000	chr1	21080000	21090000
chr1	20960000	20964000	chr1	21116000	21120000
chr1	20974000	20976000	chr1	21160000	21162000
chr1	21164000	21166000	chr1	21270000	21272000
chr1	21218000	21219000	chr1	21271000	21272000
chr1	21218000	21220000	chr1	21344000	21346000
chr1	21230000	21240000	chr1	22270000	22280000
chr1	21276000	21280000	chr1	22268000	22272000
chr1	21352000	21356000	chr1	22264000	22268000
chr1	21400000	21410000	chr1	22390000	22400000
chr1	21400000	21410000	chr1	22500000	22510000
chr1	21410000	21420000	chr1	22270000	22280000
chr1	21430000	21440000	chr1	21960000	21970000
chr1	21440000	21460000	chr1	21940000	21960000
chr1	21448000	21452000	chr1	22036000	22040000
chr1	21456000	21460000	chr1	21960000	21964000
chr1	21460000	21462000	chr1	22268000	22270000
chr1	21484000	21488000	chr1	22264000	22268000
chr1	21960000	21970000	chr1	22260000	22270000
chr1	22600000	22610000	chr1	23060000	23070000
chr1	22600000	22610000	chr1	23140000	23150000
chr1	22610000	22620000	chr1	23270000	23280000
chr1	22740000	22750000	chr1	23140000	23150000
chr1	22796000	22800000	chr1	23060000	23064000
chr1	22812000	22816000	chr1	22992000	22996000
chr1	23120000	23140000	chr1	24240000	24260000
chr1	23320000	23330000	chr1	23490000	23500000
chr1	23320000	23340000	chr1	24200000	24220000
chr1	23700000	23704000	chr1	24172000	24176000
chr1	23700000	23710000	chr1	23790000	23800000
chr1	23700000	23710000	chr1	24250000	24260000
chr1	23704000	23708000	chr1	24140000	24144000
chr1	23720000	23740000	chr1	24220000	24240000
chr1	23760000	23764000	chr1	24244000	24248000
chr1	23820000	23830000	chr1	24160000	24170000
chr1	23820000	23830000	chr1	24240000	24250000
chr1	23826000	23828000	chr1	24134000	24136000
chr1	23830000	23840000	chr1	24000000	24010000
chr1	23860000	23880000	chr1	24020000	24040000
chr1	23872000	23876000	chr1	24136000	24140000
chr1	23900000	23910000	chr1	24010000	24020000
chr1	23908000	23912000	chr1	24128000	24132000
chr1	23908000	23912000	chr1	24168000	24172000
chr1	23920000	23922000	chr1	24004000	24006000
chr1	23920000	23924000	chr1	24100000	24104000
chr1	24000000	24004000	chr1	24248000	24252000
chr1	24370000	24380000	chr1	24630000	24640000
chr1	24372000	24376000	chr1	24676000	24680000
chr1	24880000	24900000	chr1	25440000	25460000
chr1	24900000	24904000	chr1	25012000	25016000
chr1	24900000	24904000	chr1	25228000	25232000
chr1	24900000	24910000	chr1	25610000	25620000
chr1	24904000	24908000	chr1	25072000	25076000
chr1	25056000	25060000	chr1	25236000	25240000
chr1	25510000	25520000	chr1	25810000	25820000
chr1	25510000	25520000	chr1	25880000	25890000
chr1	26290000	26300000	chr1	26760000	26770000
chr1	27080000	27090000	chr1	27220000	27230000
chr1	30270000	30280000	chr1	30580000	30590000
chr1	30390000	30400000	chr1	30580000	30590000
chr1	30770000	30780000	chr1	31060000	31070000
chr1	30770000	30780000	chr1	31150000	31160000
chr1	30790000	30800000	chr1	30930000	30940000
chr1	30860000	30870000	chr1	30940000	30950000
chr1	30920000	30930000	chr1	31150000	31160000
chr1	31200000	31220000	chr1	32660000	32680000
chr1	31210000	31220000	chr1	31330000	31340000
chr1	31210000	31220000	chr1	31990000	32000000
chr1	31210000	31220000	chr1	32160000	32170000
chr1	31210000	31220000	chr1	32680000	32690000
chr1	33636000	33638000	chr1	33742000	33744000
chr1	33660000	33670000	chr1	33740000	33750000
chr1	33668000	33672000	chr1	33904000	33908000
chr1	33670000	33672000	chr1	33718000	33720000
chr1	33670000	33672000	chr1	33966000	33968000
chr1	33670000	33680000	chr1	33870000	33880000
chr1	33808000	33812000	chr1	34440000	34444000
chr1	33816000	33818000	chr1	33876000	33878000
chr1	33892000	33893000	chr1	33965000	33966000
chr1	33906000	33908000	chr1	34010000	34012000
chr1	34006000	34008000	chr1	34138000	34140000
chr1	34008000	34010000	chr1	34100000	34102000
chr1	34008000	34012000	chr1	34432000	34436000
chr1	34010000	34020000	chr1	34160000	34170000
chr1	34058000	34059000	chr1	34164000	34165000
chr1	34074000	34075000	chr1	34102000	34103000
chr1	34117000	34118000	chr1	34165000	34166000
chr1	34190000	34200000	chr1	34280000	34290000
chr1	34210000	34220000	chr1	34400000	34410000
chr1	34212000	34216000	chr1	34448000	34452000
chr1	34214000	34216000	chr1	34258000	34260000
chr1	34256000	34258000	chr1	34300000	34302000
chr1	34270000	34280000	chr1	36180000	36190000
chr1	34300000	34310000	chr1	34410000	34420000
chr1	34326000	34327000	chr1	34392000	34393000
chr1	34338000	34340000	chr1	34430000	34432000
chr1	34343000	34344000	chr1	34365000	34366000
chr1	34434000	34435000	chr1	34460000	34461000
chr1	34434800	34435200	chr1	34439200	34439600
chr1	34441000	34442000	chr1	34460000	34461000
chr1	34460000	34480000	chr1	36280000	36300000
chr1	34461000	34462000	chr1	34483000	34484000
chr1	34462000	34464000	chr1	34600000	34602000
chr1	34490000	34500000	chr1	34600000	34610000
chr1	34508000	34512000	chr1	34636000	34640000
chr1	34510000	34512000	chr1	34602000	34604000
chr1	34510000	34512000	chr1	34698000	34700000
chr1	34640000	34644000	chr1	34700000	34704000
chr1	34640000	34644000	chr1	34804000	34808000
chr1	34640000	34644000	chr1	34892000	34896000
chr1	34644000	34648000	chr1	34772000	34776000
chr1	34644000	34648000	chr1	34964000	34968000
chr1	34703000	34704000	chr1	34729000	34730000
chr1	34712000	34716000	chr1	35376000	35380000
chr1	34712000	34716000	chr1	35512000	35516000
chr1	34736000	34740000	chr1	34892000	34896000
chr1	34738000	34740000	chr1	34866000	34868000
chr1	34806000	34808000	chr1	34840000	34842000
chr1	34824000	34828000	chr1	36164000	36168000
chr1	34830000	34840000	chr1	36270000	36280000
chr1	34840000	34844000	chr1	36064000	36068000
chr1	34840000	34850000	chr1	36120000	36130000
chr1	34844000	34848000	chr1	36092000	36096000
chr1	34844000	34848000	chr1	36244000	36248000
chr1	34868000	34872000	chr1	35472000	35476000
chr1	34880000	34884000	chr1	35612000	35616000
chr1	34880000	34884000	chr1	36084000	36088000
chr1	34880000	34890000	chr1	35380000	35390000
chr1	34890000	34900000	chr1	35460000	35470000
chr1	34892000	34896000	chr1	35260000	35264000
chr1	34892000	34896000	chr1	35432000	35436000
chr1	34896000	34900000	chr1	35728000	35732000
chr1	34904000	34908000	chr1	35316000	35320000
chr1	34912000	34916000	chr1	35240000	35244000
chr1	34916000	34920000	chr1	35116000	35120000
chr1	34916000	34920000	chr1	35284000	35288000
chr1	34936000	34940000	chr1	35464000	35468000
chr1	34976000	34980000	chr1	35456000	35460000
chr1	34988000	34992000	chr1	35500000	35504000
chr1	34992000	34996000	chr1	35552000	35556000
chr1	35020000	35030000	chr1	35370000	35380000
chr1	35028000	35032000	chr1	35716000	35720000
chr1	35032000	35036000	chr1	35268000	35272000
chr1	35032000	35036000	chr1	35472000	35476000
chr1	35152000	35156000	chr1	35348000	35352000
chr1	35156000	35160000	chr1	35432000	35436000
chr1	35220000	35230000	chr1	36030000	36040000
chr1	35221000	35222000	chr1	35240000	35241000
chr1	35445000	35446000	chr1	35463000	35464000
chr1	35596000	35600000	chr1	36132000	36136000
chr1	35676000	35678000	chr1	36134000	36136000
chr1	35720000	35730000	chr1	36120000	36130000
chr1	35726000	35728000	chr1	36008000	36010000
chr1	35726000	35728000	chr1	36066000	36068000
chr1	35764000	35766000	chr1	36132000	36134000
chr1	35812800	35813200	chr1	35822000	35822400
chr1	35822000	35823000	chr1	36132000	36133000
chr1	35823000	35824000	chr1	36065000	36066000
chr1	35830000	35840000	chr1	36110000	36120000
chr1	35839000	35840000	chr1	36065000	36066000
chr1	35839000	35840000	chr1	36134000	36135000
chr1	35840000	35842000	chr1	36008000	36010000
chr1	35844000	35848000	chr1	35972000	35976000
chr1	35932000	35933000	chr1	35976000	35977000
chr1	35943000	35944000	chr1	36065000	36066000
chr1	35980000	35982000	chr1	36064000	36066000
chr1	36010000	36011000	chr1	36056000	36057000
chr1	36014000	36015000	chr1	36062000	36063000
chr1	36018000	36019000	chr1	36054000	36055000
chr1	36020000	36021000	chr1	36040000	36041000
chr1	36022000	36023000	chr1	36047000	36048000
chr1	36070000	36071000	chr1	36089000	36090000
chr1	36133000	36134000	chr1	36254000	36255000
chr1	36138800	36139200	chr1	36148400	36148800
chr1	36144000	36146000	chr1	36228000	36230000
chr1	36146000	36147000	chr1	36277000	36278000
chr1	36148000	36149000	chr1	36168000	36169000
chr1	36151000	36152000	chr1	36202000	36203000
chr1	36156000	36157000	chr1	36278000	36279000
chr1	36160000	36164000	chr1	36348000	36352000
chr1	36168000	36169000	chr1	36217000	36218000
chr1	36180000	36181000	chr1	36206000	36207000
chr1	36180000	36200000	chr1	38060000	38080000
chr1	36190000	36200000	chr1	38080000	38090000
chr1	36210000	36211000	chr1	36232000	36233000
chr1	36234400	36234800	chr1	36242400	36242800
chr1	36256000	36257000	chr1	36277000	36278000
chr1	36286800	36287200	chr1	36297200	36297600
chr1	36298400	36298800	chr1	36306400	36306800
chr1	36307000	36308000	chr1	36471000	36472000
chr1	36308000	36309000	chr1	36368000	36369000
chr1	36316000	36317000	chr1	36368000	36369000
chr1	36320000	36330000	chr1	36500000	36510000
chr1	36323000	36324000	chr1	36471000	36472000
chr1	36325000	36326000	chr1	36368000	36369000
chr1	36338000	36339000	chr1	36358000	36359000
chr1	36340000	36350000	chr1	38040000	38050000
chr1	36356400	36357000	chr1	36367200	36367800
chr1	36360000	36380000	chr1	38080000	38100000
chr1	36368000	36369000	chr1	36444000	36445000
chr1	36368000	36369000	chr1	36470000	36471000
chr1	36368000	36369000	chr1	36512000	36513000
chr1	36371000	36372000	chr1	36448000	36449000
chr1	36394400	36394800	chr1	36402000	36402400
chr1	36445000	36446000	chr1	36470000	36471000
chr1	36445000	36446000	chr1	36512000	36513000
chr1	36446000	36448000	chr1	36710000	36712000
chr1	36455000	36456000	chr1	36501000	36502000
chr1	36462000	36464000	chr1	36750000	36752000
chr1	36471000	36472000	chr1	36557000	36558000
chr1	36472000	36473000	chr1	36511000	36512000
chr1	36494000	36494400	chr1	36503200	36503600
chr1	36512000	36513000	chr1	36557000	36558000
chr1	36512000	36513000	chr1	36683000	36684000
chr1	36513000	36514000	chr1	36745000	36746000
chr1	36540000	36550000	chr1	36620000	36630000
chr1	36540000	36550000	chr1	36680000	36690000
chr1	36540000	36550000	chr1	36750000	36760000
chr1	36545000	36546000	chr1	36645000	36646000
chr1	36547000	36548000	chr1	36709000	36710000
chr1	36548000	36548400	chr1	36556400	36556800
chr1	36548000	36550000	chr1	36782000	36784000
chr1	36556000	36557000	chr1	36709000	36710000
chr1	36557000	36558000	chr1	36634000	36635000
chr1	36557000	36558000	chr1	36691000	36692000
chr1	36558000	36559000	chr1	36579000	36580000
chr1	36559000	36560000	chr1	36736000	36737000
chr1	36567000	36568000	chr1	36619000	36620000
chr1	36617200	36617600	chr1	36627200	36627600
chr1	36628400	36628800	chr1	36645200	36645600
chr1	36643200	36643600	chr1	36652000	36652400
chr1	36682000	36684000	chr1	36742000	36744000
chr1	36683000	36684000	chr1	36708000	36709000
chr1	36690000	36691000	chr1	36709000	36710000
chr1	36692000	36696000	chr1	37432000	37436000
chr1	36697000	36698000	chr1	36708000	36709000
chr1	36700000	36710000	chr1	37870000	37880000
chr1	36712000	36713000	chr1	36733000	36734000
chr1	36716000	36720000	chr1	37496000	37500000
chr1	36728000	36732000	chr1	37560000	37564000
chr1	36736000	36740000	chr1	37288000	37292000
chr1	36738000	36739000	chr1	36784000	36785000
chr1	36738000	36740000	chr1	37250000	37252000
chr1	36740000	36744000	chr1	37400000	37404000
chr1	36740000	36760000	chr1	37860000	37880000
chr1	36750000	36760000	chr1	37640000	37650000
chr1	36756000	36760000	chr1	37556000	37560000
chr1	36760000	36770000	chr1	37250000	37260000
chr1	36760000	36770000	chr1	37410000	37420000
chr1	36770000	36780000	chr1	37870000	37880000
chr1	36772000	36776000	chr1	37508000	37512000
chr1	36772200	36772800	chr1	36782400	36783000
chr1	36774000	36776000	chr1	37336000	37338000
chr1	36776000	36780000	chr1	37436000	37440000
chr1	36776000	36780000	chr1	37536000	37540000
chr1	36782000	36784000	chr1	37402000	37404000
chr1	36783000	36784000	chr1	37184000	37185000
chr1	36784000	36785000	chr1	37221000	37222000
chr1	36784000	36785000	chr1	37250000	37251000
chr1	36784000	36786000	chr1	37156000	37158000
chr1	36784000	36786000	chr1	37296000	37298000
chr1	36784000	36786000	chr1	37636000	37638000
chr1	36788000	36790000	chr1	37414000	37416000
chr1	36790000	36800000	chr1	37120000	37130000
chr1	36791000	36792000	chr1	36814000	36815000
chr1	36810000	36820000	chr1	38050000	38060000
chr1	36815000	36816000	chr1	36834000	36835000
chr1	36816000	36820000	chr1	37636000	37640000
chr1	36820000	36822000	chr1	37124000	37126000
chr1	36820000	36824000	chr1	37440000	37444000
chr1	36824000	36826000	chr1	37250000	37252000
chr1	36832000	36836000	chr1	37560000	37564000
chr1	36836000	36838000	chr1	37140000	37142000
chr1	36848000	36850000	chr1	37254000	37256000
chr1	36848000	36852000	chr1	37640000	37644000
chr1	36855000	36856000	chr1	36877000	36878000
chr1	36866000	36868000	chr1	37120000	37122000
chr1	36872000	36876000	chr1	37620000	37624000
chr1	36886000	36888000	chr1	37244000	37246000
chr1	36890000	36891000	chr1	36927000	36928000
chr1	36891600	36892000	chr1	36899200	36899600
chr1	36896000	36898000	chr1	37128000	37130000
chr1	36906000	36908000	chr1	37184000	37186000
chr1	36910000	36912000	chr1	37250000	37252000
chr1	36913000	36914000	chr1	36937000	36938000
chr1	36926000	36928000	chr1	37132000	37134000
chr1	36939000	36940000	chr1	36985000	36986000
chr1	36940000	36942000	chr1	37248000	37250000
chr1	36940000	36944000	chr1	37100000	37104000
chr1	36964200	36964800	chr1	36975600	36976200
chr1	36985000	36986000	chr1	37100000	37101000
chr1	36988000	36989000	chr1	37000000	37001000
chr1	36999000	37000000	chr1	37026000	37027000
chr1	37007000	37008000	chr1	37028000	37029000
chr1	37029000	37030000	chr1	37050000	37051000
chr1	37054200	37054800	chr1	37066200	37066800
chr1	37077600	37078200	chr1	37101000	37101600
chr1	37130000	37131000	chr1	37249000	37250000
chr1	37150800	37151400	chr1	37161000	37161600
chr1	37156800	37157400	chr1	37171200	37171800
chr1	37194000	37195000	chr1	37250000	37251000
chr1	37199400	37200000	chr1	37211400	37212000
chr1	37268000	37272000	chr1	37676000	37680000
chr1	37270000	37272000	chr1	37538000	37540000
chr1	37270000	37280000	chr1	37400000	37410000
chr1	37270000	37280000	chr1	37630000	37640000
chr1	37272000	37274000	chr1	37446000	37448000
chr1	37272000	37276000	chr1	37420000	37424000
chr1	37296000	37298000	chr1	37606000	37608000
chr1	37298000	37300000	chr1	37426000	37428000
chr1	37298000	37300000	chr1	37538000	37540000
chr1	37300000	37302000	chr1	37408000	37410000
chr1	37348800	37349400	chr1	37371000	37371600
chr1	37362000	37364000	chr1	37576000	37578000
chr1	37420000	37420400	chr1	37429200	37429600
chr1	37420000	37422000	chr1	37636000	37638000
chr1	37430000	37432000	chr1	37638000	37640000
chr1	37430000	37432000	chr1	37866000	37868000
chr1	37431200	37431600	chr1	37439600	37440000
chr1	37432000	37436000	chr1	37536000	37540000
chr1	37450000	37460000	chr1	37630000	37640000
chr1	37478000	37480000	chr1	37604000	37606000
chr1	37479000	37480000	chr1	37634000	37635000
chr1	37500000	37502000	chr1	37604000	37606000
chr1	37536000	37540000	chr1	37864000	37868000
chr1	37540000	37544000	chr1	37632000	37636000
chr1	37548400	37548800	chr1	37558000	37558400
chr1	37584000	37588000	chr1	37852000	37856000
chr1	37640000	37642000	chr1	37866000	37868000
chr1	37644000	37646000	chr1	37804000	37806000
chr1	37652000	37654000	chr1	37866000	37868000
chr1	37678000	37680000	chr1	37800000	37802000
chr1	37680000	37690000	chr1	37860000	37870000
chr1	37692000	37694000	chr1	37890000	37892000
chr1	37719000	37720000	chr1	37866000	37867000
chr1	37865000	37866000	chr1	37889000	37890000
chr1	37876000	37878000	chr1	37982000	37984000
chr1	37880000	37890000	chr1	38120000	38130000
chr1	37896000	37897000	chr1	37926000	37927000
chr1	37900000	37904000	chr1	38788000	38792000
chr1	37904000	37905000	chr1	37960000	37961000
chr1	37904000	37906000	chr1	37984000	37986000
chr1	37924000	37925000	chr1	37967000	37968000
chr1	37930000	37940000	chr1	38780000	38790000
chr1	37980000	37990000	chr1	39560000	39570000
chr1	37988000	37992000	chr1	38076000	38080000
chr1	37990000	37992000	chr1	38034000	38036000
chr1	37990000	38000000	chr1	38780000	38790000
chr1	37998000	38000000	chr1	38128000	38130000
chr1	37999000	38000000	chr1	38011000	38012000
chr1	38000000	38010000	chr1	39360000	39370000
chr1	38016000	38018000	chr1	38068000	38070000
chr1	38018000	38019000	chr1	38040000	38041000
chr1	38020000	38030000	chr1	38100000	38110000
chr1	38044200	38044800	chr1	38052000	38052600
chr1	38050000	38051000	chr1	38078000	38079000
chr1	38052000	38053000	chr1	38088000	38089000
chr1	38059000	38060000	chr1	38080000	38081000
chr1	38060000	38070000	chr1	39550000	39560000
chr1	38076000	38080000	chr1	38116000	38120000
chr1	38087000	38088000	chr1	38099000	38100000
chr1	38104000	38105000	chr1	38126000	38127000
chr1	38109000	38110000	chr1	38120000	38121000
chr1	38115000	38116000	chr1	38127000	38128000
chr1	38120000	38130000	chr1	39900000	39910000
chr1	38128000	38132000	chr1	38624000	38628000
chr1	38128000	38132000	chr1	38832000	38836000
chr1	38130000	38132000	chr1	38768000	38770000
chr1	38130000	38132000	chr1	38786000	38788000
chr1	38130000	38140000	chr1	39460000	39470000
chr1	38148000	38150000	chr1	38786000	38788000
chr1	38152000	38156000	chr1	38860000	38864000
chr1	38160000	38170000	chr1	38940000	38950000
chr1	38160000	38170000	chr1	39310000	39320000
chr1	38168000	38170000	chr1	38668000	38670000
chr1	38168000	38172000	chr1	38704000	38708000
chr1	38170000	38180000	chr1	38780000	38790000
chr1	38178000	38180000	chr1	38744000	38746000
chr1	38180000	38190000	chr1	38630000	38640000
chr1	38180000	38200000	chr1	39280000	39300000
chr1	38186000	38188000	chr1	38308000	38310000
chr1	38201000	38202000	chr1	38769000	38770000
chr1	38226000	38228000	chr1	38658000	38660000
chr1	38250000	38252000	chr1	38694000	38696000
chr1	38252000	38254000	chr1	38768000	38770000
chr1	38252000	38254000	chr1	38786000	38788000
chr1	38310000	38312000	chr1	38788000	38790000
chr1	38368800	38369200	chr1	38375200	38375600
chr1	38380000	38390000	chr1	38780000	38790000
chr1	38470000	38472000	chr1	38748000	38750000
chr1	38534400	38534800	chr1	38540400	38540800
chr1	38622000	38622400	chr1	38626400	38626800
chr1	38720000	38721000	chr1	38768000	38769000
chr1	38789000	38790000	chr1	38856000	38857000
chr1	38817600	38818000	chr1	38823200	38823600
chr1	38822000	38824000	chr1	38900000	38902000
chr1	38830000	38840000	chr1	38930000	38940000
chr1	38836000	38838000	chr1	38986000	38988000
chr1	38848400	38848800	chr1	38854400	38854800
chr1	38854000	38855000	chr1	38936000	38937000
chr1	38863000	38864000	chr1	38936000	38937000
chr1	38864000	38866000	chr1	38984000	38986000
chr1	38869800	38870400	chr1	38896200	38896800
chr1	38942000	38944000	chr1	38966000	38968000
chr1	38986000	38988000	chr1	39192000	39194000
chr1	38986000	38988000	chr1	39532000	39534000
chr1	38990000	38992000	chr1	39478000	39480000
chr1	39000000	39010000	chr1	39340000	39350000
chr1	39000000	39010000	chr1	39510000	39520000
chr1	39001000	39002000	chr1	39228000	39229000
chr1	39002000	39003000	chr1	39252000	39253000
chr1	39002000	39003000	chr1	39364000	39365000
chr1	39002000	39003000	chr1	39392000	39393000
chr1	39009000	39010000	chr1	39360000	39361000
chr1	39010000	39011000	chr1	39229000	39230000
chr1	39010000	39012000	chr1	39292000	39294000
chr1	39010000	39020000	chr1	39200000	39210000
chr1	39018000	39020000	chr1	39482000	39484000
chr1	39022000	39023000	chr1	39343000	39344000
chr1	39026000	39028000	chr1	39318000	39320000
chr1	39032000	39034000	chr1	39258000	39260000
chr1	39050000	39052000	chr1	39176000	39178000
chr1	39058000	39060000	chr1	39284000	39286000
chr1	39062000	39064000	chr1	39088000	39090000
chr1	39082000	39084000	chr1	39348000	39350000
chr1	39098400	39098800	chr1	39105200	39105600
chr1	39100000	39102000	chr1	39326000	39328000
chr1	39102000	39103000	chr1	39130000	39131000
chr1	39126000	39128000	chr1	39190000	39192000
chr1	39194000	39196000	chr1	39364000	39366000
chr1	39200000	39210000	chr1	39340000	39350000
chr1	39252000	39256000	chr1	39332000	39336000
chr1	39342000	39344000	chr1	39498000	39500000
chr1	39362800	39363200	chr1	39367200	39367600
chr1	39366000	39367000	chr1	39479000	39480000
chr1	39368400	39368800	chr1	39372800	39373200
chr1	39369000	39370000	chr1	39529000	39530000
chr1	39380000	39390000	chr1	39510000	39520000
chr1	39391000	39392000	chr1	39477000	39478000
chr1	39392000	39393000	chr1	39530000	39531000
chr1	39416000	39418000	chr1	39500000	39502000
chr1	39434000	39436000	chr1	39522000	39524000
chr1	39436000	39438000	chr1	39498000	39500000
chr1	39537000	39538000	chr1	39575000	39576000
chr1	39547000	39548000	chr1	39569000	39570000
chr1	39550000	39560000	chr1	40010000	40020000
chr1	39559000	39560000	chr1	39571000	39572000
chr1	39576000	39580000	chr1	39896000	39900000
chr1	39610000	39620000	chr1	40670000	40680000
chr1	39615000	39616000	chr1	39649000	39650000
chr1	39615000	39616000	chr1	39680000	39681000
chr1	39630000	39640000	chr1	40370000	40380000
chr1	39670000	39680000	chr1	40370000	40380000
chr1	39684000	39686000	chr1	39936000	39938000
chr1	39684000	39686000	chr1	39976000	39978000
chr1	39684000	39686000	chr1	40076000	40078000
chr1	39761000	39762000	chr1	39936000	39937000
chr1	39770000	39780000	chr1	40630000	40640000
chr1	39776000	39777000	chr1	39804000	39805000
chr1	39780000	39790000	chr1	40760000	40770000
chr1	39787000	39788000	chr1	39813000	39814000
chr1	39869000	39870000	chr1	39898000	39899000
chr1	39902000	39903000	chr1	39934000	39935000
chr1	39937600	39938000	chr1	39944000	39944400
chr1	40010000	40020000	chr1	40370000	40380000
chr1	40020000	40030000	chr1	40540000	40550000
chr1	40040000	40044000	chr1	40456000	40460000
chr1	40056000	40058000	chr1	40376000	40378000
chr1	40088000	40092000	chr1	40376000	40380000
chr1	40100000	40110000	chr1	40660000	40670000
chr1	40110000	40120000	chr1	40370000	40380000
chr1	40110000	40120000	chr1	40540000	40550000
chr1	40112000	40116000	chr1	40324000	40328000
chr1	40116000	40120000	chr1	40624000	40628000
chr1	40136000	40140000	chr1	40484000	40488000
chr1	40218000	40220000	chr1	40380000	40382000
chr1	40380000	40382000	chr1	40656000	40658000
chr1	40380000	40390000	chr1	40540000	40550000
chr1	40580000	40590000	chr1	40760000	40770000
chr1	40582000	40584000	chr1	40656000	40658000
chr1	40803000	40804000	chr1	40844000	40845000
chr1	40880000	40890000	chr1	41040000	41050000
chr1	40880000	40890000	chr1	42700000	42710000
chr1	40884000	40888000	chr1	41260000	41264000
chr1	40960000	40961000	chr1	40973000	40974000
chr1	41130000	41140000	chr1	42690000	42700000
chr1	41140000	41150000	chr1	42790000	42800000
chr1	41260000	41270000	chr1	42680000	42690000
chr1	41260000	41270000	chr1	42760000	42770000
chr1	41810000	41820000	chr1	42680000	42690000
chr1	41936000	41940000	chr1	42232000	42236000
chr1	42685000	42686000	chr1	42713000	42714000
chr1	42695000	42696000	chr1	42713000	42714000
chr1	42696000	42700000	chr1	43096000	43100000
chr1	42848000	42852000	chr1	43092000	43096000
chr1	42850000	42860000	chr1	44120000	44130000
chr1	42880000	42900000	chr1	44060000	44080000
chr1	42900000	42910000	chr1	43080000	43090000
chr1	42912000	42916000	chr1	43264000	43268000
chr1	42915000	42916000	chr1	43059000	43060000
chr1	42915000	42916000	chr1	43065000	43066000
chr1	42915000	42916000	chr1	43110000	43111000
chr1	42916000	42917000	chr1	43095000	43096000
chr1	43090000	43100000	chr1	44120000	44130000
chr1	43100000	43120000	chr1	44060000	44080000
chr1	43112000	43114000	chr1	43264000	43266000
chr1	43130000	43140000	chr1	43650000	43660000
chr1	43130000	43140000	chr1	43730000	43740000
chr1	43130000	43140000	chr1	44050000	44060000
chr1	43133000	43134000	chr1	43154000	43155000
chr1	43140000	43150000	chr1	43260000	43270000
chr1	43193000	43194000	chr1	43214000	43215000
chr1	43235400	43236000	chr1	43245600	43246200
chr1	43280000	43290000	chr1	43650000	43660000
chr1	43280000	43290000	chr1	43730000	43740000
chr1	43300000	43304000	chr1	43596000	43600000
chr1	43732000	43736000	chr1	44064000	44068000
chr1	43750000	43760000	chr1	44050000	44060000
chr1	43890000	43900000	chr1	44050000	44060000
chr1	43954000	43956000	chr1	44002000	44004000
chr1	43970000	43980000	chr1	45800000	45810000
chr1	44100000	44110000	chr1	45800000	45810000
chr1	44102000	44103000	chr1	44118000	44119000
chr1	44160000	44170000	chr1	45790000	45800000
chr1	44200000	44220000	chr1	44540000	44560000
chr1	44200000	44220000	chr1	45320000	45340000
chr1	44210000	44220000	chr1	45370000	45380000
chr1	44220000	44230000	chr1	44740000	44750000
chr1	44220000	44230000	chr1	45300000	45310000
chr1	44220000	44230000	chr1	45690000	45700000
chr1	44230000	44240000	chr1	44450000	44460000
chr1	44230000	44240000	chr1	44550000	44560000
chr1	44230000	44240000	chr1	45760000	45770000
chr1	44310000	44320000	chr1	45730000	45740000
chr1	44390000	44400000	chr1	45740000	45750000
chr1	44480000	44500000	chr1	45720000	45740000
chr1	44740000	44750000	chr1	45610000	45620000
chr1	44740000	44750000	chr1	45760000	45770000
chr1	44750000	44760000	chr1	45310000	45320000
chr1	44760000	44770000	chr1	45430000	45440000
chr1	45400000	45420000	chr1	45720000	45740000
chr1	45430000	45440000	chr1	45640000	45650000
chr1	45430000	45440000	chr1	45770000	45780000
chr1	45810000	45820000	chr1	46820000	46830000
chr1	45820000	45830000	chr1	46020000	46030000
chr1	45820000	45830000	chr1	46410000	46420000
chr1	45824000	45828000	chr1	46064000	46068000
chr1	45840000	45860000	chr1	46400000	46420000
chr1	45910000	45920000	chr1	46410000	46420000
chr1	46050000	46060000	chr1	46410000	46420000
chr1	46848000	46850000	chr1	46914000	46916000
chr1	47280000	47290000	chr1	48140000	48150000
chr1	49920000	49930000	chr1	50820000	50830000
chr1	50600000	50620000	chr1	51320000	51340000
chr1	50820000	50830000	chr1	51320000	51330000
chr1	50940000	50960000	chr1	51320000	51340000
chr1	50940000	50960000	chr1	51580000	51600000
chr1	50950000	50960000	chr1	51600000	51610000
chr1	50960000	50964000	chr1	51056000	51060000
chr1	50960000	50970000	chr1	51330000	51340000
chr1	51076000	51080000	chr1	51336000	51340000
chr1	51148000	51152000	chr1	51332000	51336000
chr1	51350000	51360000	chr1	51600000	51610000
chr1	51412000	51416000	chr1	51596000	51600000
chr1	51456000	51460000	chr1	51620000	51624000
chr1	51456000	51460000	chr1	51996000	52000000
chr1	51460000	51470000	chr1	51600000	51610000
chr1	51476000	51478000	chr1	51548000	51550000
chr1	51504000	51506000	chr1	51566000	51568000
chr1	51640000	51644000	chr1	51996000	52000000
chr1	51640000	51650000	chr1	52090000	52100000
chr1	51650000	51660000	chr1	51950000	51960000
chr1	51668000	51672000	chr1	51996000	52000000
chr1	51688000	51692000	chr1	51932000	51936000
chr1	51706000	51708000	chr1	51944000	51946000
chr1	51730000	51740000	chr1	51930000	51940000
chr1	51746000	51748000	chr1	51912000	51914000
chr1	52000000	52010000	chr1	52090000	52100000
chr1	52146000	52148000	chr1	52266000	52268000
chr1	52220000	52240000	chr1	53300000	53320000
chr1	52236000	52238000	chr1	52268000	52270000
chr1	52300000	52302000	chr1	52628000	52630000
chr1	52310000	52320000	chr1	53020000	53030000
chr1	52490000	52500000	chr1	52620000	52630000
chr1	52496000	52500000	chr1	52964000	52968000
chr1	52632000	52636000	chr1	52956000	52960000
chr1	52644000	52648000	chr1	53032000	53036000
chr1	52660000	52670000	chr1	53010000	53020000
chr1	52720000	52724000	chr1	52964000	52968000
chr1	52748000	52752000	chr1	52960000	52964000
chr1	52810000	52820000	chr1	52960000	52970000
chr1	52919000	52920000	chr1	52955000	52956000
chr1	52930000	52940000	chr1	53510000	53520000
chr1	53050000	53060000	chr1	53270000	53280000
chr1	53050000	53060000	chr1	53350000	53360000
chr1	53050000	53060000	chr1	53700000	53710000
chr1	53050000	53060000	chr1	53920000	53930000
chr1	53060000	53080000	chr1	53680000	53700000
chr1	53132000	53136000	chr1	53232000	53236000
chr1	53308000	53312000	chr1	53704000	53708000
chr1	53340000	53350000	chr1	53700000	53710000
chr1	53490000	53500000	chr1	53620000	53630000
chr1	53706000	53707000	chr1	53927000	53928000
chr1	53710000	53720000	chr1	53900000	53910000
chr1	53710000	53720000	chr1	54360000	54370000
chr1	53712000	53716000	chr1	53864000	53868000
chr1	53714000	53716000	chr1	53824000	53826000
chr1	53720000	53740000	chr1	54380000	54400000
chr1	53752000	53756000	chr1	53860000	53864000
chr1	53830000	53840000	chr1	54370000	54380000
chr1	53910000	53920000	chr1	54360000	54370000
chr1	53920000	53940000	chr1	54340000	54360000
chr1	53940000	53944000	chr1	54344000	54348000
chr1	54410000	54420000	chr1	54990000	55000000
chr1	54660000	54680000	chr1	54940000	54960000
chr1	54670000	54680000	chr1	54960000	54970000
chr1	54690000	54690600	chr1	54700200	54700800
chr1	54750000	54760000	chr1	54960000	54970000
chr1	54772000	54774000	chr1	54956000	54958000
chr1	54830000	54832000	chr1	54982000	54984000
chr1	54830000	54840000	chr1	54960000	54970000
chr1	54832000	54834000	chr1	54930000	54932000
chr1	54854000	54856000	chr1	54954000	54956000
chr1	54985000	54986000	chr1	55010000	55011000
chr1	54986000	54987000	chr1	54998000	54999000
chr1	54987000	54988000	chr1	55017000	55018000
chr1	54987000	54988000	chr1	55024000	55025000
chr1	54990000	54992000	chr1	55154000	55156000
chr1	54992000	54994000	chr1	55078000	55080000
chr1	54997000	54998000	chr1	55009000	55010000
chr1	55000000	55002000	chr1	55156000	55158000
chr1	55006000	55008000	chr1	55082000	55084000
chr1	55027000	55028000	chr1	55088000	55089000
chr1	55029000	55030000	chr1	55051000	55052000
chr1	55030000	55032000	chr1	55130000	55132000
chr1	55053000	55054000	chr1	55087000	55088000
chr1	55060000	55070000	chr1	55170000	55180000
chr1	55087000	55088000	chr1	55131000	55132000
chr1	55110000	55111000	chr1	55129000	55130000
chr1	55192000	55194000	chr1	55364000	55366000
chr1	55196000	55198000	chr1	55404000	55406000
chr1	55200000	55210000	chr1	56970000	56980000
chr1	55210000	55220000	chr1	55380000	55390000
chr1	55220000	55240000	chr1	56960000	56980000
chr1	55236000	55240000	chr1	55364000	55368000
chr1	55238000	55240000	chr1	55402000	55404000
chr1	55380000	55390000	chr1	56970000	56980000
chr1	55400000	55410000	chr1	55740000	55750000
chr1	55406000	55408000	chr1	55872000	55874000
chr1	55408000	55412000	chr1	55568000	55572000
chr1	55410000	55420000	chr1	55850000	55860000
chr1	55428000	55430000	chr1	55740000	55742000
chr1	55446000	55448000	chr1	55736000	55738000
chr1	55582000	55584000	chr1	55736000	55738000
chr1	55880000	55884000	chr1	57036000	57040000
chr1	55880000	55890000	chr1	56980000	56990000
chr1	55880000	55890000	chr1	57200000	57210000
chr1	55880000	55890000	chr1	57360000	57370000
chr1	55884000	55888000	chr1	57000000	57004000
chr1	55890000	55900000	chr1	57270000	57280000
chr1	55892000	55896000	chr1	56840000	56844000
chr1	55900000	55920000	chr1	57180000	57200000
chr1	55960000	55964000	chr1	56656000	56660000
chr1	55960000	55970000	chr1	56990000	57000000
chr1	56340000	56350000	chr1	56910000	56920000
chr1	56752000	56754000	chr1	56976000	56978000
chr1	56980000	56984000	chr1	57336000	57340000
chr1	56984000	56986000	chr1	57204000	57206000
chr1	56996000	57000000	chr1	57064000	57068000
chr1	57000000	57010000	chr1	57190000	57200000
chr1	57012000	57016000	chr1	57340000	57344000
chr1	57052000	57056000	chr1	57208000	57212000
chr1	57064000	57068000	chr1	57184000	57188000
chr1	57092000	57096000	chr1	57260000	57264000
chr1	57096000	57100000	chr1	57336000	57340000
chr1	57140000	57144000	chr1	57260000	57264000
chr1	57204000	57208000	chr1	57336000	57340000
chr1	57344000	57348000	chr1	58284000	58288000
chr1	57381000	57382000	chr1	57401000	57402000
chr1	57400000	57420000	chr1	58300000	58320000
chr1	57408000	57412000	chr1	58388000	58392000
chr1	57410000	57420000	chr1	58020000	58030000
chr1	57416000	57420000	chr1	58200000	58204000
chr1	57420000	57430000	chr1	57770000	57780000
chr1	57420000	57430000	chr1	57950000	57960000
chr1	57420000	57430000	chr1	58110000	58120000
chr1	57420000	57430000	chr1	58280000	58290000
chr1	57422000	57424000	chr1	58054000	58056000
chr1	57424000	57426000	chr1	58158000	58160000
chr1	57424000	57428000	chr1	58232000	58236000
chr1	57426000	57428000	chr1	57902000	57904000
chr1	57426000	57428000	chr1	58140000	58142000
chr1	57428000	57430000	chr1	57816000	57818000
chr1	57428000	57430000	chr1	57844000	57846000
chr1	57428000	57430000	chr1	58080000	58082000
chr1	57428000	57432000	chr1	57700000	57704000
chr1	57428000	57432000	chr1	57992000	57996000
chr1	57429000	57430000	chr1	58031000	58032000
chr1	57430000	57432000	chr1	57884000	57886000
chr1	57430000	57440000	chr1	57620000	57630000
chr1	57456000	57460000	chr1	57744000	57748000
chr1	57456000	57460000	chr1	58372000	58376000
chr1	57464000	57468000	chr1	57956000	57960000
chr1	57468000	57472000	chr1	57896000	57900000
chr1	57468000	57472000	chr1	58224000	58228000
chr1	57520000	57530000	chr1	57940000	57950000
chr1	57564000	57568000	chr1	57944000	57948000
chr1	57566000	57568000	chr1	57612000	57614000
chr1	57580000	57590000	chr1	58750000	58760000
chr1	57580000	57590000	chr1	58930000	58940000
chr1	57590000	57600000	chr1	58820000	58830000
chr1	57680000	57682000	chr1	57894000	57896000
chr1	57688000	57692000	chr1	58068000	58072000
chr1	57752000	57754000	chr1	57820000	57822000
chr1	57768000	57772000	chr1	58112000	58116000
chr1	57770000	57780000	chr1	57950000	57960000
chr1	57774000	57776000	chr1	58030000	58032000
chr1	57966000	57968000	chr1	58294000	58296000
chr1	57999000	58000000	chr1	58016000	58017000
chr1	58000000	58020000	chr1	59680000	59700000
chr1	58010000	58020000	chr1	58400000	58410000
chr1	58040000	58050000	chr1	58280000	58290000
chr1	58080000	58082000	chr1	58296000	58298000
chr1	58108000	58112000	chr1	58296000	58300000
chr1	58140000	58150000	chr1	58280000	58290000
chr1	58149000	58150000	chr1	58299000	58300000
chr1	58157000	58158000	chr1	58296000	58297000
chr1	58158000	58160000	chr1	58250000	58252000
chr1	58168000	58170000	chr1	58260000	58262000
chr1	58395000	58396000	chr1	58413000	58414000
chr1	58396000	58398000	chr1	58490000	58492000
chr1	58397000	58398000	chr1	58418000	58419000
chr1	58400000	58420000	chr1	60220000	60240000
chr1	58406000	58408000	chr1	58496000	58498000
chr1	58410000	58420000	chr1	59700000	59710000
chr1	58420000	58440000	chr1	59680000	59700000
chr1	58424000	58425000	chr1	58445000	58446000
chr1	58476000	58477000	chr1	58495000	58496000
chr1	58480000	58490000	chr1	59700000	59710000
chr1	58508000	58512000	chr1	58696000	58700000
chr1	58512000	58516000	chr1	58752000	58756000
chr1	58514000	58516000	chr1	58632000	58634000
chr1	58532000	58536000	chr1	58960000	58964000
chr1	58540000	58560000	chr1	59160000	59180000
chr1	58558000	58560000	chr1	58676000	58678000
chr1	58560000	58564000	chr1	58744000	58748000
chr1	58560000	58570000	chr1	59180000	59190000
chr1	58572000	58576000	chr1	59148000	59152000
chr1	58734000	58736000	chr1	58914000	58916000
chr1	58737600	58738200	chr1	58744800	58745400
chr1	58752000	58756000	chr1	58932000	58936000
chr1	58760000	58770000	chr1	58910000	58920000
chr1	58760000	58770000	chr1	59340000	59350000
chr1	58768000	58772000	chr1	58996000	59000000
chr1	58770000	58772000	chr1	59142000	59144000
chr1	58770000	58780000	chr1	59230000	59240000
chr1	58770000	58780000	chr1	59620000	59630000
chr1	58790000	58792000	chr1	58882000	58884000
chr1	58800000	58802000	chr1	58860000	58862000
chr1	58826000	58828000	chr1	58918000	58920000
chr1	58970000	58980000	chr1	59650000	59660000
chr1	58972000	58974000	chr1	59118000	59120000
chr1	58976000	58980000	chr1	59232000	59236000
chr1	58980000	59000000	chr1	59620000	59640000
chr1	59012000	59014000	chr1	59138000	59140000
chr1	59012000	59014000	chr1	59156000	59158000
chr1	59040000	59042000	chr1	59132000	59134000
chr1	59060000	59070000	chr1	59620000	59630000
chr1	59066000	59068000	chr1	59206000	59208000
chr1	59069000	59070000	chr1	59143000	59144000
chr1	59090000	59090400	chr1	59095600	59096000
chr1	59118000	59120000	chr1	59236000	59238000
chr1	59120000	59124000	chr1	59672000	59676000
chr1	59144000	59146000	chr1	59238000	59240000
chr1	59150000	59160000	chr1	59630000	59640000
chr1	59190000	59192000	chr1	59626000	59628000
chr1	59218000	59220000	chr1	59610000	59612000
chr1	59220000	59224000	chr1	59644000	59648000
chr1	59236000	59240000	chr1	59668000	59672000
chr1	59240000	59250000	chr1	59620000	59630000
chr1	59244000	59246000	chr1	59538000	59540000
chr1	59246000	59248000	chr1	59520000	59522000
chr1	59248000	59249000	chr1	59584000	59585000
chr1	59248000	59250000	chr1	59640000	59642000
chr1	59252000	59254000	chr1	59488000	59490000
chr1	59260000	59262000	chr1	59510000	59512000
chr1	59263600	59264000	chr1	59269600	59270000
chr1	59286000	59288000	chr1	59606000	59608000
chr1	59300000	59310000	chr1	59580000	59590000
chr1	59312000	59314000	chr1	59540000	59542000
chr1	59314000	59316000	chr1	59486000	59488000
chr1	59314000	59316000	chr1	59606000	59608000
chr1	59314000	59316000	chr1	59622000	59624000
chr1	59316000	59318000	chr1	59522000	59524000
chr1	59376000	59377000	chr1	59482000	59483000
chr1	59422000	59424000	chr1	59482000	59484000
chr1	59425000	59426000	chr1	59448000	59449000
chr1	59484000	59486000	chr1	59606000	59608000
chr1	59490000	59492000	chr1	59582000	59584000
chr1	59516000	59518000	chr1	59606000	59608000
chr1	59670000	59671000	chr1	59685000	59686000
chr1	59687000	59688000	chr1	59703000	59704000
chr1	59689000	59690000	chr1	59708000	59709000
chr1	59692000	59693000	chr1	59714000	59715000
chr1	59698000	59699000	chr1	59715000	59716000
chr1	59700000	59710000	chr1	60080000	60090000
chr1	59764000	59766000	chr1	59910000	59912000
chr1	59820000	59822000	chr1	59852000	59854000
chr1	59870000	59880000	chr1	60960000	60970000
chr1	59880000	59890000	chr1	59990000	60000000
chr1	59880000	59890000	chr1	60860000	60870000
chr1	59882000	59884000	chr1	59966000	59968000
chr1	59882000	59884000	chr1	60104000	60106000
chr1	59884000	59888000	chr1	60036000	60040000
chr1	59900000	59902000	chr1	60108000	60110000
chr1	59912000	59914000	chr1	60096000	60098000
chr1	60042000	60044000	chr1	60100000	60102000
chr1	60079000	60080000	chr1	60096000	60097000
chr1	60098000	60100000	chr1	60180000	60182000
chr1	60214000	60216000	chr1	60258000	60260000
chr1	60244000	60248000	chr1	60864000	60868000
chr1	60294000	60296000	chr1	60334000	60336000
chr1	60340000	60350000	chr1	60860000	60870000
chr1	60344000	60346000	chr1	60408000	60410000
chr1	60364000	60368000	chr1	60872000	60876000
chr1	60410000	60420000	chr1	60560000	60570000
chr1	60420000	60430000	chr1	60850000	60860000
chr1	60442000	60444000	chr1	60860000	60862000
chr1	60456000	60460000	chr1	60956000	60960000
chr1	60484000	60486000	chr1	60860000	60862000
chr1	60490000	60500000	chr1	60960000	60970000
chr1	60524000	60528000	chr1	60864000	60868000
chr1	60550000	60560000	chr1	60850000	60860000
chr1	60566000	60568000	chr1	60820000	60822000
chr1	60582000	60584000	chr1	60850000	60852000
chr1	60620000	60622000	chr1	60862000	60864000
chr1	60640000	60650000	chr1	60870000	60880000
chr1	60668000	60670000	chr1	60866000	60868000
chr1	60698000	60700000	chr1	60862000	60864000
chr1	60720000	60730000	chr1	60860000	60870000
chr1	60752000	60754000	chr1	60860000	60862000
chr1	61132000	61136000	chr1	62816000	62820000
chr1	61136000	61140000	chr1	62968000	62972000
chr1	61140000	61160000	chr1	62920000	62940000
chr1	61144000	61148000	chr1	62608000	62612000
chr1	61144000	61148000	chr1	62652000	62656000
chr1	61150000	61160000	chr1	62680000	62690000
chr1	61170000	61180000	chr1	61770000	61780000
chr1	61180000	61184000	chr1	62696000	62700000
chr1	61184000	61188000	chr1	62580000	62584000
chr1	61292000	61296000	chr1	62692000	62696000
chr1	61310000	61320000	chr1	61760000	61770000
chr1	61360000	61380000	chr1	61760000	61780000
chr1	61370000	61380000	chr1	62700000	62710000
chr1	61380000	61390000	chr1	61770000	61780000
chr1	61390000	61400000	chr1	62960000	62970000
chr1	61400000	61410000	chr1	61640000	61650000
chr1	61930000	61940000	chr1	62680000	62690000
chr1	61936000	61940000	chr1	62428000	62432000
chr1	62056000	62060000	chr1	62264000	62268000
chr1	62076000	62080000	chr1	62348000	62352000
chr1	62180000	62190000	chr1	62680000	62690000
chr1	62380000	62390000	chr1	62690000	62700000
chr1	62400000	62402000	chr1	62698000	62700000
chr1	62424000	62428000	chr1	62692000	62696000
chr1	62456000	62460000	chr1	62688000	62692000
chr1	62500000	62504000	chr1	62692000	62696000
chr1	62509000	62510000	chr1	62528000	62529000
chr1	62610000	62612000	chr1	62694000	62696000
chr1	62700000	62702000	chr1	62820000	62822000
chr1	62716000	62720000	chr1	62780000	62784000
chr1	62720000	62730000	chr1	62800000	62810000
chr1	62720000	62730000	chr1	62920000	62930000
chr1	62722000	62724000	chr1	62964000	62966000
chr1	62722200	62722800	chr1	62820000	62820600
chr1	62738000	62740000	chr1	62964000	62966000
chr1	62739000	62740000	chr1	62766000	62767000
chr1	62739000	62740000	chr1	62774000	62775000
chr1	62784000	62786000	chr1	62964000	62966000
chr1	62800000	62810000	chr1	62940000	62950000
chr1	62820000	62822000	chr1	62928000	62930000
chr1	62840000	62842000	chr1	62928000	62930000
chr1	63010000	63011000	chr1	63036000	63037000
chr1	63064000	63068000	chr1	63156000	63160000
chr1	63092000	63093000	chr1	63108000	63109000
chr1	63114000	63116000	chr1	63176000	63178000
chr1	63118200	63118800	chr1	63129000	63129600
chr1	63154000	63155000	chr1	63169000	63170000
chr1	63178000	63180000	chr1	63226000	63228000
chr1	63180000	63182000	chr1	63272000	63274000
chr1	63184000	63185000	chr1	63200000	63201000
chr1	63188000	63192000	chr1	63312000	63316000
chr1	63200000	63202000	chr1	63272000	63274000
chr1	63248000	63249000	chr1	63273000	63274000
chr1	63276000	63277000	chr1	63292000	63293000
chr1	63281000	63282000	chr1	63295000	63296000
chr1	63299000	63300000	chr1	63312000	63313000
chr1	63332000	63334000	chr1	63390000	63392000
chr1	63336000	63337000	chr1	63352000	63353000
chr1	63400000	63410000	chr1	63600000	63610000
chr1	63402000	63404000	chr1	63546000	63548000
chr1	63404000	63406000	chr1	63656000	63658000
chr1	63472000	63474000	chr1	63550000	63552000
chr1	63600000	63604000	chr1	64516000	64520000
chr1	63640000	63660000	chr1	64460000	64480000
chr1	63650000	63660000	chr1	64630000	64640000
chr1	63650000	63660000	chr1	64700000	64710000
chr1	63650000	63660000	chr1	65000000	65010000
chr1	63652000	63656000	chr1	64656000	64660000
chr1	63660000	63662000	chr1	63756000	63758000
chr1	63660000	63662000	chr1	64418000	64420000
chr1	63660000	63664000	chr1	64308000	64312000
chr1	63660000	63670000	chr1	63810000	63820000
chr1	63660000	63670000	chr1	64440000	64450000
chr1	63660000	63670000	chr1	64520000	64530000
chr1	63664000	63668000	chr1	63940000	63944000
chr1	63668000	63672000	chr1	64496000	64500000
chr1	63702000	63704000	chr1	64462000	64464000
chr1	63724000	63728000	chr1	64452000	64456000
chr1	63728000	63732000	chr1	64536000	64540000
chr1	63730000	63740000	chr1	65230000	65240000
chr1	63733000	63734000	chr1	63750000	63751000
chr1	63748000	63750000	chr1	64446000	64448000
chr1	63752000	63756000	chr1	64416000	64420000
chr1	63770000	63780000	chr1	64440000	64450000
chr1	63772000	63776000	chr1	64412000	64416000
chr1	63822000	63824000	chr1	64458000	64460000
chr1	63848000	63850000	chr1	64438000	64440000
chr1	63852000	63854000	chr1	64464000	64466000
chr1	63870000	63880000	chr1	64440000	64450000
chr1	63950000	63960000	chr1	64440000	64450000
chr1	63952000	63954000	chr1	64418000	64420000
chr1	64020000	64024000	chr1	64448000	64452000
chr1	64099000	64100000	chr1	64117000	64118000
chr1	64116000	64118000	chr1	64448000	64450000
chr1	64120000	64130000	chr1	64290000	64300000
chr1	64124000	64126000	chr1	64222000	64224000
chr1	64126000	64128000	chr1	64442000	64444000
chr1	64132000	64136000	chr1	64412000	64416000
chr1	64144000	64148000	chr1	64368000	64372000
chr1	64160000	64164000	chr1	64440000	64444000
chr1	64222000	64224000	chr1	64448000	64450000
chr1	64230000	64232000	chr1	64292000	64294000
chr1	64501000	64502000	chr1	64516000	64517000
chr1	64610000	64620000	chr1	64700000	64710000
chr1	64620000	64630000	chr1	65000000	65010000
chr1	64691000	64692000	chr1	64736000	64737000
chr1	64696000	64700000	chr1	65180000	65184000
chr1	64700000	64702000	chr1	65010000	65012000
chr1	64700000	64720000	chr1	64980000	65000000
chr1	64717600	64718000	chr1	64724000	64724400
chr1	64720000	64722000	chr1	64948000	64950000
chr1	64720000	64730000	chr1	64910000	64920000
chr1	64720000	64730000	chr1	65000000	65010000
chr1	64720000	64730000	chr1	65170000	65180000
chr1	64740000	64742000	chr1	64982000	64984000
chr1	65040000	65050000	chr1	65170000	65180000
chr1	65112000	65113000	chr1	65178000	65179000
chr1	65218000	65220000	chr1	65254000	65256000
chr1	65230000	65240000	chr1	66720000	66730000
chr1	65240000	65260000	chr1	67000000	67020000
chr1	65260000	65270000	chr1	67010000	67020000
chr1	65260000	65280000	chr1	66700000	66720000
chr1	65270000	65280000	chr1	66830000	66840000
chr1	65280000	65284000	chr1	66100000	66104000
chr1	65290000	65300000	chr1	65390000	65400000
chr1	65300000	65310000	chr1	65650000	65660000
chr1	65300000	65310000	chr1	66090000	66100000
chr1	65330000	65340000	chr1	65970000	65980000
chr1	65810000	65820000	chr1	66030000	66040000
chr1	66104000	66108000	chr1	66408000	66412000
chr1	66110000	66120000	chr1	66660000	66670000
chr1	66110000	66120000	chr1	66830000	66840000
chr1	66112000	66116000	chr1	66684000	66688000
chr1	66120000	66140000	chr1	66640000	66660000
chr1	66130000	66140000	chr1	66430000	66440000
chr1	66168000	66172000	chr1	66472000	66476000
chr1	66470000	66480000	chr1	66640000	66650000
chr1	66690000	66700000	chr1	66820000	66830000
chr1	67170000	67180000	chr1	69130000	69140000
chr1	67180000	67200000	chr1	67460000	67480000
chr1	67340000	67350000	chr1	69130000	69140000
chr1	67460000	67480000	chr1	69140000	69160000
chr1	67620000	67640000	chr1	68060000	68080000
chr1	67640000	67650000	chr1	68040000	68050000
chr1	67640000	67650000	chr1	69130000	69140000
chr1	67780000	67790000	chr1	69140000	69150000
chr1	67800000	67820000	chr1	68040000	68060000
chr1	67800000	67820000	chr1	69120000	69140000
chr1	68040000	68050000	chr1	69130000	69140000
chr1	68100000	68110000	chr1	69140000	69150000
chr1	68150000	68160000	chr1	69120000	69130000
chr1	69230000	69240000	chr1	69760000	69770000
chr1	69250000	69260000	chr1	70020000	70030000
chr1	69292000	69296000	chr1	69764000	69768000
chr1	69360000	69370000	chr1	69680000	69690000
chr1	69370000	69380000	chr1	69760000	69770000
chr1	69780000	69790000	chr1	70790000	70800000
chr1	69780000	69790000	chr1	71030000	71040000
chr1	69780000	69790000	chr1	71540000	71550000
chr1	69780000	69800000	chr1	71280000	71300000
chr1	69790000	69800000	chr1	70010000	70020000
chr1	69800000	69820000	chr1	70740000	70760000
chr1	70260000	70280000	chr1	72120000	72140000
chr1	70270000	70280000	chr1	70790000	70800000
chr1	70270000	70280000	chr1	71030000	71040000
chr1	70270000	70280000	chr1	71500000	71510000
chr1	70280000	70290000	chr1	72130000	72140000
chr1	70780000	70790000	chr1	71520000	71530000
chr1	70790000	70800000	chr1	72130000	72140000
chr1	71060000	71080000	chr1	71540000	71560000
chr1	71060000	71080000	chr1	72160000	72180000
chr1	71100000	71104000	chr1	71556000	71560000
chr1	71180000	71190000	chr1	71520000	71530000
chr1	71180000	71190000	chr1	72130000	72140000
chr1	71278000	71280000	chr1	71458000	71460000
chr1	71280000	71290000	chr1	71520000	71530000
chr1	71290000	71292000	chr1	71470000	71472000
chr1	71290000	71300000	chr1	72120000	72130000
chr1	71402000	71404000	chr1	71450000	71452000
chr1	71540000	71550000	chr1	72130000	72140000
chr1	71558000	71559000	chr1	71651000	71652000
chr1	71560000	71561000	chr1	71642000	71643000
chr1	71570000	71580000	chr1	72190000	72200000
chr1	71574000	71576000	chr1	71602000	71604000
chr1	71576000	71577000	chr1	71633000	71634000
chr1	71584000	71588000	chr1	72172000	72176000
chr1	71585000	71586000	chr1	71638000	71639000
chr1	71598000	71599000	chr1	71629000	71630000
chr1	71598000	71599000	chr1	71640000	71641000
chr1	71604000	71605000	chr1	71641000	71642000
chr1	71605000	71606000	chr1	71636000	71637000
chr1	71608000	71612000	chr1	72192000	72196000
chr1	71617000	71618000	chr1	71638000	71639000
chr1	71620000	71640000	chr1	72160000	72180000
chr1	71623000	71624000	chr1	71644000	71645000
chr1	71640000	71650000	chr1	72190000	72200000
chr1	71652000	71654000	chr1	72214000	72216000
chr1	71654000	71656000	chr1	72154000	72156000
chr1	71660000	71670000	chr1	72120000	72130000
chr1	71670000	71672000	chr1	71778000	71780000
chr1	71680000	71684000	chr1	72084000	72088000
chr1	71774000	71776000	chr1	72138000	72140000
chr1	71790000	71800000	chr1	72120000	72130000
chr1	71820000	71824000	chr1	72092000	72096000
chr1	71830000	71840000	chr1	72110000	72120000
chr1	71846000	71848000	chr1	72054000	72056000
chr1	71870000	71880000	chr1	72120000	72130000
chr1	71990000	71992000	chr1	72090000	72092000
chr1	71998000	72000000	chr1	72100000	72102000
chr1	72016000	72017000	chr1	72043000	72044000
chr1	72055000	72056000	chr1	72080000	72081000
chr1	72176000	72176400	chr1	72182800	72183200
chr1	72184000	72185000	chr1	72211000	72212000
chr1	72213000	72214000	chr1	72237000	72238000
chr1	72227000	72228000	chr1	72244000	72245000
chr1	72227000	72228000	chr1	72254000	72255000
chr1	72236000	72237000	chr1	72254000	72255000
chr1	72245000	72246000	chr1	72253000	72254000
chr1	72255000	72256000	chr1	72283000	72284000
chr1	72255000	72256000	chr1	72308000	72309000
chr1	72256000	72257000	chr1	72301000	72302000
chr1	72260000	72261000	chr1	72280000	72281000
chr1	72260000	72280000	chr1	74080000	74100000
chr1	72270000	72271000	chr1	72293000	72294000
chr1	72270000	72280000	chr1	74100000	74110000
chr1	72275000	72276000	chr1	72303000	72304000
chr1	72293000	72294000	chr1	72324000	72325000
chr1	72300000	72310000	chr1	72590000	72600000
chr1	72300000	72310000	chr1	72840000	72850000
chr1	72308000	72312000	chr1	72708000	72712000
chr1	72314000	72316000	chr1	72394000	72396000
chr1	72318000	72320000	chr1	72348000	72350000
chr1	72340000	72350000	chr1	72600000	72610000
chr1	72342000	72343000	chr1	72394000	72395000
chr1	72360000	72370000	chr1	74250000	74260000
chr1	72364000	72365000	chr1	72384000	72385000
chr1	72380000	72382000	chr1	72574000	72576000
chr1	72405200	72405600	chr1	72415200	72415600
chr1	72406000	72408000	chr1	72568000	72570000
chr1	72426000	72428000	chr1	72574000	72576000
chr1	72516000	72520000	chr1	73840000	73844000
chr1	72570000	72572000	chr1	72652000	72654000
chr1	72580000	72584000	chr1	72860000	72864000
chr1	72614000	72616000	chr1	72658000	72660000
chr1	72615000	72615600	chr1	72622200	72622800
chr1	72638000	72640000	chr1	72708000	72710000
chr1	72642000	72644000	chr1	72692000	72694000
chr1	72650000	72652000	chr1	72692000	72694000
chr1	72716000	72717000	chr1	72870000	72871000
chr1	72717000	72718000	chr1	72865000	72866000
chr1	72720000	72721000	chr1	72778000	72779000
chr1	72720000	72730000	chr1	72840000	72850000
chr1	72720000	72740000	chr1	73820000	73840000
chr1	72736000	72738000	chr1	72858000	72860000
chr1	72740000	72741000	chr1	72792000	72793000
chr1	72740000	72741000	chr1	72824000	72825000
chr1	72740000	72750000	chr1	73830000	73840000
chr1	72765000	72766000	chr1	72825000	72826000
chr1	72766000	72768000	chr1	72854000	72856000
chr1	72779400	72780000	chr1	72804600	72805200
chr1	72788000	72790000	chr1	72828000	72830000
chr1	72797400	72798000	chr1	72804600	72805200
chr1	72814200	72814800	chr1	72823200	72823800
chr1	72824000	72828000	chr1	74108000	74112000
chr1	72825000	72826000	chr1	72871000	72872000
chr1	72864000	72868000	chr1	73860000	73864000
chr1	72868000	72872000	chr1	74092000	74096000
chr1	72870000	72880000	chr1	73270000	73280000
chr1	72870000	72880000	chr1	73740000	73750000
chr1	72870000	72880000	chr1	73820000	73830000
chr1	72872000	72876000	chr1	73320000	73324000
chr1	72876000	72878000	chr1	72952000	72954000
chr1	72876000	72880000	chr1	73524000	73528000
chr1	72876000	72880000	chr1	73668000	73672000
chr1	72878000	72880000	chr1	73050000	73052000
chr1	72880000	72882000	chr1	73156000	73158000
chr1	72880000	72882000	chr1	73208000	73210000
chr1	72880000	72890000	chr1	73120000	73130000
chr1	72880000	72890000	chr1	73610000	73620000
chr1	72882000	72884000	chr1	73070000	73072000
chr1	72894000	72896000	chr1	73082000	73084000
chr1	72904000	72906000	chr1	73810000	73812000
chr1	72908000	72912000	chr1	73604000	73608000
chr1	72916000	72920000	chr1	73288000	73292000
chr1	72924000	72928000	chr1	73708000	73712000
chr1	72929000	72930000	chr1	72980000	72981000
chr1	72950000	72960000	chr1	73830000	73840000
chr1	72976000	72980000	chr1	73792000	73796000
chr1	72984000	72988000	chr1	73756000	73760000
chr1	73014000	73016000	chr1	73852000	73854000
chr1	73020000	73030000	chr1	73830000	73840000
chr1	73032000	73036000	chr1	73760000	73764000
chr1	73040000	73042000	chr1	73800000	73802000
chr1	73054000	73056000	chr1	73822000	73824000
chr1	73060000	73064000	chr1	73752000	73756000
chr1	73084000	73088000	chr1	73812000	73816000
chr1	73132800	73133400	chr1	73141200	73141800
chr1	73170000	73180000	chr1	73820000	73830000
chr1	73192000	73196000	chr1	73816000	73820000
chr1	73217400	73218000	chr1	73226400	73227000
chr1	73246000	73248000	chr1	73840000	73842000
chr1	73268000	73272000	chr1	73608000	73612000
chr1	73270000	73280000	chr1	73820000	73830000
chr1	73332000	73334000	chr1	73822000	73824000
chr1	73372000	73376000	chr1	73820000	73824000
chr1	73458000	73460000	chr1	73818000	73820000
chr1	73513800	73514400	chr1	73522200	73522800
chr1	73520000	73530000	chr1	73830000	73840000
chr1	73620000	73630000	chr1	73830000	73840000
chr1	73686800	73687200	chr1	73692400	73692800
chr1	73900000	73910000	chr1	74070000	74080000
chr1	73900000	73910000	chr1	74190000	74200000
chr1	73902000	73903000	chr1	73986000	73987000
chr1	73902000	73903000	chr1	74125000	74126000
chr1	73902000	73904000	chr1	74098000	74100000
chr1	73903000	73904000	chr1	74139000	74140000
chr1	73904000	73906000	chr1	74026000	74028000
chr1	73906000	73908000	chr1	74036000	74038000
chr1	73925000	73926000	chr1	73986000	73987000
chr1	73939000	73940000	chr1	74059000	74060000
chr1	73987000	73988000	chr1	74124000	74125000
chr1	73997000	73998000	chr1	74125000	74126000
chr1	73998000	74000000	chr1	74076000	74078000
chr1	74011800	74012400	chr1	74052000	74052600
chr1	74021000	74022000	chr1	74136000	74137000
chr1	74084000	74085000	chr1	74123000	74124000
chr1	74100000	74110000	chr1	75420000	75430000
chr1	74171600	74172000	chr1	74178000	74178400
chr1	74200000	74210000	chr1	74370000	74380000
chr1	74205000	74206000	chr1	74390000	74391000
chr1	74207000	74208000	chr1	74330000	74331000
chr1	74236000	74237000	chr1	74386000	74387000
chr1	74238000	74239000	chr1	74282000	74283000
chr1	74245200	74245600	chr1	74251200	74251600
chr1	74260000	74280000	chr1	75180000	75200000
chr1	74260000	74280000	chr1	75520000	75540000
chr1	74285000	74286000	chr1	74399000	74400000
chr1	74286000	74286600	chr1	74302800	74303400
chr1	74286000	74287000	chr1	74389000	74390000
chr1	74286000	74288000	chr1	74452000	74454000
chr1	74286000	74288000	chr1	74506000	74508000
chr1	74287000	74288000	chr1	74327000	74328000
chr1	74287000	74288000	chr1	74362000	74363000
chr1	74310600	74311200	chr1	74333400	74334000
chr1	74312000	74313000	chr1	74363000	74364000
chr1	74312000	74313000	chr1	74397000	74398000
chr1	74313000	74314000	chr1	74389000	74390000
chr1	74331000	74332000	chr1	74389000	74390000
chr1	74332000	74336000	chr1	75216000	75220000
chr1	74333400	74334000	chr1	74357400	74358000
chr1	74368800	74369200	chr1	74390400	74390800
chr1	74390000	74400000	chr1	75230000	75240000
chr1	74390000	74400000	chr1	75500000	75510000
chr1	74394000	74396000	chr1	74586000	74588000
chr1	74396000	74398000	chr1	74506000	74508000
chr1	74398800	74399400	chr1	74416200	74416800
chr1	74399400	74400000	chr1	74409000	74409600
chr1	74400000	74410000	chr1	75160000	75170000
chr1	74400000	74410000	chr1	75400000	75410000
chr1	74414000	74416000	chr1	74586000	74588000
chr1	74436000	74438000	chr1	74580000	74582000
chr1	74436600	74437200	chr1	74446800	74447400
chr1	74442000	74443000	chr1	74481000	74482000
chr1	74460000	74461000	chr1	74485000	74486000
chr1	74466000	74468000	chr1	74574000	74576000
chr1	74467000	74468000	chr1	74485000	74486000
chr1	74481000	74482000	chr1	74499000	74500000
chr1	74482000	74484000	chr1	74692000	74694000
chr1	74485000	74486000	chr1	74523000	74524000
chr1	74500000	74501000	chr1	74524000	74525000
chr1	74500000	74510000	chr1	75510000	75520000
chr1	74507000	74508000	chr1	74585000	74586000
chr1	74508000	74509000	chr1	74526000	74527000
chr1	74513000	74514000	chr1	74575000	74576000
chr1	74519000	74520000	chr1	74556000	74557000
chr1	74522000	74524000	chr1	74690000	74692000
chr1	74523000	74524000	chr1	74577000	74578000
chr1	74529000	74530000	chr1	74569000	74570000
chr1	74540000	74541000	chr1	74576000	74577000
chr1	74541000	74542000	chr1	74584000	74585000
chr1	74566000	74567000	chr1	74585000	74586000
chr1	74584000	74588000	chr1	75480000	75484000
chr1	74588400	74588800	chr1	74600000	74600400
chr1	74588800	74589200	chr1	74597600	74598000
chr1	74590000	74600000	chr1	75170000	75180000
chr1	74591200	74591600	chr1	74600400	74600800
chr1	74594400	74594800	chr1	74600000	74600400
chr1	74604000	74606000	chr1	74756000	74758000
chr1	74612000	74612400	chr1	74618000	74618400
chr1	74618000	74619000	chr1	74644000	74645000
chr1	74639600	74640000	chr1	74643600	74644000
chr1	74643000	74644000	chr1	74760000	74761000
chr1	74668800	74669200	chr1	74673600	74674000
chr1	74677600	74678000	chr1	74688400	74688800
chr1	74684800	74685200	chr1	74695200	74695600
chr1	74691000	74692000	chr1	74729000	74730000
chr1	74700000	74701000	chr1	74738000	74739000
chr1	74706000	74706400	chr1	74712400	74712800
chr1	74713000	74714000	chr1	74760000	74761000
chr1	74722400	74722800	chr1	74731200	74731600
chr1	74724000	74725000	chr1	74759000	74760000
chr1	74724400	74724800	chr1	74734000	74734400
chr1	74762000	74764000	chr1	75016000	75018000
chr1	74763000	74764000	chr1	74815000	74816000
chr1	74764000	74765000	chr1	74807000	74808000
chr1	74767000	74768000	chr1	74864000	74865000
chr1	74771000	74772000	chr1	74856000	74857000
chr1	74771000	74772000	chr1	74899000	74900000
chr1	74772000	74773000	chr1	74805000	74806000
chr1	74772800	74773200	chr1	74783200	74783600
chr1	74777600	74778000	chr1	74783200	74783600
chr1	74780000	74790000	chr1	74880000	74890000
chr1	74780000	74790000	chr1	74950000	74960000
chr1	74784000	74788000	chr1	75380000	75384000
chr1	74784000	74788000	chr1	75492000	75496000
chr1	74785000	74786000	chr1	74816000	74817000
chr1	74785000	74786000	chr1	74914000	74915000
chr1	74786000	74787000	chr1	74806000	74807000
chr1	74787000	74788000	chr1	74860000	74861000
chr1	74794000	74795000	chr1	74855000	74856000
chr1	74798000	74800000	chr1	75424000	75426000
chr1	74804000	74805000	chr1	74883000	74884000
chr1	74804000	74805000	chr1	74898000	74899000
chr1	74804000	74805000	chr1	74950000	74951000
chr1	74805000	74806000	chr1	74857000	74858000
chr1	74808000	74810000	chr1	75018000	75020000
chr1	74808800	74809200	chr1	74820800	74821200
chr1	74809200	74809600	chr1	74813200	74813600
chr1	74815000	74816000	chr1	74856000	74857000
chr1	74817600	74818000	chr1	74822400	74822800
chr1	74822000	74824000	chr1	75174000	75176000
chr1	74824000	74825000	chr1	74856000	74857000
chr1	74828000	74829000	chr1	74851000	74852000
chr1	74834000	74836000	chr1	74990000	74992000
chr1	74852000	74856000	chr1	75384000	75388000
chr1	74852000	74856000	chr1	75480000	75484000
chr1	74856000	74857000	chr1	74883000	74884000
chr1	74856000	74857000	chr1	74950000	74951000
chr1	74856000	74858000	chr1	75192000	75194000
chr1	74857000	74858000	chr1	74892000	74893000
chr1	74872000	74876000	chr1	75132000	75136000
chr1	74881000	74882000	chr1	74915000	74916000
chr1	74881000	74882000	chr1	75016000	75017000
chr1	74882000	74883000	chr1	74893000	74894000
chr1	74883000	74884000	chr1	74901000	74902000
chr1	74883000	74884000	chr1	74951000	74952000
chr1	74888000	74892000	chr1	75420000	75424000
chr1	74892000	74894000	chr1	75384000	75386000
chr1	74893000	74894000	chr1	74951000	74952000
chr1	74894000	74895000	chr1	75016000	75017000
chr1	74898000	74900000	chr1	75140000	75142000
chr1	74899000	74900000	chr1	75016000	75017000
chr1	74901000	74902000	chr1	74950000	74951000
chr1	74902400	74902800	chr1	74914000	74914400
chr1	74903000	74904000	chr1	75045000	75046000
chr1	74906000	74908000	chr1	75308000	75310000
chr1	74908000	74909000	chr1	75012000	75013000
chr1	74915000	74916000	chr1	74945000	74946000
chr1	74926000	74927000	chr1	75000000	75001000
chr1	74926000	74927000	chr1	75052000	75053000
chr1	74927000	74928000	chr1	74947000	74948000
chr1	74927000	74928000	chr1	74959000	74960000
chr1	74929000	74930000	chr1	75032000	75033000
chr1	74930000	74931000	chr1	75041000	75042000
chr1	74930000	74940000	chr1	75280000	75290000
chr1	74932000	74936000	chr1	75304000	75308000
chr1	74936000	74937000	chr1	75009000	75010000
chr1	74944000	74945000	chr1	74987000	74988000
chr1	74949000	74950000	chr1	75000000	75001000
chr1	74949000	74950000	chr1	75016000	75017000
chr1	74949000	74950000	chr1	75051000	75052000
chr1	74949000	74950000	chr1	75142000	75143000
chr1	74949000	74950000	chr1	75253000	75254000
chr1	74953000	74954000	chr1	75026000	75027000
chr1	74957000	74958000	chr1	75001000	75002000
chr1	74958000	74960000	chr1	75198000	75200000
chr1	74964000	74965000	chr1	75007000	75008000
chr1	74964000	74965000	chr1	75051000	75052000
chr1	74965000	74966000	chr1	75000000	75001000
chr1	74965000	74966000	chr1	75016000	75017000
chr1	74970000	74972000	chr1	75298000	75300000
chr1	74980000	74982000	chr1	75414000	75416000
chr1	75001200	75001600	chr1	75006000	75006400
chr1	75005200	75005600	chr1	75010800	75011200
chr1	75006000	75008000	chr1	75308000	75310000
chr1	75019000	75020000	chr1	75052000	75053000
chr1	75034000	75035000	chr1	75130000	75131000
chr1	75034000	75036000	chr1	75232000	75234000
chr1	75034000	75036000	chr1	75288000	75290000
chr1	75036000	75037000	chr1	75138000	75139000
chr1	75042000	75044000	chr1	75292000	75294000
chr1	75124000	75125000	chr1	75142000	75143000
chr1	75124000	75125000	chr1	75252000	75253000
chr1	75124000	75125000	chr1	75291000	75292000
chr1	75125000	75126000	chr1	75167000	75168000
chr1	75125000	75126000	chr1	75218000	75219000
chr1	75140000	75142000	chr1	75314000	75316000
chr1	75142000	75143000	chr1	75253000	75254000
chr1	75143000	75144000	chr1	75167000	75168000
chr1	75143000	75144000	chr1	75180000	75181000
chr1	75143000	75144000	chr1	75192000	75193000
chr1	75149000	75150000	chr1	75261000	75262000
chr1	75168000	75169000	chr1	75218000	75219000
chr1	75168000	75169000	chr1	75253000	75254000
chr1	75168000	75169000	chr1	75316000	75317000
chr1	75169000	75170000	chr1	75179000	75180000
chr1	75169000	75170000	chr1	75190000	75191000
chr1	75169000	75170000	chr1	75210000	75211000
chr1	75169000	75170000	chr1	75263000	75264000
chr1	75179000	75180000	chr1	75264000	75265000
chr1	75180000	75181000	chr1	75191000	75192000
chr1	75180000	75181000	chr1	75209000	75210000
chr1	75180000	75181000	chr1	75252000	75253000
chr1	75180000	75200000	chr1	75480000	75500000
chr1	75191000	75192000	chr1	75210000	75211000
chr1	75191000	75192000	chr1	75219000	75220000
chr1	75209000	75210000	chr1	75236000	75237000
chr1	75210000	75211000	chr1	75252000	75253000
chr1	75210000	75211000	chr1	75264000	75265000
chr1	75216000	75220000	chr1	75480000	75484000
chr1	75218000	75219000	chr1	75317000	75318000
chr1	75219000	75220000	chr1	75252000	75253000
chr1	75220000	75221000	chr1	75233000	75234000
chr1	75220000	75221000	chr1	75263000	75264000
chr1	75233000	75234000	chr1	75253000	75254000
chr1	75236000	75237000	chr1	75265000	75266000
chr1	75250000	75260000	chr1	75470000	75480000
chr1	75253000	75254000	chr1	75291000	75292000
chr1	75253000	75254000	chr1	75317000	75318000
chr1	75264000	75265000	chr1	75316000	75317000
chr1	75268000	75269000	chr1	75309000	75310000
chr1	75290000	75292000	chr1	75312000	75314000
chr1	75291000	75292000	chr1	75476000	75477000
chr1	75317000	75318000	chr1	75486000	75487000
chr1	75324000	75326000	chr1	75588000	75590000
chr1	75330000	75340000	chr1	75460000	75470000
chr1	75340000	75350000	chr1	75570000	75580000
chr1	75342000	75344000	chr1	75600000	75602000
chr1	75343000	75344000	chr1	75370000	75371000
chr1	75343000	75344000	chr1	75425000	75426000
chr1	75345000	75346000	chr1	75382000	75383000
chr1	75371000	75372000	chr1	75467000	75468000
chr1	75382800	75383200	chr1	75388400	75388800
chr1	75388000	75389000	chr1	75423000	75424000
chr1	75389000	75390000	chr1	75466000	75467000
chr1	75398000	75399000	chr1	75467000	75468000
chr1	75414000	75415000	chr1	75467000	75468000
chr1	75415000	75416000	chr1	75457000	75458000
chr1	75425000	75426000	chr1	75456000	75457000
chr1	75425000	75426000	chr1	75466000	75467000
chr1	75446000	75447000	chr1	75467000	75468000
chr1	75446000	75448000	chr1	75556000	75558000
chr1	75457000	75458000	chr1	75476000	75477000
chr1	75477000	75478000	chr1	75559000	75560000
chr1	75477000	75478000	chr1	75597000	75598000
chr1	75478000	75479000	chr1	75521000	75522000
chr1	75481000	75482000	chr1	75505000	75506000
chr1	75508000	75509000	chr1	75558000	75559000
chr1	75519000	75520000	chr1	75560000	75561000
chr1	75561000	75562000	chr1	75595000	75596000
chr1	75630000	75640000	chr1	77490000	77500000
chr1	75648000	75652000	chr1	76028000	76032000
chr1	75650000	75652000	chr1	75978000	75980000
chr1	75650000	75660000	chr1	75800000	75810000
chr1	75650000	75660000	chr1	75910000	75920000
chr1	75652000	75656000	chr1	77512000	77516000
chr1	75660000	75664000	chr1	77448000	77452000
chr1	75910000	75920000	chr1	77510000	77520000
chr1	76424000	76428000	chr1	76852000	76856000
chr1	76548000	76552000	chr1	76764000	76768000
chr1	76730000	76740000	chr1	77520000	77530000
chr1	76740000	76744000	chr1	77128000	77132000
chr1	76920000	76924000	chr1	77524000	77528000
chr1	76940000	76960000	chr1	77540000	77560000
chr1	76984000	76988000	chr1	77552000	77556000
chr1	77084000	77088000	chr1	77516000	77520000
chr1	77092000	77096000	chr1	77632000	77636000
chr1	77190000	77200000	chr1	77520000	77530000
chr1	77204000	77208000	chr1	77556000	77560000
chr1	77260000	77262000	chr1	77516000	77518000
chr1	77370000	77380000	chr1	77500000	77510000
chr1	77412000	77414000	chr1	77512000	77514000
chr1	77442000	77444000	chr1	77510000	77512000
chr1	77550000	77560000	chr1	77920000	77930000
chr1	77560000	77580000	chr1	77900000	77920000
chr1	77940000	77944000	chr1	78196000	78200000
chr1	77940000	77944000	chr1	78336000	78340000
chr1	77940000	77944000	chr1	78452000	78456000
chr1	77944000	77948000	chr1	78212000	78216000
chr1	77960000	77970000	chr1	78420000	78430000
chr1	77970000	77980000	chr1	78190000	78200000
chr1	77976000	77980000	chr1	78452000	78456000
chr1	77979000	77980000	chr1	78215000	78216000
chr1	77980000	77982000	chr1	78312000	78314000
chr1	78002000	78004000	chr1	78174000	78176000
chr1	78020000	78024000	chr1	78292000	78296000
chr1	78060000	78062000	chr1	78148000	78150000
chr1	78121000	78122000	chr1	78136000	78137000
chr1	78188000	78189000	chr1	78218000	78219000
chr1	78200000	78210000	chr1	78310000	78320000
chr1	78202000	78203000	chr1	78216000	78217000
chr1	78210000	78220000	chr1	78410000	78420000
chr1	78220000	78224000	chr1	78308000	78312000
chr1	78266000	78268000	chr1	78416000	78418000
chr1	78312000	78314000	chr1	78414000	78416000
chr1	78445000	78446000	chr1	78476000	78477000
chr1	78460000	78470000	chr1	80280000	80290000
chr1	78488000	78490000	chr1	78660000	78662000
chr1	78520000	78530000	chr1	79760000	79770000
chr1	78520000	78540000	chr1	79720000	79740000
chr1	78530000	78540000	chr1	78680000	78690000
chr1	78530000	78540000	chr1	78830000	78840000
chr1	78530000	78540000	chr1	79670000	79680000
chr1	78532000	78534000	chr1	78658000	78660000
chr1	78532000	78536000	chr1	78700000	78704000
chr1	78556000	78558000	chr1	78682000	78684000
chr1	78556000	78560000	chr1	79744000	79748000
chr1	78600000	78601000	chr1	78658000	78659000
chr1	78600000	78604000	chr1	79764000	79768000
chr1	78656000	78660000	chr1	79672000	79676000
chr1	78656000	78660000	chr1	79768000	79772000
chr1	78660000	78680000	chr1	80280000	80300000
chr1	78690000	78700000	chr1	80260000	80270000
chr1	78700000	78704000	chr1	79752000	79756000
chr1	78710000	78720000	chr1	79770000	79780000
chr1	78720000	78730000	chr1	79680000	79690000
chr1	78730000	78740000	chr1	79300000	79310000
chr1	78730000	78740000	chr1	79610000	79620000
chr1	78732000	78736000	chr1	78840000	78844000
chr1	78736000	78740000	chr1	79384000	79388000
chr1	78888000	78892000	chr1	79636000	79640000
chr1	78912000	78916000	chr1	79684000	79688000
chr1	79120000	79124000	chr1	79228000	79232000
chr1	79625000	79626000	chr1	79683000	79684000
chr1	79780000	79790000	chr1	80170000	80180000
chr1	79784000	79788000	chr1	80244000	80248000
chr1	79790000	79800000	chr1	80090000	80100000
chr1	79896000	79900000	chr1	80068000	80072000
chr1	80170000	80180000	chr1	81280000	81290000
chr1	80180000	80184000	chr1	80724000	80728000
chr1	80180000	80190000	chr1	80400000	80410000
chr1	80180000	80190000	chr1	80510000	80520000
chr1	80180000	80200000	chr1	80460000	80480000
chr1	80200000	80220000	chr1	81280000	81300000
chr1	80228000	80230000	chr1	80408000	80410000
chr1	80240000	80250000	chr1	81300000	81310000
chr1	80500000	80510000	chr1	81280000	81290000
chr1	80720000	80730000	chr1	82430000	82440000
chr1	80732000	80736000	chr1	81300000	81304000
chr1	80740000	80750000	chr1	81280000	81290000
chr1	80750000	80760000	chr1	82300000	82310000
chr1	80768000	80772000	chr1	81300000	81304000
chr1	80812000	80816000	chr1	81240000	81244000
chr1	80820000	80830000	chr1	82420000	82430000
chr1	80830000	80840000	chr1	81280000	81290000
chr1	80936000	80940000	chr1	81252000	81256000
chr1	81310000	81320000	chr1	82290000	82300000
chr1	81310000	81320000	chr1	82350000	82360000
chr1	81310000	81320000	chr1	82450000	82460000
chr1	81310000	81320000	chr1	82540000	82550000
chr1	81310000	81320000	chr1	82640000	82650000
chr1	81310000	81320000	chr1	82750000	82760000
chr1	81314000	81316000	chr1	82476000	82478000
chr1	81320000	81330000	chr1	81520000	81530000
chr1	81320000	81340000	chr1	82620000	82640000
chr1	81340000	81342000	chr1	81368000	81370000
chr1	81420000	81430000	chr1	81560000	81570000
chr1	81510000	81520000	chr1	82290000	82300000
chr1	81560000	81570000	chr1	82500000	82510000
chr1	81560000	81580000	chr1	82460000	82480000
chr1	81590000	81600000	chr1	82290000	82300000
chr1	81590000	81600000	chr1	82430000	82440000
chr1	81592000	81596000	chr1	82312000	82316000
chr1	82550000	82560000	chr1	82640000	82650000
chr1	82550000	82560000	chr1	82760000	82770000
chr1	82550000	82560000	chr1	82980000	82990000
chr1	82576000	82580000	chr1	83012000	83016000
chr1	82652000	82656000	chr1	83084000	83088000
chr1	82740000	82744000	chr1	82884000	82888000
chr1	82780000	82790000	chr1	83710000	83720000
chr1	82788000	82790000	chr1	82958000	82960000
chr1	82788000	82792000	chr1	83184000	83188000
chr1	82790000	82800000	chr1	82920000	82930000
chr1	82790000	82800000	chr1	82980000	82990000
chr1	82790000	82800000	chr1	83070000	83080000
chr1	82804000	82806000	chr1	82950000	82952000
chr1	82840000	82844000	chr1	82900000	82904000
chr1	82874000	82875000	chr1	82898000	82899000
chr1	82880000	82900000	chr1	84740000	84760000
chr1	83000000	83002000	chr1	83060000	83062000
chr1	83060000	83070000	chr1	83710000	83720000
chr1	83090000	83100000	chr1	84530000	84540000
chr1	83160000	83164000	chr1	83716000	83720000
chr1	83190000	83200000	chr1	83710000	83720000
chr1	83220000	83224000	chr1	83712000	83716000
chr1	83268000	83272000	chr1	83644000	83648000
chr1	83360000	83370000	chr1	83710000	83720000
chr1	83404000	83408000	chr1	83712000	83716000
chr1	83730000	83740000	chr1	84580000	84590000
chr1	83730000	83740000	chr1	84690000	84700000
chr1	83740000	83744000	chr1	84312000	84316000
chr1	83740000	83750000	chr1	84090000	84100000
chr1	83740000	83750000	chr1	84290000	84300000
chr1	83740000	83750000	chr1	84460000	84470000
chr1	83740000	83760000	chr1	84620000	84640000
chr1	83744000	83748000	chr1	84524000	84528000
chr1	83750000	83760000	chr1	84160000	84170000
chr1	83796000	83800000	chr1	83964000	83968000
chr1	83804000	83808000	chr1	84104000	84108000
chr1	84700000	84710000	chr1	84880000	84890000
chr1	84724000	84726000	chr1	84756000	84758000
chr1	84730000	84732000	chr1	84790000	84792000
chr1	84732000	84734000	chr1	84886000	84888000
chr1	84742000	84744000	chr1	84830000	84832000
chr1	84750000	84752000	chr1	84782000	84784000
chr1	84760000	84770000	chr1	86080000	86090000
chr1	84768000	84770000	chr1	84826000	84828000
chr1	84838000	84840000	chr1	84870000	84872000
chr1	84840000	84860000	chr1	86480000	86500000
chr1	84990000	85000000	chr1	85120000	85130000
chr1	84990000	85000000	chr1	85240000	85250000
chr1	84990000	85000000	chr1	85580000	85590000
chr1	85080000	85090000	chr1	85620000	85630000
chr1	85090000	85100000	chr1	85260000	85270000
chr1	85164000	85168000	chr1	85252000	85256000
chr1	85180000	85190000	chr1	85630000	85640000
chr1	85240000	85244000	chr1	85584000	85588000
chr1	85260000	85270000	chr1	85600000	85610000
chr1	85282000	85283000	chr1	85586000	85587000
chr1	85310000	85320000	chr1	85530000	85540000
chr1	85490000	85500000	chr1	85620000	85630000
chr1	85580000	85582000	chr1	85734000	85736000
chr1	85852000	85854000	chr1	86060000	86062000
chr1	85853000	85854000	chr1	86007000	86008000
chr1	85934000	85936000	chr1	86060000	86062000
chr1	85934000	85936000	chr1	86144000	86146000
chr1	85935000	85936000	chr1	86008000	86009000
chr1	85935000	85936000	chr1	86021000	86022000
chr1	86062000	86064000	chr1	86150000	86152000
chr1	86068000	86070000	chr1	86096000	86098000
chr1	86070000	86072000	chr1	86128000	86130000
chr1	86094000	86096000	chr1	86126000	86128000
chr1	86152000	86153000	chr1	86339000	86340000
chr1	86156000	86158000	chr1	86300000	86302000
chr1	86177000	86178000	chr1	86363000	86364000
chr1	86180000	86190000	chr1	86330000	86340000
chr1	86188000	86189000	chr1	86304000	86305000
chr1	86196000	86197000	chr1	86312000	86313000
chr1	86200000	86201000	chr1	86337000	86338000
chr1	86205000	86206000	chr1	86291000	86292000
chr1	86205000	86206000	chr1	86325000	86326000
chr1	86206000	86208000	chr1	86268000	86270000
chr1	86214000	86215000	chr1	86301000	86302000
chr1	86214000	86215000	chr1	86309000	86310000
chr1	86214000	86215000	chr1	86339000	86340000
chr1	86216000	86217000	chr1	86333000	86334000
chr1	86238000	86240000	chr1	86302000	86304000
chr1	86273000	86274000	chr1	86339000	86340000
chr1	86303600	86304000	chr1	86310400	86310800
chr1	86309000	86310000	chr1	86340000	86341000
chr1	86349000	86350000	chr1	86357000	86358000
chr1	86358000	86360000	chr1	86528000	86530000
chr1	86360000	86361000	chr1	86433000	86434000
chr1	86360000	86362000	chr1	86502000	86504000
chr1	86362000	86363000	chr1	86391000	86392000
chr1	86362000	86364000	chr1	86466000	86468000
chr1	86364000	86365000	chr1	86421000	86422000
chr1	86364400	86364800	chr1	86370800	86371200
chr1	86371000	86372000	chr1	86404000	86405000
chr1	86372000	86373000	chr1	86430000	86431000
chr1	86374000	86375000	chr1	86426000	86427000
chr1	86392000	86393000	chr1	86429000	86430000
chr1	86400000	86410000	chr1	87060000	87070000
chr1	86400000	86410000	chr1	87200000	87210000
chr1	86440000	86441000	chr1	86488000	86489000
chr1	86440000	86450000	chr1	86520000	86530000
chr1	86441000	86442000	chr1	86471000	86472000
chr1	86443000	86444000	chr1	86464000	86465000
chr1	86471000	86472000	chr1	86501000	86502000
chr1	86471000	86472000	chr1	86528000	86529000
chr1	86481000	86482000	chr1	86531000	86532000
chr1	86488000	86489000	chr1	86525000	86526000
chr1	86492000	86496000	chr1	87220000	87224000
chr1	86502000	86503000	chr1	86532000	86533000
chr1	86503000	86504000	chr1	86526000	86527000
chr1	86504000	86506000	chr1	86582000	86584000
chr1	86511000	86512000	chr1	86521000	86522000
chr1	86532000	86536000	chr1	87212000	87216000
chr1	86534000	86536000	chr1	86582000	86584000
chr1	86544000	86546000	chr1	86606000	86608000
chr1	86566000	86568000	chr1	87046000	87048000
chr1	86580000	86584000	chr1	87216000	87220000
chr1	86588000	86588400	chr1	86594800	86595200
chr1	86600000	86610000	chr1	87190000	87200000
chr1	86602000	86604000	chr1	87090000	87092000
chr1	86614000	86616000	chr1	86814000	86816000
chr1	86614000	86616000	chr1	87206000	87208000
chr1	86616000	86617000	chr1	86651000	86652000
chr1	86616000	86618000	chr1	86914000	86916000
chr1	86617000	86618000	chr1	87041000	87042000
chr1	86618000	86620000	chr1	86988000	86990000
chr1	86618000	86620000	chr1	87020000	87022000
chr1	86619000	86620000	chr1	86670000	86671000
chr1	86620000	86621000	chr1	86698000	86699000
chr1	86620000	86621000	chr1	87054000	87055000
chr1	86620000	86622000	chr1	86966000	86968000
chr1	86620000	86622000	chr1	87106000	87108000
chr1	86620000	86624000	chr1	87184000	87188000
chr1	86620800	86621200	chr1	86631200	86631600
chr1	86632000	86634000	chr1	86966000	86968000
chr1	86640000	86642000	chr1	87020000	87022000
chr1	86640000	86650000	chr1	87180000	87190000
chr1	86643000	86644000	chr1	87069000	87070000
chr1	86646000	86648000	chr1	86948000	86950000
chr1	86648000	86650000	chr1	87110000	87112000
chr1	86649000	86650000	chr1	86699000	86700000
chr1	86650000	86652000	chr1	86914000	86916000
chr1	86650000	86652000	chr1	86968000	86970000
chr1	86650000	86660000	chr1	87050000	87060000
chr1	86650000	86660000	chr1	88140000	88150000
chr1	86651400	86652000	chr1	86665200	86665800
chr1	86653000	86654000	chr1	86687000	86688000
chr1	86656000	86658000	chr1	86858000	86860000
chr1	86656000	86658000	chr1	87020000	87022000
chr1	86660000	86662000	chr1	87006000	87008000
chr1	86668000	86670000	chr1	87184000	87186000
chr1	86669000	86670000	chr1	87041000	87042000
chr1	86669000	86670000	chr1	87060000	87061000
chr1	86669000	86670000	chr1	87070000	87071000
chr1	86670000	86671000	chr1	86702000	86703000
chr1	86672000	86674000	chr1	86914000	86916000
chr1	86681000	86682000	chr1	86694000	86695000
chr1	86682000	86683000	chr1	87042000	87043000
chr1	86688000	86690000	chr1	86954000	86956000
chr1	86690000	86692000	chr1	86878000	86880000
chr1	86692000	86694000	chr1	87000000	87002000
chr1	86696000	86698000	chr1	86984000	86986000
chr1	86698000	86700000	chr1	86968000	86970000
chr1	86700000	86701000	chr1	87041000	87042000
chr1	86700000	86701000	chr1	87069000	87070000
chr1	86700000	86702000	chr1	87016000	87018000
chr1	86700000	86702000	chr1	87186000	87188000
chr1	86701000	86702000	chr1	86722000	86723000
chr1	86702000	86704000	chr1	87176000	87178000
chr1	86708000	86709000	chr1	86728000	86729000
chr1	86716000	86717000	chr1	87045000	87046000
chr1	86720000	86722000	chr1	86958000	86960000
chr1	86722000	86724000	chr1	86790000	86792000
chr1	86725000	86726000	chr1	86747000	86748000
chr1	86732000	86734000	chr1	87010000	87012000
chr1	86736000	86738000	chr1	86792000	86794000
chr1	86748000	86750000	chr1	86956000	86958000
chr1	86754000	86756000	chr1	87026000	87028000
chr1	86760000	86762000	chr1	87040000	87042000
chr1	86760000	86762000	chr1	87054000	87056000
chr1	86792000	86796000	chr1	87076000	87080000
chr1	86802000	86804000	chr1	87040000	87042000
chr1	86820000	86830000	chr1	88180000	88190000
chr1	86820000	86840000	chr1	88360000	88380000
chr1	86858000	86860000	chr1	86996000	86998000
chr1	86862600	86863200	chr1	86869800	86870400
chr1	86895000	86896000	chr1	86916000	86917000
chr1	86910000	86920000	chr1	88040000	88050000
chr1	86918000	86920000	chr1	87042000	87044000
chr1	86940000	86950000	chr1	88320000	88330000
chr1	86948000	86950000	chr1	87038000	87040000
chr1	86966000	86967000	chr1	87016000	87017000
chr1	86973000	86974000	chr1	87042000	87043000
chr1	86999000	87000000	chr1	87019000	87020000
chr1	87000000	87010000	chr1	88080000	88090000
chr1	87080000	87090000	chr1	87180000	87190000
chr1	87099000	87100000	chr1	87154000	87155000
chr1	87111000	87112000	chr1	87187000	87188000
chr1	87127000	87128000	chr1	87150000	87151000
chr1	87140000	87150000	chr1	88140000	88150000
chr1	87140000	87150000	chr1	88180000	88190000
chr1	87155000	87156000	chr1	87265000	87266000
chr1	87156000	87158000	chr1	87508000	87510000
chr1	87173000	87174000	chr1	87208000	87209000
chr1	87173000	87174000	chr1	87293000	87294000
chr1	87174000	87175000	chr1	87187000	87188000
chr1	87188000	87189000	chr1	87208000	87209000
chr1	87214000	87216000	chr1	87326000	87328000
chr1	87214400	87214800	chr1	87226000	87226400
chr1	87216000	87218000	chr1	87354000	87356000
chr1	87216000	87220000	chr1	87764000	87768000
chr1	87220000	87230000	chr1	89090000	89100000
chr1	87244000	87246000	chr1	87346000	87348000
chr1	87246000	87247000	chr1	87293000	87294000
chr1	87246000	87248000	chr1	87326000	87328000
chr1	87248000	87250000	chr1	87444000	87446000
chr1	87250000	87252000	chr1	87398000	87400000
chr1	87266000	87268000	chr1	87508000	87510000
chr1	87271200	87271800	chr1	87298800	87299400
chr1	87286000	87288000	chr1	87392000	87394000
chr1	87327600	87328000	chr1	87332400	87332800
chr1	87328000	87332000	chr1	87856000	87860000
chr1	87330000	87332000	chr1	87444000	87446000
chr1	87342000	87344000	chr1	87448000	87450000
chr1	87344000	87346000	chr1	87422000	87424000
chr1	87348000	87349000	chr1	87368000	87369000
chr1	87362000	87364000	chr1	87428000	87430000
chr1	87372000	87376000	chr1	87708000	87712000
chr1	87390000	87392000	chr1	87432000	87434000
chr1	87414600	87415200	chr1	87426600	87427200
chr1	87426000	87428000	chr1	87690000	87692000
chr1	87430000	87432000	chr1	87716000	87718000
chr1	87441200	87441600	chr1	87446400	87446800
chr1	87446000	87448000	chr1	87720000	87722000
chr1	87447000	87448000	chr1	87664000	87665000
chr1	87448000	87449000	chr1	87506000	87507000
chr1	87448000	87450000	chr1	87732000	87734000
chr1	87448400	87448800	chr1	87453200	87453600
chr1	87450000	87452000	chr1	87634000	87636000
chr1	87460000	87470000	chr1	87600000	87610000
chr1	87472000	87474000	chr1	87756000	87758000
chr1	87472000	87476000	chr1	87660000	87664000
chr1	87473000	87474000	chr1	87509000	87510000
chr1	87508000	87510000	chr1	87606000	87608000
chr1	87508000	87510000	chr1	87682000	87684000
chr1	87509000	87510000	chr1	87637000	87638000
chr1	87511200	87511600	chr1	87520000	87520400
chr1	87540000	87542000	chr1	87608000	87610000
chr1	87542000	87543000	chr1	87663000	87664000
chr1	87544000	87546000	chr1	87722000	87724000
chr1	87544000	87546000	chr1	87912000	87914000
chr1	87581000	87582000	chr1	87607000	87608000
chr1	87650000	87650400	chr1	87654800	87655200
chr1	87664000	87664400	chr1	87674000	87674400
chr1	87698000	87699000	chr1	87720000	87721000
chr1	87703000	87704000	chr1	87768000	87769000
chr1	87723600	87724000	chr1	87728400	87728800
chr1	87730000	87731000	chr1	87752000	87753000
chr1	87765600	87766000	chr1	87779200	87779600
chr1	87780000	87790000	chr1	87930000	87940000
chr1	87781600	87782000	chr1	87792800	87793200
chr1	87798000	87800000	chr1	87920000	87922000
chr1	87800000	87802000	chr1	87968000	87970000
chr1	87818400	87818800	chr1	87822400	87822800
chr1	87826000	87828000	chr1	87922000	87924000
[truncated: 73,193 more rows]

## Sheet: Table.S7
Supplementary Table 7. Chromosight loops
Left loop anchor coordinates			Right loop anchor coordinates
Chr_L	Start_L	End_L	Chr_R	Start_R	End_R
chr1	3200000	3210000	chr1	4340000	4350000
chr1	3420000	3440000	chr1	4320000	4340000
chr1	3440000	3460000	chr1	4720000	4740000
chr1	3640000	3660000	chr1	4320000	4340000
chr1	3660000	3670000	chr1	4130000	4140000
chr1	3960000	3980000	chr1	4740000	4760000
chr1	3960000	3980000	chr1	5000000	5020000
chr1	4400000	4410000	chr1	4750000	4760000
chr1	4424000	4428000	chr1	4460000	4464000
chr1	4490000	4500000	chr1	5010000	5020000
chr1	4500000	4510000	chr1	4760000	4770000
chr1	4584000	4588000	chr1	4616000	4620000
chr1	4640000	4660000	chr1	5920000	5940000
chr1	4724000	4726000	chr1	4744000	4746000
chr1	4772000	4776000	chr1	5072000	5076000
chr1	4776000	4780000	chr1	4808000	4812000
chr1	4776000	4780000	chr1	4892000	4896000
chr1	4780000	4790000	chr1	4870000	4880000
chr1	4806000	4808000	chr1	4856000	4858000
chr1	4820000	4840000	chr1	9680000	9700000
chr1	4821600	4822200	chr1	4828800	4829400
chr1	4872000	4876000	chr1	4904000	4908000
chr1	4890000	4900000	chr1	5080000	5090000
chr1	4900000	4920000	chr1	6220000	6240000
chr1	5084000	5088000	chr1	5104000	5108000
chr1	5116000	5120000	chr1	5148000	5152000
chr1	5170000	5180000	chr1	5780000	5790000
chr1	5170000	5180000	chr1	5900000	5910000
chr1	5180000	5190000	chr1	5390000	5400000
chr1	5180000	5190000	chr1	5570000	5580000
chr1	5180000	5190000	chr1	6140000	6150000
chr1	5180000	5200000	chr1	5360000	5380000
chr1	5380000	5400000	chr1	5880000	5900000
chr1	5500000	5510000	chr1	6150000	6160000
chr1	5550000	5560000	chr1	5880000	5890000
chr1	5580000	5600000	chr1	5880000	5900000
chr1	5580000	5600000	chr1	6140000	6160000
chr1	5780000	5790000	chr1	6160000	6170000
chr1	5910000	5920000	chr1	6140000	6150000
chr1	5920000	5930000	chr1	6360000	6370000
chr1	6000000	6020000	chr1	7320000	7340000
chr1	6200000	6220000	chr1	6380000	6400000
chr1	6220000	6224000	chr1	6272000	6276000
chr1	6240000	6260000	chr1	9720000	9740000
chr1	6270000	6280000	chr1	6390000	6400000
chr1	6390000	6400000	chr1	6750000	6760000
chr1	6390000	6400000	chr1	6850000	6860000
chr1	6400000	6410000	chr1	6590000	6600000
chr1	6400000	6410000	chr1	6980000	6990000
chr1	6400000	6410000	chr1	7170000	7180000
chr1	6404000	6408000	chr1	6484000	6488000
chr1	6420000	6440000	chr1	7180000	7200000
chr1	6430000	6440000	chr1	7310000	7320000
chr1	6600000	6610000	chr1	6970000	6980000
chr1	6860000	6870000	chr1	7190000	7200000
chr1	6880000	6890000	chr1	6970000	6980000
chr1	6980000	6990000	chr1	7190000	7200000
chr1	7060000	7064000	chr1	7128000	7132000
chr1	7200000	7220000	chr1	9500000	9520000
chr1	7220000	7224000	chr1	7252000	7256000
chr1	7220000	7230000	chr1	7760000	7770000
chr1	7320000	7340000	chr1	8100000	8120000
chr1	7400000	7410000	chr1	7750000	7760000
chr1	7500000	7520000	chr1	8940000	8960000
chr1	7540000	7560000	chr1	8300000	8320000
chr1	7540000	7560000	chr1	8560000	8580000
chr1	7550000	7560000	chr1	7770000	7780000
chr1	7560000	7564000	chr1	7592000	7596000
chr1	7560000	7580000	chr1	9440000	9460000
chr1	7600000	7620000	chr1	8080000	8100000
chr1	7940000	7960000	chr1	8180000	8200000
chr1	7940000	7960000	chr1	9420000	9440000
chr1	8400000	8420000	chr1	8780000	8800000
chr1	8400000	8420000	chr1	9140000	9160000
chr1	8420000	8440000	chr1	9460000	9480000
chr1	8660000	8680000	chr1	9420000	9440000
chr1	8680000	8700000	chr1	9140000	9160000
chr1	8940000	8960000	chr1	9940000	9960000
chr1	8980000	9000000	chr1	9460000	9480000
chr1	9200000	9210000	chr1	9510000	9520000
chr1	9280000	9300000	chr1	9500000	9520000
chr1	9300000	9310000	chr1	9510000	9520000
chr1	9310000	9320000	chr1	9660000	9670000
chr1	9540000	9560000	chr1	9720000	9740000
chr1	9549000	9549600	chr1	9554400	9555000
chr1	9560000	9570000	chr1	9700000	9710000
chr1	9560000	9570000	chr1	10090000	10100000
chr1	9570000	9580000	chr1	9890000	9900000
chr1	9600000	9620000	chr1	12960000	12980000
chr1	9622000	9624000	chr1	9700000	9702000
chr1	9632400	9632800	chr1	9637600	9638000
chr1	9664000	9668000	chr1	9688000	9692000
chr1	9760000	9780000	chr1	10020000	10040000
chr1	9760800	9761400	chr1	9766800	9767400
chr1	9770000	9780000	chr1	9930000	9940000
chr1	9770000	9780000	chr1	10090000	10100000
chr1	9880000	9890000	chr1	10610000	10620000
chr1	9892800	9893400	chr1	9898200	9898800
chr1	9944000	9946000	chr1	10040000	10042000
chr1	9946000	9947000	chr1	9963000	9964000
chr1	10020000	10040000	chr1	13620000	13640000
chr1	10040000	10050000	chr1	10130000	10140000
chr1	10115000	10116000	chr1	10126000	10127000
chr1	10140000	10160000	chr1	13640000	13660000
chr1	10145400	10146000	chr1	10150800	10151400
chr1	10184000	10188000	chr1	10216000	10220000
chr1	10220000	10240000	chr1	12960000	12980000
chr1	10220000	10240000	chr1	13640000	13660000
chr1	10240000	10260000	chr1	12700000	12720000
chr1	10260000	10280000	chr1	11140000	11160000
chr1	10280000	10300000	chr1	11560000	11580000
chr1	10300000	10320000	chr1	10740000	10760000
chr1	10480000	10490000	chr1	10760000	10770000
chr1	10580000	10600000	chr1	11560000	11580000
chr1	10800000	10820000	chr1	11100000	11120000
chr1	10820000	10830000	chr1	11090000	11100000
chr1	10820000	10830000	chr1	11570000	11580000
chr1	10830000	10840000	chr1	11010000	11020000
chr1	11080000	11100000	chr1	12820000	12840000
chr1	11160000	11170000	chr1	11560000	11570000
chr1	11228000	11232000	chr1	11564000	11568000
chr1	11240000	11250000	chr1	11410000	11420000
chr1	11340000	11360000	chr1	12780000	12800000
chr1	11410000	11420000	chr1	11560000	11570000
chr1	11416000	11420000	chr1	11456000	11460000
chr1	11554800	11555400	chr1	11560800	11561400
chr1	11640000	11650000	chr1	12980000	12990000
chr1	11650000	11660000	chr1	12020000	12030000
chr1	11650000	11660000	chr1	12290000	12300000
chr1	11650000	11660000	chr1	12410000	12420000
chr1	11650000	11660000	chr1	12630000	12640000
chr1	11650000	11660000	chr1	12830000	12840000
chr1	11660000	11670000	chr1	11880000	11890000
chr1	11660000	11680000	chr1	12600000	12620000
chr1	11890000	11900000	chr1	12830000	12840000
chr1	11980000	12000000	chr1	12580000	12600000
chr1	12010000	12020000	chr1	12840000	12850000
chr1	12180000	12190000	chr1	12830000	12840000
chr1	12290000	12300000	chr1	12830000	12840000
chr1	12572000	12576000	chr1	12836000	12840000
chr1	12580000	12600000	chr1	13520000	13540000
chr1	12584000	12588000	chr1	12608000	12612000
chr1	12640000	12660000	chr1	12820000	12840000
chr1	12690000	12700000	chr1	12830000	12840000
chr1	12700000	12710000	chr1	12990000	13000000
chr1	12710000	12720000	chr1	13100000	13110000
chr1	12750000	12760000	chr1	12990000	13000000
chr1	12768000	12772000	chr1	12804000	12808000
chr1	12801200	12801600	chr1	12806400	12806800
chr1	12860000	12870000	chr1	13130000	13140000
chr1	12864000	12866000	chr1	13040000	13042000
chr1	12864000	12866000	chr1	13050000	13052000
chr1	12870000	12880000	chr1	12990000	13000000
chr1	12880000	12890000	chr1	13520000	13530000
chr1	12936000	12940000	chr1	12976000	12980000
chr1	12960000	12980000	chr1	13580000	13600000
chr1	12980000	13000000	chr1	16120000	16140000
chr1	12990000	12992000	chr1	13134000	13136000
chr1	12992000	12994000	chr1	13076000	13078000
chr1	12992000	12996000	chr1	13024000	13028000
chr1	13030000	13040000	chr1	13360000	13370000
chr1	13034400	13035000	chr1	13039800	13040400
chr1	13040000	13050000	chr1	13130000	13140000
chr1	13040000	13050000	chr1	13230000	13240000
chr1	13040000	13050000	chr1	13530000	13540000
chr1	13042800	13043400	chr1	13048200	13048800
chr1	13051000	13052000	chr1	13151000	13152000
chr1	13059200	13059600	chr1	13065600	13066000
chr1	13075200	13075600	chr1	13080400	13080800
chr1	13096200	13096800	chr1	13102800	13103400
chr1	13104000	13105000	chr1	13126000	13127000
chr1	13148000	13152000	chr1	13180000	13184000
chr1	13148000	13152000	chr1	13576000	13580000
chr1	13150000	13160000	chr1	13240000	13250000
chr1	13150000	13160000	chr1	13360000	13370000
chr1	13150000	13160000	chr1	13530000	13540000
chr1	13150000	13160000	chr1	13620000	13630000
chr1	13191200	13191600	chr1	13197200	13197600
chr1	13220000	13240000	chr1	14260000	14280000
chr1	13296600	13297200	chr1	13302000	13302600
chr1	13362000	13362600	chr1	13367400	13368000
chr1	13370000	13380000	chr1	13530000	13540000
chr1	13370000	13380000	chr1	13650000	13660000
chr1	13380000	13400000	chr1	16600000	16620000
chr1	13436400	13437000	chr1	13441800	13442400
chr1	13518600	13519200	chr1	13524000	13524600
chr1	13590000	13592000	chr1	13660000	13662000
chr1	13591200	13592000	chr1	13605600	13606400
chr1	13600000	13620000	chr1	15800000	15820000
chr1	13630000	13632000	chr1	13650000	13652000
chr1	13640000	13660000	chr1	16140000	16160000
chr1	13640000	13660000	chr1	16620000	16640000
chr1	13680000	13684000	chr1	13704000	13708000
chr1	13760000	13780000	chr1	15320000	15340000
chr1	13780000	13790000	chr1	14140000	14150000
chr1	13780000	13790000	chr1	14330000	14340000
chr1	13780000	13790000	chr1	14560000	14570000
chr1	13780000	13790000	chr1	14710000	14720000
chr1	13780000	13790000	chr1	14980000	14990000
chr1	13780000	13800000	chr1	14900000	14920000
chr1	13780000	13800000	chr1	15620000	15640000
chr1	13790000	13800000	chr1	14010000	14020000
chr1	13790000	13800000	chr1	14870000	14880000
chr1	13800000	13820000	chr1	14120000	14140000
chr1	13849200	13849800	chr1	13855200	13855800
chr1	14020000	14030000	chr1	14690000	14700000
chr1	14120000	14140000	chr1	14680000	14700000
chr1	14140000	14150000	chr1	14330000	14340000
chr1	14140000	14150000	chr1	14700000	14710000
chr1	14280000	14300000	chr1	16620000	16640000
chr1	14284200	14284800	chr1	14289600	14290200
chr1	14297000	14298000	chr1	14307000	14308000
chr1	14320000	14330000	chr1	14690000	14700000
chr1	14500000	14510000	chr1	14700000	14710000
chr1	14560000	14570000	chr1	14700000	14710000
chr1	14740000	14750000	chr1	14870000	14880000
chr1	14740000	14750000	chr1	14980000	14990000
chr1	14740000	14750000	chr1	15320000	15330000
chr1	14740000	14750000	chr1	15630000	15640000
chr1	14740000	14760000	chr1	14920000	14940000
chr1	14749600	14750000	chr1	14754800	14755200
chr1	14900000	14910000	chr1	15330000	15340000
chr1	15000000	15010000	chr1	15620000	15630000
chr1	15000000	15010000	chr1	15900000	15910000
chr1	15000000	15010000	chr1	16060000	16070000
chr1	15010000	15020000	chr1	15320000	15330000
chr1	15010000	15020000	chr1	15420000	15430000
chr1	15020000	15040000	chr1	15340000	15360000
chr1	15300000	15310000	chr1	15890000	15900000
chr1	15320000	15330000	chr1	15610000	15620000
chr1	15320000	15340000	chr1	15940000	15960000
chr1	15430000	15440000	chr1	15900000	15910000
chr1	15640000	15650000	chr1	15900000	15910000
chr1	15640000	15660000	chr1	16400000	16420000
chr1	15660000	15670000	chr1	16060000	16070000
chr1	15776400	15777000	chr1	15781800	15782400
chr1	15880000	15900000	chr1	16420000	16440000
chr1	15890000	15900000	chr1	16060000	16070000
chr1	15894000	15894600	chr1	15899400	15900000
chr1	15979800	15980400	chr1	15985200	15985800
chr1	16100000	16120000	chr1	20800000	20820000
chr1	16105000	16106000	chr1	16130000	16131000
chr1	16108000	16112000	chr1	16432000	16436000
chr1	16110000	16120000	chr1	16520000	16530000
chr1	16110000	16120000	chr1	16650000	16660000
chr1	16110000	16120000	chr1	17110000	17120000
chr1	16120000	16140000	chr1	16600000	16620000
chr1	16200000	16210000	chr1	17100000	17110000
chr1	16216000	16216800	chr1	16232000	16232800
chr1	16280000	16290000	chr1	17100000	17110000
chr1	16440000	16450000	chr1	17120000	17130000
chr1	16568000	16572000	chr1	16600000	16604000
chr1	16620000	16624000	chr1	16652000	16656000
chr1	16620000	16640000	chr1	20800000	20820000
chr1	16660000	16670000	chr1	17110000	17120000
chr1	16664000	16668000	chr1	16688000	16692000
chr1	16720000	16740000	chr1	17620000	17640000
chr1	16760000	16780000	chr1	18060000	18080000
chr1	16790000	16800000	chr1	16930000	16940000
chr1	16800000	16810000	chr1	17110000	17120000
chr1	16990000	17000000	chr1	17090000	17100000
chr1	17096000	17100000	chr1	17128000	17132000
chr1	17160000	17170000	chr1	17400000	17410000
chr1	17160000	17170000	chr1	17500000	17510000
chr1	17160000	17170000	chr1	17620000	17630000
chr1	17160000	17170000	chr1	18000000	18010000
chr1	17160000	17170000	chr1	18110000	18120000
chr1	17170000	17180000	chr1	17770000	17780000
chr1	17180000	17200000	chr1	17380000	17400000
chr1	17520000	17530000	chr1	17950000	17960000
chr1	17980000	17984000	chr1	18008000	18012000
chr1	17980000	17990000	chr1	18100000	18110000
chr1	18032000	18036000	chr1	18052000	18056000
chr1	18170000	18180000	chr1	18290000	18300000
chr1	18320000	18340000	chr1	20520000	20540000
chr1	18340000	18360000	chr1	20240000	20260000
chr1	18360000	18370000	chr1	18790000	18800000
chr1	18360000	18370000	chr1	18980000	18990000
chr1	18360000	18370000	chr1	19170000	19180000
chr1	18360000	18380000	chr1	18760000	18780000
chr1	18360000	18380000	chr1	19360000	19380000
chr1	19100000	19110000	chr1	19220000	19230000
chr1	19190000	19200000	chr1	20510000	20520000
chr1	19200000	19210000	chr1	20290000	20300000
chr1	19210000	19211000	chr1	19235000	19236000
chr1	19220000	19240000	chr1	20500000	20520000
chr1	19236000	19236600	chr1	19241400	19242000
chr1	19240000	19260000	chr1	20260000	20280000
chr1	19252000	19256000	chr1	19284000	19288000
chr1	19290000	19300000	chr1	19570000	19580000
chr1	19290000	19300000	chr1	19770000	19780000
chr1	19540000	19560000	chr1	20520000	20540000
chr1	19760000	19780000	chr1	20520000	20540000
chr1	19770000	19780000	chr1	20260000	20270000
chr1	19780000	19800000	chr1	21080000	21100000
chr1	19940000	19960000	chr1	20520000	20540000
chr1	20310000	20320000	chr1	20510000	20520000
chr1	20610000	20620000	chr1	20740000	20750000
chr1	20620000	20640000	chr1	21860000	21880000
chr1	20700000	20710000	chr1	20930000	20940000
chr1	20700000	20710000	chr1	21160000	21170000
chr1	20740000	20760000	chr1	20920000	20940000
chr1	20803000	20804000	chr1	20816000	20817000
chr1	20810000	20820000	chr1	20900000	20910000
chr1	20823000	20823600	chr1	20829000	20829600
chr1	20828000	20832000	chr1	20936000	20940000
chr1	20828000	20832000	chr1	21160000	21164000
chr1	20838000	20838600	chr1	20844000	20844600
chr1	20917200	20917800	chr1	20922600	20923200
chr1	20930000	20940000	chr1	21160000	21170000
chr1	20930000	20940000	chr1	21250000	21260000
chr1	20936000	20940000	chr1	21212000	21216000
chr1	20938000	20940000	chr1	21100000	21102000
chr1	20950000	20952000	chr1	21078000	21080000
chr1	21081000	21082000	chr1	21098000	21099000
chr1	21102600	21103200	chr1	21108000	21108600
chr1	21148800	21149400	chr1	21154200	21154800
chr1	21164000	21166000	chr1	21270000	21272000
chr1	21178200	21178800	chr1	21183600	21184200
chr1	21180000	21200000	chr1	21360000	21380000
chr1	21200000	21220000	chr1	22280000	22300000
chr1	21210000	21220000	chr1	21360000	21370000
chr1	21218000	21219000	chr1	21271000	21272000
chr1	21260000	21270000	chr1	22280000	22290000
chr1	21276000	21280000	chr1	21344000	21348000
chr1	21324600	21325200	chr1	21330000	21330600
chr1	21400000	21420000	chr1	22480000	22500000
chr1	21410000	21420000	chr1	22270000	22280000
chr1	21440000	21450000	chr1	21950000	21960000
chr1	21440000	21460000	chr1	21640000	21660000
chr1	21460000	21464000	chr1	22268000	22272000
chr1	21460000	21470000	chr1	21670000	21680000
chr1	21950000	21960000	chr1	22260000	22270000
chr1	22600000	22610000	chr1	23140000	23150000
chr1	22600000	22610000	chr1	23270000	23280000
chr1	22600000	22620000	chr1	23080000	23100000
chr1	22600000	22620000	chr1	23300000	23320000
chr1	22600000	22620000	chr1	23540000	23560000
chr1	22620000	22640000	chr1	22800000	22820000
chr1	22720000	22740000	chr1	24200000	24220000
chr1	23080000	23100000	chr1	24220000	24240000
chr1	23120000	23140000	chr1	24240000	24260000
chr1	23150000	23160000	chr1	23510000	23520000
chr1	23160000	23170000	chr1	23780000	23790000
chr1	23256000	23260000	chr1	23384000	23388000
chr1	23320000	23330000	chr1	23500000	23510000
chr1	23320000	23330000	chr1	23660000	23670000
chr1	23320000	23340000	chr1	23760000	23780000
chr1	23340000	23350000	chr1	23780000	23790000
chr1	23340000	23360000	chr1	24220000	24240000
chr1	23370000	23380000	chr1	23980000	23990000
chr1	23373600	23374200	chr1	23379600	23380200
chr1	23700000	23710000	chr1	23790000	23800000
chr1	23700000	23710000	chr1	24240000	24250000
chr1	23704000	23708000	chr1	24172000	24176000
chr1	23762000	23764000	chr1	23792000	23794000
chr1	23780000	23800000	chr1	24180000	24200000
chr1	23820000	23830000	chr1	24170000	24180000
chr1	23820000	23830000	chr1	24240000	24250000
chr1	23824000	23828000	chr1	24128000	24132000
chr1	23830000	23840000	chr1	24020000	24030000
chr1	23836000	23840000	chr1	23860000	23864000
chr1	23916000	23920000	chr1	24000000	24004000
chr1	23924000	23928000	chr1	23956000	23960000
chr1	23963400	23964000	chr1	23968800	23969400
chr1	23968000	23972000	chr1	24000000	24004000
chr1	23995800	23996400	chr1	24001200	24001800
chr1	24020000	24030000	chr1	24250000	24260000
chr1	24090000	24100000	chr1	24670000	24680000
chr1	24136000	24140000	chr1	24172000	24176000
chr1	24140000	24150000	chr1	24240000	24250000
chr1	24300000	24304000	chr1	24368000	24372000
chr1	24307200	24307800	chr1	24312600	24313200
chr1	24340000	24360000	chr1	25040000	25060000
chr1	24340000	24360000	chr1	25860000	25880000
chr1	24360000	24380000	chr1	24860000	24880000
chr1	24360000	24380000	chr1	25400000	25420000
chr1	24360000	24380000	chr1	25600000	25620000
chr1	24370000	24380000	chr1	24630000	24640000
chr1	24880000	24900000	chr1	25400000	25420000
chr1	24890000	24900000	chr1	25420000	25430000
chr1	24900000	24910000	chr1	25620000	25630000
chr1	24900000	24910000	chr1	25810000	25820000
chr1	24910000	24920000	chr1	25070000	25080000
chr1	24910000	24920000	chr1	25220000	25230000
chr1	25500000	25520000	chr1	25800000	25820000
chr1	25510000	25520000	chr1	25820000	25830000
chr1	25833600	25834200	chr1	25839000	25839600
chr1	25836000	25840000	chr1	25876000	25880000
chr1	25980000	26000000	chr1	26540000	26560000
chr1	28420000	28440000	chr1	30600000	30620000
chr1	29060000	29080000	chr1	30600000	30620000
chr1	29580000	29600000	chr1	30600000	30620000
chr1	29720000	29740000	chr1	30600000	30620000
chr1	29780000	29800000	chr1	30580000	30600000
chr1	30270000	30280000	chr1	30580000	30590000
chr1	30300000	30320000	chr1	30580000	30600000
chr1	30360000	30380000	chr1	31100000	31120000
chr1	30400000	30410000	chr1	30580000	30590000
chr1	30720000	30740000	chr1	31360000	31380000
chr1	30760000	30770000	chr1	31040000	31050000
chr1	30770000	30780000	chr1	31150000	31160000
chr1	30780000	30790000	chr1	30940000	30950000
chr1	30804000	30808000	chr1	30832000	30836000
chr1	30820000	30840000	chr1	33620000	33640000
chr1	30872000	30876000	chr1	30944000	30948000
chr1	30920000	30930000	chr1	31150000	31160000
chr1	30960000	30980000	chr1	31140000	31160000
chr1	31180000	31200000	chr1	31360000	31380000
chr1	31180000	31200000	chr1	33480000	33500000
chr1	31200000	31220000	chr1	32940000	32960000
chr1	31200000	31220000	chr1	33200000	33220000
chr1	31210000	31220000	chr1	31340000	31350000
chr1	31210000	31220000	chr1	31600000	31610000
chr1	31210000	31220000	chr1	31990000	32000000
chr1	31210000	31220000	chr1	32170000	32180000
chr1	31210000	31220000	chr1	32660000	32670000
chr1	31220000	31240000	chr1	31800000	31820000
chr1	32180000	32200000	chr1	32680000	32700000
chr1	32940000	32960000	chr1	33440000	33460000
chr1	33280000	33300000	chr1	33460000	33480000
chr1	33490000	33500000	chr1	33590000	33600000
chr1	33522000	33523000	chr1	33532000	33533000
chr1	33651600	33652200	chr1	33657000	33657600
chr1	33660000	33670000	chr1	33750000	33760000
chr1	33660000	33680000	chr1	33840000	33860000
chr1	33660000	33680000	chr1	34800000	34820000
chr1	33670000	33680000	chr1	33870000	33880000
chr1	33672000	33676000	chr1	33968000	33972000
chr1	33680000	33690000	chr1	34820000	34830000
chr1	33684000	33685000	chr1	33740000	33741000
chr1	33721000	33722000	chr1	33736000	33737000
chr1	33740000	33760000	chr1	34200000	34220000
chr1	33740000	33760000	chr1	36220000	36240000
chr1	33745000	33746000	chr1	33756000	33757000
chr1	33764000	33768000	chr1	33800000	33804000
chr1	33770000	33780000	chr1	34180000	34190000
chr1	33820000	33840000	chr1	34420000	34440000
chr1	33821400	33822000	chr1	33827400	33828000
chr1	33880000	33890000	chr1	33970000	33980000
chr1	33894400	33895200	chr1	33905600	33906400
chr1	33900000	33910000	chr1	34160000	34170000
chr1	33900000	33910000	chr1	34440000	34450000
chr1	33940000	33950000	chr1	34840000	34850000
chr1	33947400	33948000	chr1	33952800	33953400
chr1	33992000	33993000	chr1	34003000	34004000
chr1	34000000	34020000	chr1	34180000	34200000
chr1	34008000	34010000	chr1	34102000	34104000
chr1	34010000	34020000	chr1	34160000	34170000
chr1	34010000	34020000	chr1	34440000	34450000
chr1	34014000	34016000	chr1	34036000	34038000
chr1	34040000	34050000	chr1	34830000	34840000
chr1	34060000	34062000	chr1	34164000	34166000
chr1	34076000	34078000	chr1	34098000	34100000
chr1	34118000	34120000	chr1	34166000	34168000
chr1	34119600	34120000	chr1	34126000	34126400
chr1	34170400	34170800	chr1	34177200	34177600
chr1	34180000	34200000	chr1	38060000	38080000
chr1	34190000	34200000	chr1	34280000	34290000
chr1	34210000	34220000	chr1	34410000	34420000
chr1	34216000	34220000	chr1	34448000	34452000
chr1	34220000	34230000	chr1	34590000	34600000
chr1	34220000	34230000	chr1	34820000	34830000
chr1	34240000	34260000	chr1	36180000	36200000
chr1	34256000	34260000	chr1	34292000	34296000
chr1	34257600	34258200	chr1	34263000	34263600
chr1	34270000	34280000	chr1	36170000	36180000
chr1	34320000	34330000	chr1	34410000	34420000
chr1	34330000	34340000	chr1	34600000	34610000
chr1	34340000	34360000	chr1	35220000	35240000
chr1	34350000	34360000	chr1	35000000	35010000
chr1	34350000	34360000	chr1	35240000	35250000
chr1	34442000	34443000	chr1	34459000	34460000
chr1	34460000	34470000	chr1	36290000	36300000
chr1	34460000	34480000	chr1	36680000	36700000
chr1	34461000	34462000	chr1	34484000	34485000
chr1	34462000	34464000	chr1	34600000	34602000
chr1	34480000	34490000	chr1	34810000	34820000
chr1	34480000	34500000	chr1	36260000	36280000
chr1	34500000	34510000	chr1	34590000	34600000
chr1	34500000	34510000	chr1	34690000	34700000
chr1	34500000	34520000	chr1	34780000	34800000
chr1	34508000	34512000	chr1	34640000	34644000
chr1	34580400	34580800	chr1	34588400	34588800
chr1	34627800	34628400	chr1	34633200	34633800
chr1	34640000	34644000	chr1	34700000	34704000
chr1	34640000	34650000	chr1	34770000	34780000
chr1	34640000	34650000	chr1	34890000	34900000
chr1	34640000	34650000	chr1	34990000	35000000
chr1	34640000	34660000	chr1	34860000	34880000
chr1	34660000	34680000	chr1	35420000	35440000
chr1	34660000	34680000	chr1	35680000	35700000
chr1	34750000	34760000	chr1	34850000	34860000
chr1	34752000	34756000	chr1	34788000	34792000
chr1	34800000	34820000	chr1	37880000	37900000
chr1	34804000	34808000	chr1	34836000	34840000
chr1	34810000	34820000	chr1	36420000	36430000
chr1	34810000	34820000	chr1	36690000	36700000
chr1	34820000	34840000	chr1	36240000	36260000
chr1	34820000	34840000	chr1	36920000	36940000
chr1	34820000	34840000	chr1	39440000	39460000
chr1	34827000	34828000	chr1	34838000	34839000
chr1	34830000	34840000	chr1	36260000	36270000
chr1	34830000	34840000	chr1	36590000	36600000
chr1	34840000	34850000	chr1	36090000	36100000
chr1	34850400	34850800	chr1	34858400	34858800
chr1	34880000	34900000	chr1	35720000	35740000
chr1	34890000	34900000	chr1	35470000	35480000
chr1	34890000	34900000	chr1	35620000	35630000
chr1	34892000	34896000	chr1	35380000	35384000
chr1	34900000	34910000	chr1	34990000	35000000
chr1	34900000	34910000	chr1	35260000	35270000
chr1	34960000	34980000	chr1	35440000	35460000
chr1	34980000	34990000	chr1	36260000	36270000
chr1	34990000	35000000	chr1	36130000	36140000
chr1	34992600	34993200	chr1	34998000	34998600
chr1	35010000	35020000	chr1	35470000	35480000
chr1	35020000	35030000	chr1	35270000	35280000
chr1	35020000	35030000	chr1	35370000	35380000
chr1	35180000	35190000	chr1	35780000	35790000
chr1	35200000	35220000	chr1	36020000	36040000
chr1	35220000	35230000	chr1	36030000	36040000
chr1	35380000	35390000	chr1	36270000	36280000
chr1	35440000	35460000	chr1	36120000	36140000
chr1	35500000	35520000	chr1	35700000	35720000
chr1	35510000	35520000	chr1	36120000	36130000
chr1	35510000	35520000	chr1	36260000	36270000
chr1	35577600	35578200	chr1	35583000	35583600
chr1	35620000	35640000	chr1	37780000	37800000
chr1	35644200	35644800	chr1	35649600	35650200
chr1	35720000	35730000	chr1	35810000	35820000
chr1	35720000	35730000	chr1	36120000	36130000
chr1	35720000	35730000	chr1	36260000	36270000
chr1	35724000	35728000	chr1	36068000	36072000
chr1	35740800	35741400	chr1	35746200	35746800
chr1	35813200	35813600	chr1	35821600	35822000
chr1	35815200	35815600	chr1	35821600	35822000
chr1	35820000	35840000	chr1	36100000	36120000
chr1	35823000	35824000	chr1	36065000	36066000
chr1	35830000	35840000	chr1	36120000	36130000
chr1	35830000	35840000	chr1	36260000	36270000
chr1	35840000	35842000	chr1	36010000	36012000
chr1	35840000	35850000	chr1	35970000	35980000
chr1	35841600	35842200	chr1	35848800	35849400
chr1	35927400	35928000	chr1	35932800	35933400
chr1	35943000	35944000	chr1	36066000	36067000
chr1	35970000	35980000	chr1	36260000	36270000
chr1	35980000	35990000	chr1	36070000	36080000
chr1	35984000	35986000	chr1	36004000	36006000
chr1	36008000	36012000	chr1	36248000	36252000
chr1	36013000	36014000	chr1	36063000	36064000
chr1	36018600	36019200	chr1	36024000	36024600
chr1	36064800	36065200	chr1	36072000	36072400
chr1	36072000	36074000	chr1	36132000	36134000
chr1	36072000	36076000	chr1	36096000	36100000
chr1	36072000	36076000	chr1	36244000	36248000
chr1	36093000	36094000	chr1	36104000	36105000
chr1	36121000	36122000	chr1	36132000	36133000
chr1	36134000	36135000	chr1	36278000	36279000
chr1	36150000	36160000	chr1	36240000	36250000
chr1	36160000	36164000	chr1	36212000	36216000
chr1	36160000	36180000	chr1	38060000	38080000
chr1	36170000	36180000	chr1	36340000	36350000
chr1	36180000	36190000	chr1	36820000	36830000
chr1	36228000	36232000	chr1	36348000	36352000
chr1	36245400	36246000	chr1	36250800	36251400
chr1	36256000	36257000	chr1	36277000	36278000
chr1	36256000	36260000	chr1	36300000	36304000
chr1	36276000	36277000	chr1	36322000	36323000
chr1	36302800	36303200	chr1	36315200	36315600
chr1	36307000	36308000	chr1	36369000	36370000
chr1	36308000	36309000	chr1	36471000	36472000
chr1	36308000	36309000	chr1	36512000	36513000
chr1	36308400	36308800	chr1	36314400	36314800
chr1	36308800	36309200	chr1	36322000	36322400
chr1	36310000	36320000	chr1	36690000	36700000
chr1	36320000	36330000	chr1	36490000	36500000
chr1	36340000	36360000	chr1	38040000	38060000
chr1	36345600	36346200	chr1	36351000	36351600
chr1	36350000	36360000	chr1	38010000	38020000
chr1	36356400	36357000	chr1	36367200	36367800
chr1	36368000	36369000	chr1	36471000	36472000
chr1	36368000	36372000	chr1	36496000	36500000
chr1	36372000	36376000	chr1	36428000	36432000
chr1	36373200	36373800	chr1	36379200	36379800
chr1	36379800	36380400	chr1	36385200	36385800
chr1	36390000	36400000	chr1	37320000	37330000
chr1	36400000	36420000	chr1	38880000	38900000
chr1	36428800	36429200	chr1	36436800	36437200
chr1	36446000	36447000	chr1	36470000	36471000
chr1	36460000	36480000	chr1	39900000	39920000
chr1	36471000	36472000	chr1	36557000	36558000
chr1	36472000	36473000	chr1	36511000	36512000
chr1	36498000	36498400	chr1	36505200	36505600
chr1	36513000	36514000	chr1	36545000	36546000
chr1	36513000	36514000	chr1	36556000	36557000
chr1	36513000	36514000	chr1	36682000	36683000
chr1	36514400	36514800	chr1	36519600	36520000
chr1	36534000	36535000	chr1	36556000	36557000
chr1	36540000	36550000	chr1	36690000	36700000
chr1	36547000	36548000	chr1	36634000	36635000
chr1	36547000	36548000	chr1	36709000	36710000
chr1	36547000	36548000	chr1	36770000	36771000
chr1	36548000	36549000	chr1	36615000	36616000
chr1	36548000	36549000	chr1	36734000	36735000
chr1	36548000	36550000	chr1	36662000	36664000
chr1	36550000	36560000	chr1	37230000	37240000
chr1	36556000	36557000	chr1	36709000	36710000
chr1	36558000	36559000	chr1	36580000	36581000
chr1	36558000	36559000	chr1	36592000	36593000
chr1	36582000	36582600	chr1	36589800	36590400
chr1	36629000	36630000	chr1	36645000	36646000
chr1	36640000	36660000	chr1	38860000	38880000
chr1	36682000	36683000	chr1	36708000	36709000
chr1	36682000	36684000	chr1	36744000	36746000
chr1	36692000	36693000	chr1	36707000	36708000
chr1	36710000	36720000	chr1	37870000	37880000
chr1	36711000	36711600	chr1	36719400	36720000
chr1	36736000	36740000	chr1	37252000	37256000
chr1	36738000	36739000	chr1	36784000	36785000
chr1	36740000	36760000	chr1	37860000	37880000
chr1	36747000	36748000	chr1	36757000	36758000
chr1	36760000	36770000	chr1	37400000	37410000
chr1	36760000	36770000	chr1	37630000	37640000
chr1	36771000	36771600	chr1	36783600	36784200
chr1	36780000	36784000	chr1	37636000	37640000
chr1	36780000	36790000	chr1	37130000	37140000
chr1	36780000	36790000	chr1	37240000	37250000
chr1	36782000	36784000	chr1	37188000	37190000
chr1	36782000	36784000	chr1	37402000	37404000
chr1	36796000	36800000	chr1	36828000	36832000
chr1	36810000	36820000	chr1	38060000	38070000
chr1	36820000	36830000	chr1	36910000	36920000
chr1	36828000	36832000	chr1	37248000	37252000
chr1	36892000	36896000	chr1	36924000	36928000
chr1	36910000	36920000	chr1	37240000	37250000
chr1	36930000	36940000	chr1	37090000	37100000
chr1	36930000	36940000	chr1	37870000	37880000
chr1	36931800	36932400	chr1	36937200	36937800
chr1	36988000	36988800	chr1	36999200	37000000
chr1	37020000	37040000	chr1	39900000	39920000
chr1	37054000	37055000	chr1	37065000	37066000
chr1	37140000	37150000	chr1	37230000	37240000
chr1	37160000	37170000	chr1	37390000	37400000
chr1	37160000	37170000	chr1	37620000	37630000
chr1	37270000	37280000	chr1	37400000	37410000
chr1	37270000	37280000	chr1	37630000	37640000
chr1	37290000	37300000	chr1	37860000	37870000
chr1	37300000	37302000	chr1	37428000	37430000
chr1	37300000	37320000	chr1	37840000	37860000
chr1	37310000	37320000	chr1	38140000	38150000
chr1	37340000	37360000	chr1	38860000	38880000
chr1	37360000	37380000	chr1	38180000	38200000
chr1	37430000	37440000	chr1	37870000	37880000
chr1	37433600	37434400	chr1	37444000	37444800
chr1	37450000	37460000	chr1	37630000	37640000
chr1	37478000	37480000	chr1	37634000	37636000
chr1	37640000	37642000	chr1	37868000	37870000
chr1	37658400	37658800	chr1	37664400	37664800
chr1	37680000	37690000	chr1	37860000	37870000
chr1	37680000	37690000	chr1	37970000	37980000
chr1	37680000	37700000	chr1	38160000	38180000
chr1	37684000	37688000	chr1	37712000	37716000
chr1	37690000	37700000	chr1	38130000	38140000
chr1	37720800	37721200	chr1	37726000	37726400
chr1	37812000	37816000	chr1	37848000	37852000
chr1	37842600	37843200	chr1	37848000	37848600
chr1	37868000	37872000	chr1	37888000	37892000
chr1	37890000	37900000	chr1	37980000	37990000
chr1	37890000	37900000	chr1	38120000	38130000
chr1	37891200	37891800	chr1	37897200	37897800
chr1	37920000	37920600	chr1	37925400	37926000
chr1	37930000	37940000	chr1	38780000	38790000
chr1	37940000	37950000	chr1	38630000	38640000
chr1	37986600	37987200	chr1	37995000	37995600
chr1	37998000	38000000	chr1	38128000	38130000
chr1	38010000	38020000	chr1	38100000	38110000
chr1	38052000	38056000	chr1	38084000	38088000
chr1	38070000	38080000	chr1	39550000	39560000
chr1	38080000	38100000	chr1	40000000	40020000
chr1	38084000	38088000	chr1	38120000	38124000
chr1	38120000	38140000	chr1	39540000	39560000
chr1	38128000	38132000	chr1	38624000	38628000
chr1	38140000	38144000	chr1	38172000	38176000
chr1	38170000	38180000	chr1	38940000	38950000
chr1	38180000	38190000	chr1	38630000	38640000
chr1	38180000	38190000	chr1	38770000	38780000
chr1	38180000	38200000	chr1	38360000	38380000
chr1	38180000	38200000	chr1	39280000	39300000
chr1	38190000	38200000	chr1	38390000	38400000
chr1	38220000	38240000	chr1	40280000	40300000
chr1	38240000	38250000	chr1	39300000	39310000
chr1	38244600	38245200	chr1	38250000	38250600
chr1	38252000	38254000	chr1	38786000	38788000
chr1	38390000	38400000	chr1	38770000	38780000
chr1	38540000	38550000	chr1	38770000	38780000
chr1	38640000	38650000	chr1	38770000	38780000
chr1	38788000	38790000	chr1	38856000	38858000
chr1	38827800	38828400	chr1	38833200	38833800
chr1	38830000	38840000	chr1	39200000	39210000
chr1	38830000	38840000	chr1	39330000	39340000
chr1	38830000	38840000	chr1	39500000	39510000
chr1	38840000	38850000	chr1	38930000	38940000
chr1	38862000	38864000	chr1	38936000	38938000
chr1	38870000	38872000	chr1	38892000	38894000
chr1	38937600	38938200	chr1	38943000	38943600
chr1	38940000	38944000	chr1	38972000	38976000
chr1	38990000	39000000	chr1	39940000	39950000
chr1	39000000	39002000	chr1	39392000	39394000
chr1	39000000	39010000	chr1	39340000	39350000
chr1	39000000	39010000	chr1	39510000	39520000
chr1	39000000	39010000	chr1	39660000	39670000
chr1	39010000	39020000	chr1	39210000	39220000
chr1	39016000	39020000	chr1	39048000	39052000
chr1	39190000	39200000	chr1	39920000	39930000
chr1	39194000	39196000	chr1	39366000	39368000
chr1	39200000	39210000	chr1	39330000	39340000
chr1	39202800	39203200	chr1	39210400	39210800
chr1	39210000	39220000	chr1	39500000	39510000
chr1	39309000	39309600	chr1	39314400	39315000
chr1	39347000	39348000	chr1	39361000	39362000
chr1	39368000	39370000	chr1	39530000	39532000
chr1	39380000	39390000	chr1	39510000	39520000
chr1	39392000	39393000	chr1	39531000	39532000
chr1	39395400	39396000	chr1	39400800	39401400
chr1	39410000	39420000	chr1	39670000	39680000
chr1	39456800	39457200	chr1	39464400	39464800
chr1	39467200	39467600	chr1	39477600	39478000
chr1	39528000	39532000	chr1	39652000	39656000
chr1	39536000	39537000	chr1	39576000	39577000
chr1	39537000	39537600	chr1	39545400	39546000
chr1	39550000	39560000	chr1	40010000	40020000
chr1	39570000	39580000	chr1	39660000	39670000
chr1	39570000	39580000	chr1	39940000	39950000
chr1	39584400	39584800	chr1	39589600	39590000
chr1	39600000	39620000	chr1	42880000	42900000
chr1	39600600	39601200	chr1	39606000	39606600
chr1	39615000	39616000	chr1	39649000	39650000
chr1	39615000	39616000	chr1	39680000	39681000
chr1	39642800	39643200	chr1	39648800	39649200
chr1	39660000	39680000	chr1	40360000	40380000
chr1	39667000	39668000	chr1	39678000	39679000
chr1	39680000	39690000	chr1	40060000	40070000
chr1	39680000	39690000	chr1	40370000	40380000
chr1	39680000	39690000	chr1	40540000	40550000
chr1	39680000	39700000	chr1	39980000	40000000
chr1	39680000	39700000	chr1	40620000	40640000
chr1	39687200	39687600	chr1	39699600	39700000
chr1	39690000	39700000	chr1	39940000	39950000
chr1	39760000	39762000	chr1	39936000	39938000
chr1	39780000	39790000	chr1	40770000	40780000
chr1	39787800	39788400	chr1	39794400	39795000
chr1	39800000	39810000	chr1	40540000	40550000
chr1	39800000	39820000	chr1	41140000	41160000
chr1	39800000	39820000	chr1	43460000	43480000
chr1	39820800	39821400	chr1	39826800	39827400
chr1	39859800	39860400	chr1	39865200	39865800
chr1	39900000	39920000	chr1	42700000	42720000
chr1	39901000	39902000	chr1	39936000	39937000
chr1	39903000	39904000	chr1	39923000	39924000
chr1	39930000	39940000	chr1	42690000	42700000
chr1	39980000	40000000	chr1	43940000	43960000
chr1	39988000	39992000	chr1	40020000	40024000
chr1	39991200	39991800	chr1	39997200	39997800
chr1	40000000	40010000	chr1	40370000	40380000
chr1	40100000	40110000	chr1	40660000	40670000
chr1	40100000	40120000	chr1	40560000	40580000
chr1	40100000	40120000	chr1	40760000	40780000
chr1	40110000	40120000	chr1	40370000	40380000
chr1	40110000	40120000	chr1	40540000	40550000
chr1	40180000	40200000	chr1	41180000	41200000
chr1	40270000	40280000	chr1	40360000	40370000
chr1	40348800	40349400	chr1	40355400	40356000
chr1	40380000	40390000	chr1	40540000	40550000
chr1	40380000	40390000	chr1	40650000	40660000
chr1	40570000	40580000	chr1	40660000	40670000
chr1	40580000	40590000	chr1	40760000	40770000
chr1	40580000	40590000	chr1	40850000	40860000
chr1	40670000	40680000	chr1	42690000	42700000
chr1	40800000	40802000	chr1	40842000	40844000
chr1	40820000	40840000	chr1	43020000	43040000
chr1	40860000	40880000	chr1	42720000	42740000
chr1	40880000	40890000	chr1	41250000	41260000
chr1	40880000	40890000	chr1	41390000	41400000
chr1	40880000	40890000	chr1	42760000	42770000
chr1	40880000	40900000	chr1	41200000	41220000
chr1	40880000	40900000	chr1	41660000	41680000
chr1	40880000	40900000	chr1	42220000	42240000
chr1	40890000	40900000	chr1	41040000	41050000
chr1	40890000	40900000	chr1	41140000	41150000
chr1	40900000	40920000	chr1	41760000	41780000
chr1	41140000	41150000	chr1	42680000	42690000
chr1	41140000	41150000	chr1	42780000	42790000
chr1	41160000	41180000	chr1	42720000	42740000
chr1	41240000	41260000	chr1	41980000	42000000
chr1	41260000	41270000	chr1	41730000	41740000
chr1	41260000	41270000	chr1	42220000	42230000
chr1	41260000	41270000	chr1	42680000	42690000
chr1	41260000	41270000	chr1	42760000	42770000
chr1	41780000	41800000	chr1	43020000	43040000
chr1	41800000	41820000	chr1	42260000	42280000
chr1	41800000	41820000	chr1	42700000	42720000
chr1	41810000	41820000	chr1	42680000	42690000
chr1	42180000	42200000	chr1	42660000	42680000
chr1	42220000	42240000	chr1	43020000	43040000
chr1	42250000	42260000	chr1	42650000	42660000
chr1	42480000	42500000	chr1	42680000	42700000
chr1	42480000	42500000	chr1	43020000	43040000
chr1	42500000	42510000	chr1	42670000	42680000
chr1	42570000	42580000	chr1	43050000	43060000
chr1	42685000	42686000	chr1	42713000	42714000
chr1	42686000	42687000	chr1	42697000	42698000
chr1	42698000	42699000	chr1	42712000	42713000
chr1	42717600	42718200	chr1	42725400	42726000
chr1	42718800	42719400	chr1	42724800	42725400
chr1	42720000	42724000	chr1	42776000	42780000
chr1	42720000	42730000	chr1	43060000	43070000
chr1	42856000	42860000	chr1	42888000	42892000
chr1	42860000	42870000	chr1	44120000	44130000
chr1	42860000	42880000	chr1	44580000	44600000
chr1	42870000	42880000	chr1	44020000	44030000
chr1	42880000	42900000	chr1	44060000	44080000
chr1	42900000	42920000	chr1	43080000	43100000
chr1	42900000	42920000	chr1	43280000	43300000
chr1	42900000	42920000	chr1	43740000	43760000
chr1	42910000	42920000	chr1	43060000	43070000
chr1	42910000	42920000	chr1	43260000	43270000
chr1	42914000	42916000	chr1	43110000	43112000
chr1	42920000	42922000	chr1	42950000	42952000
chr1	43100000	43110000	chr1	44110000	44120000
chr1	43100400	43101000	chr1	43106400	43107000
chr1	43112000	43114000	chr1	43264000	43266000
chr1	43120000	43130000	chr1	44050000	44060000
chr1	43130000	43140000	chr1	43440000	43450000
chr1	43130000	43140000	chr1	43730000	43740000
chr1	43140000	43150000	chr1	43260000	43270000
chr1	43140000	43150000	chr1	43560000	43570000
chr1	43140000	43160000	chr1	44580000	44600000
chr1	43280000	43290000	chr1	44050000	44060000
chr1	43290000	43300000	chr1	43730000	43740000
chr1	43300000	43310000	chr1	43630000	43640000
chr1	43300000	43320000	chr1	43700000	43720000
chr1	43308000	43308600	chr1	43313400	43314000
chr1	43350000	43360000	chr1	44060000	44070000
chr1	43407000	43407600	chr1	43412400	43413000
chr1	43423200	43423800	chr1	43428600	43429200
chr1	43480000	43500000	chr1	44060000	44080000
chr1	43540000	43550000	chr1	44060000	44070000
chr1	43560000	43570000	chr1	43730000	43740000
chr1	43760000	43770000	chr1	43890000	43900000
chr1	43760000	43770000	chr1	44050000	44060000
chr1	43780000	43784000	chr1	43816000	43820000
chr1	43880000	43900000	chr1	44560000	44580000
chr1	43900000	43910000	chr1	44060000	44070000
chr1	43956000	43960000	chr1	43996000	44000000
chr1	43960000	43980000	chr1	45800000	45820000
chr1	44065200	44065800	chr1	44070600	44071200
chr1	44103000	44104000	chr1	44117000	44118000
chr1	44120000	44122000	chr1	44146000	44148000
chr1	44120000	44130000	chr1	45800000	45810000
chr1	44156000	44160000	chr1	44180000	44184000
chr1	44180000	44200000	chr1	45760000	45780000
chr1	44180000	44200000	chr1	46040000	46060000
chr1	44186400	44187000	chr1	44191800	44192400
chr1	44200000	44220000	chr1	44720000	44740000
chr1	44210000	44220000	chr1	45310000	45320000
chr1	44210000	44220000	chr1	45670000	45680000
chr1	44212000	44216000	chr1	44240000	44244000
chr1	44220000	44230000	chr1	44540000	44550000
chr1	44220000	44230000	chr1	44740000	44750000
chr1	44230000	44240000	chr1	44440000	44450000
chr1	44240000	44260000	chr1	44940000	44960000
chr1	44480000	44500000	chr1	45720000	45740000
chr1	44520000	44540000	chr1	44700000	44720000
chr1	44550000	44560000	chr1	45330000	45340000
chr1	44740000	44750000	chr1	45620000	45630000
chr1	44740000	44760000	chr1	45700000	45720000
chr1	44750000	44760000	chr1	45310000	45320000
chr1	44750000	44760000	chr1	45430000	45440000
chr1	44750000	44760000	chr1	45670000	45680000
chr1	44750000	44760000	chr1	45760000	45770000
chr1	45200000	45220000	chr1	45720000	45740000
chr1	45340000	45350000	chr1	45760000	45770000
chr1	45400000	45420000	chr1	45680000	45700000
chr1	45430000	45440000	chr1	45640000	45650000
chr1	45430000	45440000	chr1	45760000	45770000
chr1	45456000	45460000	chr1	45492000	45496000
chr1	45630000	45640000	chr1	45740000	45750000
chr1	45800000	45801000	chr1	45813000	45814000
chr1	45810000	45820000	chr1	46820000	46830000
chr1	45820000	45830000	chr1	46020000	46030000
chr1	45830000	45840000	chr1	45920000	45930000
chr1	45830000	45840000	chr1	46410000	46420000
chr1	45880000	45884000	chr1	45920000	45924000
chr1	46060000	46070000	chr1	46410000	46420000
chr1	46220000	46230000	chr1	46400000	46410000
chr1	46420000	46430000	chr1	46770000	46780000
chr1	46420000	46430000	chr1	46940000	46950000
chr1	46420000	46440000	chr1	46740000	46760000
chr1	46420000	46440000	chr1	46980000	47000000
chr1	46520000	46540000	chr1	47540000	47560000
chr1	46590000	46600000	chr1	46760000	46770000
chr1	46600000	46620000	chr1	46980000	47000000
chr1	46760000	46770000	chr1	47190000	47200000
chr1	46780000	46800000	chr1	47200000	47220000
chr1	46812000	46816000	chr1	46836000	46840000
chr1	46830000	46840000	chr1	46920000	46930000
chr1	46852000	46854000	chr1	46914000	46916000
chr1	46860000	46880000	chr1	51540000	51560000
chr1	47020000	47040000	chr1	47200000	47220000
chr1	47280000	47300000	chr1	47740000	47760000
chr1	47280000	47300000	chr1	48140000	48160000
chr1	47280000	47300000	chr1	49080000	49100000
chr1	47280000	47300000	chr1	51340000	51360000
chr1	49200000	49204000	chr1	49224000	49228000
chr1	49560000	49580000	chr1	51340000	51360000
chr1	49940000	49960000	chr1	51320000	51340000
chr1	50600000	50620000	chr1	50820000	50840000
chr1	50600000	50620000	chr1	51600000	51620000
chr1	50610000	50620000	chr1	51320000	51330000
chr1	50820000	50830000	chr1	51330000	51340000
chr1	50940000	50960000	chr1	51320000	51340000
chr1	50940000	50960000	chr1	51960000	51980000
chr1	50950000	50960000	chr1	51600000	51610000
chr1	50960000	50970000	chr1	51330000	51340000
chr1	51060000	51070000	chr1	51600000	51610000
chr1	51080000	51090000	chr1	51320000	51330000
chr1	51350000	51360000	chr1	51600000	51610000
chr1	51420000	51440000	chr1	51600000	51620000
chr1	51420000	51440000	chr1	51980000	52000000
chr1	51460000	51470000	chr1	51590000	51600000
chr1	51470000	51480000	chr1	52220000	52230000
chr1	51480000	51490000	chr1	51930000	51940000
chr1	51480000	51490000	chr1	52110000	52120000
chr1	51640000	51644000	chr1	51996000	52000000
chr1	51640000	51650000	chr1	51740000	51750000
chr1	51640000	51650000	chr1	52090000	52100000
chr1	51650000	51660000	chr1	51950000	51960000
chr1	51670000	51672000	chr1	51944000	51946000
chr1	51688000	51692000	chr1	51740000	51744000
chr1	51750000	51750600	chr1	51756000	51756600
chr1	51820000	51840000	chr1	53800000	53820000
chr1	51879600	51880200	chr1	51885000	51885600
chr1	51948000	51952000	chr1	51984000	51988000
chr1	51989400	51990000	chr1	51994800	51995400
chr1	52000000	52010000	chr1	52090000	52100000
chr1	52132000	52136000	chr1	52164000	52168000
chr1	52140000	52150000	chr1	52470000	52480000
chr1	52140000	52150000	chr1	52640000	52650000
chr1	52144000	52148000	chr1	52300000	52304000
chr1	52150000	52160000	chr1	52260000	52270000
chr1	52180000	52200000	chr1	54420000	54440000
chr1	52184000	52188000	chr1	52220000	52224000
chr1	52200000	52220000	chr1	55000000	55020000
chr1	52220000	52240000	chr1	53300000	53320000
chr1	52220000	52240000	chr1	53760000	53780000
chr1	52248000	52252000	chr1	52280000	52284000
chr1	52290000	52300000	chr1	52480000	52490000
chr1	52290000	52300000	chr1	52720000	52730000
chr1	52290000	52300000	chr1	52800000	52810000
chr1	52300000	52310000	chr1	52620000	52630000
chr1	52300000	52310000	chr1	53030000	53040000
chr1	52300000	52320000	chr1	53000000	53020000
chr1	52337400	52338000	chr1	52342800	52343400
chr1	52470000	52480000	chr1	53010000	53020000
chr1	52490000	52500000	chr1	52620000	52630000
chr1	52492800	52493400	chr1	52499400	52500000
chr1	52516200	52516800	chr1	52522200	52522800
chr1	52592000	52596000	chr1	52624000	52628000
chr1	52640000	52644000	chr1	52668000	52672000
chr1	52640000	52650000	chr1	52810000	52820000
chr1	52650000	52660000	chr1	52740000	52750000
chr1	52650000	52660000	chr1	52970000	52980000
chr1	52780200	52780800	chr1	52785600	52786200
chr1	52800000	52810000	chr1	52970000	52980000
chr1	52880000	52900000	chr1	55220000	55240000
chr1	52956600	52957200	chr1	52962600	52963200
chr1	53050000	53060000	chr1	53270000	53280000
chr1	53050000	53060000	chr1	53360000	53370000
chr1	53050000	53060000	chr1	53430000	53440000
chr1	53050000	53060000	chr1	53700000	53710000
chr1	53050000	53060000	chr1	53940000	53950000
chr1	53060000	53080000	chr1	53680000	53700000
chr1	53060000	53080000	chr1	53920000	53940000
chr1	53060000	53080000	chr1	54300000	54320000
chr1	53312000	53316000	chr1	53348000	53352000
chr1	53330000	53340000	chr1	53900000	53910000
chr1	53340000	53350000	chr1	53700000	53710000
chr1	53380000	53400000	chr1	54340000	54360000
chr1	53490000	53500000	chr1	53630000	53640000
chr1	53710000	53720000	chr1	53900000	53910000
chr1	53710000	53720000	chr1	54370000	54380000
chr1	53716000	53720000	chr1	53740000	53744000
chr1	53740000	53750000	chr1	54560000	54570000
chr1	53788200	53788800	chr1	53794200	53794800
chr1	53800000	53820000	chr1	54900000	54920000
chr1	53817000	53817600	chr1	53822400	53823000
chr1	53910000	53920000	chr1	54370000	54380000
chr1	53910000	53920000	chr1	54510000	54520000
chr1	54250000	54260000	chr1	54360000	54370000
chr1	54400000	54410000	chr1	54520000	54530000
chr1	54404000	54408000	chr1	54432000	54436000
chr1	54410000	54420000	chr1	54980000	54990000
chr1	54420000	54440000	chr1	54960000	54980000
chr1	54530000	54540000	chr1	54660000	54670000
chr1	54540000	54550000	chr1	54960000	54970000
chr1	54660000	54670000	chr1	54960000	54970000
chr1	54664000	54668000	chr1	55044000	55048000
chr1	54700000	54720000	chr1	55660000	55680000
chr1	54756000	54760000	chr1	54960000	54964000
chr1	54820000	54830000	chr1	55180000	55190000
chr1	54830000	54840000	chr1	54950000	54960000
chr1	54832000	54836000	chr1	55040000	55044000
chr1	54880000	54900000	chr1	57360000	57380000
chr1	54880000	54900000	chr1	59020000	59040000
chr1	54915600	54916200	chr1	54922200	54922800
chr1	54920000	54930000	chr1	55180000	55190000
chr1	54936000	54940000	chr1	54968000	54972000
chr1	54960600	54961200	chr1	54966000	54966600
chr1	54980000	55000000	chr1	55160000	55180000
chr1	54987000	54988000	chr1	55017000	55018000
chr1	54992000	54994000	chr1	55078000	55080000
chr1	55000000	55020000	chr1	58420000	58440000
chr1	55000000	55020000	chr1	59700000	59720000
chr1	55028000	55029000	chr1	55052000	55053000
chr1	55060000	55070000	chr1	55170000	55180000
chr1	55070000	55080000	chr1	55370000	55380000
chr1	55080000	55100000	chr1	57980000	58000000
chr1	55082000	55084000	chr1	55160000	55162000
chr1	55088000	55090000	chr1	55130000	55132000
chr1	55092000	55093000	chr1	55103000	55104000
chr1	55100000	55120000	chr1	59460000	59480000
chr1	55111000	55112000	chr1	55129000	55130000
chr1	55146600	55147200	chr1	55153200	55153800
chr1	55196000	55200000	chr1	55232000	55236000
chr1	55200000	55220000	chr1	55380000	55400000
chr1	55220000	55230000	chr1	56970000	56980000
chr1	55220000	55240000	chr1	57360000	57380000
chr1	55225200	55225800	chr1	55235400	55236000
chr1	55230000	55240000	chr1	55370000	55380000
chr1	55240000	55250000	chr1	55740000	55750000
chr1	55248000	55252000	chr1	55296000	55300000
chr1	55290000	55300000	chr1	55860000	55870000
chr1	55380000	55400000	chr1	56960000	56980000
chr1	55400000	55410000	chr1	55850000	55860000
chr1	55400000	55410000	chr1	56980000	56990000
chr1	55410000	55420000	chr1	55570000	55580000
chr1	55410000	55420000	chr1	55740000	55750000
chr1	55580000	55584000	chr1	55872000	55876000
chr1	55580000	55590000	chr1	55730000	55740000
chr1	55890000	55900000	chr1	56980000	56990000
chr1	55890000	55900000	chr1	57200000	57210000
chr1	55890000	55900000	chr1	57370000	57380000
chr1	55920000	55940000	chr1	56360000	56380000
chr1	55920000	55940000	chr1	56560000	56580000
chr1	56360000	56380000	chr1	57180000	57200000
chr1	56600000	56620000	chr1	56940000	56960000
chr1	56740000	56744000	chr1	56772000	56776000
chr1	56740000	56750000	chr1	57200000	57210000
chr1	56750000	56760000	chr1	56970000	56980000
chr1	56845200	56845800	chr1	56850600	56851200
chr1	56956000	56957000	chr1	56967000	56968000
chr1	56970000	56971000	chr1	56981000	56982000
chr1	56970000	56980000	chr1	57350000	57360000
chr1	56996000	57000000	chr1	57028000	57032000
chr1	57000000	57010000	chr1	57200000	57210000
chr1	57204000	57208000	chr1	57336000	57340000
chr1	57250000	57260000	chr1	57340000	57350000
chr1	57321600	57322200	chr1	57327600	57328200
chr1	57340000	57344000	chr1	57368000	57372000
chr1	57380000	57382000	chr1	57400000	57402000
chr1	57380000	57400000	chr1	59100000	59120000
chr1	57400000	57410000	chr1	58390000	58400000
chr1	57420000	57430000	chr1	57960000	57970000
chr1	57420000	57430000	chr1	58280000	58290000
chr1	57420000	57440000	chr1	57740000	57760000
chr1	57420000	57440000	chr1	58000000	58020000
chr1	57426000	57428000	chr1	58032000	58034000
chr1	57428000	57432000	chr1	58080000	58084000
chr1	57430000	57440000	chr1	57520000	57530000
chr1	57430000	57440000	chr1	57780000	57790000
chr1	57432000	57436000	chr1	57624000	57628000
chr1	57620000	57630000	chr1	57940000	57950000
chr1	57670000	57680000	chr1	57930000	57940000
chr1	57680000	57690000	chr1	58080000	58090000
chr1	57770000	57780000	chr1	57940000	57950000
chr1	57770000	57780000	chr1	58070000	58080000
chr1	57770000	57780000	chr1	58280000	58290000
chr1	57835200	57835800	chr1	57840600	57841200
chr1	57870000	57880000	chr1	58070000	58080000
chr1	57920000	57930000	chr1	58280000	58290000
chr1	57933600	57934200	chr1	57939000	57939600
chr1	58000000	58010000	chr1	58400000	58410000
chr1	58000000	58020000	chr1	59680000	59700000
chr1	58010000	58020000	chr1	58490000	58500000
chr1	58014000	58015000	chr1	58024000	58025000
chr1	58032000	58036000	chr1	58296000	58300000
chr1	58056000	58060000	chr1	58100000	58104000
chr1	58072800	58073400	chr1	58078200	58078800
chr1	58100000	58120000	chr1	58280000	58300000
chr1	58150000	58160000	chr1	58280000	58290000
chr1	58247400	58248000	chr1	58254600	58255200
chr1	58290000	58300000	chr1	58380000	58390000
chr1	58320000	58330000	chr1	58830000	58840000
chr1	58330000	58340000	chr1	58730000	58740000
chr1	58352000	58356000	chr1	58384000	58388000
chr1	58395000	58396000	chr1	58421000	58422000
chr1	58400000	58410000	chr1	58490000	58500000
chr1	58400000	58420000	chr1	60080000	60100000
chr1	58410000	58420000	chr1	59700000	59710000
chr1	58420000	58440000	chr1	59680000	59700000
chr1	58420000	58440000	chr1	63160000	63180000
chr1	58424000	58425000	chr1	58445000	58446000
chr1	58440000	58450000	chr1	59200000	59210000
chr1	58449600	58450000	chr1	58458000	58458400
chr1	58456000	58460000	chr1	58492000	58496000
chr1	58510000	58520000	chr1	58690000	58700000
chr1	58510000	58520000	chr1	58890000	58900000
chr1	58512000	58516000	chr1	58748000	58752000
chr1	58520000	58540000	chr1	58920000	58940000
chr1	58540000	58560000	chr1	59160000	59180000
chr1	58560000	58564000	chr1	58680000	58684000
chr1	58570000	58580000	chr1	59190000	59200000
chr1	58605000	58606000	chr1	58616000	58617000
chr1	58640000	58644000	chr1	58744000	58748000
chr1	58640000	58650000	chr1	58890000	58900000
chr1	58681200	58681800	chr1	58687200	58687800
chr1	58716000	58720000	chr1	58748000	58752000
chr1	58740000	58760000	chr1	60740000	60760000
chr1	58750000	58760000	chr1	59350000	59360000
chr1	58760000	58770000	chr1	58920000	58930000
chr1	58760000	58770000	chr1	59140000	59150000
chr1	58760000	58770000	chr1	59230000	59240000
chr1	58760000	58770000	chr1	59610000	59620000
chr1	58768000	58772000	chr1	58888000	58892000
chr1	58848000	58848600	chr1	58853400	58854000
chr1	58876000	58880000	chr1	58932000	58936000
chr1	58904000	58908000	chr1	59140000	59144000
chr1	58911600	58912200	chr1	58917000	58917600
chr1	58930000	58940000	chr1	59350000	59360000
chr1	58960000	58980000	chr1	59600000	59620000
chr1	58970000	58980000	chr1	59630000	59640000
chr1	58980000	59000000	chr1	59160000	59180000
chr1	59000000	59010000	chr1	59140000	59150000
chr1	59060000	59070000	chr1	59620000	59630000
chr1	59068000	59070000	chr1	59142000	59144000
chr1	59069400	59070000	chr1	59074800	59075400
chr1	59118000	59120000	chr1	59236000	59238000
chr1	59140000	59150000	chr1	59620000	59630000
chr1	59144000	59146000	chr1	59238000	59240000
chr1	59151000	59151600	chr1	59156400	59157000
chr1	59180000	59200000	chr1	59980000	60000000
chr1	59180000	59200000	chr1	60220000	60240000
chr1	59246000	59248000	chr1	59484000	59486000
chr1	59246000	59248000	chr1	59584000	59586000
chr1	59250000	59260000	chr1	59610000	59620000
chr1	59252000	59256000	chr1	59316000	59320000
chr1	59302800	59303400	chr1	59308200	59308800
chr1	59312000	59316000	chr1	59580000	59584000
chr1	59316000	59318000	chr1	59482000	59484000
chr1	59328000	59332000	chr1	59364000	59368000
chr1	59360000	59380000	chr1	60820000	60840000
chr1	59362200	59362800	chr1	59367600	59368200
chr1	59376000	59378000	chr1	59482000	59484000
chr1	59378000	59379000	chr1	59423000	59424000
chr1	59380000	59400000	chr1	62760000	62780000
chr1	59424000	59425000	chr1	59448000	59449000
chr1	59425000	59426000	chr1	59482000	59483000
chr1	59440000	59460000	chr1	63200000	63220000
chr1	59448000	59450000	chr1	59482000	59484000
chr1	59449200	59449600	chr1	59456400	59456800
chr1	59474400	59475000	chr1	59479800	59480400
chr1	59480000	59490000	chr1	59590000	59600000
chr1	59493000	59494000	chr1	59504000	59505000
chr1	59520000	59524000	chr1	59580000	59584000
chr1	59556000	59556600	chr1	59562000	59562600
chr1	59581200	59581600	chr1	59590800	59591200
chr1	59615200	59615600	chr1	59622000	59622400
chr1	59632000	59636000	chr1	59664000	59668000
chr1	59672000	59673000	chr1	59683000	59684000
chr1	59680000	59700000	chr1	63140000	63160000
chr1	59691000	59692000	chr1	59707000	59708000
chr1	59700000	59710000	chr1	60080000	60090000
chr1	59733000	59734000	chr1	59744000	59745000
chr1	59780000	59790000	chr1	59870000	59880000
chr1	59780000	59790000	chr1	59980000	59990000
chr1	59830000	59840000	chr1	60270000	60280000
chr1	59840000	59860000	chr1	60880000	60900000
chr1	59870000	59880000	chr1	60000000	60010000
chr1	59870000	59880000	chr1	60120000	60130000
chr1	59880000	59884000	chr1	60036000	60040000
chr1	59886600	59887200	chr1	59893800	59894400
chr1	59894400	59895000	chr1	59901600	59902200
chr1	60001200	60001600	chr1	60007600	60008000
chr1	60080000	60100000	chr1	63120000	63140000
chr1	60125400	60126000	chr1	60130800	60131400
chr1	60160000	60180000	chr1	60880000	60900000
chr1	60200000	60210000	chr1	60290000	60300000
chr1	60230000	60240000	chr1	60490000	60500000
chr1	60280000	60300000	chr1	63520000	63540000
chr1	60350000	60360000	chr1	60860000	60870000
chr1	60380000	60400000	chr1	63060000	63080000
chr1	60404000	60408000	chr1	60860000	60864000
chr1	60408000	60412000	chr1	60564000	60568000
chr1	60444000	60448000	chr1	60860000	60864000
chr1	60490000	60500000	chr1	60960000	60970000
chr1	60530000	60540000	chr1	60860000	60870000
chr1	60540000	60544000	chr1	60560000	60564000
chr1	60564000	60566000	chr1	60858000	60860000
chr1	60580000	60584000	chr1	60612000	60616000
chr1	60620000	60624000	chr1	60864000	60868000
chr1	60660000	60664000	chr1	60864000	60868000
chr1	60710000	60720000	chr1	60860000	60870000
chr1	60765600	60766200	chr1	60771000	60771600
chr1	60820000	60824000	chr1	60852000	60856000
chr1	60844200	60844800	chr1	60850200	60850800
chr1	60880000	60890000	chr1	60970000	60980000
chr1	61120000	61140000	chr1	61320000	61340000
chr1	61140000	61150000	chr1	62690000	62700000
chr1	61140000	61160000	chr1	62660000	62680000
chr1	61140000	61160000	chr1	62900000	62920000
chr1	61160000	61180000	chr1	61960000	61980000
chr1	61160000	61180000	chr1	62400000	62420000
chr1	61170000	61180000	chr1	61770000	61780000
chr1	61185000	61185600	chr1	61190400	61191000
chr1	61360000	61380000	chr1	62660000	62680000
chr1	61360000	61380000	chr1	62900000	62920000
chr1	61380000	61390000	chr1	61760000	61770000
chr1	61380000	61390000	chr1	62690000	62700000
chr1	61390000	61400000	chr1	62950000	62960000
chr1	61392000	61396000	chr1	61420000	61424000
chr1	61520000	61530000	chr1	62690000	62700000
chr1	61630000	61640000	chr1	62670000	62680000
chr1	61640000	61660000	chr1	62940000	62960000
chr1	61810000	61820000	chr1	62670000	62680000
chr1	61920000	61940000	chr1	62660000	62680000
chr1	61930000	61940000	chr1	62680000	62690000
chr1	61940000	61960000	chr1	62900000	62920000
chr1	62050000	62060000	chr1	62680000	62690000
chr1	62170000	62180000	chr1	62690000	62700000
chr1	62180000	62200000	chr1	62660000	62680000
chr1	62280000	62290000	chr1	62690000	62700000
chr1	62380000	62390000	chr1	62940000	62950000
chr1	62380000	62400000	chr1	62660000	62680000
chr1	62390000	62400000	chr1	62690000	62700000
chr1	62503200	62503800	chr1	62508600	62509200
chr1	62581800	62582400	chr1	62587200	62587800
chr1	62590000	62600000	chr1	62680000	62690000
chr1	62610000	62620000	chr1	62940000	62950000
chr1	62706000	62708000	chr1	62736000	62738000
chr1	62709600	62710200	chr1	62715000	62715600
chr1	62710000	62720000	chr1	62930000	62940000
chr1	62720000	62722000	chr1	62962000	62964000
chr1	62720000	62724000	chr1	62780000	62784000
chr1	62720000	62730000	chr1	62810000	62820000
chr1	62729400	62730000	chr1	62734800	62735400
chr1	62740000	62741000	chr1	62772000	62773000
chr1	62740000	62760000	chr1	65060000	65080000
chr1	62750000	62760000	chr1	63440000	63450000
chr1	62760000	62770000	chr1	63090000	63100000
chr1	62760000	62770000	chr1	63260000	63270000
chr1	62786000	62787000	chr1	62819000	62820000
chr1	62786000	62787000	chr1	62930000	62931000
chr1	62786400	62786800	chr1	62793200	62793600
chr1	62788000	62792000	chr1	62964000	62968000
chr1	62822000	62824000	chr1	62928000	62930000
chr1	62967200	62968000	chr1	62984800	62985600
chr1	63000000	63020000	chr1	63540000	63560000
chr1	63040000	63050000	chr1	63570000	63580000
chr1	63056000	63060000	chr1	63088000	63092000
chr1	63060000	63080000	chr1	66760000	66780000
chr1	63064000	63068000	chr1	63160000	63164000
chr1	63080000	63100000	chr1	65200000	65220000
chr1	63092000	63093000	chr1	63109000	63110000
chr1	63112000	63114000	chr1	63176000	63178000
chr1	63118000	63119000	chr1	63128000	63129000
chr1	63144000	63146000	chr1	63170000	63172000
chr1	63169200	63169800	chr1	63174600	63175200
chr1	63180000	63190000	chr1	63270000	63280000
chr1	63182000	63183000	chr1	63201000	63202000
chr1	63184000	63188000	chr1	63232000	63236000
chr1	63188000	63192000	chr1	63312000	63316000
chr1	63190000	63200000	chr1	63440000	63450000
chr1	63220000	63220400	chr1	63225200	63225600
chr1	63276000	63280000	chr1	63308000	63312000
chr1	63380000	63390000	chr1	64390000	64400000
chr1	63380000	63400000	chr1	64040000	64060000
chr1	63380000	63400000	chr1	64500000	64520000
chr1	63400000	63404000	chr1	63656000	63660000
chr1	63400000	63410000	chr1	63600000	63610000
chr1	63404000	63408000	chr1	63532000	63536000
chr1	63447000	63447600	chr1	63457200	63457800
chr1	63538200	63538800	chr1	63543600	63544200
chr1	63640000	63660000	chr1	64880000	64900000
chr1	63660000	63670000	chr1	63940000	63950000
chr1	63660000	63670000	chr1	64450000	64460000
chr1	63660000	63670000	chr1	64700000	64710000
chr1	63660000	63670000	chr1	65010000	65020000
chr1	63660000	63680000	chr1	64060000	64080000
chr1	63660000	63680000	chr1	65040000	65060000
chr1	63760000	63764000	chr1	64448000	64452000
chr1	63870000	63880000	chr1	64450000	64460000
chr1	63952000	63956000	chr1	64448000	64452000
chr1	63996000	63996600	chr1	64002000	64002600
chr1	64060000	64070000	chr1	64440000	64450000
chr1	64120000	64124000	chr1	64300000	64304000
chr1	64140000	64160000	chr1	64420000	64440000
chr1	64170000	64180000	chr1	64400000	64410000
chr1	64198800	64199400	chr1	64204200	64204800
chr1	64228000	64232000	chr1	64292000	64296000
chr1	64245000	64245600	chr1	64250400	64251000
chr1	64496000	64500000	chr1	64520000	64524000
chr1	64519200	64519800	chr1	64524600	64525200
chr1	64534200	64534800	chr1	64541400	64542000
chr1	64540000	64544000	chr1	64564000	64568000
chr1	64584000	64588000	chr1	64608000	64612000
chr1	64610000	64620000	chr1	64700000	64710000
chr1	64610000	64620000	chr1	65000000	65010000
chr1	64610400	64611000	chr1	64615800	64616400
chr1	64616000	64618000	chr1	64734000	64736000
chr1	64620000	64630000	chr1	65170000	65180000
chr1	64626000	64628000	chr1	64648000	64650000
chr1	64692000	64694000	chr1	64734000	64736000
chr1	64700000	64720000	chr1	64980000	65000000
chr1	64700000	64720000	chr1	65180000	65200000
chr1	64710000	64720000	chr1	65000000	65010000
chr1	64712000	64714000	chr1	64918000	64920000
chr1	64720000	64730000	chr1	65170000	65180000
chr1	64734000	64736000	chr1	64916000	64918000
chr1	64736000	64738000	chr1	64984000	64986000
chr1	64740000	64760000	chr1	66720000	66740000
chr1	64744200	64744800	chr1	64751400	64752000
chr1	64780400	64780800	chr1	64793600	64794000
chr1	64820000	64840000	chr1	66760000	66780000
chr1	64860600	64861200	chr1	64866000	64866600
chr1	64987200	64987800	chr1	64992600	64993200
chr1	65001600	65002200	chr1	65007000	65007600
chr1	65050000	65060000	chr1	65170000	65180000
chr1	65112000	65116000	chr1	65172000	65176000
chr1	65196000	65200000	chr1	65256000	65260000
chr1	65220000	65230000	chr1	66720000	66730000
chr1	65260000	65270000	chr1	67010000	67020000
chr1	65280000	65290000	chr1	66830000	66840000
chr1	65300000	65310000	chr1	65390000	65400000
chr1	65300000	65320000	chr1	66380000	66400000
chr1	65310000	65320000	chr1	65550000	65560000
chr1	65310000	65320000	chr1	65650000	65660000
chr1	65310000	65320000	chr1	66100000	66110000
chr1	65330000	65340000	chr1	65970000	65980000
chr1	65340000	65360000	chr1	65900000	65920000
chr1	65640000	65660000	chr1	66040000	66060000
chr1	65640000	65660000	chr1	66600000	66620000
chr1	65820000	65840000	chr1	66020000	66040000
chr1	65880000	65900000	chr1	66620000	66640000
chr1	66110000	66120000	chr1	66410000	66420000
chr1	66110000	66120000	chr1	66650000	66660000
chr1	66110000	66120000	chr1	66830000	66840000
chr1	66110000	66120000	chr1	66930000	66940000
chr1	66120000	66130000	chr1	66450000	66460000
chr1	66420000	66440000	chr1	66640000	66660000
chr1	66440000	66460000	chr1	66840000	66860000
chr1	66460000	66470000	chr1	66650000	66660000
chr1	66460000	66470000	chr1	66830000	66840000
chr1	66700000	66710000	chr1	66820000	66830000
chr1	66704000	66705000	chr1	66714000	66715000
chr1	66712000	66716000	chr1	66744000	66748000
chr1	66720000	66740000	chr1	71600000	71620000
chr1	66820000	66840000	chr1	69100000	69120000
chr1	66840000	66860000	chr1	67020000	67040000
chr1	66860000	66870000	chr1	66990000	67000000
chr1	67050000	67060000	chr1	69130000	69140000
chr1	67160000	67180000	chr1	68280000	68300000
chr1	67160000	67180000	chr1	68680000	68700000
chr1	67160000	67180000	chr1	68880000	68900000
chr1	67170000	67180000	chr1	69130000	69140000
chr1	67180000	67190000	chr1	67480000	67490000
chr1	67180000	67200000	chr1	67820000	67840000
chr1	67180000	67200000	chr1	68100000	68120000
chr1	67640000	67650000	chr1	68040000	68050000
chr1	67640000	67650000	chr1	69120000	69130000
chr1	67800000	67810000	chr1	68040000	68050000
chr1	67840000	67860000	chr1	69120000	69140000
chr1	67936000	67940000	chr1	67968000	67972000
chr1	68100000	68110000	chr1	69130000	69140000
chr1	68100000	68120000	chr1	68700000	68720000
chr1	68120000	68140000	chr1	68460000	68480000
chr1	68460000	68480000	chr1	69100000	69120000
chr1	68720000	68740000	chr1	69100000	69120000
chr1	68750000	68760000	chr1	69120000	69130000
chr1	69230000	69240000	chr1	69480000	69490000
chr1	69230000	69240000	chr1	69670000	69680000
chr1	69230000	69240000	chr1	69770000	69780000
chr1	69240000	69260000	chr1	70020000	70040000
chr1	69370000	69380000	chr1	69760000	69770000
chr1	69652000	69656000	chr1	69676000	69680000
chr1	69780000	69800000	chr1	72100000	72120000
chr1	69790000	69800000	chr1	70020000	70030000
chr1	69790000	69800000	chr1	70260000	70270000
chr1	69790000	69800000	chr1	70750000	70760000
chr1	69790000	69800000	chr1	70800000	70810000
chr1	69790000	69800000	chr1	71030000	71040000
chr1	69800000	69820000	chr1	70460000	70480000
chr1	69800000	69820000	chr1	71260000	71280000
chr1	69800000	69820000	chr1	71500000	71520000
chr1	69832000	69836000	chr1	69860000	69864000
chr1	69840000	69860000	chr1	71780000	71800000
chr1	70240000	70260000	chr1	72100000	72120000
chr1	70260000	70280000	chr1	70960000	70980000
chr1	70260000	70280000	chr1	71260000	71280000
chr1	70270000	70280000	chr1	70760000	70770000
chr1	70270000	70280000	chr1	70870000	70880000
chr1	70270000	70280000	chr1	71010000	71020000
chr1	70270000	70280000	chr1	71510000	71520000
chr1	70780000	70790000	chr1	71010000	71020000
chr1	70780000	70790000	chr1	71520000	71530000
chr1	70780000	70800000	chr1	70960000	70980000
chr1	70800000	70820000	chr1	72080000	72100000
chr1	71036000	71040000	chr1	71060000	71064000
chr1	71040000	71050000	chr1	71540000	71550000
chr1	71050000	71060000	chr1	71640000	71650000
chr1	71060000	71080000	chr1	71520000	71540000
chr1	71060000	71080000	chr1	72400000	72420000
chr1	71090000	71100000	chr1	72150000	72160000
chr1	71180000	71190000	chr1	71510000	71520000
chr1	71280000	71290000	chr1	71520000	71530000
chr1	71280000	71300000	chr1	72100000	72120000
chr1	71290000	71300000	chr1	72120000	72130000
chr1	71540000	71550000	chr1	71800000	71810000
chr1	71560000	71570000	chr1	71650000	71660000
chr1	71566000	71568000	chr1	71610000	71612000
chr1	71589000	71590000	chr1	71599000	71600000
chr1	71596000	71598000	chr1	71638000	71640000
chr1	71600000	71620000	chr1	74260000	74280000
chr1	71610000	71620000	chr1	72330000	72340000
chr1	71620000	71640000	chr1	72140000	72160000
chr1	71620000	71640000	chr1	75500000	75520000
chr1	71640000	71660000	chr1	72600000	72620000
chr1	71650000	71660000	chr1	72830000	72840000
chr1	71652000	71656000	chr1	72212000	72216000
chr1	71654000	71655000	chr1	71672000	71673000
chr1	71655000	71656000	chr1	71668000	71669000
chr1	71660000	71670000	chr1	72130000	72140000
chr1	71680000	71690000	chr1	71770000	71780000
chr1	71680000	71690000	chr1	71890000	71900000
chr1	71680000	71690000	chr1	72000000	72010000
chr1	71756400	71757000	chr1	71763000	71763600
chr1	71870000	71880000	chr1	72110000	72120000
chr1	71880000	71900000	chr1	73780000	73800000
chr1	71884200	71884800	chr1	71889600	71890200
chr1	71938200	71938800	chr1	71943600	71944200
chr1	71980000	72000000	chr1	72480000	72500000
chr1	72188000	72189000	chr1	72199000	72200000
chr1	72210000	72220000	chr1	75510000	75520000
chr1	72212800	72213200	chr1	72219600	72220000
chr1	72220000	72224000	chr1	72812000	72816000
chr1	72220000	72230000	chr1	74390000	74400000
chr1	72224000	72226000	chr1	72308000	72310000
chr1	72227000	72228000	chr1	72244000	72245000
chr1	72227000	72228000	chr1	72254000	72255000
chr1	72240000	72250000	chr1	74810000	74820000
chr1	72256000	72258000	chr1	72306000	72308000
chr1	72260000	72262000	chr1	72280000	72282000
chr1	72260000	72280000	chr1	74840000	74860000
chr1	72285600	72286200	chr1	72291000	72291600
chr1	72300000	72310000	chr1	72580000	72590000
chr1	72300000	72310000	chr1	72690000	72700000
chr1	72300000	72310000	chr1	72840000	72850000
chr1	72300000	72310000	chr1	74240000	74250000
chr1	72300000	72320000	chr1	74680000	74700000
chr1	72308000	72312000	chr1	72712000	72716000
chr1	72320000	72324000	chr1	72352000	72356000
chr1	72360000	72380000	chr1	72600000	72620000
chr1	72367800	72368400	chr1	72373200	72373800
chr1	72384000	72388000	chr1	72852000	72856000
chr1	72405000	72405600	chr1	72414600	72415200
chr1	72405600	72406200	chr1	72412200	72412800
chr1	72420000	72424000	chr1	72856000	72860000
chr1	72420000	72430000	chr1	73840000	73850000
chr1	72440000	72460000	chr1	73260000	73280000
chr1	72459000	72460000	chr1	72469000	72470000
chr1	72490000	72500000	chr1	74160000	74170000
chr1	72498000	72498400	chr1	72503600	72504000
chr1	72580000	72590000	chr1	72850000	72860000
chr1	72580000	72600000	chr1	74660000	74680000
chr1	72582000	72584000	chr1	72710000	72712000
chr1	72584400	72585000	chr1	72589800	72590400
chr1	72590000	72600000	chr1	72680000	72690000
chr1	72592000	72596000	chr1	72628000	72632000
chr1	72601200	72601800	chr1	72606600	72607200
chr1	72615000	72615600	chr1	72620400	72621000
chr1	72636000	72640000	chr1	72856000	72860000
chr1	72640000	72642000	chr1	72710000	72712000
chr1	72656000	72660000	chr1	72692000	72696000
chr1	72680000	72682000	chr1	72700000	72702000
chr1	72680000	72700000	chr1	73840000	73860000
chr1	72718000	72719000	chr1	72826000	72827000
chr1	72720000	72730000	chr1	72850000	72860000
chr1	72730000	72740000	chr1	72960000	72970000
chr1	72730000	72740000	chr1	73830000	73840000
chr1	72732000	72736000	chr1	72768000	72772000
chr1	72740000	72750000	chr1	73050000	73060000
chr1	72740000	72750000	chr1	73110000	73120000
chr1	72740000	72750000	chr1	73270000	73280000
chr1	72750000	72760000	chr1	73630000	73640000
chr1	72750000	72760000	chr1	74060000	74070000
chr1	72760000	72770000	chr1	74090000	74100000
chr1	72780000	72780600	chr1	72798000	72798600
chr1	72791400	72792000	chr1	72804600	72805200
chr1	72798600	72799200	chr1	72804600	72805200
chr1	72800000	72820000	chr1	74360000	74380000
chr1	72800000	72820000	chr1	74820000	74840000
chr1	72800000	72820000	chr1	75520000	75540000
chr1	72806400	72806800	chr1	72824400	72824800
chr1	72810000	72820000	chr1	74380000	74390000
chr1	72814000	72814400	chr1	72823600	72824000
chr1	72820000	72830000	chr1	75510000	75520000
chr1	72826000	72828000	chr1	72870000	72872000
chr1	72870000	72880000	chr1	73830000	73840000
chr1	72876000	72880000	chr1	72952000	72956000
chr1	72880000	72884000	chr1	73040000	73044000
chr1	72880000	72884000	chr1	73120000	73124000
chr1	72880000	72890000	chr1	73270000	73280000
chr1	72880000	72890000	chr1	73510000	73520000
chr1	72880000	72890000	chr1	73620000	73630000
chr1	72890000	72900000	chr1	73370000	73380000
chr1	72890000	72900000	chr1	73450000	73460000
chr1	72890000	72900000	chr1	73710000	73720000
chr1	72900000	72920000	chr1	73600000	73620000
chr1	72932000	72932400	chr1	72937200	72937600
chr1	72960000	72970000	chr1	74150000	74160000
chr1	72961200	72961600	chr1	72967200	72967600
chr1	73020000	73020600	chr1	73025400	73026000
chr1	73030000	73040000	chr1	73820000	73830000
chr1	73220000	73230000	chr1	74160000	74170000
chr1	73240000	73260000	chr1	73800000	73820000
chr1	73260000	73270000	chr1	73610000	73620000
chr1	73270000	73280000	chr1	73810000	73820000
chr1	73360000	73370000	chr1	74040000	74050000
chr1	73360000	73370000	chr1	74160000	74170000
chr1	73370000	73380000	chr1	73820000	73830000
chr1	73480000	73500000	chr1	74660000	74680000
chr1	73498200	73498800	chr1	73503600	73504200
chr1	73500000	73510000	chr1	74160000	74170000
chr1	73520000	73530000	chr1	73820000	73830000
chr1	73620000	73630000	chr1	73810000	73820000
chr1	73650000	73660000	chr1	74160000	74170000
chr1	73830000	73830400	chr1	73835200	73835600
chr1	73902000	73903000	chr1	73997000	73998000
chr1	73903000	73904000	chr1	73986000	73987000
chr1	73904000	73908000	chr1	74128000	74132000
chr1	73904000	73908000	chr1	74192000	74196000
chr1	73910000	73920000	chr1	74080000	74090000
chr1	73910000	73920000	chr1	74350000	74360000
chr1	73920000	73940000	chr1	74100000	74120000
chr1	73920000	73940000	chr1	74720000	74740000
chr1	73926600	73927200	chr1	73986600	73987200
chr1	73930000	73940000	chr1	74740000	74750000
chr1	73988000	73989000	chr1	74125000	74126000
chr1	73988400	73988800	chr1	73995600	73996000
chr1	73995000	73996000	chr1	74081000	74082000
chr1	73997200	73997600	chr1	74025600	74026000
chr1	73998000	73999000	chr1	74125000	74126000
chr1	74020800	74021200	chr1	74039200	74039600
chr1	74026000	74026400	chr1	74036400	74036800
chr1	74036000	74040000	chr1	74124000	74128000
chr1	74083000	74084000	chr1	74124000	74125000
chr1	74090000	74100000	chr1	74360000	74370000
chr1	74090000	74100000	chr1	75510000	75520000
chr1	74097000	74098000	chr1	74124000	74125000
chr1	74099000	74100000	chr1	74109000	74110000
chr1	74100000	74110000	chr1	75410000	75420000
chr1	74120000	74140000	chr1	77440000	77460000
chr1	74139200	74139600	chr1	74144800	74145200
chr1	74205000	74206000	chr1	74390000	74391000
chr1	74206000	74207000	chr1	74362000	74363000
chr1	74207000	74208000	chr1	74287000	74288000
chr1	74212000	74214000	chr1	74232000	74234000
chr1	74236000	74237000	chr1	74389000	74390000
chr1	74236000	74238000	chr1	74332000	74334000
chr1	74238000	74239000	chr1	74284000	74285000
chr1	74240000	74241000	chr1	74252000	74253000
chr1	74257800	74258400	chr1	74263200	74263800
chr1	74260000	74280000	chr1	78460000	78480000
chr1	74270000	74280000	chr1	74590000	74600000
chr1	74280000	74290000	chr1	75200000	75210000
chr1	74286000	74287000	chr1	74331000	74332000
chr1	74287000	74288000	chr1	74302000	74303000
chr1	74290000	74300000	chr1	74380000	74390000
chr1	74300000	74320000	chr1	75500000	75520000
chr1	74312000	74313000	chr1	74362000	74363000
chr1	74313000	74314000	chr1	74390000	74391000
chr1	74316000	74317000	chr1	74330000	74331000
chr1	74332000	74333000	chr1	74389000	74390000
chr1	74340800	74341200	chr1	74353200	74353600
chr1	74368800	74369200	chr1	74375200	74375600
chr1	74387200	74387600	chr1	74396400	74396800
chr1	74390000	74400000	chr1	75210000	75220000
chr1	74390000	74400000	chr1	75400000	75410000
chr1	74390000	74400000	chr1	75510000	75520000
chr1	74396000	74398000	chr1	74506000	74508000
chr1	74400000	74401000	chr1	74413000	74414000
chr1	74421000	74421600	chr1	74426400	74427000
chr1	74430000	74440000	chr1	74690000	74700000
chr1	74437000	74438000	chr1	74448000	74449000
chr1	74452000	74456000	chr1	74488000	74492000
chr1	74470000	74480000	chr1	74570000	74580000
chr1	74484000	74488000	chr1	74692000	74696000
chr1	74500000	74510000	chr1	75520000	75530000
chr1	74508000	74512000	chr1	74580000	74584000
chr1	74535600	74536200	chr1	74541000	74541600
chr1	74548000	74552000	chr1	74744000	74748000
chr1	74589000	74590000	chr1	74599000	74600000
chr1	74590000	74600000	chr1	75190000	75200000
chr1	74600000	74610000	chr1	75300000	75310000
chr1	74630000	74640000	chr1	74740000	74750000
chr1	74640000	74660000	chr1	78460000	78480000
chr1	74680000	74684000	chr1	74700000	74704000
chr1	74684000	74688000	chr1	74748000	74752000
chr1	74706000	74706400	chr1	74712400	74712800
chr1	74713000	74714000	chr1	74759000	74760000
chr1	74740800	74741200	chr1	74748000	74748400
chr1	74763000	74764000	chr1	74807000	74808000
chr1	74764200	74764800	chr1	74770200	74770800
chr1	74771000	74772000	chr1	74950000	74951000
chr1	74771400	74772000	chr1	74899800	74900400
chr1	74772000	74773000	chr1	74792000	74793000
chr1	74772000	74773000	chr1	74804000	74805000
chr1	74772000	74773000	chr1	74856000	74857000
chr1	74780000	74790000	chr1	74880000	74890000
chr1	74784000	74784600	chr1	74899800	74900400
chr1	74784000	74785000	chr1	74950000	74951000
chr1	74785000	74786000	chr1	74806000	74807000
chr1	74787000	74788000	chr1	74859000	74860000
chr1	74790000	74800000	chr1	75390000	75400000
chr1	74790000	74800000	chr1	75490000	75500000
chr1	74793000	74794000	chr1	74950000	74951000
chr1	74800000	74820000	chr1	75440000	75460000
chr1	74803000	74804000	chr1	74883000	74884000
chr1	74803000	74804000	chr1	74950000	74951000
chr1	74805000	74806000	chr1	74856000	74857000
chr1	74808000	74809000	chr1	74823000	74824000
chr1	74820000	74840000	chr1	77460000	77480000
chr1	74825000	74826000	chr1	74855000	74856000
chr1	74835000	74836000	chr1	74849000	74850000
chr1	74854000	74856000	chr1	74950000	74952000
chr1	74855000	74856000	chr1	74900000	74901000
chr1	74856000	74857000	chr1	74884000	74885000
chr1	74860000	74880000	chr1	78200000	78220000
chr1	74883000	74884000	chr1	74951000	74952000
chr1	74884000	74885000	chr1	74900000	74901000
chr1	74890000	74900000	chr1	78200000	78210000
chr1	74894000	74895000	chr1	74950000	74951000
chr1	74894000	74895000	chr1	75016000	75017000
chr1	74900000	74910000	chr1	75420000	75430000
chr1	74905000	74906000	chr1	74926000	74927000
chr1	74926000	74927000	chr1	75016000	75017000
chr1	74927000	74928000	chr1	74946000	74947000
chr1	74930000	74940000	chr1	75270000	75280000
chr1	74949000	74950000	chr1	75000000	75001000
chr1	74949000	74950000	chr1	75016000	75017000
chr1	74949000	74950000	chr1	75142000	75143000
chr1	74949200	74949600	chr1	74964000	74964400
chr1	74964000	74965000	chr1	75017000	75018000
chr1	74965000	74966000	chr1	75000000	75001000
chr1	74972400	74973000	chr1	74977800	74978400
chr1	75018000	75018600	chr1	75023400	75024000
chr1	75126000	75126400	chr1	75133600	75134000
chr1	75130800	75131200	chr1	75141600	75142000
chr1	75142000	75143000	chr1	75209000	75210000
chr1	75142000	75143000	chr1	75252000	75253000
chr1	75143000	75144000	chr1	75168000	75169000
chr1	75143000	75144000	chr1	75179000	75180000
chr1	75168000	75169000	chr1	75210000	75211000
chr1	75168000	75169000	chr1	75253000	75254000
chr1	75170000	75171000	chr1	75190000	75191000
chr1	75176000	75180000	chr1	75480000	75484000
chr1	75181000	75182000	chr1	75209000	75210000
chr1	75181000	75182000	chr1	75253000	75254000
chr1	75184000	75188000	chr1	75312000	75316000
chr1	75192000	75193000	chr1	75218000	75219000
chr1	75193000	75194000	chr1	75209000	75210000
chr1	75210000	75211000	chr1	75252000	75253000
chr1	75210000	75211000	chr1	75263000	75264000
chr1	75210000	75220000	chr1	77470000	77480000
chr1	75219000	75220000	chr1	75252000	75253000
chr1	75220000	75221000	chr1	75233000	75234000
chr1	75220000	75221000	chr1	75263000	75264000
chr1	75220000	75230000	chr1	75480000	75490000
chr1	75236000	75237000	chr1	75264000	75265000
chr1	75237000	75238000	chr1	75249000	75250000
chr1	75252000	75253000	chr1	75467000	75468000
chr1	75253000	75254000	chr1	75316000	75317000
chr1	75254000	75255000	chr1	75290000	75291000
chr1	75263000	75264000	chr1	75478000	75479000
chr1	75294000	75295000	chr1	75311000	75312000
chr1	75295000	75296000	chr1	75467000	75468000
chr1	75317000	75318000	chr1	75478000	75479000
chr1	75318000	75318600	chr1	75343200	75343800
chr1	75320000	75330000	chr1	77470000	77480000
chr1	75320000	75340000	chr1	79740000	79760000
chr1	75340000	75350000	chr1	75460000	75470000
chr1	75343000	75344000	chr1	75425000	75426000
chr1	75344000	75345000	chr1	75381000	75382000
chr1	75346000	75347000	chr1	75359000	75360000
chr1	75350000	75360000	chr1	75570000	75580000
chr1	75362000	75363000	chr1	75379000	75380000
chr1	75371000	75372000	chr1	75467000	75468000
chr1	75380000	75390000	chr1	78200000	78210000
chr1	75381600	75382000	chr1	75448800	75449200
chr1	75383000	75384000	chr1	75398000	75399000
chr1	75388000	75389000	chr1	75423000	75424000
chr1	75399000	75400000	chr1	75467000	75468000
chr1	75399200	75399600	chr1	75446000	75446400
chr1	75400000	75404000	chr1	75552000	75556000
chr1	75402000	75403000	chr1	75422000	75423000
chr1	75415000	75416000	chr1	75467000	75468000
chr1	75426000	75427000	chr1	75467000	75468000
chr1	75427000	75428000	chr1	75446000	75447000
chr1	75446000	75447000	chr1	75467000	75468000
chr1	75446000	75447000	chr1	75559000	75560000
chr1	75458000	75459000	chr1	75475000	75476000
chr1	75477000	75478000	chr1	75597000	75598000
chr1	75478000	75479000	chr1	75520000	75521000
chr1	75479000	75480000	chr1	75547000	75548000
chr1	75480000	75490000	chr1	75570000	75580000
chr1	75488000	75489000	chr1	75504000	75505000
chr1	75500000	75510000	chr1	77480000	77490000
chr1	75500000	75520000	chr1	80320000	80340000
chr1	75507000	75508000	chr1	75558000	75559000
chr1	75528000	75529000	chr1	75543000	75544000
chr1	75546800	75547200	chr1	75558800	75559200
chr1	75560000	75561000	chr1	75596000	75597000
chr1	75580000	75600000	chr1	78640000	78660000
chr1	75590000	75590400	chr1	75596800	75597200
chr1	75600000	75620000	chr1	78440000	78460000
chr1	75612000	75616000	chr1	75644000	75648000
chr1	75620000	75640000	chr1	78160000	78180000
chr1	75640000	75650000	chr1	77930000	77940000
chr1	75640000	75660000	chr1	77480000	77500000
chr1	75650000	75660000	chr1	75790000	75800000
chr1	75650000	75660000	chr1	76030000	76040000
chr1	75650000	75660000	chr1	76150000	76160000
chr1	75650000	75660000	chr1	76720000	76730000
chr1	75650000	75660000	chr1	77500000	77510000
chr1	75652000	75656000	chr1	75924000	75928000
chr1	75660000	75680000	chr1	75840000	75860000
chr1	75660000	75680000	chr1	77920000	77940000
chr1	75666000	75666600	chr1	75671400	75672000
chr1	75680000	75700000	chr1	76460000	76480000
chr1	75780000	75790000	chr1	77920000	77930000
chr1	75790000	75800000	chr1	77500000	77510000
chr1	75820000	75840000	chr1	78360000	78380000
chr1	75920000	75930000	chr1	77520000	77530000
chr1	75920000	75930000	chr1	77920000	77930000
chr1	75920000	75940000	chr1	77060000	77080000
chr1	75940000	75960000	chr1	76260000	76280000
chr1	75940000	75960000	chr1	76500000	76520000
chr1	75940000	75960000	chr1	76660000	76680000
chr1	76480000	76500000	chr1	78340000	78360000
chr1	76540000	76550000	chr1	77560000	77570000
chr1	76700000	76720000	chr1	77560000	77580000
chr1	76700000	76720000	chr1	78340000	78360000
chr1	76940000	76950000	chr1	77540000	77550000
chr1	76940000	76960000	chr1	77880000	77900000
chr1	76940000	76960000	chr1	78340000	78360000
chr1	77000000	77020000	chr1	77860000	77880000
chr1	77055000	77055600	chr1	77060400	77061000
chr1	77120000	77140000	chr1	78340000	78360000
chr1	77160000	77180000	chr1	77520000	77540000
chr1	77184000	77188000	chr1	77512000	77516000
chr1	77318400	77319000	chr1	77323800	77324400
chr1	77380000	77390000	chr1	77500000	77510000
chr1	77400000	77420000	chr1	78380000	78400000
chr1	77440000	77444000	chr1	77504000	77508000
chr1	77501000	77502000	chr1	77512000	77513000
chr1	77528000	77532000	chr1	77548000	77552000
chr1	77550000	77560000	chr1	77920000	77930000
chr1	77560000	77570000	chr1	77720000	77730000
chr1	77580000	77600000	chr1	77900000	77920000
chr1	77940000	77944000	chr1	78420000	78424000
chr1	77944000	77948000	chr1	77972000	77976000
chr1	77970000	77980000	chr1	78190000	78200000
chr1	77970000	77980000	chr1	78310000	78320000
chr1	77970000	77980000	chr1	78410000	78420000
chr1	78060000	78080000	chr1	78860000	78880000
chr1	78132000	78136000	chr1	78172000	78176000
chr1	78190000	78190400	chr1	78196000	78196400
chr1	78202000	78203000	chr1	78216000	78217000
chr1	78210000	78220000	chr1	78310000	78320000
chr1	78210000	78220000	chr1	78410000	78420000
chr1	78286200	78286800	chr1	78291600	78292200
chr1	78310000	78320000	chr1	78410000	78420000
chr1	78312000	78312400	chr1	78318000	78318400
chr1	78440000	78444000	chr1	78476000	78480000
chr1	78460000	78470000	chr1	80270000	80280000
chr1	78460000	78480000	chr1	82880000	82900000
chr1	78520000	78540000	chr1	78700000	78720000
chr1	78520000	78540000	chr1	78880000	78900000
chr1	78520000	78540000	chr1	79140000	79160000
chr1	78520000	78540000	chr1	79380000	79400000
chr1	78520000	78540000	chr1	79680000	79700000
chr1	78530000	78540000	chr1	78670000	78680000
chr1	78530000	78540000	chr1	78840000	78850000
chr1	78540000	78550000	chr1	79180000	79190000
chr1	78540000	78550000	chr1	79440000	79450000
chr1	78540000	78550000	chr1	79670000	79680000
chr1	78550000	78560000	chr1	79100000	79110000
chr1	78560000	78580000	chr1	82300000	82320000
chr1	78576800	78577600	chr1	78587200	78588000
chr1	78604000	78606000	chr1	78656000	78658000
chr1	78634800	78635400	chr1	78642000	78642600
chr1	78650400	78651000	chr1	78655800	78656400
chr1	78659400	78660000	chr1	78668400	78669000
chr1	78660000	78680000	chr1	80280000	80300000
chr1	78664000	78668000	chr1	78696000	78700000
chr1	78710000	78720000	chr1	79680000	79690000
chr1	78730000	78740000	chr1	78840000	78850000
chr1	78732000	78732600	chr1	78737400	78738000
chr1	78740000	78750000	chr1	79070000	79080000
chr1	78740000	78750000	chr1	79430000	79440000
chr1	78760000	78780000	chr1	78940000	78960000
chr1	78760000	78780000	chr1	79380000	79400000
chr1	78780000	78800000	chr1	80080000	80100000
chr1	79400000	79420000	chr1	80100000	80120000
chr1	79420000	79440000	chr1	79620000	79640000
chr1	79430000	79440000	chr1	79680000	79690000
chr1	79440000	79450000	chr1	79580000	79590000
chr1	79576000	79580000	chr1	79676000	79680000
chr1	79615200	79615800	chr1	79621200	79621800
chr1	79626000	79628000	chr1	79684000	79686000
chr1	79760000	79770000	chr1	80340000	80350000
chr1	79780000	79790000	chr1	80160000	80170000
chr1	79780000	79790000	chr1	80400000	80410000
chr1	79784000	79788000	chr1	79856000	79860000
chr1	79788000	79792000	chr1	80104000	80108000
chr1	79790000	79800000	chr1	80510000	80520000
chr1	79840000	79860000	chr1	81240000	81260000
chr1	80180000	80190000	chr1	80510000	80520000
chr1	80180000	80190000	chr1	80730000	80740000
chr1	80180000	80190000	chr1	81290000	81300000
chr1	80190000	80200000	chr1	80410000	80420000
chr1	80260000	80280000	chr1	82700000	82720000
chr1	80280000	80300000	chr1	82880000	82900000
chr1	80300000	80320000	chr1	82300000	82320000
chr1	80312000	80316000	chr1	80336000	80340000
chr1	80397000	80397600	chr1	80402400	80403000
chr1	80410000	80420000	chr1	80500000	80510000
chr1	80500000	80510000	chr1	81280000	81290000
chr1	80540000	80560000	chr1	80720000	80740000
chr1	80540000	80560000	chr1	81260000	81280000
chr1	80628000	80629000	chr1	80639000	80640000
chr1	80632000	80636000	chr1	80660000	80664000
chr1	80730000	80740000	chr1	81280000	81290000
chr1	80748000	80748600	chr1	80753400	80754000
chr1	80760000	80770000	chr1	82300000	82310000
chr1	80820000	80840000	chr1	81260000	81280000
chr1	80820000	80840000	chr1	82440000	82460000
chr1	80830000	80840000	chr1	81280000	81290000
chr1	80932000	80936000	chr1	80956000	80960000
chr1	81070000	81080000	chr1	81250000	81260000
chr1	81310000	81320000	chr1	81510000	81520000
chr1	81310000	81320000	chr1	82290000	82300000
chr1	81310000	81320000	chr1	82440000	82450000
chr1	81310000	81320000	chr1	82540000	82550000
chr1	81310000	81320000	chr1	82640000	82650000
chr1	81320000	81340000	chr1	82460000	82480000
chr1	81336000	81340000	chr1	81368000	81372000
chr1	81340000	81360000	chr1	81920000	81940000
chr1	81540000	81560000	chr1	82240000	82260000
chr1	81560000	81570000	chr1	82490000	82500000
chr1	81560000	81580000	chr1	82460000	82480000
chr1	81590000	81600000	chr1	82290000	82300000
chr1	82100000	82120000	chr1	82460000	82480000
chr1	82284000	82284400	chr1	82290000	82290400
chr1	82294000	82296000	chr1	82314000	82316000
chr1	82300000	82320000	chr1	84640000	84660000
chr1	82320000	82330000	chr1	82730000	82740000
chr1	82330000	82340000	chr1	82430000	82440000
chr1	82332000	82332600	chr1	82338000	82338600
chr1	82437000	82437600	chr1	82442400	82443000
chr1	82492000	82496000	chr1	82524000	82528000
chr1	82540000	82560000	chr1	82720000	82740000
chr1	82550000	82560000	chr1	82640000	82650000
chr1	82550000	82560000	chr1	82760000	82770000
chr1	82560000	82570000	chr1	82980000	82990000
chr1	82560000	82570000	chr1	83080000	83090000
chr1	82560000	82580000	chr1	83700000	83720000
chr1	82572000	82574000	chr1	82640000	82642000
chr1	82732000	82736000	chr1	82756000	82760000
chr1	82780000	82790000	chr1	83170000	83180000
chr1	82780000	82790000	chr1	83710000	83720000
chr1	82780000	82800000	chr1	83000000	83020000
chr1	82787600	82788000	chr1	82794000	82794400
chr1	82788000	82790000	chr1	83076000	83078000
chr1	82790000	82800000	chr1	82980000	82990000
chr1	82800000	82804000	chr1	82912000	82916000
chr1	82811400	82812000	chr1	82816800	82817400
chr1	82830000	82840000	chr1	84890000	84900000
chr1	82840000	82860000	chr1	86060000	86080000
chr1	82842000	82843000	chr1	82853000	82854000
chr1	82860000	82880000	chr1	84720000	84740000
chr1	82868000	82872000	chr1	82900000	82904000
chr1	82880000	82890000	chr1	84740000	84750000
chr1	82930000	82940000	chr1	83060000	83070000
chr1	83060000	83070000	chr1	83710000	83720000
chr1	83070000	83080000	chr1	83160000	83170000
chr1	83140000	83160000	chr1	84600000	84620000
chr1	83140000	83160000	chr1	84920000	84940000
chr1	83180000	83190000	chr1	83710000	83720000
chr1	83180000	83200000	chr1	84440000	84460000
chr1	83200000	83220000	chr1	84060000	84080000
chr1	83220000	83224000	chr1	83716000	83720000
chr1	83360000	83370000	chr1	83700000	83710000
chr1	83729400	83730000	chr1	83734800	83735400
chr1	83730000	83740000	chr1	84580000	84590000
chr1	83740000	83750000	chr1	84100000	84110000
chr1	83740000	83750000	chr1	84280000	84290000
chr1	83740000	83750000	chr1	84460000	84470000
chr1	83760000	83780000	chr1	84920000	84940000
chr1	83860800	83861400	chr1	83866200	83866800
chr1	84120000	84130000	chr1	84460000	84470000
chr1	84120000	84140000	chr1	84640000	84660000
chr1	84130000	84140000	chr1	84280000	84290000
chr1	84130000	84140000	chr1	84680000	84690000
chr1	84170000	84180000	chr1	84910000	84920000
chr1	84184200	84184800	chr1	84189600	84190200
chr1	84410000	84420000	chr1	84680000	84690000
chr1	84410000	84420000	chr1	84920000	84930000
chr1	84480000	84500000	chr1	84660000	84680000
chr1	84520000	84530000	chr1	84680000	84690000
chr1	84520800	84521400	chr1	84526200	84526800
chr1	84540000	84550000	chr1	84910000	84920000
chr1	84628000	84632000	chr1	84896000	84900000
chr1	84632000	84636000	chr1	84692000	84696000
chr1	84640000	84660000	chr1	85780000	85800000
chr1	84700000	84710000	chr1	84890000	84900000
chr1	84714000	84714600	chr1	84719400	84720000
chr1	84732000	84734000	chr1	84886000	84888000
chr1	84736000	84740000	chr1	84828000	84832000
chr1	84744000	84745000	chr1	84758000	84759000
chr1	84760000	84780000	chr1	86080000	86100000
chr1	84839000	84840000	chr1	84868000	84869000
chr1	84839000	84840000	chr1	84881000	84882000
chr1	84841200	84841800	chr1	84846600	84847200
chr1	84861600	84862200	chr1	84867000	84867600
chr1	84891000	84892000	chr1	84934000	84935000
chr1	84892400	84892800	chr1	84899600	84900000
chr1	84912000	84912600	chr1	84921600	84922200
chr1	84940000	84944000	chr1	84980000	84984000
chr1	84980000	84990000	chr1	85110000	85120000
chr1	85080000	85100000	chr1	85600000	85620000
chr1	85270000	85280000	chr1	85600000	85610000
chr1	85560000	85570000	chr1	86000000	86010000
chr1	85570000	85580000	chr1	85740000	85750000
chr1	85670000	85680000	chr1	85990000	86000000
chr1	85740000	85750000	chr1	86010000	86020000
chr1	85764000	85764600	chr1	85769400	85770000
chr1	85804000	85808000	chr1	85836000	85840000
chr1	85840000	85850000	chr1	86010000	86020000
chr1	85844400	85845000	chr1	85850400	85851000
chr1	85852000	85856000	chr1	85928000	85932000
chr1	85852000	85856000	chr1	86056000	86060000
chr1	85860000	85880000	chr1	88140000	88160000
chr1	85864000	85865000	chr1	85878000	85879000
chr1	85896000	85896600	chr1	85901400	85902000
chr1	85900000	85904000	chr1	85924000	85928000
chr1	85920000	85930000	chr1	86260000	86270000
chr1	85920000	85930000	chr1	86560000	86570000
chr1	85930000	85940000	chr1	86150000	86160000
chr1	85930000	85940000	chr1	86410000	86420000
chr1	85935000	85936000	chr1	86008000	86009000
chr1	85935000	85936000	chr1	86020000	86021000
chr1	85935000	85936000	chr1	86059000	86060000
chr1	85984200	85984800	chr1	85989600	85990200
chr1	86000400	86001000	chr1	86005800	86006400
chr1	86034000	86035000	chr1	86045000	86046000
chr1	86040000	86060000	chr1	89900000	89920000
chr1	86047000	86048000	chr1	86057000	86058000
chr1	86060000	86064000	chr1	86304000	86308000
chr1	86060000	86070000	chr1	86150000	86160000
chr1	86060000	86070000	chr1	86350000	86360000
chr1	86060000	86070000	chr1	86560000	86570000
chr1	86070000	86072000	chr1	86090000	86092000
chr1	86080000	86084000	chr1	86128000	86132000
chr1	86080000	86100000	chr1	87340000	87360000
chr1	86100000	86120000	chr1	87720000	87740000
chr1	86100000	86120000	chr1	87940000	87960000
chr1	86135400	86136000	chr1	86140800	86141400
chr1	86160000	86170000	chr1	86560000	86570000
chr1	86160000	86180000	chr1	86340000	86360000
chr1	86179000	86180000	chr1	86310000	86311000
chr1	86180000	86190000	chr1	86330000	86340000
chr1	86206400	86206800	chr1	86214000	86214400
chr1	86214000	86215000	chr1	86339000	86340000
chr1	86228400	86229000	chr1	86233800	86234400
chr1	86246000	86246400	chr1	86257200	86257600
chr1	86280000	86300000	chr1	89080000	89100000
[truncated: 69,846 more rows]

## Sheet: Table.S8
Supplementary Table 8. Cohesin loops called by Chromosight using Micro-C data at 4-kb resolution
Left loop anchor coordinates			Right loop anchor coordinates
Chr_L	Start_L	End_L	Chr_R	Start_R	End_R	bin_L	bin_R	score	pvalue	qvalue
chr1	4492048	4492480	chr1	4768227	4769029	1123	1192	0.563881	0
chr1	4492048	4492480	chr1	4769705	4770475	1123	1192	0.563881	0
chr1	4492048	4492480	chr1	5017806	5018338	1123	1254	0.505032	0
chr1	4492048	4492480	chr1	5022626	5023152	1123	1255	0.509354	0
chr1	4492961	4493381	chr1	4768227	4769029	1123	1192	0.563881	0
chr1	4492961	4493381	chr1	4769705	4770475	1123	1192	0.563881	0
chr1	4492961	4493381	chr1	5017806	5018338	1123	1254	0.505032	0
chr1	4492961	4493381	chr1	5022626	5023152	1123	1255	0.509354	0
chr1	4493457	4493806	chr1	4768227	4769029	1123	1192	0.563881	0
chr1	4493457	4493806	chr1	4769705	4770475	1123	1192	0.563881	0
chr1	4493457	4493806	chr1	5017806	5018338	1123	1254	0.505032	0
chr1	4493457	4493806	chr1	5022626	5023152	1123	1255	0.509354	0
chr1	5915051	5915905	chr1	6143791	6144326	1478	1535	0.501383	0
chr1	5916841	5917670	chr1	6143791	6144326	1479	1535	0.508503	0
chr1	5917805	5918142	chr1	6143791	6144326	1479	1535	0.508503	0
chr1	9572995	9573862	chr1	9696788	9697149	2393	2424	0.547248	0
chr1	9572995	9573862	chr1	9702964	9703535	2393	2425	0.585129	0
chr1	12698970	12699564	chr1	12834450	12835079	3174	3208	0.625247	0
chr1	12698970	12699564	chr1	12835814	12837469	3174	3208	0.660617	0
chr1	12698970	12699564	chr1	12842529	12843042	3174	3210	0.578011	0
chr1	12701464	12702264	chr1	12834450	12835079	3175	3208	0.647406	0
chr1	12701464	12702264	chr1	12835814	12837469	3175	3208	0.682024	0
chr1	12701464	12702264	chr1	12842529	12843042	3175	3210	0.585289	0
chr1	12863966	12864676	chr1	12990003	12990738	3215	3247	0.501508	0
chr1	12863966	12864676	chr1	13050035	13050723	3215	3262	0.524741	0
chr1	12863966	12864676	chr1	13132078	13132531	3215	3283	0.698475	0
chr1	12863966	12864676	chr1	13133325	13133720	3215	3283	0.698475	0
chr1	12863966	12864676	chr1	13134071	13134832	3215	3283	0.698475	0
chr1	12863966	12864676	chr1	13138182	13138671	3215	3284	0.692754	0
chr1	12863966	12864676	chr1	13142723	13143367	3215	3285	0.600884	0
chr1	12865009	12865606	chr1	12990003	12990738	3216	3247	0.501508	0
chr1	12865009	12865606	chr1	13050035	13050723	3216	3262	0.524741	0
chr1	12865009	12865606	chr1	13132078	13132531	3216	3283	0.698475	0
chr1	12865009	12865606	chr1	13133325	13133720	3216	3283	0.698475	0
chr1	12865009	12865606	chr1	13134071	13134832	3216	3283	0.698475	0
chr1	12865009	12865606	chr1	13138182	13138671	3216	3284	0.692754	0
chr1	12865009	12865606	chr1	13142723	13143367	3216	3285	0.600884	0
chr1	13050035	13050723	chr1	13132078	13132531	3262	3283	0.748245	0
chr1	13050035	13050723	chr1	13133325	13133720	3262	3283	0.748245	0
chr1	13050035	13050723	chr1	13134071	13134832	3262	3283	0.748245	0
chr1	13050035	13050723	chr1	13138182	13138671	3262	3284	0.735659	0
chr1	13050035	13050723	chr1	13142723	13143367	3262	3285	0.665762	0
chr1	13050035	13050723	chr1	13227011	13227696	3262	3306	0.513798	0
chr1	13050035	13050723	chr1	13531059	13532016	3262	3382	0.512651	0
chr1	13051876	13052700	chr1	13132078	13132531	3262	3283	0.794863	0
chr1	13051876	13052700	chr1	13133325	13133720	3262	3283	0.794863	0
chr1	13051876	13052700	chr1	13134071	13134832	3262	3283	0.794863	0
chr1	13051876	13052700	chr1	13138182	13138671	3262	3284	0.782859	0
chr1	13051876	13052700	chr1	13142723	13143367	3262	3285	0.685528	0
chr1	13051876	13052700	chr1	13531059	13532016	3262	3382	0.511612	0
chr1	13142723	13143367	chr1	13531059	13532016	3285	3382	0.593193	0
chr1	13150921	13151769	chr1	13531059	13532016	3287	3382	0.718225	0
chr1	14738257	14738742	chr1	14862040	14862862	3684	3715	0.546399	0
chr1	14738257	14738742	chr1	14980187	14980790	3684	3745	0.508445	0
chr1	14739757	14740728	chr1	14862040	14862862	3684	3715	0.595673	0
chr1	14739757	14740728	chr1	14980187	14980790	3684	3745	0.528938	0
chr1	16798158	16798999	chr1	17123198	17123943	4199	4280	0.521166	0
chr1	17980546	17981207	chr1	18106062	18107267	4495	4526	0.524995	0
chr1	20306076	20306511	chr1	20513567	20514214	5076	5128	0.523305	0
chr1	20311345	20312017	chr1	20513567	20514214	5077	5128	0.59874	0
chr1	20933253	20933963	chr1	21161512	21162353	5233	5290	0.588548	0
chr1	20933253	20933963	chr1	21166064	21166700	5233	5291	0.502264	0
chr1	20933253	20933963	chr1	21218148	21219053	5233	5304	0.502971	0
chr1	20938873	20939737	chr1	21161512	21162353	5234	5290	0.67835	0
chr1	20938873	20939737	chr1	21166064	21166700	5234	5291	0.574731	0
chr1	20938873	20939737	chr1	21218148	21219053	5234	5304	0.555486	0
chr1	20940043	20940767	chr1	21161512	21162353	5235	5290	0.691437	0
chr1	20940043	20940767	chr1	21166064	21166700	5235	5291	0.588962	0
chr1	20940043	20940767	chr1	21218148	21219053	5235	5304	0.511652	0
chr1	20942939	20943540	chr1	21161512	21162353	5235	5290	0.691437	0
chr1	20942939	20943540	chr1	21166064	21166700	5235	5291	0.588962	0
chr1	20942939	20943540	chr1	21218148	21219053	5235	5304	0.511652	0
chr1	21166064	21166700	chr1	21271283	21272496	5291	5317	0.532349	0
chr1	21218148	21219053	chr1	21266743	21267202	5304	5316	0.628681	0
chr1	21218148	21219053	chr1	21271283	21272496	5304	5317	0.713508	0
chr1	23705390	23706165	chr1	23792630	23793321	5926	5948	0.544922	0
chr1	30771881	30772181	chr1	31153028	31153440	7692	7788	0.514575	0
chr1	30771881	30772181	chr1	31153827	31154553	7692	7788	0.514575	0
chr1	30778419	30779272	chr1	31153028	31153440	7694	7788	0.513181	0
chr1	30778419	30779272	chr1	31153827	31154553	7694	7788	0.513181	0
chr1	30780040	30780755	chr1	30943540	30943995	7695	7735	0.556989	0
chr1	31209983	31210759	chr1	31336937	31337751	7802	7834	0.580736	0
chr1	33663149	33663758	chr1	33739208	33739864	8415	8434	0.536143	0
chr1	33663149	33663758	chr1	33742744	33743356	8415	8435	0.560194	0
chr1	33672365	33672977	chr1	33739208	33739864	8418	8434	0.739994	0
chr1	33672365	33672977	chr1	33742744	33743356	8418	8435	0.766111	0
chr1	33672365	33672977	chr1	33749019	33749593	8418	8437	0.531414	0
chr1	33672365	33672977	chr1	33875620	33876162	8418	8468	0.566152	0
chr1	33892604	33893344	chr1	33964330	33965197	8473	8491	0.664164	0
chr1	33892604	33893344	chr1	33966168	33966860	8473	8491	0.664164	0
chr1	34005559	34006320	chr1	34164406	34165183	8501	8541	0.555294	0
chr1	34011024	34011367	chr1	34164406	34165183	8502	8541	0.523821	0
chr1	34218093	34218825	chr1	34409713	34410465	8554	8602	0.57849	0
chr1	34439861	34440207	chr1	34462763	34463282	8609	8615	0.537145	0
chr1	34510849	34511704	chr1	34602182	34602840	8627	8650	0.600786	0
chr1	34642056	34643119	chr1	34700505	34701157	8660	8675	0.587163	0
chr1	35726507	35727120	chr1	36134281	36135489	8931	9033	0.569743	0
chr1	35839113	35840178	chr1	36007758	36008288	8959	9001	0.515863	0
chr1	35839113	35840178	chr1	36010058	36011294	8959	9002	0.515863	0
chr1	35839113	35840178	chr1	36060773	36061930	8959	9015	0.515025	0
chr1	35839113	35840178	chr1	36062937	36063762	8959	9015	0.515025	0
chr1	35839113	35840178	chr1	36064468	36065548	8959	9016	0.670906	0
chr1	35839113	35840178	chr1	36067895	36068215	8959	9016	0.694297	0
chr1	35839113	35840178	chr1	36134281	36135489	8959	9033	0.777342	0
chr1	35846471	35846991	chr1	36007758	36008288	8961	9001	0.509329	0
chr1	35846471	35846991	chr1	36010058	36011294	8961	9002	0.509329	0
chr1	35846471	35846991	chr1	36064468	36065548	8961	9016	0.607978	0
chr1	35846471	35846991	chr1	36067895	36068215	8961	9016	0.62284	0
chr1	35846471	35846991	chr1	36134281	36135489	8961	9033	0.577445	0
chr1	36007758	36008288	chr1	36060773	36061930	9001	9015	0.691486	0
chr1	36007758	36008288	chr1	36062937	36063762	9001	9015	0.691486	0
chr1	36007758	36008288	chr1	36064468	36065548	9001	9016	0.676545	0
chr1	36007758	36008288	chr1	36067895	36068215	9001	9016	0.570968	0
chr1	36010058	36011294	chr1	36060773	36061930	9002	9015	0.691486	0
chr1	36010058	36011294	chr1	36062937	36063762	9002	9015	0.691486	0
chr1	36010058	36011294	chr1	36064468	36065548	9002	9016	0.676545	0
chr1	36010058	36011294	chr1	36067895	36068215	9002	9016	0.570968	0
chr1	36013515	36013853	chr1	36060773	36061930	9003	9015	0.736242	0
chr1	36013515	36013853	chr1	36062937	36063762	9003	9015	0.736242	0
chr1	36013515	36013853	chr1	36064468	36065548	9003	9016	0.69754	0
chr1	36013515	36013853	chr1	36067895	36068215	9003	9016	0.572006	0
chr1	36017004	36017638	chr1	36060773	36061930	9004	9015	0.679619	0
chr1	36017004	36017638	chr1	36062937	36063762	9004	9015	0.679619	0
chr1	36017004	36017638	chr1	36064468	36065548	9004	9016	0.608824	0
chr1	36321759	36322221	chr1	36492432	36492828	9080	9123	0.504093	0
chr1	36321759	36322221	chr1	36496843	36497144	9080	9124	0.60384	0
chr1	36321759	36322221	chr1	36501221	36501755	9080	9125	0.64068	0
chr1	36321759	36322221	chr1	36511260	36511728	9080	9127	0.614225	0
chr1	36321759	36322221	chr1	36513712	36514147	9080	9128	0.542627	0
chr1	36323978	36324526	chr1	36496843	36497144	9080	9124	0.534037	0
chr1	36323978	36324526	chr1	36501221	36501755	9080	9125	0.585272	0
chr1	36323978	36324526	chr1	36511260	36511728	9080	9127	0.527166	0
chr1	36546803	36548002	chr1	36615869	36616408	9136	9153	0.607403	0
chr1	36546803	36548002	chr1	36634815	36635438	9136	9158	0.577281	0
chr1	36546803	36548002	chr1	36683531	36684599	9136	9170	0.711127	0
chr1	36546803	36548002	chr1	36737212	36737816	9136	9184	0.526037	0
chr1	36546803	36548002	chr1	36744489	36745079	9136	9186	0.713196	0
chr1	36546803	36548002	chr1	36746344	36746904	9136	9186	0.713196	0
chr1	36784391	36785891	chr1	37132308	37132997	9196	9283	0.52986	0
chr1	36784391	36785891	chr1	37135087	37135698	9196	9283	0.52986	0
chr1	36784391	36785891	chr1	37236001	37236347	9196	9309	0.504431	0
chr1	36784391	36785891	chr1	37250282	37251260	9196	9312	0.682897	0
chr1	36784391	36785891	chr1	37258385	37258884	9196	9314	0.573642	0
chr1	36786214	36786881	chr1	37132308	37132997	9196	9283	0.52986	0
chr1	36786214	36786881	chr1	37135087	37135698	9196	9283	0.52986	0
chr1	36786214	36786881	chr1	37236001	37236347	9196	9309	0.504431	0
chr1	36786214	36786881	chr1	37250282	37251260	9196	9312	0.682897	0
chr1	36786214	36786881	chr1	37258385	37258884	9196	9314	0.573642	0
chr1	37272298	37273481	chr1	37401593	37402281	9318	9350	0.543677	0
chr1	37272298	37273481	chr1	37634486	37635242	9318	9408	0.731246	0
chr1	37272298	37273481	chr1	37635809	37636605	9318	9408	0.730829	0
chr1	37272298	37273481	chr1	37638945	37639630	9318	9409	0.730829	0
chr1	37448266	37448874	chr1	37634486	37635242	9362	9408	0.636878	0
chr1	37448266	37448874	chr1	37635809	37636605	9362	9408	0.649784	0
chr1	37448266	37448874	chr1	37638945	37639630	9362	9409	0.649784	0
chr1	37675392	37675782	chr1	37866940	37867554	9418	9466	0.568831	0
chr1	37678288	37678951	chr1	37866940	37867554	9419	9466	0.688466	0
chr1	37690601	37691146	chr1	37866940	37867554	9422	9466	0.683463	0
chr1	37901664	37902225	chr1	37985686	37986230	9475	9496	0.565933	0
chr1	37903097	37903731	chr1	37985686	37986230	9475	9496	0.565933	0
chr1	38185361	38186099	chr1	38787202	38788096	9546	9696	0.512518	0
chr1	38392856	38393407	chr1	38769755	38770321	9598	9692	0.515261	0
chr1	38834857	38835519	chr1	38934652	38935084	9708	9733	0.525789	0
chr1	38834857	38835519	chr1	38936600	38937340	9708	9734	0.529964	0
chr1	38856103	38856698	chr1	38934652	38935084	9714	9733	0.519183	0
chr1	38856103	38856698	chr1	38936600	38937340	9714	9734	0.506065	0
chr1	38862109	38862703	chr1	38934652	38935084	9715	9733	0.51126	0
chr1	39000913	39001849	chr1	39340522	39341204	9750	9835	0.648081	0
chr1	39000913	39001849	chr1	39344871	39345419	9750	9836	0.675171	0
chr1	39000913	39001849	chr1	39352717	39353145	9750	9838	0.612146	0
chr1	39000913	39001849	chr1	39362110	39362540	9750	9840	0.53111	0
chr1	39000913	39001849	chr1	39522378	39523052	9750	9880	0.667528	0
chr1	39000913	39001849	chr1	39527388	39527901	9750	9881	0.668935	0
chr1	39000913	39001849	chr1	39530126	39530832	9750	9882	0.61657	0
chr1	39010494	39011356	chr1	39192762	39193090	9752	9798	0.550421	0
chr1	39010494	39011356	chr1	39206914	39207376	9752	9801	0.532674	0
chr1	39010494	39011356	chr1	39210814	39211343	9752	9802	0.56082	0
chr1	39010494	39011356	chr1	39217528	39217991	9752	9804	0.515823	0
chr1	39010494	39011356	chr1	39230009	39230465	9752	9807	0.534765	0
chr1	39010494	39011356	chr1	39340522	39341204	9752	9835	0.625579	0
chr1	39010494	39011356	chr1	39344871	39345419	9752	9836	0.631815	0
chr1	39010494	39011356	chr1	39352717	39353145	9752	9838	0.553867	0
chr1	39010494	39011356	chr1	39522378	39523052	9752	9880	0.538449	0
chr1	39010494	39011356	chr1	39527388	39527901	9752	9881	0.535323	0
chr1	39206914	39207376	chr1	39340522	39341204	9801	9835	0.542754	0
chr1	39210814	39211343	chr1	39340522	39341204	9802	9835	0.517188	0
chr1	39391098	39391398	chr1	39522378	39523052	9847	9880	0.57892	0
chr1	39391098	39391398	chr1	39527388	39527901	9847	9881	0.585525	0
chr1	39391098	39391398	chr1	39530126	39530832	9847	9882	0.51259	0
chr1	39392012	39392828	chr1	39522378	39523052	9848	9880	0.524302	0
chr1	39392012	39392828	chr1	39527388	39527901	9848	9881	0.514944	0
chr1	39902793	39903323	chr1	39936430	39936997	9975	9984	0.633884	0
chr1	39911496	39911911	chr1	39936430	39936997	9977	9984	0.581097	0
chr1	40000835	40001321	chr1	40378344	40379412	10000	10094	0.512208	0
chr1	40002059	40002416	chr1	40378344	40379412	10000	10094	0.512208	0
chr1	40115135	40116045	chr1	40378344	40379412	10028	10094	0.643853	0
chr1	40115135	40116045	chr1	40379747	40380653	10028	10094	0.655674	0
chr1	40115135	40116045	chr1	40537492	40538019	10028	10134	0.504863	0
chr1	40115135	40116045	chr1	40544462	40545092	10028	10136	0.594655	0
chr1	40116104	40117006	chr1	40378344	40379412	10029	10094	0.610815	0
chr1	40116104	40117006	chr1	40379747	40380653	10029	10094	0.621102	0
chr1	40116104	40117006	chr1	40544462	40545092	10029	10136	0.59286	0
chr1	40378344	40379412	chr1	40544462	40545092	10094	10136	0.567436	0
chr1	40379747	40380653	chr1	40537492	40538019	10094	10134	0.517122	0
chr1	40379747	40380653	chr1	40544462	40545092	10094	10136	0.626091	0
chr1	40379747	40380653	chr1	40657870	40658447	10094	10164	0.513286	0
chr1	40579637	40580307	chr1	40768490	40769078	10144	10192	0.604695	0
chr1	42684658	42685255	chr1	42714266	42715063	10671	10678	0.581767	0
chr1	42686160	42686670	chr1	42714266	42715063	10671	10678	0.581767	0
chr1	42691137	42691860	chr1	42714266	42715063	10672	10678	0.589712	0
chr1	42914880	42915624	chr1	43051876	43052299	10728	10762	0.548079	0
chr1	42914880	42915624	chr1	43065710	43066511	10728	10766	0.727869	0
chr1	42914880	42915624	chr1	43110513	43111093	10728	10777	0.50636	0
chr1	42914880	42915624	chr1	43264208	43264991	10728	10816	0.502274	0
chr1	42914880	42915624	chr1	43269537	43270127	10728	10817	0.502528	0
chr1	43138181	43138763	chr1	43264208	43264991	10784	10816	0.718207	0
chr1	43138181	43138763	chr1	43269537	43270127	10784	10817	0.651035	0
chr1	43138181	43138763	chr1	43732034	43732558	10784	10933	0.506606	0
chr1	43138181	43138763	chr1	43737955	43738687	10784	10934	0.556261	0
chr1	43139510	43140247	chr1	43264208	43264991	10784	10816	0.718207	0
chr1	43139510	43140247	chr1	43269537	43270127	10784	10817	0.651035	0
chr1	43139510	43140247	chr1	43732034	43732558	10784	10933	0.506606	0
chr1	43139510	43140247	chr1	43737955	43738687	10784	10934	0.556261	0
chr1	43299361	43300017	chr1	43732034	43732558	10824	10933	0.501164	0
chr1	43299361	43300017	chr1	43737955	43738687	10824	10934	0.510094	0
chr1	43902696	43903309	chr1	44064422	44065142	10975	11016	0.501675	0
chr1	45431734	45432416	chr1	45765901	45766677	11357	11441	0.530848	0
chr1	45816847	45817289	chr1	46018208	46018836	11454	11504	0.535934	0
chr1	45816847	45817289	chr1	46022135	46022780	11454	11505	0.587482	0
chr1	45825078	45825665	chr1	46018208	46018836	11456	11504	0.63469	0
chr1	45825078	45825665	chr1	46022135	46022780	11456	11505	0.67109	0
chr1	50962170	50962948	chr1	51333505	51334696	12740	12833	0.516583	0
chr1	51357549	51357932	chr1	51596820	51597525	12839	12899	0.593621	0
chr1	51357549	51357932	chr1	51600275	51600913	12839	12900	0.591529	0
chr1	51458770	51459724	chr1	51596820	51597525	12864	12899	0.596721	0
chr1	51458770	51459724	chr1	51600275	51600913	12864	12900	0.566594	0
chr1	51465261	51465833	chr1	51596820	51597525	12866	12899	0.706707	0
chr1	51465261	51465833	chr1	51600275	51600913	12866	12900	0.643802	0
chr1	51466308	51467204	chr1	51596820	51597525	12866	12899	0.706707	0
chr1	51466308	51467204	chr1	51600275	51600913	12866	12900	0.643802	0
chr1	51638823	51639374	chr1	51998317	51999030	12909	12999	0.515615	0
chr1	51644290	51645121	chr1	51944591	51945458	12911	12986	0.503207	0
chr1	51644290	51645121	chr1	51998317	51999030	12911	12999	0.505511	0
chr1	51998317	51999030	chr1	52098619	52099492	12999	13024	0.644573	0
chr1	51998317	51999030	chr1	52100443	52100969	12999	13025	0.615432	0
chr1	52003490	52003885	chr1	52098619	52099492	13000	13024	0.783771	0
chr1	52003490	52003885	chr1	52100443	52100969	13000	13025	0.751587	0
chr1	52003978	52004882	chr1	52098619	52099492	13000	13024	0.792836	0
chr1	52003978	52004882	chr1	52100443	52100969	13000	13025	0.763282	0
chr1	53052964	53053781	chr1	53704058	53704607	13263	13426	0.511706	0
chr1	53052964	53053781	chr1	53706240	53706892	13263	13426	0.511706	0
chr1	53715350	53716057	chr1	53890060	53890946	13428	13472	0.617996	0
chr1	53715350	53716057	chr1	53909019	53909616	13428	13477	0.524999	0
chr1	53715350	53716057	chr1	53927393	53928228	13428	13481	0.527071	0
chr1	54665832	54666608	chr1	54979138	54979829	13666	13744	0.579182	0
chr1	54832504	54833347	chr1	54958477	54959017	13708	13739	0.532007	0
chr1	54832504	54833347	chr1	54979138	54979829	13708	13744	0.507517	0
chr1	55404170	55405071	chr1	55736133	55736974	13851	13934	0.610412	0
chr1	55404170	55405071	chr1	55755640	55756214	13851	13938	0.521505	0
chr1	56983987	56984664	chr1	57205354	57206131	14245	14301	0.576875	0
chr1	56991496	56992029	chr1	57205354	57206131	14247	14301	0.604803	0
chr1	56995046	56995444	chr1	57205354	57206131	14248	14301	0.608668	0
chr1	57423623	57424286	chr1	57949002	57949685	14355	14487	0.530446	0
chr1	57428740	57429615	chr1	57949002	57949685	14357	14487	0.553139	0
chr1	58156616	58157309	chr1	58268363	58268681	14539	14567	0.543047	0
chr1	58156616	58157309	chr1	58270893	58271675	14539	14567	0.543047	0
chr1	58769803	58770681	chr1	59142756	59143302	14692	14785	0.549267	0
chr1	58769803	58770681	chr1	59144444	59145044	14692	14786	0.56318	0
chr1	59243810	59244214	chr1	59608860	59609160	14810	14902	0.55305	0
chr1	59243810	59244214	chr1	59609505	59609805	14810	14902	0.55305	0
chr1	59243810	59244214	chr1	59613672	59614259	14810	14903	0.627372	0
chr1	59243810	59244214	chr1	59623136	59623796	14810	14905	0.591603	0
chr1	59247480	59248213	chr1	59608860	59609160	14811	14902	0.55305	0
chr1	59247480	59248213	chr1	59609505	59609805	14811	14902	0.55305	0
chr1	59247480	59248213	chr1	59613672	59614259	14811	14903	0.627372	0
chr1	59247480	59248213	chr1	59623136	59623796	14811	14905	0.591603	0
chr1	59883438	59884350	chr1	60000312	60000865	14970	15000	0.591628	0
chr1	60447051	60447532	chr1	60860179	60861187	15111	15215	0.557356	0
chr1	60530137	60530511	chr1	60857411	60857865	15132	15214	0.503282	0
chr1	60530137	60530511	chr1	60860179	60861187	15132	15215	0.56458	0
chr1	60534897	60535435	chr1	60860179	60861187	15133	15215	0.536574	0
chr1	60720040	60720699	chr1	60857411	60857865	15180	15214	0.555106	0
chr1	60720040	60720699	chr1	60860179	60861187	15180	15215	0.595444	0
chr1	62378311	62378809	chr1	62696691	62697461	15594	15674	0.512974	0
chr1	62717856	62718369	chr1	62819864	62821011	15679	15704	0.653406	0
chr1	62717856	62718369	chr1	62929373	62930165	15679	15732	0.635685	0
chr1	62722412	62723160	chr1	62819864	62821011	15680	15704	0.707046	0
chr1	62722412	62723160	chr1	62929373	62930165	15680	15732	0.667896	0
chr1	62786208	62786648	chr1	62929373	62930165	15696	15732	0.505265	0
chr1	63657819	63658518	chr1	64709780	64710439	15914	16177	0.542028	0
chr1	63659404	63660144	chr1	64709780	64710439	15914	16177	0.542028	0
chr1	63763049	63763764	chr1	64447854	64448723	15940	16111	0.563488	0
chr1	63953267	63953986	chr1	64447854	64448723	15988	16111	0.523158	0
chr1	64616921	64618088	chr1	64705188	64705716	16154	16176	0.607888	0
chr1	64616921	64618088	chr1	64709780	64710439	16154	16177	0.628947	0
chr1	64717415	64718161	chr1	64918777	64919398	16179	16229	0.532892	0
chr1	64738627	64739026	chr1	65178094	65178796	16184	16294	0.522544	0
chr1	64738627	64739026	chr1	65178961	65180188	16184	16294	0.522544	0
chr1	65046319	65047044	chr1	65178094	65178796	16261	16294	0.710693	0
chr1	65046319	65047044	chr1	65178961	65180188	16261	16294	0.710693	0
chr1	65311846	65312923	chr1	66099715	66100267	16327	16524	0.595852	0
chr1	69790152	69790833	chr1	70020760	70021266	17447	17505	0.554461	0
chr1	71289426	71290101	chr1	71531592	71532162	17822	17882	0.576275	0
chr1	72716508	72717535	chr1	72854368	72855520	18179	18213	0.576486	0
chr1	72716508	72717535	chr1	72865504	72866657	18179	18216	0.509344	0
chr1	72718666	72719559	chr1	72854368	72855520	18179	18213	0.576486	0
chr1	72718666	72719559	chr1	72865504	72866657	18179	18216	0.509344	0
chr1	72721894	72722219	chr1	72854368	72855520	18180	18213	0.615632	0
chr1	72721894	72722219	chr1	72865504	72866657	18180	18216	0.502957	0
chr1	72877715	72878400	chr1	73274276	73274975	18219	18318	0.658542	0
chr1	72877715	72878400	chr1	73618366	73619032	18219	18404	0.509281	0
chr1	72877715	72878400	chr1	73825933	73826850	18219	18456	0.531124	0
chr1	72879233	72879757	chr1	73274276	73274975	18219	18318	0.658542	0
chr1	72879233	72879757	chr1	73618366	73619032	18219	18404	0.509281	0
chr1	72879233	72879757	chr1	73825933	73826850	18219	18456	0.531124	0
chr1	73901316	73903084	chr1	73986457	73987228	18475	18496	0.620386	0
chr1	73901316	73903084	chr1	73996151	73996764	18475	18499	0.648871	0
chr1	73901316	73903084	chr1	74077139	74077886	18475	18519	0.651653	0
chr1	73901316	73903084	chr1	74082618	74083345	18475	18520	0.673028	0
chr1	73901316	73903084	chr1	74124814	74125625	18475	18531	0.600553	0
chr1	73901316	73903084	chr1	74131974	74132397	18475	18532	0.552563	0
chr1	73905633	73906039	chr1	73986457	73987228	18476	18496	0.707751	0
chr1	73905633	73906039	chr1	73996151	73996764	18476	18499	0.715959	0
chr1	73905633	73906039	chr1	74077139	74077886	18476	18519	0.709647	0
chr1	73905633	73906039	chr1	74082618	74083345	18476	18520	0.745995	0
chr1	73905633	73906039	chr1	74124814	74125625	18476	18531	0.671605	0
chr1	73905633	73906039	chr1	74131974	74132397	18476	18532	0.615383	0
chr1	73905633	73906039	chr1	74195900	74196424	18476	18548	0.564573	0
chr1	73996151	73996764	chr1	74077139	74077886	18499	18519	0.620384	0
chr1	73996151	73996764	chr1	74082618	74083345	18499	18520	0.627313	0
chr1	73996151	73996764	chr1	74124814	74125625	18499	18531	0.540209	0
chr1	74082618	74083345	chr1	74124814	74125625	18520	18531	0.586925	0
chr1	74287181	74287634	chr1	74386495	74387261	18571	18596	0.531128	0
chr1	74287181	74287634	chr1	74390235	74391308	18571	18597	0.566748	0
chr1	74759713	74760353	chr1	74806343	74806751	18689	18701	0.564777	0
chr1	74759713	74760353	chr1	74807788	74808642	18689	18701	0.545443	0
chr1	74759713	74760353	chr1	74808935	74809468	18689	18702	0.545443	0
chr1	74762936	74763650	chr1	74806343	74806751	18690	18701	0.564777	0
chr1	74762936	74763650	chr1	74807788	74808642	18690	18701	0.545443	0
chr1	74762936	74763650	chr1	74808935	74809468	18690	18702	0.545443	0
chr1	74784211	74784961	chr1	74948600	74949544	18696	18737	0.570093	0
chr1	74784211	74784961	chr1	74954105	74954642	18696	18738	0.524322	0
chr1	74787673	74788495	chr1	74948600	74949544	18696	18737	0.561685	0
chr1	74787673	74788495	chr1	74954105	74954642	18696	18738	0.522549	0
chr1	74802877	74803511	chr1	74948600	74949544	18700	18737	0.501725	0
chr1	74880692	74881361	chr1	74948600	74949544	18720	18737	0.675811	0
chr1	74880692	74881361	chr1	74954105	74954642	18720	18738	0.652917	0
chr1	74893286	74893993	chr1	74948600	74949544	18723	18737	0.609156	0
chr1	74893286	74893993	chr1	74954105	74954642	18723	18738	0.574782	0
chr1	74894963	74895413	chr1	74948600	74949544	18723	18737	0.609156	0
chr1	74894963	74895413	chr1	74954105	74954642	18723	18738	0.574782	0
chr1	74948600	74949544	chr1	75016671	75017597	18737	18754	0.538843	0
chr1	74954105	74954642	chr1	75016671	75017597	18738	18754	0.555368	0
chr1	75052017	75052555	chr1	75122321	75122783	18763	18780	0.716432	0
chr1	75052017	75052555	chr1	75124367	75125064	18763	18781	0.755575	0
chr1	75122321	75122783	chr1	75251460	75252049	18780	18812	0.567416	0
chr1	75122321	75122783	chr1	75254064	75254677	18780	18813	0.684157	0
chr1	75124367	75125064	chr1	75251460	75252049	18781	18812	0.618212	0
chr1	75124367	75125064	chr1	75254064	75254677	18781	18813	0.717782	0
chr1	75182271	75182643	chr1	75251460	75252049	18795	18812	0.554353	0
chr1	75182271	75182643	chr1	75254064	75254677	18795	18813	0.58784	0
chr1	75342665	75343485	chr1	75467181	75468212	18835	18866	0.734113	0
chr1	75344756	75345540	chr1	75467181	75468212	18836	18866	0.683736	0
chr1	75477051	75478047	chr1	75559238	75560052	18869	18889	0.749049	0
chr1	75477051	75478047	chr1	75596946	75598223	18869	18899	0.620148	0
chr1	75495029	75495688	chr1	75559238	75560052	18873	18889	0.52499	0
chr1	77978483	77979351	chr1	78419375	78420078	19494	19604	0.565932	0
chr1	78192784	78193175	chr1	78215639	78216022	19548	19553	0.623973	0
chr1	78215639	78216022	chr1	78419375	78420078	19553	19604	0.502071	0
chr1	79786429	79786980	chr1	80180083	80181625	19946	20045	0.500006	0
chr1	80180083	80181625	chr1	80408371	80409079	20045	20102	0.665452	0
chr1	80180083	80181625	chr1	80512482	80512957	20045	20128	0.626336	0
chr1	80180083	80181625	chr1	80515738	80516378	20045	20128	0.579417	0
chr1	81316470	81317119	chr1	82293975	82294567	20329	20573	0.523649	0
chr1	82554198	82554952	chr1	82641432	82642135	20638	20660	0.671126	0
chr1	82554198	82554952	chr1	82759494	82759940	20638	20689	0.511836	0
chr1	82787151	82787874	chr1	82987483	82988252	20696	20746	0.592721	0
chr1	82787151	82787874	chr1	83075964	83076628	20696	20768	0.650452	0
chr1	82787151	82787874	chr1	83716807	83717582	20696	20929	0.502796	0
chr1	82789242	82789764	chr1	82987483	82988252	20697	20746	0.672299	0
chr1	82789242	82789764	chr1	83075964	83076628	20697	20768	0.686682	0
chr1	82803404	82804228	chr1	82987483	82988252	20700	20746	0.618024	0
chr1	83181341	83181909	chr1	83716807	83717582	20795	20929	0.541468	0
chr1	83187068	83187626	chr1	83716807	83717582	20796	20929	0.530677	0
chr1	83736380	83736957	chr1	84695952	84696570	20934	21173	0.538715	0
chr1	83736380	83736957	chr1	84696922	84697733	20934	21174	0.538715	0
chr1	84695952	84696570	chr1	84880539	84880889	21173	21220	0.547449	0
chr1	84695952	84696570	chr1	84881133	84882011	21173	21220	0.547449	0
chr1	84695952	84696570	chr1	84885030	84885648	21173	21221	0.607498	0
chr1	84695952	84696570	chr1	84885874	84886351	21173	21221	0.607498	0
chr1	84696922	84697733	chr1	84880539	84880889	21174	21220	0.547449	0
chr1	84696922	84697733	chr1	84881133	84882011	21174	21220	0.547449	0
chr1	84696922	84697733	chr1	84885030	84885648	21174	21221	0.607498	0
chr1	84696922	84697733	chr1	84885874	84886351	21174	21221	0.607498	0
chr1	84839132	84839725	chr1	84869383	84869980	21209	21217	0.619075	0
chr1	84839132	84839725	chr1	84871978	84872573	21209	21217	0.688871	0
chr1	84839132	84839725	chr1	84872877	84873230	21209	21218	0.688871	0
chr1	84839132	84839725	chr1	84879664	84880062	21209	21219	0.716847	0
chr1	84839132	84839725	chr1	84880539	84880889	21209	21220	0.700829	0
chr1	84839132	84839725	chr1	84881133	84882011	21209	21220	0.700829	0
chr1	84839132	84839725	chr1	84885030	84885648	21209	21221	0.605575	0
chr1	84839132	84839725	chr1	84885874	84886351	21209	21221	0.605575	0
chr1	84840051	84840443	chr1	84865376	84865678	21210	21216	0.557411	0
chr1	84840051	84840443	chr1	84866476	84867168	21210	21216	0.557411	0
chr1	84840051	84840443	chr1	84869383	84869980	21210	21217	0.680362	0
chr1	84840051	84840443	chr1	84871978	84872573	21210	21217	0.745594	0
chr1	84840051	84840443	chr1	84872877	84873230	21210	21218	0.745594	0
chr1	84840051	84840443	chr1	84879664	84880062	21210	21219	0.768968	0
chr1	84840051	84840443	chr1	84880539	84880889	21210	21220	0.74086	0
chr1	84840051	84840443	chr1	84881133	84882011	21210	21220	0.74086	0
chr1	84840051	84840443	chr1	84885030	84885648	21210	21221	0.651548	0
chr1	84840051	84840443	chr1	84885874	84886351	21210	21221	0.651548	0
chr1	84841839	84842139	chr1	84865376	84865678	21210	21216	0.557411	0
chr1	84841839	84842139	chr1	84866476	84867168	21210	21216	0.557411	0
chr1	84841839	84842139	chr1	84869383	84869980	21210	21217	0.680362	0
chr1	84841839	84842139	chr1	84871978	84872573	21210	21217	0.745594	0
chr1	84841839	84842139	chr1	84872877	84873230	21210	21218	0.745594	0
chr1	84841839	84842139	chr1	84879664	84880062	21210	21219	0.768968	0
chr1	84841839	84842139	chr1	84880539	84880889	21210	21220	0.74086	0
chr1	84841839	84842139	chr1	84881133	84882011	21210	21220	0.74086	0
chr1	84841839	84842139	chr1	84885030	84885648	21210	21221	0.651548	0
chr1	84841839	84842139	chr1	84885874	84886351	21210	21221	0.651548	0
chr1	85581545	85581976	chr1	85736103	85737107	21395	21434	0.557668	0
chr1	85853258	85853831	chr1	86007700	86008449	21463	21501	0.737616	0
chr1	85853258	85853831	chr1	86018340	86018640	21463	21504	0.549626	0
chr1	85854335	85854759	chr1	86007700	86008449	21463	21501	0.737616	0
chr1	85854335	85854759	chr1	86018340	86018640	21463	21504	0.549626	0
chr1	85857372	85857706	chr1	86007700	86008449	21464	21501	0.692113	0
chr1	85857372	85857706	chr1	86018340	86018640	21464	21504	0.505777	0
chr1	85935246	85936020	chr1	86007700	86008449	21483	21501	0.721927	0
chr1	85935246	85936020	chr1	86018340	86018640	21483	21504	0.568861	0
chr1	85935246	85936020	chr1	86144097	86144639	21483	21536	0.639096	0
chr1	85935246	85936020	chr1	86152481	86153099	21483	21538	0.502072	0
chr1	86363726	86364162	chr1	86524841	86526159	21590	21631	0.514785	0
chr1	86363726	86364162	chr1	86527894	86528733	21590	21631	0.538615	0
chr1	86363726	86364162	chr1	86530702	86532885	21590	21632	0.538615	0
chr1	86371875	86372389	chr1	86416067	86416710	21592	21604	0.555591	0
chr1	86371875	86372389	chr1	86429747	86430436	21592	21607	0.575102	0
chr1	86440348	86441187	chr1	86520394	86520762	21610	21630	0.551263	0
chr1	86440348	86441187	chr1	86524841	86526159	21610	21631	0.651835	0
chr1	86440348	86441187	chr1	86527894	86528733	21610	21631	0.717273	0
chr1	86440348	86441187	chr1	86530702	86532885	21610	21632	0.717273	0
chr1	86440348	86441187	chr1	86533587	86534147	21610	21633	0.689722	0
chr1	86440348	86441187	chr1	86538446	86538854	21610	21634	0.55654	0
chr1	86441399	86441767	chr1	86520394	86520762	21610	21630	0.551263	0
chr1	86441399	86441767	chr1	86524841	86526159	21610	21631	0.651835	0
chr1	86441399	86441767	chr1	86527894	86528733	21610	21631	0.717273	0
chr1	86441399	86441767	chr1	86530702	86532885	21610	21632	0.717273	0
chr1	86441399	86441767	chr1	86533587	86534147	21610	21633	0.689722	0
chr1	86441399	86441767	chr1	86538446	86538854	21610	21634	0.55654	0
chr1	86486305	86488077	chr1	86524841	86526159	21621	21631	0.584248	0
chr1	86486305	86488077	chr1	86527894	86528733	21621	21631	0.57305	0
chr1	86486305	86488077	chr1	86530702	86532885	21621	21632	0.57305	0
chr1	86488398	86488911	chr1	86524841	86526159	21622	21631	0.56396	0
chr1	86488398	86488911	chr1	86527894	86528733	21622	21631	0.545287	0
chr1	86488398	86488911	chr1	86530702	86532885	21622	21632	0.545287	0
chr1	86968269	86968644	chr1	87040884	87042601	21742	21760	0.677971	0
chr1	86968269	86968644	chr1	87046871	87047222	21742	21761	0.592404	0
chr1	86972618	86973158	chr1	87040884	87042601	21743	21760	0.61712	0
chr1	86972618	86973158	chr1	87046871	87047222	21743	21761	0.542871	0
chr1	87098479	87099037	chr1	87184739	87185829	21774	21796	0.60085	0
chr1	87098479	87099037	chr1	87186898	87187490	21774	21796	0.60085	0
chr1	87098479	87099037	chr1	87191833	87192145	21774	21797	0.572115	0
chr1	88424516	88425278	chr1	88562072	88563050	22106	22140	0.568319	0
chr1	88424516	88425278	chr1	88704947	88706479	22106	22176	0.519529	0
chr1	88433884	88434603	chr1	88704947	88706479	22108	22176	0.55402	0
chr1	88433884	88434603	chr1	88712756	88713070	22108	22178	0.508491	0
chr1	88465617	88466228	chr1	88704947	88706479	22116	22176	0.50412	0
chr1	88562072	88563050	chr1	88704947	88706479	22140	22176	0.797168	0
chr1	88562072	88563050	chr1	88712756	88713070	22140	22178	0.597342	0
chr1	88750046	88750811	chr1	88963668	88964186	22187	22240	0.502577	0
chr1	88750046	88750811	chr1	89057744	89058515	22187	22264	0.531052	0
chr1	88750046	88750811	chr1	89127064	89127571	22187	22281	0.502338	0
chr1	88752146	88752839	chr1	88806688	88807483	22188	22201	0.550075	0
chr1	88752146	88752839	chr1	89057744	89058515	22188	22264	0.53225	0
chr1	88752146	88752839	chr1	89127064	89127571	22188	22281	0.500925	0
chr1	88752146	88752839	chr1	89192811	89193281	22188	22298	0.509424	0
chr1	88752146	88752839	chr1	89195731	89196643	22188	22298	0.519051	0
chr1	88756622	88757069	chr1	88806688	88807483	22189	22201	0.579364	0
chr1	88756622	88757069	chr1	89192811	89193281	22189	22298	0.515828	0
chr1	88756622	88757069	chr1	89195731	89196643	22189	22298	0.508487	0
chr1	88760692	88761190	chr1	88806688	88807483	22190	22201	0.547103	0
chr1	89342746	89343337	chr1	89524247	89524876	22335	22381	0.516786	0
chr1	89342746	89343337	chr1	89525820	89526346	22335	22381	0.516786	0
chr1	89344448	89345123	chr1	89524247	89524876	22336	22381	0.533328	0
chr1	89344448	89345123	chr1	89525820	89526346	22336	22381	0.533328	0
chr1	89643561	89644178	chr1	89939948	89940807	22410	22484	0.564615	0
chr1	89643561	89644178	chr1	89942932	89944049	22410	22485	0.564615	0
chr1	89646448	89647357	chr1	89752579	89753126	22411	22438	0.57366	0
chr1	89646448	89647357	chr1	89757469	89758073	22411	22439	0.524815	0
chr1	89646448	89647357	chr1	89939948	89940807	22411	22484	0.651184	0
chr1	89646448	89647357	chr1	89942932	89944049	22411	22485	0.651184	0
chr1	89752579	89753126	chr1	89939948	89940807	22438	22484	0.584914	0
chr1	89752579	89753126	chr1	89942932	89944049	22438	22485	0.584914	0
chr1	89757469	89758073	chr1	89939948	89940807	22439	22484	0.686587	0
chr1	89757469	89758073	chr1	89942932	89944049	22439	22485	0.686587	0
chr1	89770193	89770773	chr1	89939948	89940807	22442	22484	0.66434	0
chr1	89770193	89770773	chr1	89942932	89944049	22442	22485	0.66434	0
chr1	89859100	89859781	chr1	89939948	89940807	22464	22484	0.643655	0
chr1	89859100	89859781	chr1	89942932	89944049	22464	22485	0.643655	0
chr1	90159461	90160352	chr1	90588046	90588914	22539	22647	0.509063	0
chr1	90159461	90160352	chr1	90590691	90591301	22539	22647	0.509063	0
chr1	90202030	90202567	chr1	90588046	90588914	22550	22647	0.684369	0
chr1	90202030	90202567	chr1	90590691	90591301	22550	22647	0.684369	0
chr1	90202030	90202567	chr1	90592559	90593402	22550	22648	0.614752	0
chr1	90203558	90204187	chr1	90588046	90588914	22550	22647	0.684369	0
chr1	90203558	90204187	chr1	90590691	90591301	22550	22647	0.684369	0
chr1	90203558	90204187	chr1	90592559	90593402	22550	22648	0.614752	0
chr1	90205283	90205645	chr1	90588046	90588914	22551	22647	0.710459	0
chr1	90205283	90205645	chr1	90590691	90591301	22551	22647	0.710459	0
chr1	90205283	90205645	chr1	90592559	90593402	22551	22648	0.628375	0
chr1	90470430	90470939	chr1	90588046	90588914	22617	22647	0.52418	0
chr1	90470430	90470939	chr1	90590691	90591301	22617	22647	0.52418	0
chr1	90650511	90651258	chr1	90840107	90840792	22662	22710	0.730133	0
chr1	90650511	90651258	chr1	90849806	90850380	22662	22712	0.568759	0
chr1	90650511	90651258	chr1	90956177	90957347	22662	22739	0.671358	0
chr1	90906239	90906855	chr1	90956177	90957347	22726	22739	0.669094	0
chr1	90972944	90973941	chr1	91098741	91099470	22743	22774	0.639623	0
chr1	90972944	90973941	chr1	91107447	91108005	22743	22776	0.565209	0
chr1	91523667	91524341	chr1	91754864	91755570	22880	22938	0.594178	0
chr1	91523667	91524341	chr1	91874426	91875208	22880	22968	0.549672	0
chr1	91574117	91574756	chr1	91874426	91875208	22893	22968	0.570806	0
chr1	91913595	91914448	chr1	92359933	92360995	22978	23089	0.620592	0
chr1	91913595	91914448	chr1	92453644	92454250	22978	23113	0.538916	0
chr1	91962170	91962763	chr1	92453644	92454250	22990	23113	0.592957	0
chr1	91968823	91969611	chr1	92453644	92454250	22992	23113	0.52711	0
chr1	92178295	92178825	chr1	92359933	92360995	23044	23089	0.607602	0
chr1	92178295	92178825	chr1	92453644	92454250	23044	23113	0.525647	0
chr1	92521164	92521928	chr1	92610789	92611493	23130	23152	0.658919	0
chr1	92521164	92521928	chr1	92614485	92614962	23130	23153	0.632705	0
chr1	92647702	92648225	chr1	92833700	92834561	23161	23208	0.700633	0
chr1	92647702	92648225	chr1	92840323	92840712	23161	23210	0.53558	0
chr1	92647702	92648225	chr1	92894988	92895548	23161	23223	0.558562	0
chr1	92648682	92649277	chr1	92833700	92834561	23162	23208	0.741708	0
chr1	92648682	92649277	chr1	92840323	92840712	23162	23210	0.604027	0
chr1	92648682	92649277	chr1	92894988	92895548	23162	23223	0.588456	0
chr1	92696760	92697428	chr1	92833700	92834561	23174	23208	0.791606	0
chr1	92696760	92697428	chr1	92840323	92840712	23174	23210	0.577791	0
chr1	92696760	92697428	chr1	92894988	92895548	23174	23223	0.626811	0
chr1	92707800	92708391	chr1	92833700	92834561	23176	23208	0.59492	0
chr1	92840323	92840712	chr1	92894988	92895548	23210	23223	0.615126	0
chr1	92849489	92849909	chr1	92894988	92895548	23212	23223	0.590412	0
chr1	92949407	92949872	chr1	93010590	93011125	23237	23252	0.636068	0
chr1	92949407	92949872	chr1	93014399	93014955	23237	23253	0.618514	0
chr1	92956538	92957079	chr1	93010590	93011125	23239	23252	0.603485	0
chr1	92956538	92957079	chr1	93014399	93014955	23239	23253	0.59727	0
chr1	93174241	93174977	chr1	93236602	93236902	23293	23309	0.530569	0
chr1	93174241	93174977	chr1	93238117	93238614	23293	23309	0.530569	0
chr1	96846479	96847325	chr1	97018871	97019550	24211	24254	0.638931	0
chr1	97038504	97039001	chr1	97688670	97689264	24259	24422	0.536579	0
chr1	104984164	104984477	chr1	105356546	105356934	26246	26339	0.585495	0
chr1	104984164	104984477	chr1	105362502	105363350	26246	26340	0.561218	0
chr1	104986066	104987038	chr1	105356546	105356934	26246	26339	0.585495	0
chr1	104986066	104987038	chr1	105362502	105363350	26246	26340	0.561218	0
chr1	105890894	105891621	chr1	106036837	106037451	26472	26509	0.736761	0
chr1	105890894	105891621	chr1	106389552	106390230	26472	26597	0.573507	0
chr1	105890894	105891621	chr1	106395323	106396041	26472	26598	0.635776	0
chr1	106071076	106072366	chr1	106389552	106390230	26517	26597	0.561842	0
chr1	106071076	106072366	chr1	106395323	106396041	26517	26598	0.556045	0
chr1	106151687	106152280	chr1	106389552	106390230	26537	26597	0.607878	0
chr1	106151687	106152280	chr1	106395323	106396041	26537	26598	0.631237	0
chr1	106424997	106426024	chr1	106712184	106712800	26606	26678	0.534503	0
chr1	106424997	106426024	chr1	106717100	106717713	26606	26679	0.573608	0
chr1	106544670	106545332	chr1	106712184	106712800	26636	26678	0.528543	0
chr1	106544670	106545332	chr1	106717100	106717713	26636	26679	0.557395	0
chr1	112388697	112389300	chr1	112451560	112452137	28097	28112	0.538746	0
chr1	118320675	118321258	chr1	118756415	118756892	29580	29689	0.548858	0
chr1	118320675	118321258	chr1	118759177	118760121	29580	29689	0.548858	0
chr1	118321359	118322089	chr1	118756415	118756892	29580	29689	0.548858	0
chr1	118321359	118322089	chr1	118759177	118760121	29580	29689	0.548858	0
chr1	118505759	118506199	chr1	118756415	118756892	29626	29689	0.513111	0
chr1	118505759	118506199	chr1	118759177	118760121	29626	29689	0.513111	0
chr1	118564322	118565269	chr1	118756415	118756892	29641	29689	0.698996	0
chr1	118564322	118565269	chr1	118759177	118760121	29641	29689	0.698996	0
chr1	118572280	118572603	chr1	118756415	118756892	29643	29689	0.57275	0
chr1	118572280	118572603	chr1	118759177	118760121	29643	29689	0.57275	0
chr1	118768643	118769561	chr1	119074878	119075355	29692	29768	0.563152	0
chr1	118768643	118769561	chr1	119082286	119083117	29692	29770	0.662768	0
chr1	118768643	118769561	chr1	119083297	119084273	29692	29770	0.662768	0
chr1	118768643	118769561	chr1	119087359	119088095	29692	29771	0.645709	0
chr1	118772088	118772782	chr1	119074878	119075355	29693	29768	0.599148	0
chr1	118772088	118772782	chr1	119082286	119083117	29693	29770	0.720542	0
chr1	118772088	118772782	chr1	119083297	119084273	29693	29770	0.720542	0
chr1	118772088	118772782	chr1	119087359	119088095	29693	29771	0.684082	0
chr1	118776653	118776991	chr1	119074878	119075355	29694	29768	0.545316	0
chr1	118776653	118776991	chr1	119082286	119083117	29694	29770	0.677819	0
chr1	118776653	118776991	chr1	119083297	119084273	29694	29770	0.677819	0
chr1	118776653	118776991	chr1	119087359	119088095	29694	29771	0.663732	0
chr1	118822111	118822700	chr1	119082286	119083117	29705	29770	0.603051	0
chr1	118822111	118822700	chr1	119083297	119084273	29705	29770	0.603051	0
chr1	118822111	118822700	chr1	119087359	119088095	29705	29771	0.551156	0
chr1	119053450	119054073	chr1	119074878	119075355	29763	29768	0.603299	0
chr1	119087359	119088095	chr1	119481425	119482035	29771	29870	0.510609	0
chr1	119087359	119088095	chr1	119482843	119483370	29771	29870	0.510609	0
chr1	119093568	119094317	chr1	119153580	119154149	29773	29788	0.547032	0
chr1	119093568	119094317	chr1	119255908	119256559	29773	29813	0.565919	0
chr1	119093568	119094317	chr1	119420315	119420710	29773	29855	0.554991	0
chr1	119093568	119094317	chr1	119422433	119423075	29773	29855	0.554991	0
chr1	119093568	119094317	chr1	119423249	119424164	29773	29855	0.554991	0
chr1	119093568	119094317	chr1	119443732	119444383	29773	29860	0.542272	0
chr1	119093568	119094317	chr1	119458099	119458734	29773	29864	0.597168	0
chr1	119093568	119094317	chr1	119463347	119463897	29773	29865	0.656857	0
chr1	119093568	119094317	chr1	119481425	119482035	29773	29870	0.621511	0
chr1	119093568	119094317	chr1	119482843	119483370	29773	29870	0.621511	0
chr1	119093568	119094317	chr1	119484381	119484898	29773	29871	0.545522	0
chr1	119160112	119160875	chr1	119420315	119420710	29790	29855	0.501088	0
chr1	119160112	119160875	chr1	119422433	119423075	29790	29855	0.501088	0
chr1	119160112	119160875	chr1	119423249	119424164	29790	29855	0.501088	0
chr1	119345172	119345874	chr1	119420315	119420710	29836	29855	0.663317	0
chr1	119345172	119345874	chr1	119422433	119423075	29836	29855	0.663317	0
chr1	119345172	119345874	chr1	119423249	119424164	29836	29855	0.663317	0
chr1	119348006	119348385	chr1	119420315	119420710	29837	29855	0.559744	0
chr1	119348006	119348385	chr1	119422433	119423075	29837	29855	0.559744	0
chr1	119348006	119348385	chr1	119423249	119424164	29837	29855	0.559744	0
chr1	119350878	119351189	chr1	119420315	119420710	29837	29855	0.559744	0
chr1	119350878	119351189	chr1	119422433	119423075	29837	29855	0.559744	0
chr1	119350878	119351189	chr1	119423249	119424164	29837	29855	0.559744	0
chr1	119548572	119549294	chr1	119674938	119675458	29887	29918	0.518108	0
chr1	119919198	119919909	chr1	120012974	120013617	29979	30003	0.56742	0
chr1	120016109	120016715	chr1	120154142	120154704	30004	30038	0.614349	0
chr1	120016109	120016715	chr1	120155144	120155824	30004	30038	0.614349	0
chr1	120016109	120016715	chr1	120549075	120550836	30004	30137	0.503863	0
chr1	120018995	120019338	chr1	120154142	120154704	30004	30038	0.614349	0
chr1	120018995	120019338	chr1	120155144	120155824	30004	30038	0.614349	0
chr1	120018995	120019338	chr1	120549075	120550836	30004	30137	0.503863	0
chr1	120032772	120033659	chr1	120146875	120147387	30008	30036	0.579622	0
chr1	120032772	120033659	chr1	120154142	120154704	30008	30038	0.767738	0
chr1	120032772	120033659	chr1	120155144	120155824	30008	30038	0.767738	0
chr1	120032772	120033659	chr1	120549075	120550836	30008	30137	0.523593	0
chr1	120171678	120172281	chr1	120549075	120550836	30042	30137	0.531679	0
chr1	120190227	120190625	chr1	120549075	120550836	30047	30137	0.51377	0
chr1	120196955	120197973	chr1	120468816	120469452	30049	30117	0.560507	0
chr1	120196955	120197973	chr1	120549075	120550836	30049	30137	0.567518	0
chr1	120327604	120328163	chr1	120549075	120550836	30081	30137	0.5427	0
chr1	120337949	120338457	chr1	120549075	120550836	30084	30137	0.578047	0
chr1	120340268	120340825	chr1	120549075	120550836	30085	30137	0.539137	0
chr1	120342249	120342859	chr1	120549075	120550836	30085	30137	0.539137	0
chr1	120367898	120368623	chr1	120468816	120469452	30091	30117	0.588116	0
chr1	120367898	120368623	chr1	120549075	120550836	30091	30137	0.5026	0
chr1	120468816	120469452	chr1	120549075	120550836	30117	30137	0.532919	0
chr1	120586351	120587006	chr1	120820437	120820948	30146	30205	0.500092	0
chr1	120667640	120668376	chr1	121179809	121180946	30166	30294	0.501912	0
chr1	121248967	121249749	chr1	121389451	121390086	30312	30347	0.525989	0
chr1	121248967	121249749	chr1	121400183	121400698	30312	30350	0.659838	0
chr1	121440830	121441526	chr1	121549303	121549984	30360	30387	0.659167	0
chr1	125382606	125383181	chr1	125574188	125574744	31345	31393	0.614402	0
chr1	127011810	127012382	chr1	127409462	127410115	31752	31852	0.523556	0
chr1	127011810	127012382	chr1	127458864	127459495	31752	31864	0.62085	0
chr1	127204934	127205623	chr1	127409462	127410115	31801	31852	0.524638	0
chr1	127496608	127497344	chr1	127679649	127680405	31874	31919	0.788365	0
chr1	127496608	127497344	chr1	127765359	127766055	31874	31941	0.774456	0
chr1	127496608	127497344	chr1	127827198	127827815	31874	31956	0.651933	0
chr1	127500057	127500901	chr1	127679649	127680405	31875	31919	0.80027	0
chr1	127500057	127500901	chr1	127765359	127766055	31875	31941	0.732262	0
chr1	127500057	127500901	chr1	127827198	127827815	31875	31956	0.549578	0
chr1	128281805	128282180	chr1	128823931	128824739	32070	32205	0.555845	0
chr1	128281805	128282180	chr1	128832272	128833188	32070	32208	0.519164	0
chr1	128282719	128283463	chr1	128823931	128824739	32070	32205	0.555845	0
chr1	128282719	128283463	chr1	128832272	128833188	32070	32208	0.519164	0
chr1	128301314	128301777	chr1	128823931	128824739	32075	32205	0.579341	0
chr1	128308998	128309417	chr1	128823931	128824739	32077	32205	0.508956	0
chr1	128368672	128369159	chr1	128592387	128593240	32092	32148	0.53163	0
chr1	128368672	128369159	chr1	128820381	128820922	32092	32205	0.537253	0
chr1	128368672	128369159	chr1	128821583	128822114	32092	32205	0.537253	0
chr1	128368672	128369159	chr1	128823931	128824739	32092	32205	0.637918	0
chr1	128368672	128369159	chr1	128832272	128833188	32092	32208	0.519778	0
chr1	128372211	128372605	chr1	128820381	128820922	32093	32205	0.515626	0
chr1	128372211	128372605	chr1	128821583	128822114	32093	32205	0.515626	0
chr1	128372211	128372605	chr1	128823931	128824739	32093	32205	0.609417	0
chr1	128416774	128417379	chr1	128592387	128593240	32104	32148	0.532026	0
chr1	128592387	128593240	chr1	128820381	128820922	32148	32205	0.543294	0
chr1	128592387	128593240	chr1	128821583	128822114	32148	32205	0.543294	0
chr1	128592387	128593240	chr1	128823931	128824739	32148	32205	0.592579	0
chr1	128875118	128875817	chr1	129244209	129244845	32218	32311	0.593873	0
chr1	130547747	130548552	chr1	131052993	131053759	32636	32763	0.614607	0
chr1	130550722	130551056	chr1	131052993	131053759	32637	32763	0.614607	0
chr1	130796903	130797436	chr1	131052993	131053759	32699	32763	0.720857	0
chr1	130796903	130797436	chr1	131060207	131060881	32699	32765	0.517541	0
chr1	130875019	130875619	chr1	131052993	131053759	32718	32763	0.811481	0
chr1	130875019	130875619	chr1	131060207	131060881	32718	32765	0.563241	0
chr1	130875019	130875619	chr1	131259961	131260864	32718	32814	0.565646	0
chr1	130875019	130875619	chr1	131269812	131270741	32718	32817	0.537813	0
chr1	130876843	130877433	chr1	131052993	131053759	32719	32763	0.833394	0
chr1	130876843	130877433	chr1	131060207	131060881	32719	32765	0.584324	0
chr1	130876843	130877433	chr1	131259961	131260864	32719	32814	0.592139	0
chr1	130876843	130877433	chr1	131269812	131270741	32719	32817	0.574536	0
chr1	130878187	130878516	chr1	131052993	131053759	32719	32763	0.833394	0
chr1	130878187	130878516	chr1	131060207	131060881	32719	32765	0.584324	0
chr1	130878187	130878516	chr1	131259961	131260864	32719	32814	0.592139	0
chr1	130878187	130878516	chr1	131269812	131270741	32719	32817	0.574536	0
chr1	131112581	131112931	chr1	131207435	131207961	32778	32801	0.572094	0
chr1	131112581	131112931	chr1	131245728	131246882	32778	32811	0.528473	0
chr1	131112581	131112931	chr1	131259961	131260864	32778	32814	0.718538	0
chr1	131112581	131112931	chr1	131269812	131270741	32778	32817	0.577725	0
chr1	131115742	131116736	chr1	131207435	131207961	32778	32801	0.519167	0
chr1	131115742	131116736	chr1	131259961	131260864	32778	32814	0.675708	0
chr1	131115742	131116736	chr1	131269812	131270741	32778	32817	0.547764	0
chr1	131119025	131119439	chr1	131207435	131207961	32779	32801	0.519167	0
chr1	131119025	131119439	chr1	131259961	131260864	32779	32814	0.675708	0
chr1	131119025	131119439	chr1	131269812	131270741	32779	32817	0.547764	0
chr1	131121975	131122382	chr1	131259961	131260864	32780	32814	0.513427	0
chr1	131181425	131182564	chr1	131259961	131260864	32795	32814	0.732799	0
chr1	131181425	131182564	chr1	131269812	131270741	32795	32817	0.646057	0
chr1	131181425	131182564	chr1	131274692	131275181	32795	32818	0.511438	0
chr1	131290537	131291081	chr1	131548351	131548867	32822	32887	0.602213	0
chr1	131290537	131291081	chr1	131549003	131549343	32822	32887	0.602213	0
chr1	131290537	131291081	chr1	131554905	131555645	32822	32888	0.701782	0
chr1	131613183	131614052	chr1	131763675	131764104	32903	32940	0.571835	0
chr1	131613183	131614052	chr1	131765309	131766170	32903	32941	0.670431	0
[truncated: 19,586 more rows]

## Sheet: Table.S9
Supplementary Table 9. E-P loops called by Chromosight using Micro-C data at 4-kb resolution
[truncated: 17,967 more rows]

[truncated: 1 more sheets: Table.S10]
