# Supplementary material for: Enhancer–promoter interactions and transcription are largely maintained upon acute loss of CTCF, cohesin, WAPL or YY1
Source: Nat Genet. 2022 Dec 5;54(12):1919–32. doi: 10.1038/s41588-022-01223-8 (PMC9729117; doi:10.1038/s41588-022-01223-8)
Supplement: Supplementary file 5 — Supplementary Table 11 RNA-seq–DEseq2. [file 41588_2022_1223_MOESM5_ESM.xlsx]

## Sheet: Deseq2_C58_3h
ens_gene	ext_gene	baseMean	log2FoldChange	lfcSE	pvalue	padj
ENSMUSG00000041773.8	Enc1	2271.68	-0.63954	0.0587528	2.95548e-30	4.10871e-26
ENSMUSG00000044617.8	Zbtb39	601.869	-1.54609	0.141756	2.3136e-28	1.60818e-24
ENSMUSG00000050697.9	Prkaa1	218.73	22.6197	2.23411	1.13622e-24	5.26526e-21
ENSMUSG00000001510.8	Dlx3	93.6618	1.86378	0.24438	1.8938e-15	6.58189e-12
ENSMUSG00000037845.14	Fdxacb1	227.687	1.19763	0.166056	4.9594e-14	1.37891e-10
ENSMUSG00000004677.17	Myo9b	159.285	-4.43829	0.635252	4.17491e-13	9.67326e-10
ENSMUSG00000034640.9	Tiparp	1029.88	1.40941	0.205365	1.17776e-12	2.33904e-09
ENSMUSG00000024587.10	Nars	1433.17	-1.83097	0.276451	2.92121e-12	5.07633e-09
ENSMUSG00000034486.8	Gbx2	817.494	-0.786066	0.141803	2.00074e-11	3.09047e-08
ENSMUSG00000044847.13	Lsm11	292.501	0.876063	0.16927	2.66757e-10	3.70846e-07
ENSMUSG00000061517.8	Sox21	146.999	0.97489	0.197891	2.49466e-09	3.1528e-06
ENSMUSG00000026185.8	Igfbp5	63.3771	2.27557	0.441695	3.80451e-09	4.02581e-06
ENSMUSG00000052040.10	Klf13	1347.9	0.406762	0.0724254	3.73243e-09	4.02581e-06
ENSMUSG00000068966.10	Zbtb34	271.278	8.41517	1.58416	4.05419e-09	4.02581e-06
ENSMUSG00000074682.4	Zcchc3	1332.93	0.411335	0.0746253	6.34708e-09	5.88247e-06
ENSMUSG00000024891.6	Slc29a2	167.81	7.54083	1.42769	9.69836e-09	8.42667e-06
ENSMUSG00000035772.11	Mrps2	826.357	-0.466673	0.0889577	1.34265e-08	1.09797e-05
ENSMUSG00000003865.16	Gys1	755.458	0.491265	0.0955041	1.54616e-08	1.19415e-05
ENSMUSG00000042417.5	Ccno	143.721	1.7753	0.352243	2.54159e-08	1.85964e-05
ENSMUSG00000021575.16	Ahrr	38.3709	3.67111	0.774358	2.75159e-08	1.91263e-05
ENSMUSG00000006445.3	Epha2	3464.79	-0.481047	0.0976494	5.23802e-08	3.46757e-05
ENSMUSG00000051499.7	Zfp786	60.4536	-1.9986	0.473991	3.206e-07	0.00020259
ENSMUSG00000041406.14	BC055324	182.704	2.09327	0.539795	6.60137e-07	0.00039901
ENSMUSG00000059842.12	Zfp341	121.802	-1.11666	0.297481	7.30406e-07	0.000423088
ENSMUSG00000020171.8	Yeats4	214.537	-1.59852	0.39999	8.30366e-07	0.00046175
ENSMUSG00000000282.12	Mnt	905.811	0.376635	0.0854517	1.09655e-06	0.000586319
ENSMUSG00000023391.8	Dlx2	14.5387	2.98144	0.994173	2.2099e-06	0.00113785
ENSMUSG00000051278.12	Zgrf1	129.004	2.30741	0.854423	4.62831e-06	0.00229795
ENSMUSG00000037012.18	Hk1	320.922	0.974728	0.336891	5.17454e-06	0.00248057
ENSMUSG00000031480.15	Thsd1	30.4942	-5.15855	2.3835	6.50607e-06	0.00301491
ENSMUSG00000026667.14	Uhmk1	109.128	-5.36086	2.86728	8.19941e-06	0.00367704
ENSMUSG00000007872.3	Id3	460	-0.416316	0.118261	1.08495e-05	0.00468457
ENSMUSG00000047371.7	Zfp768	95.933	0.818364	0.322061	1.112e-05	0.00468457
ENSMUSG00000005958.15	Ephb3	472.43	0.525124	0.170919	1.17069e-05	0.00478542
ENSMUSG00000042745.9	Id1	555.857	-0.436585	0.127836	1.20479e-05	0.00478542
ENSMUSG00000011427.16	Zfp790	78.7147	-1.60617	0.690189	1.44129e-05	0.00556578
ENSMUSG00000003154.15	Foxj2	196.211	0.866662	0.366951	1.64306e-05	0.0059077
ENSMUSG00000028252.20	Ccnc	77.2481	-4.42425	2.87975	1.65732e-05	0.0059077
ENSMUSG00000035139.14	Secisbp2	572.394	0.361292	0.105217	1.58439e-05	0.0059077
ENSMUSG00000018899.16	Irf1	858.15	-0.379411	0.112842	1.78308e-05	0.0061971
ENSMUSG00000020770.13	Unk	410.735	0.878868	0.38409	1.92076e-05	0.00636817
ENSMUSG00000048503.7	Tlcd5	118.481	-1.63654	0.781746	1.92392e-05	0.00636817
ENSMUSG00000038346.18	Zfp384	30.2396	-4.07796	2.77141	2.01752e-05	0.0065227
ENSMUSG00000019960.8	Dusp6	1642.59	-0.261365	0.0834418	2.16537e-05	0.00684158
ENSMUSG00000011877.13	Git1	990.404	-0.591034	0.240835	2.44983e-05	0.00756834
ENSMUSG00000030554.16	Synm	57.3061	3.84981	2.96212	2.65841e-05	0.00786323
ENSMUSG00000050890.15	Pdik1l	56.7355	2.51597	1.67244	2.63747e-05	0.00786323
ENSMUSG00000021466.12	Ptch1	1077.62	0.458598	0.159765	2.94205e-05	0.00834702
ENSMUSG00000035551.6	Igfbpl1	84.7379	0.699332	0.322107	2.91276e-05	0.00834702
ENSMUSG00000033902.12	Mapkbp1	377.053	0.384081	0.125941	3.29623e-05	0.00916484
ENSMUSG00000020392.8	Cdkn2aipnl	1621.65	-0.285802	0.0954128	3.57659e-05	0.00920774
ENSMUSG00000039830.9	Olig2	611.662	-0.34793	0.113402	3.46231e-05	0.00920774
ENSMUSG00000043909.16	Trp53bp1	49.6993	1.97014	1.36649	3.55784e-05	0.00920774
ENSMUSG00000066607.5	Insyn1	103.937	0.516756	0.20443	3.40938e-05	0.00920774
ENSMUSG00000025782.12	Taf3	26.9807	-3.38712	3.20419	4.07881e-05	0.0103097
ENSMUSG00000021752.13	Kctd6	204.831	0.480153	0.187143	4.17383e-05	0.0103615
ENSMUSG00000038902.14	Pogz	779.545	0.425785	0.15435	4.47562e-05	0.0109158
ENSMUSG00000014748.13	Tex261	478.568	-0.385627	0.134718	4.64032e-05	0.0111224
ENSMUSG00000049791.4	Fzd4	112.418	0.890009	0.489118	4.92131e-05	0.0115959
ENSMUSG00000041215.16	Yeats2	134.18	3.11808	3.31537	5.0222e-05	0.0116088
ENSMUSG00000046719.7	Nxph3	38.3284	0.92769	0.517483	5.0938e-05	0.0116088
ENSMUSG00000070047.14	Fat1	9051.23	0.376703	0.137439	5.98395e-05	0.0134176
ENSMUSG00000018340.13	Anxa6	1341.3	-0.357756	0.129831	6.2084e-05	0.0136999
ENSMUSG00000047003.15	Zfp41	414.228	0.379554	0.1413	6.51057e-05	0.0141422
ENSMUSG00000022498.16	Txndc11	375.113	0.361869	0.135656	7.1951e-05	0.0153887
ENSMUSG00000032883.15	Acsl3	333.879	-0.52355	0.261592	7.59073e-05	0.0157502
ENSMUSG00000047731.17	Wbp1l	105.281	-2.52342	3.33046	7.55523e-05	0.0157502
ENSMUSG00000020419.11	Hormad2	36.4865	-2.41786	3.01102	8.51067e-05	0.0171592
ENSMUSG00000031156.18	Slc35a2	61.9986	-1.24007	0.964716	8.51667e-05	0.0171592
ENSMUSG00000018474.18	Chd3	20.2274	-2.32332	2.80208	8.9151e-05	0.0177054
ENSMUSG00000020265.16	Sumo3	255.603	-0.578719	0.337152	9.48993e-05	0.0185816
ENSMUSG00000056708.5	Ier5	210.456	-0.492526	0.257924	0.000103553	0.0199943
ENSMUSG00000038415.10	Foxq1	29.4114	-0.933571	0.682758	0.000109996	0.0209475
ENSMUSG00000040479.12	Dgkz	67.9333	1.3496	1.41627	0.000114822	0.0215711
ENSMUSG00000020149.17	Rab1a	487.72	1.01238	0.832704	0.000126438	0.0234365
ENSMUSG00000046138.15	9930021J03Rik	183.102	0.925204	0.722627	0.000128333	0.0234748
ENSMUSG00000020074.7	Ccar1	392.33	-0.715838	0.535939	0.00014636	0.0257556
ENSMUSG00000032604.16	Qars	103.522	-1.72528	2.95863	0.000145259	0.0257556
ENSMUSG00000038894.7	Irs2	1016.1	-0.274683	0.117678	0.000146154	0.0257556
ENSMUSG00000036422.10	Pcdh8	11.696	1.69554	2.90822	0.000151923	0.0257565
ENSMUSG00000042364.11	Snx18	1363.87	0.280755	0.120939	0.000151721	0.0257565
ENSMUSG00000049969.3	Plekhf2	2599.91	-0.321598	0.138766	0.000150408	0.0257565
ENSMUSG00000021306.11	Gpr137b	111.893	-0.812795	0.662982	0.000160709	0.0269178
ENSMUSG00000005470.8	Asf1b	552.621	0.297326	0.130778	0.0001686	0.0273568
ENSMUSG00000027012.15	Dync1i2	59.0911	-1.65052	2.612	0.000167765	0.0273568
ENSMUSG00000037685.15	Atp8a1	79.8218	-1.64051	2.59025	0.000169234	0.0273568
ENSMUSG00000027361.15	Gabpb1	21.217	1.13452	1.4261	0.000178233	0.0281067
ENSMUSG00000038733.14	Wdr26	504.581	-1.49216	2.20468	0.000178134	0.0281067
ENSMUSG00000049097.9	Ankrd34a	71.0995	0.625345	0.48177	0.000179938	0.0281067
ENSMUSG00000026975.10	Dph7	252.708	-0.391539	0.199914	0.000188737	0.0287785
ENSMUSG00000027889.17	Ampd2	104.922	-0.826025	0.760493	0.00019913	0.0287785
ENSMUSG00000029922.15	Mkrn1	230.282	-0.567777	0.428825	0.000193519	0.0287785
ENSMUSG00000031198.4	Fundc2	428.67	-0.389564	0.20123	0.000197248	0.0287785
ENSMUSG00000033790.11	Tubgcp5	184.867	-1.46927	2.42474	0.0002008	0.0287785
ENSMUSG00000036591.16	Arhgap21	281.862	-0.927862	0.985623	0.000200261	0.0287785
ENSMUSG00000037722.8	Gnpnat1	423.666	-0.48411	0.320353	0.000191305	0.0287785
ENSMUSG00000044167.6	Foxo1	751.375	0.291145	0.132362	0.000195815	0.0287785
ENSMUSG00000028078.14	Dclk2	328.75	-0.395025	0.209785	0.000203739	0.0289018
ENSMUSG00000106831.1	Ube2n-ps1	368.452	-0.367375	0.183281	0.000207316	0.0291123
ENSMUSG00000034330.10	Plcg2	1199.91	0.284385	0.131605	0.000212152	0.0294933
ENSMUSG00000023947.8	Nfkbie	64.9256	0.720878	0.644578	0.000219732	0.0302447
ENSMUSG00000021772.15	Nkiras1	54.5899	-0.79736	0.798114	0.000236413	0.0319088
ENSMUSG00000027193.12	Api5	3205.3	-0.3387	0.167105	0.000234809	0.0319088
ENSMUSG00000030532.6	Hddc3	17.1775	-1.2323	2.16642	0.000257867	0.0344698
ENSMUSG00000008822.15	Acyp1	122.799	-0.500147	0.401011	0.000268004	0.035149
ENSMUSG00000038181.16	Chpf2	61.4833	0.71615	0.707773	0.000266107	0.035149
ENSMUSG00000017144.8	Rnd3	653.093	-0.3951	0.241013	0.000275607	0.0354768
ENSMUSG00000032334.10	Loxl1	144.091	0.388397	0.230566	0.000273942	0.0354768
ENSMUSG00000030105.8	Arl8b	882.395	-0.259209	0.129422	0.000294589	0.0375722
ENSMUSG00000004263.15	Atn1	646.052	0.37868	0.235575	0.000321762	0.0385034
ENSMUSG00000029844.9	Hoxa1	51.2742	0.578596	0.559765	0.000323776	0.0385034
ENSMUSG00000032688.9	Malt1	52.0797	1.12124	2.17336	0.000306144	0.0385034
ENSMUSG00000034022.8	Cpsf1	11.6916	-1.08328	2.1792	0.000324047	0.0385034
ENSMUSG00000040738.10	Ints8	32.9034	1.10392	2.22123	0.000315397	0.0385034
ENSMUSG00000045664.5	Cdc42ep2	62.218	0.483588	0.40702	0.000311622	0.0385034
ENSMUSG00000068917.12	Clk2	60.4996	-0.988584	2.40189	0.000320004	0.0385034
ENSMUSG00000090071.4	Cdk5r2	107.832	0.382647	0.242598	0.00032367	0.0385034
ENSMUSG00000102218.1	Gm37493	7.84924	0.759592	1.09876	0.000342857	0.0403932
ENSMUSG00000023068.16	Nus1	1005.18	-0.303448	0.162167	0.00035525	0.0412455
ENSMUSG00000044702.13	Palb2	28.2995	1.00931	2.22383	0.000356025	0.0412455
ENSMUSG00000005413.8	Hmox1	1210.7	-0.25425	0.135231	0.000385775	0.0443227
ENSMUSG00000036466.17	Megf11	12.3978	0.946371	1.96669	0.000389103	0.0443386
ENSMUSG00000031201.17	Brcc3	177.034	0.545806	0.565688	0.000392964	0.0444145
ENSMUSG00000036534.6	Slc38a7	66.0092	0.781459	2.21857	0.000406351	0.044834
ENSMUSG00000113889.1	Gm48501	95.0934	-0.512488	0.517089	0.00040335	0.044834
ENSMUSG00000116016.1	Gm49496	22.7627	0.925863	1.97523	0.000404889	0.044834
ENSMUSG00000032217.13	Rnf111	23.5555	-0.913011	2.0208	0.000416896	0.0452788
ENSMUSG00000034120.18	Srsf2	8663.99	-0.166925	0.0938578	0.000414886	0.0452788
ENSMUSG00000024713.16	Pcsk5	15.5047	-0.891579	1.892	0.000421448	0.0454184
ENSMUSG00000070283.4	Ndufaf3	154.972	-0.415103	0.356448	0.000426539	0.0456134
ENSMUSG00000038126.17	Mphosph9	351.088	-0.395418	0.320019	0.000434276	0.0460863
ENSMUSG00000022179.5	4931414P19Rik	163.295	0.349821	0.230412	0.000440982	0.0464073
ENSMUSG00000022701.18	Ccdc191	35.9305	-0.853968	2.09498	0.000447315	0.0464073
ENSMUSG00000031907.9	Zfp90	22.3114	0.870538	1.98047	0.000446745	0.0464073
ENSMUSG00000057963.9	Itpk1	1308.93	0.238335	0.131814	0.000453452	0.0466954
ENSMUSG00000041654.15	Slc39a11	40.75	-0.830627	1.95794	0.000478051	0.0485099
ENSMUSG00000081593.1	Gm11841	15.3598	-0.821389	1.84059	0.000477802	0.0485099
ENSMUSG00000022378.14	Fam49b	126.765	-0.537661	0.643437	0.000501457	0.0504572
ENSMUSG00000032279.11	Idh3a	700.421	-0.436453	0.441947	0.0005045	0.0504572
ENSMUSG00000026833.18	Olfm1	103.315	-0.508196	0.585967	0.000509332	0.0505169
ENSMUSG00000056144.14	Trim34a	34.4013	-0.791314	1.91133	0.000512364	0.0505169
ENSMUSG00000029267.17	Mtf2	304.737	0.499542	0.583784	0.000530608	0.051584
ENSMUSG00000045659.18	Plekha7	36.4934	-0.772408	1.92184	0.000528848	0.051584
ENSMUSG00000034118.15	Tpst1	56.0974	0.689966	1.99782	0.000553743	0.0534593
ENSMUSG00000018166.8	Erbb3	706.338	0.250776	0.148146	0.000582438	0.0558417
ENSMUSG00000031391.18	L1cam	29.0631	-0.712978	1.84234	0.000592839	0.0564496
ENSMUSG00000006288.8	Ttc5	755.698	-0.231167	0.138086	0.000621976	0.0584237
ENSMUSG00000030986.13	Dhx32	8.32619	0.688485	1.82543	0.000621298	0.0584237
ENSMUSG00000069874.7	Irgm2	19.803	0.643969	1.90676	0.000627265	0.0585251
ENSMUSG00000006720.16	Zfp184	77.2168	0.677628	1.78481	0.000637594	0.0589454
ENSMUSG00000032571.14	Pik3r4	112.925	0.378617	0.383926	0.00064025	0.0589454
ENSMUSG00000003309.14	Ap1m2	24.4833	-0.639129	1.61303	0.000677729	0.0619855
ENSMUSG00000015016.8	Acsf3	19.4253	0.62343	1.59051	0.000701007	0.0623552
ENSMUSG00000023156.4	Rpp14	621.207	-0.267167	0.169595	0.000699712	0.0623552
ENSMUSG00000025271.13	Pfkfb1	29.245	-0.495217	0.780651	0.000704199	0.0623552
ENSMUSG00000029478.16	Ncor2	116.356	-0.619665	1.79353	0.000704031	0.0623552
ENSMUSG00000071708.11	Sms	770.098	-0.277245	0.178835	0.000696391	0.0623552
ENSMUSG00000047881.14	Rell1	381.677	-0.338033	0.304796	0.000712486	0.0626898
ENSMUSG00000019737.14	Syne4	8.18466	0.593209	1.62198	0.00076637	0.0657931
ENSMUSG00000023921.9	Mmut	521.623	-0.285938	0.19672	0.000766687	0.0657931
ENSMUSG00000027469.16	Tpx2	2480.4	0.242911	0.15407	0.000759792	0.0657931
ENSMUSG00000095362.7	Gm14325	111.769	0.594708	1.62066	0.000763293	0.0657931
ENSMUSG00000035914.11	Cd276	505.937	0.328022	0.298483	0.000772148	0.0658552
ENSMUSG00000048581.12	E130311K13Rik	58.2376	0.390079	0.485834	0.000797694	0.0672094
ENSMUSG00000062309.8	Rpp25	624.883	0.26313	0.173637	0.000794534	0.0672094
ENSMUSG00000053693.16	Mast1	19.7858	0.544809	1.69439	0.0008355	0.0699706
ENSMUSG00000107023.2	Gm42715	335.584	0.340619	0.37156	0.000846831	0.0704949
ENSMUSG00000029998.14	Pcyox1	709.206	0.247791	0.163901	0.000854782	0.0707332
ENSMUSG00000030846.15	Tial1	216.906	0.369145	0.45888	0.000860742	0.0708049
ENSMUSG00000009630.10	Ppp2cb	1766.68	-0.164459	0.106991	0.000882095	0.0717128
ENSMUSG00000072640.11	Lyrm9	204.3	-0.303599	0.256003	0.000878044	0.0717128
ENSMUSG00000074923.10	Pak6	19.5875	-0.53292	1.60133	0.000888523	0.0718154
ENSMUSG00000005362.14	Crbn	88.3009	-0.520281	1.61791	0.000908781	0.0725656
ENSMUSG00000021911.16	Parg	29.0469	0.432028	0.888646	0.000913464	0.0725656
ENSMUSG00000105549.1	Gm43540	125.496	-0.400931	0.577277	0.000910994	0.0725656
ENSMUSG00000061838.7	Suclg2	266.367	0.286661	0.223152	0.000934219	0.0737927
ENSMUSG00000021099.6	Six6	13.9705	0.420509	0.774237	0.000946791	0.0739455
ENSMUSG00000098132.1	Rassf10	42.318	0.346794	0.429386	0.000941717	0.0739455
ENSMUSG00000020464.15	Pnpt1	124.25	-0.372582	0.513504	0.000959867	0.0741337
ENSMUSG00000025730.14	Rab40c	37.8904	0.417369	0.729964	0.000955041	0.0741337
ENSMUSG00000023911.12	Flywch2	122.654	-0.292407	0.247058	0.000969668	0.0744769
ENSMUSG00000020758.15	Itgb4	51.7863	-0.456909	1.618	0.000993755	0.0759076
ENSMUSG00000031985.9	Gnpat	58.2939	-0.485151	1.52076	0.00101237	0.0769068
ENSMUSG00000028109.14	Hormad1	84.8452	0.401476	0.724359	0.00102241	0.0771728
ENSMUSG00000046636.5	Gm7729	25.6951	0.399514	0.699734	0.00102697	0.0771728
ENSMUSG00000025203.6	Scd2	10136.8	-0.146363	0.0983598	0.00104643	0.0782122
ENSMUSG00000031660.13	Brd7	1011.41	0.205714	0.14236	0.00111694	0.0830361
ENSMUSG00000021294.7	Kif26a	275.65	0.274441	0.232302	0.00114187	0.0844375
ENSMUSG00000044551.13	9930012K11Rik	34.6982	0.406724	1.12595	0.00115206	0.0847404
ENSMUSG00000031433.15	Rbm41	141.443	0.359095	0.615629	0.00120965	0.0885081
ENSMUSG00000024781.16	Lipa	24.2844	0.382768	1.50086	0.00122153	0.0889096
ENSMUSG00000109378.1	Gm49396	19.2874	-0.418819	1.35318	0.00123748	0.0891613
ENSMUSG00000116048.1	Septin2	549.081	-0.332655	0.504415	0.00123782	0.0891613
ENSMUSG00000074657.5	Kif5a	175.666	0.275603	0.270716	0.00125243	0.0897491
ENSMUSG00000022580.13	Rhpn1	8.61146	0.410985	1.42822	0.0012599	0.0898214
ENSMUSG00000027463.14	Slc52a3	38.1682	-0.408841	1.31078	0.00127099	0.0901497
ENSMUSG00000038893.12	Fam117a	588.408	0.197548	0.141367	0.00127972	0.0903076
ENSMUSG00000052684.4	Jun	558.855	0.191076	0.136733	0.00129612	0.0910032
ENSMUSG00000000365.9	Rnf17	473.948	-0.280448	0.329589	0.00132408	0.0911254
ENSMUSG00000019989.8	Enpp3	558.858	-0.234427	0.178074	0.00132072	0.0911254
ENSMUSG00000024420.9	Zfp521	71.3155	-0.3507	0.918463	0.00131673	0.0911254
ENSMUSG00000050549.8	Fam241a	35.5433	-0.344459	0.719112	0.0013196	0.0911254
ENSMUSG00000015127.14	Unkl	246.782	0.343163	0.642785	0.00133189	0.0912114
ENSMUSG00000093904.2	Tomm20	4987.78	-0.180944	0.13027	0.00134892	0.0919249
ENSMUSG00000019961.17	Tmpo	1842.02	-0.244138	0.196754	0.00139304	0.0944684
ENSMUSG00000066009.8	Zfp987	21.0567	-0.368596	1.19828	0.00143943	0.0962062
ENSMUSG00000116006.1	LT629148.3	7.93829	0.370203	1.20946	0.00143663	0.0962062
ENSMUSG00000116232.1	Zfp987	21.0567	-0.368596	1.19828	0.00143943	0.0962062
ENSMUSG00000020003.16	Pex7	138.905	-0.263276	0.285615	0.00146659	0.097553
ENSMUSG00000005251.15	Ripk4	360.609	0.221441	0.171062	0.00147924	0.0979255
ENSMUSG00000034445.8	Cyb561a3	138.189	0.278093	0.386358	0.00150703	0.0992924
ENSMUSG00000075304.2	Sp5	127.931	0.232001	0.186813	0.00152094	0.0997365
ENSMUSG00000016552.13	Foxred2	318.004	0.264448	0.329709	0.00154557	0.0999371
ENSMUSG00000026349.14	Ccnt2	395.333	-0.310769	0.791151	0.00154488	0.0999371
ENSMUSG00000040152.8	Thbs1	1434.65	0.231659	0.187155	0.00153445	0.0999371
ENSMUSG00000028195.4	Ccn1	2394.54	-0.170414	0.12673	0.00155658	0.100183
ENSMUSG00000060989.8	Gm11847	24.1645	0.344408	1.20161	0.00161007	0.103148
ENSMUSG00000005667.8	Mthfd2	1588.61	0.174354	0.132612	0.00167822	0.106533
ENSMUSG00000092124.1	B930094E09Rik	22.6315	-0.297081	0.826347	0.00167704	0.106533
ENSMUSG00000026374.14	Tsn	1341.65	-0.201795	0.158338	0.00169643	0.107199
ENSMUSG00000038957.13	Edc3	1017.11	0.17458	0.13401	0.00173371	0.109059
ENSMUSG00000068964.5	Gm6361	128.279	0.307541	1.0071	0.00175772	0.110072
ENSMUSG00000009092.5	Derl3	28.8499	0.320064	1.21494	0.00179228	0.111732
ENSMUSG00000020409.10	Slu7	7.02388	0.317525	1.16834	0.00180786	0.1122
ENSMUSG00000014704.10	Hoxa2	9.23111	0.282066	0.619669	0.00184467	0.113019
ENSMUSG00000015363.13	Trabd	14.4559	0.309373	1.24439	0.00184544	0.113019
ENSMUSG00000056962.11	Jmjd6	24.5528	-0.314129	1.20595	0.00183815	0.113019
ENSMUSG00000047143.3	Dmrta2	55.7812	0.24138	0.304094	0.00188378	0.114359
ENSMUSG00000064105.13	Cnnm2	201.216	0.240827	0.293788	0.00187618	0.114359
ENSMUSG00000002771.12	Grin2d	50.3126	0.270847	0.518835	0.00195104	0.117927
ENSMUSG00000024486.6	Hbegf	222.838	-0.231127	0.229086	0.0019625	0.118107
ENSMUSG00000006519.11	Cyba	12.656	0.268287	0.810849	0.00197551	0.118377
ENSMUSG00000021500.17	Ddx46	248.596	-0.238186	0.333749	0.00201206	0.119881
ENSMUSG00000049439.13	Cyp20a1	27.0084	0.29253	1.10729	0.00201785	0.119881
ENSMUSG00000001333.9	Sync	7.58843	0.284826	1.08722	0.00209069	0.12368
ENSMUSG00000020059.9	Sycp3	78.2617	-0.276142	1.01425	0.00212994	0.125181
ENSMUSG00000022253.15	Nadk2	12.4116	0.281745	1.108	0.00213407	0.125181
ENSMUSG00000046572.10	Zfp518b	565.8	0.233096	0.352397	0.00216798	0.126635
ENSMUSG00000028156.12	Eif4e	1709.49	-0.188643	0.159012	0.00220092	0.127488
ENSMUSG00000061477.4	Rps7	10193.5	-0.172475	0.141695	0.00219565	0.127488
ENSMUSG00000048174.2	Tmem81	32.4128	-0.247565	0.65094	0.00221337	0.127678
ENSMUSG00000030727.12	Rabep2	61.7607	0.247712	0.476635	0.00224237	0.128079
ENSMUSG00000103332.1	Pcdhga2	54.5528	-0.249002	0.492402	0.00224797	0.128079
ENSMUSG00000112522.1	Gm47632	50.196	0.24505	0.454518	0.00224021	0.128079
ENSMUSG00000021111.15	Papola	1624.12	0.222297	0.284169	0.00227283	0.128442
ENSMUSG00000057156.10	Homez	24.8281	0.268107	1.0414	0.00226404	0.128442
ENSMUSG00000033808.16	Tmem87a	407.149	-0.221508	0.289514	0.00229807	0.129343
ENSMUSG00000049670.9	Morn4	17.3749	-0.264406	1.04453	0.00231613	0.129834
ENSMUSG00000020205.8	Phlda1	245.45	-0.188694	0.163381	0.00235644	0.131563
ENSMUSG00000022426.6	Josd1	854.681	0.143731	0.1172	0.00238807	0.132796
ENSMUSG00000030103.11	Bhlhe40	883.349	-0.198584	0.179866	0.00242808	0.133631
ENSMUSG00000031591.14	Asah1	1079.76	0.213842	0.222176	0.00242627	0.133631
ENSMUSG00000080902.1	Ywhaq-ps3	13.4038	-0.255157	1.09957	0.00243193	0.133631
ENSMUSG00000025702.15	Marchf8	123.027	0.229165	0.691739	0.00246833	0.134496
ENSMUSG00000036769.14	Wdr44	116.093	0.222455	0.369877	0.00246404	0.134496
ENSMUSG00000040136.10	Abcc8	8.83681	-0.252253	1.08497	0.00247669	0.134496
ENSMUSG00000003534.17	Ddr1	447.201	-0.218175	0.347228	0.00250059	0.135071
ENSMUSG00000020745.15	Pafah1b1	252.267	-0.215358	0.321316	0.00250671	0.135071
ENSMUSG00000000384.15	Tbrg4	112.567	0.234218	1.11523	0.00259261	0.137044
ENSMUSG00000021546.18	Hnrnpk	563.097	-0.216112	0.352241	0.00256853	0.137044
ENSMUSG00000030161.8	Gabarapl1	536.584	0.172489	0.149668	0.00258743	0.137044
ENSMUSG00000039286.12	Fndc3b	170.711	0.230373	1.1237	0.00258043	0.137044
ENSMUSG00000044312.4	Neurog3	10.4497	-0.245072	0.989344	0.00256072	0.137044
ENSMUSG00000026584.14	Scyl3	108.366	-0.226356	0.540635	0.00265507	0.137727
ENSMUSG00000030067.17	Foxp1	453.255	-0.222119	0.602751	0.00263955	0.137727
ENSMUSG00000030346.16	Rad51ap1	34.0229	-0.239904	0.976021	0.00263549	0.137727
ENSMUSG00000044201.10	Cdc25c	419.6	-0.177682	0.157197	0.00265123	0.137727
ENSMUSG00000049577.15	Zfpm1	330.307	0.185454	0.167305	0.00264714	0.137727
ENSMUSG00000021023.14	Prorp	20.0067	-0.237077	1.06313	0.00268372	0.138182
ENSMUSG00000045409.16	Trim39	41.5815	-0.217473	0.643501	0.00268102	0.138182
ENSMUSG00000068742.11	Cry2	341.239	0.18592	0.169453	0.0026981	0.138409
ENSMUSG00000016477.18	E2f3	68.6519	0.235987	1.03243	0.00272269	0.139157
ENSMUSG00000027104.18	Atf2	37.6845	-0.229845	0.943821	0.00278569	0.140543
ENSMUSG00000028920.9	Fbxo42	1339.33	0.118287	0.0963602	0.00278818	0.140543
ENSMUSG00000029416.17	Slc15a4	257.377	0.202741	0.218807	0.00280035	0.140543
ENSMUSG00000046093.9	Hpcal4	26.3809	0.21422	0.406055	0.00279153	0.140543
ENSMUSG00000113388.1	Gm48111	636.293	-0.220716	0.497729	0.00279086	0.140543
ENSMUSG00000038170.15	Pde4dip	40.7065	-0.196552	1.08267	0.00284758	0.1424
ENSMUSG00000037070.10	Rbmxl1	1759.93	-0.170397	0.1531	0.00287734	0.142984
ENSMUSG00000068921.14	Dap3	290.862	-0.196473	0.198264	0.00287984	0.142984
ENSMUSG00000032041.15	Tirap	158.148	-0.200393	0.252985	0.00290808	0.143701
ENSMUSG00000038379.15	Ttk	156.756	0.214274	0.470254	0.0029253	0.143701
ENSMUSG00000074521.9	Gm14327	36.2637	-0.219629	0.889173	0.00292053	0.143701
ENSMUSG00000046447.3	Camk2n1	166.975	0.199325	0.226966	0.00295427	0.144613
ENSMUSG00000025821.9	Zfp282	270.297	-0.181119	0.170953	0.00300169	0.14501
ENSMUSG00000025880.11	Smad7	1873.02	-0.152888	0.134928	0.00299759	0.14501
ENSMUSG00000048970.9	C1galt1c1	89.1243	0.205467	0.39271	0.00299565	0.14501
ENSMUSG00000073879.4	Gm5859	13.0597	-0.216452	0.896337	0.00300409	0.14501
ENSMUSG00000034614.14	Pik3ip1	176.938	-0.196467	0.224925	0.00306365	0.147373
ENSMUSG00000027694.9	Gm8325	16.2839	0.212604	1.00464	0.00311539	0.148784
ENSMUSG00000040710.10	St8sia4	12.0405	0.210223	0.879392	0.00312508	0.148784
ENSMUSG00000055745.4	Rtl6	244.997	0.179031	0.170546	0.0031057	0.148784
ENSMUSG00000044681.19	Cnpy1	205.281	0.192908	0.30782	0.00316329	0.150089
ENSMUSG00000049717.9	Lig4	155.885	0.194035	0.340239	0.00319653	0.15115
ENSMUSG00000052997.15	Uba2	5686.62	-0.096608	0.0751814	0.00321384	0.151453
ENSMUSG00000015755.16	Tab2	9.27635	0.207127	0.895297	0.00322571	0.151499
ENSMUSG00000030669.13	Calca	149.673	-0.191924	0.222317	0.0032494	0.152098
ENSMUSG00000004415.15	Col26a1	18.6179	-0.193716	1.02333	0.00328238	0.153126
ENSMUSG00000020034.7	Tcp11l2	15.0491	0.188399	0.59456	0.00334864	0.154744
ENSMUSG00000061666.6	Gdpd1	190.178	0.189245	0.212444	0.00334209	0.154744
ENSMUSG00000099041.1	Gm28035	22.9743	-0.197349	1.00174	0.00335046	0.154744
ENSMUSG00000000154.16	Slc22a18	23.5732	-0.198816	0.964938	0.00342482	0.157302
ENSMUSG00000001583.13	Tnk1	254.784	0.187115	0.243215	0.00342847	0.157302
ENSMUSG00000031562.15	Dctd	20.7781	-0.198264	0.959097	0.00344472	0.157528
ENSMUSG00000025270.13	Alas2	10.1015	0.196642	0.876359	0.00347727	0.158404
ENSMUSG00000027792.11	Bche	69.0877	0.182665	0.655981	0.00350289	0.158404
ENSMUSG00000031160.4	Eras	304.094	-0.165398	0.15914	0.00350945	0.158404
ENSMUSG00000067713.7	Prkag1	542.283	0.121378	0.106012	0.00349238	0.158404
ENSMUSG00000020275.9	Rel	113.077	0.182772	0.277008	0.00353554	0.159065
ENSMUSG00000006517.5	Mvd	22.8842	0.193821	0.947021	0.00355521	0.159434
ENSMUSG00000085328.2	Gm17131	635.719	0.181915	0.277819	0.00357007	0.159586
ENSMUSG00000023216.13	Epb42	18.3394	0.188694	0.830656	0.00364194	0.161758
ENSMUSG00000028128.13	F3	112.93	-0.183263	0.215017	0.00364149	0.161758
ENSMUSG00000014668.15	Chfr	7.927	-0.188238	0.836937	0.00366771	0.162384
ENSMUSG00000046056.15	Sbsn	11.5084	-0.189602	0.880226	0.00368203	0.1625
ENSMUSG00000021038.17	Vipas39	18.8715	0.18712	0.84496	0.00371638	0.163366
ENSMUSG00000060475.13	Wtap	365.483	-0.181868	0.364509	0.00372516	0.163366
ENSMUSG00000031392.18	Irak1	250.948	0.184387	0.413114	0.00374721	0.163817
ENSMUSG00000022305.13	Lrp12	121.88	0.178338	0.332951	0.00378061	0.164299
ENSMUSG00000040843.10	Tiprl	419.542	-0.174585	0.183715	0.00378187	0.164299
ENSMUSG00000058317.12	Ube2e2	16.7578	-0.183435	0.93115	0.00381388	0.165173
ENSMUSG00000024383.9	Map3k2	32.5757	0.18158	0.405467	0.00384016	0.165795
ENSMUSG00000003721.14	Insig2	256.404	-0.174186	0.19607	0.0040342	0.169774
ENSMUSG00000025732.6	Mcrip2	9.81717	-0.175866	0.824456	0.00406795	0.169774
ENSMUSG00000026433.13	Rab29	36.4296	0.173736	0.365022	0.00407371	0.169774
ENSMUSG00000029147.11	Ppm1g	31.0719	0.173801	0.924906	0.00404241	0.169774
ENSMUSG00000029413.14	Naaa	72.8413	-0.178447	0.403513	0.00395988	0.169774
ENSMUSG00000034762.9	Glis1	11.7656	0.173138	0.931726	0.00402524	0.169774
ENSMUSG00000038416.15	Cdc16	14.9494	-0.176019	0.822643	0.00405972	0.169774
ENSMUSG00000040006.13	Ginm1	11.6371	-0.175828	0.79705	0.00402073	0.169774
ENSMUSG00000040785.19	Ttc3	556.444	-0.171232	0.30069	0.00404245	0.169774
ENSMUSG00000051378.10	Kif18b	1606.99	0.110342	0.0974631	0.00403086	0.169774
ENSMUSG00000056749.7	Nfil3	120.544	0.174929	0.219166	0.00407887	0.169774
ENSMUSG00000115999.1	Ginm1	11.6371	-0.175828	0.79705	0.00402073	0.169774
ENSMUSG00000091002.2	Tcerg1l	12.8003	-0.173752	0.798064	0.00410168	0.170214
ENSMUSG00000038963.15	Slco4a1	61.8824	0.17416	0.894764	0.00412309	0.170593
ENSMUSG00000001151.10	Pcnt	31.441	-0.17078	0.912641	0.00415662	0.170962
ENSMUSG00000052926.16	Rnaseh2a	87.2337	0.169044	0.290009	0.00414493	0.170962
ENSMUSG00000035596.14	Mboat7	391.03	0.171153	0.195686	0.0042262	0.173311
ENSMUSG00000024413.14	Npc1	30.9204	0.161159	0.554552	0.00425217	0.173864
ENSMUSG00000057561.10	Eif1a	100.969	0.161147	0.922886	0.0042688	0.174032
ENSMUSG00000047515.8	BC049715	48.1206	-0.166081	0.284663	0.00429741	0.174686
ENSMUSG00000027668.13	Mfn1	409.472	-0.168742	0.191755	0.00433869	0.17483
ENSMUSG00000051147.10	Nat2	11.2202	-0.158642	0.609734	0.00433548	0.17483
ENSMUSG00000062785.14	Kcnc3	47.8449	-0.168243	0.366136	0.00433316	0.17483
ENSMUSG00000022722.18	Arl6	124.192	0.164287	0.331492	0.00444481	0.177092
ENSMUSG00000024070.15	Prkd3	150.049	-0.157748	0.899072	0.00449895	0.177092
ENSMUSG00000024792.9	Zfpl1	270.716	0.157211	0.164744	0.00444771	0.177092
ENSMUSG00000027956.11	Tmem144	67.9803	-0.167116	0.403788	0.00444346	0.177092
ENSMUSG00000036667.14	Tcaf1	58.9726	-0.162843	0.474092	0.00445271	0.177092
ENSMUSG00000041220.10	Elovl6	230.063	0.163601	0.258657	0.00449382	0.177092
ENSMUSG00000050565.16	Tor1aip2	287.156	-0.162407	0.274018	0.00450945	0.177092
ENSMUSG00000061653.4	Vmn1r46	131.534	-0.165695	0.376771	0.0044806	0.177092
ENSMUSG00000097919.1	Gm27021	11.6522	-0.15607	0.637721	0.00449042	0.177092
ENSMUSG00000019792.8	Trmt11	188.393	-0.161297	0.273363	0.00457269	0.17863
ENSMUSG00000029145.12	Eif2b4	296.959	-0.162826	0.427647	0.00461287	0.17863
ENSMUSG00000062040.14	Zfp27	63.5035	-0.164089	0.413752	0.00457806	0.17863
ENSMUSG00000074968.11	Ano3	53.1347	0.155628	0.504118	0.00460322	0.17863
ENSMUSG00000118346.1	Tmem179b	24.7915	-0.15316	0.540671	0.0045992	0.17863
ENSMUSG00000038534.19	Osbpl7	263.456	-0.165363	0.197158	0.00464142	0.179236
ENSMUSG00000046449.15	Nexmif	108.779	0.161546	0.417894	0.00468884	0.180566
ENSMUSG00000028517.8	Plpp3	191.506	-0.164452	0.201686	0.00473202	0.181725
ENSMUSG00000001103.7	Sebox	6.62544	-0.157183	0.813531	0.00479916	0.182289
ENSMUSG00000020905.11	Usp43	204.907	-0.158924	0.258022	0.00476399	0.182289
ENSMUSG00000030309.16	Caprin2	17.007	0.155788	0.755028	0.0047987	0.182289
ENSMUSG00000071796.13	6820431F20Rik	19.4172	-0.154768	0.732402	0.00479683	0.182289
ENSMUSG00000027845.15	Dclre1b	35.1106	-0.150376	0.875669	0.00481287	0.182312
ENSMUSG00000002617.14	Zfp40	70.0864	0.153848	0.729748	0.00483749	0.182747
ENSMUSG00000035355.15	Kcnh4	13.6576	0.155486	0.818972	0.00486791	0.182963
ENSMUSG00000059820.14	Nkapd1	488.394	-0.14997	0.159357	0.00486955	0.182963
ENSMUSG00000051238.6	Swsap1	190.509	0.158583	0.179846	0.00489163	0.183298
ENSMUSG00000024190.7	Dusp1	829.293	-0.130357	0.130007	0.00492523	0.183567
ENSMUSG00000046185.10	Zfp84	305.515	-0.141432	0.14586	0.00491923	0.183567
ENSMUSG00000035566.7	Pcdh17	19.348	0.150899	0.467661	0.00496594	0.18459
ENSMUSG00000046546.3	Fam43a	448.915	-0.136833	0.140213	0.0050246	0.186272
ENSMUSG00000095661.1	Gm8935	246.193	-0.153494	0.271458	0.00504435	0.186507
ENSMUSG00000045929.8	Gm20715	9.44401	-0.148558	0.717303	0.00509154	0.186762
ENSMUSG00000055707.13	Klhl26	35.081	0.147221	0.849469	0.00507172	0.186762
ENSMUSG00000060244.1	Alyref2	49.3377	0.152727	0.275447	0.00508284	0.186762
ENSMUSG00000032114.9	Slc37a4	40.2665	-0.135998	0.863524	0.00513801	0.18797
ENSMUSG00000019952.15	Poc1b	120.897	-0.149572	0.291632	0.00526972	0.191779
ENSMUSG00000022175.9	Lrp10	720.575	0.138625	0.145785	0.00526101	0.191779
ENSMUSG00000028175.15	Depdc1a	412.258	0.150628	0.256258	0.00529857	0.191825
ENSMUSG00000083500.1	Gm15470	10.8795	0.14485	0.710386	0.00528878	0.191825
ENSMUSG00000002983.17	Relb	86.5135	-0.14467	0.716054	0.00531425	0.191893
ENSMUSG00000107478.1	Gm45234	64.5445	-0.126851	0.850659	0.0053292	0.191934
ENSMUSG00000089704.9	Galnt2	1197.65	0.148921	0.167948	0.00541585	0.194551
ENSMUSG00000058706.5	0610030E20Rik	37.121	0.147375	0.324571	0.00544982	0.194765
ENSMUSG00000108680.1	0610030E20Rik	37.121	0.147375	0.324571	0.00544982	0.194765
ENSMUSG00000020941.7	Map3k14	74.7814	0.149618	0.242794	0.0054673	0.194888
ENSMUSG00000021591.8	Glrx	30.0651	0.141246	0.776656	0.0055753	0.197933
ENSMUSG00000029149.14	Krtcap3	13.9124	0.141046	0.78014	0.0055812	0.197933
ENSMUSG00000024006.17	Stk38	921.978	0.144829	0.16266	0.00562226	0.198783
ENSMUSG00000055538.7	Zcchc24	163.142	0.151991	0.210734	0.00563375	0.198783
ENSMUSG00000000126.11	Wnt9a	23.0556	-0.13521	0.815043	0.00568563	0.200039
ENSMUSG00000024908.15	Ppp6r3	457.394	0.140753	0.424615	0.00571253	0.200039
ENSMUSG00000035310.15	Lin54	25.5061	-0.138618	0.726813	0.00571165	0.200039
ENSMUSG00000060034.5	Ctf2	18.154	0.12926	0.818255	0.00582054	0.203309
ENSMUSG00000038615.17	Nfe2l1	473.472	0.131618	0.485783	0.0058673	0.204429
ENSMUSG00000021619.6	Atg10	27.2822	-0.140305	0.395412	0.00589397	0.204845
ENSMUSG00000032316.8	Clk3	65.786	0.132339	0.792624	0.00595417	0.206261
ENSMUSG00000035953.14	Pip4p1	232.794	-0.147272	0.214928	0.0059644	0.206261
ENSMUSG00000022206.7	Npr3	83.1479	-0.139211	0.371846	0.00604177	0.207202
ENSMUSG00000028545.13	Bend5	11.8424	0.132325	0.682067	0.00604655	0.207202
ENSMUSG00000032840.7	2410131K14Rik	436.295	0.112001	0.11336	0.00601641	0.207202
ENSMUSG00000036678.8	Aaas	99.9792	-0.139013	0.290328	0.00605122	0.207202
ENSMUSG00000026872.18	Zeb2	17.1072	-0.131471	0.671895	0.00608152	0.207728
ENSMUSG00000022906.15	Parp9	193.961	0.138355	0.275723	0.00612955	0.208345
ENSMUSG00000051375.15	Pcdh1	157.323	0.146467	0.208022	0.00611688	0.208345
ENSMUSG00000037523.13	Mavs	19.6902	0.131691	0.749127	0.00615573	0.208724
ENSMUSG00000084136.4	Vmn1r207	7.34576	0.129838	0.666933	0.00619213	0.209448
ENSMUSG00000023021.15	Cers5	30.6565	-0.132911	0.419811	0.00620819	0.209481
ENSMUSG00000033918.16	Parl	42.8171	0.13209	0.419813	0.00625984	0.210713
ENSMUSG00000031714.9	Gab1	1364.06	-0.140315	0.165988	0.00634754	0.213148
ENSMUSG00000017499.15	Cdc6	403.566	0.143736	0.182439	0.00642528	0.214813
ENSMUSG00000022205.15	Sub1	849.323	-0.14299	0.17871	0.00644345	0.214813
ENSMUSG00000041396.13	Mettl18	94.1709	-0.134498	0.313827	0.00643134	0.214813
ENSMUSG00000030110.13	Ret	8.54762	-0.126768	0.70452	0.00651065	0.216533
ENSMUSG00000021094.10	Dhrs7	8.14674	-0.124511	0.758507	0.00654472	0.217147
ENSMUSG00000027488.12	Snta1	468.701	0.137542	0.162931	0.00656929	0.217444
ENSMUSG00000032776.9	Mctp2	78.7644	0.132467	0.262761	0.00669702	0.221145
ENSMUSG00000034724.18	Cnot6l	366.169	0.140859	0.200077	0.00672904	0.221676
ENSMUSG00000021770.11	Samd8	33.2951	0.125772	0.40217	0.00683269	0.224167
ENSMUSG00000025280.8	Polr3a	969.564	-0.108354	0.11335	0.00683691	0.224167
ENSMUSG00000022075.7	Rhobtb2	291.91	0.127107	0.145299	0.00695359	0.22429
ENSMUSG00000025578.9	Cbx8	30.9825	0.129844	0.265954	0.006929	0.22429
ENSMUSG00000027175.10	Tcp11l1	51.5323	-0.128623	0.335581	0.00695024	0.22429
ENSMUSG00000031667.16	Aktip	26.0725	-0.123335	0.418271	0.00686588	0.22429
ENSMUSG00000038611.17	Phrf1	62.7322	0.0993138	0.764946	0.00687737	0.22429
ENSMUSG00000045917.17	Tmem268	150.709	-0.130188	0.264182	0.0069048	0.22429
ENSMUSG00000104346.1	Pcdhga3	47.9088	-0.127296	0.373707	0.00692976	0.22429
ENSMUSG00000024188.16	Luc7l	579.147	-0.119666	0.132819	0.0070479	0.22633
ENSMUSG00000046707.9	Csnk2a2	358.193	-0.134578	0.164206	0.00705628	0.22633
ENSMUSG00000048904.5	Neurog1	24.6458	-0.127706	0.29379	0.00706567	0.22633
ENSMUSG00000024065.8	Ehd3	13.408	-0.114636	0.491459	0.00713784	0.228116
ENSMUSG00000005892.4	Trh	2531.58	-0.119505	0.134624	0.00729306	0.228906
ENSMUSG00000021701.8	Plk2	739.627	-0.110588	0.119505	0.00725359	0.228906
ENSMUSG00000031555.15	Adam9	501.737	0.125841	0.279929	0.00728044	0.228906
ENSMUSG00000036249.16	Rbm43	100.992	-0.127736	0.24978	0.00725311	0.228906
ENSMUSG00000036834.16	Plch1	67.6259	-0.115814	0.723037	0.00729429	0.228906
ENSMUSG00000039501.14	Znfx1	427.942	0.131464	0.226142	0.00719598	0.228906
ENSMUSG00000042682.9	Selenok	134.503	-0.128472	0.24133	0.00726947	0.228906
ENSMUSG00000114046.1	Snapc1l	11.2766	-0.116493	0.624856	0.00724644	0.228906
ENSMUSG00000020523.14	Fam114a2	1053.85	-0.105318	0.11272	0.00750656	0.235037
ENSMUSG00000036275.13	9530068E07Rik	179.805	-0.110989	0.470112	0.00753939	0.235192
ENSMUSG00000039662.16	Icmt	479.206	-0.134335	0.183263	0.00756229	0.235192
ENSMUSG00000048763.11	Hoxb3	9.68515	-0.113065	0.60761	0.0075479	0.235192
ENSMUSG00000040093.16	Bmf	301.776	0.133426	0.189111	0.00766129	0.237739
ENSMUSG00000043155.4	Hpdl	186.803	0.133093	0.186741	0.00771779	0.238959
ENSMUSG00000032182.15	Yipf2	35.9846	-0.106374	0.73058	0.00776158	0.239781
ENSMUSG00000006411.12	Nectin4	41.8068	-0.112002	0.655645	0.00778447	0.239955
ENSMUSG00000014791.10	Elmo3	32.9446	0.110308	0.594916	0.00781259	0.240289
ENSMUSG00000038745.15	Nlrp6	18.9305	0.111687	0.411265	0.00788533	0.241458
ENSMUSG00000079108.6	Srp54c	65.814	0.0923134	0.728919	0.00787639	0.241458
ENSMUSG00000022961.18	Son	1240.87	0.131019	0.187981	0.00797345	0.243085
ENSMUSG00000048040.8	Arxes2	267.541	-0.130935	0.175772	0.0079626	0.243085
ENSMUSG00000027408.7	Cpxm1	242.577	0.121744	0.1458	0.00800907	0.243197
ENSMUSG00000074340.9	Ovgp1	9.89204	0.1085	0.590848	0.0080121	0.243197
ENSMUSG00000037408.10	Cnnm4	422.114	0.112059	0.127477	0.00805514	0.243971
ENSMUSG00000067365.10	Tmem128	155.845	-0.130043	0.189254	0.0080851	0.244346
ENSMUSG00000024404.7	Riok3	508.719	-0.127827	0.194817	0.00827134	0.244422
ENSMUSG00000025427.15	Rnf165	313.259	0.129362	0.186149	0.00820812	0.244422
ENSMUSG00000027111.16	Itga6	9.89943	0.106257	0.587866	0.00827954	0.244422
ENSMUSG00000027330.16	Cdc25b	149.003	0.117831	0.257899	0.00830144	0.244422
ENSMUSG00000028788.14	Ptp4a2	20.2395	-0.110525	0.398496	0.00813709	0.244422
ENSMUSG00000031949.17	Adat1	370.012	0.124292	0.155592	0.00828598	0.244422
ENSMUSG00000038079.14	Tmem237	72.3751	-0.114711	0.344132	0.00830719	0.244422
ENSMUSG00000042523.12	Dnal1	7.30891	0.107021	0.665926	0.00829541	0.244422
ENSMUSG00000048047.3	Zbtb33	52.7585	0.107605	0.407755	0.00831619	0.244422
ENSMUSG00000049511.5	Htr1b	30.8988	-0.116936	0.326852	0.00815996	0.244422
ENSMUSG00000074916.5	Chst14	66.4084	0.121697	0.231364	0.0081555	0.244422
ENSMUSG00000087444.1	Gm5475	6.33318	0.106654	0.586689	0.00822478	0.244422
ENSMUSG00000115853.1	LO018689.1	91.2178	-0.110715	0.398807	0.00811536	0.244422
ENSMUSG00000031953.2	Tmem170	495.817	-0.123324	0.154559	0.00840185	0.246419
ENSMUSG00000026659.13	Dusp12	61.7691	-0.113813	0.339059	0.00844398	0.246499
ENSMUSG00000027164.8	Traf6	16.8673	-0.109574	0.382875	0.00842263	0.246499
ENSMUSG00000041245.13	Wnk3	307.874	0.115882	0.27312	0.00845779	0.246499
ENSMUSG00000038876.12	Rnf146	54.0356	-0.107137	0.396393	0.0084974	0.247136
ENSMUSG00000039512.12	Uhrf1bp1	1277.8	0.0877657	0.0897375	0.00865151	0.251092
ENSMUSG00000027938.11	Creb3l4	11.4942	-0.102285	0.425258	0.00872222	0.252294
ENSMUSG00000117975.1	Itprip	140.851	0.125952	0.180528	0.00872919	0.252294
ENSMUSG00000042680.8	Garem1	205.957	0.125839	0.178661	0.00874961	0.252359
ENSMUSG00000042208.15	0610010F05Rik	47.1911	-0.101199	0.429305	0.00882082	0.253886
ENSMUSG00000034377.10	Tulp4	17.3217	0.101948	0.659584	0.00885496	0.254342
ENSMUSG00000033826.10	Dnah8	59.3674	-0.113698	0.251468	0.00889672	0.255015
ENSMUSG00000035168.16	Tanc1	1227.66	-0.115034	0.140662	0.008974	0.256181
ENSMUSG00000067261.4	Foxd3	124.622	-0.123319	0.166375	0.0089927	0.256181
ENSMUSG00000116152.1	Foxd3	124.622	-0.123319	0.166375	0.0089927	0.256181
ENSMUSG00000004896.16	Rrnad1	32.8831	-0.0936965	0.69097	0.00909323	0.256418
ENSMUSG00000025747.12	Tyms	152.218	0.117715	0.212237	0.00908476	0.256418
ENSMUSG00000036478.8	Btg1	661.864	0.109966	0.131029	0.00908537	0.256418
ENSMUSG00000093913.1	Obox4-ps28	14.1744	0.100405	0.582803	0.00905722	0.256418
ENSMUSG00000113724.1	Gm48398	15.782	0.108546	0.340491	0.00904785	0.256418
ENSMUSG00000035517.17	Tdrd7	40.9961	0.0935594	0.684924	0.00924323	0.26012
ENSMUSG00000030867.7	Plk1	3409.07	0.0962053	0.107198	0.00930947	0.261455
ENSMUSG00000024472.9	Dcp2	43.4562	0.11072	0.249909	0.0093337	0.261607
ENSMUSG00000027858.13	Tspan2	209.07	-0.121239	0.185698	0.00937468	0.262227
ENSMUSG00000016946.6	Kctd5	1328.66	-0.070156	0.0598075	0.00941962	0.262955
ENSMUSG00000026475.7	Rgs16	56.9266	-0.111344	0.234554	0.00945354	0.263373
ENSMUSG00000049676.14	Catsperg1	28.1939	0.097109	0.580769	0.0095459	0.264885
ENSMUSG00000078922.9	Tgtp1	26.4223	0.10575	0.3269	0.00954234	0.264885
ENSMUSG00000041153.9	Osgin2	199.395	-0.119307	0.189344	0.00957483	0.265158
ENSMUSG00000041842.15	Fhdc1	9.73786	-0.0962896	0.571189	0.00964562	0.266587
ENSMUSG00000116864.1	Gm3320	31.1139	0.106583	0.29333	0.0096677	0.266667
ENSMUSG00000037300.19	Ttc13	59.8787	-0.0987159	0.373051	0.00979021	0.26792
ENSMUSG00000048997.17	Atxn7l2	26.069	0.0937519	0.488913	0.00976598	0.26792
ENSMUSG00000068735.14	Trp53i11	125.9	0.0937211	0.441918	0.00978278	0.26792
ENSMUSG00000078861.8	Zfp931	25.534	-0.0948413	0.538027	0.00975616	0.26792
ENSMUSG00000039620.17	Trmt9b	18.2324	-0.0942346	0.537289	0.00985625	0.268958
ENSMUSG00000041779.5	Tram2	379.134	0.10995	0.13704	0.00986683	0.268958
ENSMUSG00000032480.17	Dhx30	962.789	-0.115434	0.194832	0.00997841	0.270409
ENSMUSG00000059540.15	Tcea2	38.1535	-0.105621	0.270186	0.00995017	0.270409
ENSMUSG00000107417.2	Olfr1383	10.7126	0.0967706	0.377429	0.00997362	0.270409
ENSMUSG00000007097.14	Atp1a2	25.2179	0.099667	0.346732	0.0101016	0.270569
ENSMUSG00000021611.9	Tert	36.1598	-0.100707	0.341409	0.0100441	0.270569
ENSMUSG00000025161.16	Slc16a3	1503.72	0.111129	0.141084	0.0100104	0.270569
ENSMUSG00000030996.8	Art1	21.301	0.103754	0.297597	0.0100767	0.270569
ENSMUSG00000036632.9	Alg5	210.492	-0.114888	0.15204	0.0100389	0.270569
ENSMUSG00000039485.8	Tspyl4	96.7663	0.112717	0.202783	0.0100976	0.270569
ENSMUSG00000039911.13	Spsb1	203.553	0.117559	0.167787	0.0101206	0.270569
ENSMUSG00000001062.18	Vps9d1	36.1266	0.0973034	0.36223	0.0101557	0.270988
ENSMUSG00000020802.8	Ube2o	2903.8	0.0924155	0.104841	0.0102563	0.271733
ENSMUSG00000026103.14	Gls	335.671	0.116994	0.175241	0.0102488	0.271733
ENSMUSG00000028919.11	Arhgef19	12.6256	0.100054	0.336864	0.0102035	0.271733
ENSMUSG00000037463.14	Fbxo27	60.8179	-0.105241	0.239799	0.0103205	0.271733
ENSMUSG00000038671.15	Arfrp1	19.5959	0.0853067	0.660779	0.0102763	0.271733
ENSMUSG00000046942.17	Mageb16	345.513	-0.111912	0.200367	0.0103111	0.271733
ENSMUSG00000051444.9	Bbs12	68.7344	-0.091426	0.524172	0.0103009	0.271733
ENSMUSG00000006241.16	Ccdc159	7.075	0.091794	0.604351	0.0103988	0.272833
ENSMUSG00000032269.8	Htr3a	16.9817	0.0901611	0.432354	0.0104015	0.272833
ENSMUSG00000025893.8	Kbtbd3	14.008	-0.0909046	0.537762	0.0104544	0.273706
ENSMUSG00000057534.13	Elobl	37.5989	-0.104625	0.232731	0.0105453	0.275451
ENSMUSG00000061559.15	Wdr61	14.0162	0.089177	0.436204	0.0105607	0.275451
ENSMUSG00000031993.7	Snx19	361.859	-0.104843	0.13138	0.0106314	0.276257
ENSMUSG00000062115.15	Rai1	66.3235	-0.0967045	0.341181	0.0106131	0.276257
ENSMUSG00000031833.10	Mast3	12.0659	0.0897579	0.598656	0.010742	0.277574
ENSMUSG00000033446.7	Lpar6	342.753	-0.111595	0.150421	0.0107393	0.277574
ENSMUSG00000110763.1	Mast3	12.0659	0.0897579	0.598656	0.010742	0.277574
ENSMUSG00000055991.15	Zkscan5	409.432	0.0939336	0.110046	0.0107692	0.277761
ENSMUSG00000021090.16	Lrrc9	13.8518	-0.0893998	0.567407	0.0108268	0.27777
ENSMUSG00000029070.9	Mxra8	11.2469	-0.0876897	0.444025	0.0108188	0.27777
ENSMUSG00000039068.16	Zzz3	116.825	-0.101175	0.25395	0.0108495	0.27777
ENSMUSG00000068015.8	Lrch1	79.9245	0.101157	0.254759	0.0108442	0.27777
ENSMUSG00000002068.16	Ccne1	3265.43	0.0760512	0.0764185	0.0108896	0.278286
ENSMUSG00000062101.12	Zfp119b	104.023	0.100274	0.263797	0.0109185	0.278511
ENSMUSG00000015850.11	Adamtsl4	32.0953	0.0806474	0.645118	0.0109896	0.279813
ENSMUSG00000025931.15	Paqr8	80.806	-0.0955892	0.325788	0.0110526	0.280483
ENSMUSG00000039533.8	Mmd2	11.2994	0.0967626	0.311717	0.0110765	0.280483
ENSMUSG00000045248.6	Med26	545.954	0.086256	0.0967895	0.0110761	0.280483
ENSMUSG00000029110.13	Rnf4	1943.73	0.104155	0.133211	0.0111069	0.280742
ENSMUSG00000032333.6	Stoml1	276.563	-0.105794	0.203692	0.0111837	0.281776
ENSMUSG00000039960.5	Rhou	7.4735	-0.0866235	0.514577	0.0112084	0.281776
ENSMUSG00000051234.6	Rnf7	886.71	-0.0896766	0.103863	0.0112086	0.281776
ENSMUSG00000021095.5	Gsc	18.0113	0.0980712	0.267098	0.0113022	0.282596
ENSMUSG00000021978.9	Extl3	44.6963	0.0815451	0.634674	0.0112945	0.282596
ENSMUSG00000050471.17	Fam118b	70.6008	0.0977757	0.275788	0.0112802	0.282596
ENSMUSG00000024858.14	Grk2	41.4544	-0.0803823	0.636004	0.0113281	0.282734
ENSMUSG00000113294.1	Gm49326	8.3321	-0.0860433	0.396639	0.011387	0.283695
ENSMUSG00000041287.5	Sox15	281.315	0.110896	0.160914	0.0114377	0.284449
ENSMUSG00000079297.4	Gm2223	445.743	-0.105643	0.197574	0.0114707	0.28476
ENSMUSG00000012282.2	Wnt8a	45.1611	-0.102641	0.204812	0.0117039	0.289
ENSMUSG00000029859.6	Epha1	413.214	-0.0900444	0.106638	0.0116881	0.289
ENSMUSG00000094132.7	Gm3264	9.829	-0.0848386	0.57179	0.0116997	0.289
ENSMUSG00000002227.15	Mov10	522.777	0.107266	0.185054	0.0117594	0.289858
ENSMUSG00000036959.15	Bcorl1	61.8089	-0.0778417	0.624797	0.0118749	0.292168
ENSMUSG00000038525.16	Armc10	9.97963	0.082562	0.431632	0.0118952	0.292168
ENSMUSG00000035093.16	Secisbp2l	647.157	0.103665	0.138342	0.0119197	0.292253
ENSMUSG00000024668.8	Sdhaf2	32.8093	-0.0928459	0.300188	0.0119463	0.292391
ENSMUSG00000001175.16	Calm1	3360.85	-0.0788825	0.0858648	0.0120335	0.292976
ENSMUSG00000022562.15	Oplah	35.9695	-0.0760514	0.623933	0.0120033	0.292976
ENSMUSG00000029156.11	Sgcb	58.1992	0.101096	0.204267	0.0120181	0.292976
ENSMUSG00000027832.5	Ptx3	9.41772	0.0867483	0.347259	0.0120858	0.293223
ENSMUSG00000108249.1	Gm43960	38.3148	-0.0942803	0.265164	0.0120845	0.293223
ENSMUSG00000016637.7	Ift27	9.54055	-0.0816727	0.594432	0.0121264	0.293694
ENSMUSG00000074513.9	Arfip1	347.104	-0.107565	0.173048	0.0121697	0.294232
ENSMUSG00000021013.16	Ttc8	70.5333	-0.0900674	0.313441	0.0122413	0.295325
ENSMUSG00000025316.16	Banp	24.4346	-0.0865898	0.34062	0.0122663	0.295325
ENSMUSG00000026348.7	Acmsd	13.5123	0.0819271	0.523983	0.0122996	0.295325
ENSMUSG00000029234.13	Tmem165	32.6816	0.0866817	0.338465	0.0123003	0.295325
ENSMUSG00000048038.8	Ccdc187	24.9661	-0.0795359	0.602697	0.0123211	0.295325
ENSMUSG00000028807.2	Zbtb8a	785.761	-0.079584	0.0883718	0.0123557	0.295643
ENSMUSG00000021871.19	Gm49342	244.93	-0.10349	0.184995	0.0124988	0.298553
ENSMUSG00000032308.9	Ulk3	132.299	0.106074	0.171306	0.0125497	0.299255
ENSMUSG00000031835.16	Mbtps1	169.81	-0.100588	0.193864	0.0126085	0.300142
ENSMUSG00000022881.15	Rfc4	892.111	-0.0817271	0.0938903	0.0126898	0.301427
ENSMUSG00000027465.13	Tbc1d20	721.172	0.0859887	0.102749	0.0127275	0.301427
ENSMUSG00000061458.9	Nol10	1655.84	-0.0773379	0.0849384	0.0127093	0.301427
ENSMUSG00000022969.13	Il10rb	11.9402	-0.0794672	0.488051	0.0127772	0.301911
ENSMUSG00000035505.14	Cox18	85.8867	0.0940601	0.223753	0.012814	0.301911
ENSMUSG00000036966.15	Spryd3	7.35007	0.0789956	0.577237	0.0128167	0.301911
ENSMUSG00000092178.2	Gm45351	23.5128	0.0858566	0.322894	0.0128348	0.301911
ENSMUSG00000029246.14	Ppat	87.6304	0.0785326	0.422023	0.0128727	0.302049
ENSMUSG00000038648.5	Creb3l2	156.997	0.104943	0.157786	0.012904	0.302049
ENSMUSG00000094484.2	Gm21244	77.7883	0.0997122	0.191655	0.0129058	0.302049
ENSMUSG00000025077.13	Dclre1a	46.0209	-0.0897955	0.272495	0.012981	0.302782
ENSMUSG00000025935.10	Tram1	1569.16	-0.0838767	0.0993857	0.0129862	0.302782
ENSMUSG00000038604.9	Ripor1	443.953	0.0913513	0.115288	0.0130025	0.302782
ENSMUSG00000034007.10	Scaper	155.802	-0.0857614	0.312255	0.0131159	0.304004
ENSMUSG00000048865.16	Arhgap30	62.1359	-0.0876233	0.294131	0.0131174	0.304004
ENSMUSG00000062997.6	Rpl35	4671.55	-0.092305	0.11799	0.0131206	0.304004
ENSMUSG00000003746.16	Man1a	67.9116	0.0901435	0.254764	0.0131433	0.304023
ENSMUSG00000040363.15	Bcor	749.144	0.10152	0.143365	0.0131655	0.304032
ENSMUSG00000027363.15	Usp8	19.4954	-0.0752882	0.588051	0.0132771	0.305994
ENSMUSG00000037286.15	Stag1	11.6333	0.0794674	0.358084	0.0132945	0.305994
ENSMUSG00000079445.3	B3gnt7	57.1653	-0.100157	0.182773	0.0133216	0.30611
ENSMUSG00000063179.13	Pstk	266.273	-0.100534	0.142195	0.0134	0.307403
ENSMUSG00000078880.10	Gm14308	8.82706	0.0771888	0.501264	0.0134444	0.307915
ENSMUSG00000047443.14	Erfe	158.998	-0.102926	0.161444	0.0135002	0.308684
ENSMUSG00000020917.17	Acly	5462.14	0.0702805	0.0729478	0.0137982	0.314804
ENSMUSG00000051344.13	Plekhm3	118.833	0.100629	0.171867	0.0138132	0.314804
ENSMUSG00000033949.12	Trim36	80.3102	-0.0995678	0.174584	0.0139306	0.316961
ENSMUSG00000052075.7	1700029F12Rik	11.0984	0.0748942	0.469099	0.0139858	0.317698
ENSMUSG00000005198.15	Polr2a	7710.98	0.0821061	0.0994891	0.0140322	0.31823
ENSMUSG00000106819.1	Gm43498	13.781	-0.0806069	0.317844	0.0140728	0.318632
ENSMUSG00000044501.17	Zfp758	36.8202	0.0747836	0.536279	0.0141081	0.318912
ENSMUSG00000027534.16	Snx16	37.2587	-0.0774947	0.336676	0.0142473	0.321015
ENSMUSG00000032788.15	Pdxk	509.507	0.086778	0.110548	0.0142263	0.321015
ENSMUSG00000020653.12	Klf11	478.116	0.0953359	0.132501	0.0142801	0.321234
ENSMUSG00000036432.8	Siah2	165.644	0.0998728	0.160869	0.014369	0.32271
ENSMUSG00000003873.11	Bax	149.092	-0.0928846	0.191745	0.0144318	0.323599
ENSMUSG00000045275.16	Lca5l	9.3472	0.0737153	0.518973	0.0144586	0.323678
ENSMUSG00000029716.13	Tfr2	11.1337	-0.0708599	0.568039	0.0145401	0.324979
ENSMUSG00000034126.5	Pomt2	251.848	0.0990869	0.157444	0.0146247	0.326344
ENSMUSG00000026866.16	Kynu	8.48055	-0.0728997	0.485404	0.0146712	0.326506
ENSMUSG00000032261.16	Sh3bgrl2	15.9844	-0.072844	0.499494	0.0147219	0.326506
ENSMUSG00000039156.19	Stim2	231.416	-0.089603	0.201932	0.0146893	0.326506
ENSMUSG00000058298.10	Mcm9	35.6969	-0.0724923	0.464521	0.0147259	0.326506
ENSMUSG00000019590.16	Cyb561	482.61	0.0844124	0.107334	0.0147562	0.326515
ENSMUSG00000054568.7	Usp17la	29.9309	-0.0829032	0.268384	0.0147733	0.326515
ENSMUSG00000036686.16	Cc2d1a	86.7629	0.0818935	0.277608	0.0148482	0.326614
ENSMUSG00000039431.16	Mtmr7	27.5425	0.0722335	0.472711	0.0148435	0.326614
ENSMUSG00000042595.7	Fam199x	462.942	-0.0861138	0.223227	0.0148198	0.326614
ENSMUSG00000038861.14	Pi4kb	498.727	0.0977107	0.148724	0.0148771	0.326733
ENSMUSG00000006471.18	Ndor1	269.998	-0.0974938	0.163602	0.0149963	0.328239
ENSMUSG00000022517.17	Mgrn1	453.43	0.0956952	0.17334	0.0149746	0.328239
ENSMUSG00000025202.8	Scd3	41.3284	-0.0842556	0.236439	0.0150189	0.328239
ENSMUSG00000027893.14	Ahcyl1	22.9561	-0.0709341	0.543684	0.015041	0.328239
ENSMUSG00000071172.13	Srsf3	6007.35	-0.096595	0.144832	0.0150638	0.328239
ENSMUSG00000042414.7	Prdm14	199.342	-0.0970951	0.163652	0.0151105	0.328742
ENSMUSG00000026790.19	Odf2	12.0132	-0.0712298	0.470644	0.0151733	0.329572
ENSMUSG00000032263.14	Bckdhb	139.942	0.0713122	0.505523	0.0152074	0.329572
ENSMUSG00000096696.1	Zfp960	448.06	0.0895329	0.19272	0.0152198	0.329572
ENSMUSG00000010067.13	Rassf1	36.0799	-0.0705225	0.455255	0.0153599	0.329737
ENSMUSG00000018476.7	Kdm6b	1876.57	0.0799476	0.0992748	0.0153226	0.329737
ENSMUSG00000019998.6	Stx7	7.26292	0.0705592	0.467358	0.0153934	0.329737
ENSMUSG00000029431.5	B3gnt4	12.5039	-0.0739187	0.331006	0.0153076	0.329737
ENSMUSG00000032299.10	Commd4	111.326	0.0941198	0.173479	0.0153808	0.329737
ENSMUSG00000038718.15	Pbx3	152.377	-0.0913976	0.183714	0.0153423	0.329737
ENSMUSG00000061119.7	Prcp	37.5359	0.0847032	0.21998	0.0153209	0.329737
ENSMUSG00000014329.14	Bicc1	63.0259	0.0889849	0.191216	0.0154612	0.330117
ENSMUSG00000021130.8	Galnt16	15.5241	0.0696043	0.532814	0.0155473	0.330117
ENSMUSG00000029050.15	Ski	45.3396	-0.0693577	0.536283	0.0155652	0.330117
ENSMUSG00000030498.15	Gas2	44.7662	0.0827471	0.232094	0.0155685	0.330117
ENSMUSG00000031979.17	Cog2	496.44	-0.0813564	0.103417	0.0155774	0.330117
ENSMUSG00000041237.12	Pklr	10.6486	0.0702629	0.466868	0.015496	0.330117
ENSMUSG00000046999.2	1110032F04Rik	38.5474	0.0822538	0.239795	0.0155387	0.330117
ENSMUSG00000001348.15	Acp5	86.8043	0.0851037	0.207995	0.0156471	0.330587
ENSMUSG00000044813.15	Shb	11.6573	-0.0700491	0.489948	0.0156276	0.330587
ENSMUSG00000050917.5	Fgf4	10.7447	-0.069489	0.44735	0.0157007	0.331215
ENSMUSG00000022055.7	Nefl	839.733	0.0907116	0.128657	0.0158112	0.331535
ENSMUSG00000025873.16	Faf2	875.131	-0.0675799	0.0720452	0.0158022	0.331535
ENSMUSG00000029090.12	Adgra3	1331.68	-0.0669945	0.0705834	0.0157939	0.331535
ENSMUSG00000064264.14	Zfp428	72.1366	-0.0892484	0.185212	0.015805	0.331535
ENSMUSG00000031783.10	Polr2c	1524.13	-0.0826578	0.107716	0.0159036	0.33297
ENSMUSG00000037656.9	Slc20a2	1454.52	0.0686909	0.0754334	0.0160583	0.3356
ENSMUSG00000109865.1	Hspa14	1977.39	-0.0616797	0.0574683	0.0160775	0.3356
ENSMUSG00000035227.7	Spcs2	22.2318	-0.0682195	0.383121	0.0161546	0.336199
ENSMUSG00000079435.9	Rpl36a	3291.16	-0.0877755	0.121863	0.0161349	0.336199
ENSMUSG00000096107.2	Gm16505	18.2007	-0.0779134	0.269331	0.0161906	0.336446
ENSMUSG00000003848.14	Nob1	137.211	-0.0895675	0.178527	0.0162344	0.336536
ENSMUSG00000065954.11	Tacc1	82.6674	-0.0694548	0.345488	0.0162434	0.336536
ENSMUSG00000018595.6	Glra4	6.41125	0.0678743	0.48744	0.0163984	0.337634
ENSMUSG00000019066.13	Rab3d	170.151	0.0868122	0.186541	0.01639	0.337634
ENSMUSG00000024421.16	Lama3	26.7358	0.0761485	0.278532	0.0164561	0.337634
ENSMUSG00000027550.14	Lrrcc1	45.126	0.0685306	0.351902	0.0164198	0.337634
ENSMUSG00000030400.17	Ercc2	647.127	0.0882096	0.124928	0.0164664	0.337634
ENSMUSG00000045281.5	Gpr20	42.6382	0.0839124	0.200797	0.0163476	0.337634
ENSMUSG00000058638.14	Zfp110	839.026	-0.0860051	0.118348	0.0164086	0.337634
ENSMUSG00000019256.17	Ahr	143.318	-0.0899392	0.173714	0.0165239	0.338314
ENSMUSG00000064181.6	Rab3ip	99.2268	0.0907968	0.170264	0.0165534	0.33842
ENSMUSG00000096401.2	Gm21811	83.5674	-0.0794549	0.231476	0.0166369	0.339626
ENSMUSG00000017715.11	Pgs1	440.098	0.0914243	0.138766	0.0167345	0.34112
ENSMUSG00000030536.10	Iqgap1	12.9073	0.066304	0.516109	0.01676	0.341138
ENSMUSG00000032492.14	Pth1r	16.8249	0.0601546	0.550597	0.0168383	0.342231
ENSMUSG00000116953.1	9030025P20Rik	6.36572	-0.0665909	0.466494	0.0168744	0.342464
ENSMUSG00000029283.17	Cdc7	51.922	-0.0636272	0.537784	0.0169765	0.344035
ENSMUSG00000025225.15	Nfkb2	62.4958	0.080345	0.210876	0.01702	0.344413
ENSMUSG00000037818.16	Abhd18	8.23878	0.0660846	0.453558	0.0170466	0.34445
ENSMUSG00000027108.15	Ola1	856.872	-0.0916478	0.146568	0.0171251	0.345033
ENSMUSG00000089837.9	Npcd	7.68927	0.0628712	0.538721	0.017103	0.345033
ENSMUSG00000028068.14	Iqgap3	1126.74	0.0701021	0.0819062	0.0171803	0.345644
ENSMUSG00000052763.7	Zfp212	358.19	-0.0843063	0.117639	0.0172544	0.346633
ENSMUSG00000039449.14	Prpf18	462.559	-0.0902901	0.139477	0.0173168	0.346884
ENSMUSG00000111485.1	Gm48443	149.862	-0.0783107	0.222534	0.0172959	0.346884
ENSMUSG00000062328.8	Rpl17	56.8877	0.0744254	0.267388	0.0173623	0.347296
ENSMUSG00000028100.11	Nudt17	14.6043	-0.0694434	0.305262	0.0175056	0.349659
ENSMUSG00000030528.12	Blm	7.80217	0.064754	0.438485	0.0175618	0.349898
ENSMUSG00000035770.8	Dync1li2	508.399	-0.0906097	0.146828	0.0175679	0.349898
ENSMUSG00000026634.16	Angel2	40.8604	-0.0600256	0.538841	0.017609	0.350215
ENSMUSG00000023826.16	Prkn	47.7202	0.0715484	0.279935	0.0178667	0.351259
ENSMUSG00000032854.12	Ugt8a	119.588	-0.0830737	0.182449	0.0178575	0.351259
ENSMUSG00000036568.7	Bicral	810.035	-0.0832871	0.11761	0.017875	0.351259
ENSMUSG00000038668.14	Lpar1	43.504	-0.0642461	0.48935	0.0177677	0.351259
ENSMUSG00000052056.14	Zfp217	821.97	0.0841307	0.180293	0.0177039	0.351259
ENSMUSG00000066652.5	Lefty2	2171.09	-0.0761256	0.0987624	0.0178889	0.351259
ENSMUSG00000074868.2	Gm6478	8.40723	-0.0639579	0.422853	0.0178642	0.351259
ENSMUSG00000074918.4	Inafm2	70.3578	0.0831941	0.182487	0.0178154	0.351259
ENSMUSG00000083405.1	Gm15725	142.891	0.0748806	0.244692	0.0178883	0.351259
ENSMUSG00000033763.14	Mtss2	428.653	0.0859911	0.126373	0.01793	0.35157
ENSMUSG00000001173.15	Ocrl	478.968	-0.0877432	0.134276	0.0180678	0.35179
ENSMUSG00000022178.11	Ajuba	4110.82	0.0842664	0.121402	0.0180504	0.35179
ENSMUSG00000028138.8	Adh5	3315.11	-0.0625082	0.0643863	0.0180056	0.35179
ENSMUSG00000032534.18	Cep63	55.1386	-0.0762318	0.223777	0.0180124	0.35179
ENSMUSG00000042505.6	Sdhaf3	73.3455	-0.0795728	0.19601	0.0180428	0.35179
ENSMUSG00000036721.14	Zscan12	86.3341	-0.0772468	0.211292	0.018099	0.351906
ENSMUSG00000083773.4	Gm13394	25.6146	0.0656529	0.322725	0.0181632	0.352661
ENSMUSG00000046567.10	4930430F08Rik	94.6894	-0.0727428	0.259384	0.0182154	0.353181
ENSMUSG00000019791.12	Hint3	100.6	-0.0871452	0.163575	0.0182621	0.353366
ENSMUSG00000046287.7	Pnma3	10.2741	0.0637327	0.349095	0.0182758	0.353366
ENSMUSG00000006403.13	Adamts4	64.3009	-0.0700916	0.280682	0.0183304	0.35393
ENSMUSG00000008450.8	Nutf2	511.482	-0.0825795	0.176211	0.0185862	0.35837
ENSMUSG00000029754.13	Dlx6	15.7677	-0.0622492	0.420362	0.0186543	0.359186
ENSMUSG00000039202.12	Abhd2	1221.35	0.0631972	0.0680362	0.0187341	0.360224
ENSMUSG00000037907.16	Ankrd13b	53.2135	0.0758429	0.207339	0.0188113	0.361208
ENSMUSG00000043664.7	Tmem221	14.7994	0.0731893	0.229716	0.0190056	0.364435
ENSMUSG00000003992.15	Ssbp2	7.47404	-0.061186	0.464628	0.01921	0.366333
ENSMUSG00000028106.13	Rprd2	884.436	-0.080783	0.176927	0.0191359	0.366333
ENSMUSG00000028245.15	Nsmaf	608.577	-0.0742057	0.0979839	0.0191846	0.366333
ENSMUSG00000041199.3	Rpusd1	9.65921	0.0583764	0.515594	0.0191916	0.366333
ENSMUSG00000022159.16	Rab2b	131.329	0.0794552	0.180265	0.0192917	0.367387
ENSMUSG00000019975.12	Ikbip	42.9049	-0.0617577	0.33051	0.0195162	0.368335
ENSMUSG00000025423.16	Pias2	543.93	-0.0807785	0.173681	0.019466	0.368335
ENSMUSG00000025854.15	Fam20c	62.7287	0.0820683	0.168807	0.0195223	0.368335
ENSMUSG00000027195.10	Hsd17b12	6.85885	0.0606363	0.471737	0.0194232	0.368335
ENSMUSG00000027313.3	Chac1	195.675	0.0827236	0.166977	0.0194828	0.368335
ENSMUSG00000046027.17	Stard5	174.722	0.0855211	0.136903	0.0194883	0.368335
ENSMUSG00000050876.9	Spata31d1a	44.4113	0.0743262	0.204645	0.0195534	0.368335
ENSMUSG00000113684.1	Gm48418	25.9795	-0.0703825	0.247927	0.0195325	0.368335
ENSMUSG00000034157.12	Cipc	11.4521	-0.059335	0.490872	0.0197131	0.370571
ENSMUSG00000040163.14	1700034J05Rik	10.4415	-0.0600144	0.407791	0.019752	0.370571
ENSMUSG00000047648.13	Fbxo30	561.649	-0.0852695	0.152864	0.0197465	0.370571
ENSMUSG00000021103.12	Mnat1	23.7158	-0.0638528	0.295613	0.0199286	0.371378
ENSMUSG00000034930.16	Rtkn	7.69582	-0.0598173	0.448271	0.0199196	0.371378
ENSMUSG00000049339.16	Retreg2	50.4599	0.0597131	0.386944	0.0198896	0.371378
ENSMUSG00000049755.14	Zfp672	10.8227	0.053446	0.518497	0.0198929	0.371378
ENSMUSG00000114339.1	Gm47974	11.009	-0.0597338	0.390209	0.0198778	0.371378
ENSMUSG00000001988.9	Npas1	10.5668	-0.0588127	0.488852	0.0199708	0.371665
ENSMUSG00000022617.15	Chkb	15.0876	0.0594874	0.395223	0.0200127	0.371947
ENSMUSG00000025558.19	Dock9	25.2003	0.0593932	0.425279	0.020127	0.372081
ENSMUSG00000030061.16	Uba3	39.5327	-0.0593722	0.410926	0.0201043	0.372081
ENSMUSG00000035234.18	Abraxas1	12.8873	0.0595359	0.426038	0.0200518	0.372081
ENSMUSG00000046329.14	Slc25a23	234.088	0.0831116	0.12953	0.0200946	0.372081
ENSMUSG00000036781.13	Rps27l	2474.18	-0.080204	0.11899	0.0202062	0.37305
ENSMUSG00000041763.14	Tpp2	8.58728	0.0632913	0.293821	0.0202415	0.373206
ENSMUSG00000054517.9	Trim65	36.6438	0.0712674	0.213737	0.0204406	0.376378
ENSMUSG00000023882.15	Zfp54	12.4806	0.0586608	0.416552	0.0205102	0.37716
ENSMUSG00000060205.3	Olfr57	63.7347	-0.0718958	0.205578	0.020549	0.377375
ENSMUSG00000027884.16	Clcc1	189.654	0.0837788	0.141339	0.0206464	0.378662
ENSMUSG00000009555.16	Cdk9	91.1214	0.0773221	0.17362	0.0207732	0.379555
ENSMUSG00000022707.16	Gbe1	56.6271	0.0745884	0.184552	0.0208008	0.379555
ENSMUSG00000037321.17	Tap1	165.449	0.0835262	0.142794	0.0208043	0.379555
ENSMUSG00000060716.7	Plekhh1	653.754	-0.0836698	0.14441	0.0207371	0.379555
ENSMUSG00000074569.4	Gcnt7	30.6074	0.0694715	0.223916	0.0208357	0.379631
ENSMUSG00000024497.4	Pou4f3	12.6546	-0.0576045	0.463524	0.0209599	0.380398
ENSMUSG00000047976.4	Kcna1	7.23017	-0.0579753	0.425157	0.0209125	0.380398
ENSMUSG00000054160.2	Nkx2-4	26.8321	0.0704196	0.211087	0.0209501	0.380398
ENSMUSG00000025402.12	Nab2	282.841	-0.0827549	0.150185	0.0210017	0.38066
ENSMUSG00000039410.16	Prdm16	14.8417	-0.0561873	0.487542	0.0210781	0.381547
ENSMUSG00000020290.14	Xpo1	930.514	0.0761149	0.174162	0.0211985	0.382729
ENSMUSG00000035545.13	Leng8	40.1028	0.068187	0.230487	0.0211719	0.382729
ENSMUSG00000015222.18	Map2	8.25755	0.0571579	0.379781	0.0213334	0.384167
ENSMUSG00000024431.15	Nr3c1	92.7095	0.0544449	0.496063	0.0213295	0.384167
ENSMUSG00000057719.11	Sh3rf2	61.7861	-0.0728443	0.18641	0.0213945	0.384769
ENSMUSG00000003184.15	Irf3	59.5001	-0.0659906	0.247434	0.0214707	0.385258
ENSMUSG00000025369.15	Smarcc2	8.13696	-0.057719	0.330406	0.0215048	0.385258
ENSMUSG00000042705.9	Commd10	581.394	-0.0716092	0.0980538	0.0215047	0.385258
ENSMUSG00000044783.16	Hjurp	3829.12	0.055819	0.0516993	0.0215631	0.385309
ENSMUSG00000078251.2	Gm16487	15.8787	-0.0582295	0.318867	0.0215385	0.385309
ENSMUSG00000042515.13	Pwwp3b	48.7923	-0.0523131	0.500483	0.0215982	0.38544
ENSMUSG00000030424.15	Zfp939	26.8203	-0.0605095	0.288203	0.0217348	0.38738
ENSMUSG00000028917.14	Plekhm2	120.242	0.0616287	0.277807	0.021805	0.388134
ENSMUSG00000001707.8	Eef1e1	971.647	-0.0758598	0.111806	0.0218346	0.388164
ENSMUSG00000002871.14	Tpra1	36.363	-0.0522018	0.494001	0.0221186	0.388249
ENSMUSG00000007594.10	Hapln4	103.642	0.0806459	0.15119	0.0219141	0.388249
ENSMUSG00000019996.17	Map7	359.548	0.0737505	0.175639	0.0220367	0.388249
ENSMUSG00000028907.7	Utp11	576.576	0.0770362	0.1167	0.0220545	0.388249
ENSMUSG00000029641.8	Rasl11a	55.2848	0.0767339	0.166288	0.0218832	0.388249
ENSMUSG00000031441.15	Atp11a	428.03	-0.0726492	0.179529	0.0221162	0.388249
ENSMUSG00000040498.7	Igsf23	6.96774	-0.0544199	0.480701	0.022063	0.388249
ENSMUSG00000044313.13	Mab21l3	43.6651	-0.0607081	0.280052	0.0220966	0.388249
ENSMUSG00000048327.6	Ckap2l	1063.64	0.069726	0.0944313	0.0220838	0.388249
ENSMUSG00000092074.2	Dynlt1a	59.3126	0.0696121	0.197223	0.0221047	0.388249
ENSMUSG00000038486.9	Sv2a	82.9828	0.0785275	0.157498	0.0222276	0.389669
ENSMUSG00000026662.13	Sephs1	635.142	-0.0751173	0.111495	0.0223711	0.390748
ENSMUSG00000027500.10	Stmn2	1915.48	-0.0571647	0.0580034	0.0223478	0.390748
ENSMUSG00000037111.9	Setd7	1352.99	0.0681005	0.0906313	0.0223735	0.390748
ENSMUSG00000113836.1	Gm3325	298.533	-0.0731105	0.174473	0.0224521	0.39163
ENSMUSG00000022074.6	Tnfrsf10b	915.827	0.059304	0.065563	0.0226336	0.392334
ENSMUSG00000026377.12	Nifk	1803.69	-0.0628858	0.0762611	0.0225842	0.392334
ENSMUSG00000032449.13	Slc25a36	1215.98	0.079825	0.146936	0.0226151	0.392334
ENSMUSG00000043061.10	Tmem18	275.431	-0.0795015	0.131286	0.0225871	0.392334
ENSMUSG00000054277.8	Arfgap3	136.619	0.0764683	0.162043	0.022548	0.392334
ENSMUSG00000100068.1	Gm18558	21.8462	-0.064744	0.234881	0.0226768	0.392594
ENSMUSG00000021944.15	Gata4	22.762	0.0537602	0.469785	0.0227582	0.393514
ENSMUSG00000018559.16	Ctdnep1	848.554	0.0647377	0.0822163	0.0228305	0.393783
ENSMUSG00000024240.13	Epc1	35.4701	0.0572785	0.298517	0.0228121	0.393783
ENSMUSG00000034602.15	Mon2	154.985	0.0739349	0.167552	0.0229335	0.394807
ENSMUSG00000070527.3	Mkrn3	115.832	-0.07625	0.159784	0.0229467	0.394807
ENSMUSG00000005705.10	Agrp	19.0531	0.0665274	0.207135	0.0231	0.394899
ENSMUSG00000021794.16	Glud1	4965.62	-0.0562466	0.0568187	0.0232547	0.394899
ENSMUSG00000022043.19	Trim35	984.509	-0.0616935	0.0737904	0.0230403	0.394899
ENSMUSG00000022971.18	Ifnar2	66.7022	0.0731081	0.168024	0.0232475	0.394899
ENSMUSG00000025366.8	Esyt1	810.498	0.069938	0.0978059	0.0230445	0.394899
ENSMUSG00000025613.13	Cct8	6420.28	-0.0587183	0.0651527	0.0232914	0.394899
ENSMUSG00000028799.15	Zfp362	135.566	0.0791033	0.140152	0.0232348	0.394899
ENSMUSG00000029507.16	Pus1	34.165	0.0580181	0.282277	0.0232801	0.394899
ENSMUSG00000030965.19	Abraxas2	399.424	0.0774427	0.125115	0.0232929	0.394899
ENSMUSG00000032507.15	Fbxl2	22.6699	-0.0603696	0.263474	0.0232722	0.394899
ENSMUSG00000060314.13	Zfp941	28.9793	-0.0581056	0.284569	0.0231023	0.394899
ENSMUSG00000113497.1	Gm18030	8.25544	-0.0543315	0.361618	0.0231724	0.394899
ENSMUSG00000032254.10	Kif23	42.3322	0.0578023	0.283146	0.0233409	0.395231
ENSMUSG00000000711.3	Rab5b	850.335	0.0608855	0.0724008	0.0235047	0.397038
ENSMUSG00000035401.9	Emsy	335.063	-0.0781428	0.146785	0.0235044	0.397038
ENSMUSG00000030598.15	Fbxo17	55.1787	0.0670806	0.194436	0.0235981	0.398132
ENSMUSG00000075327.10	Zbtb2	153.889	-0.0698713	0.177616	0.0236364	0.398294
ENSMUSG00000017405.14	Nek8	24.3	0.0473444	0.486945	0.0237218	0.39925
ENSMUSG00000004980.16	Hnrnpa2b1	1198.9	-0.0780496	0.134914	0.023792	0.399947
ENSMUSG00000082831.1	Gm12591	72.9681	-0.0632217	0.224659	0.0240139	0.40319
ENSMUSG00000038256.15	Bcl9	641.898	0.0775293	0.14142	0.024142	0.403878
ENSMUSG00000050394.14	Armcx6	62.0336	0.0697794	0.173884	0.0241085	0.403878
ENSMUSG00000051306.7	Usp42	788.968	0.0656273	0.0880535	0.0241351	0.403878
ENSMUSG00000024300.17	Myo1f	23.9932	-0.0481781	0.481329	0.0242004	0.403882
ENSMUSG00000041846.15	Ppp4r3a	974.372	-0.0731877	0.161008	0.0241941	0.403882
ENSMUSG00000002395.14	Use1	276.785	0.0729777	0.160862	0.0243167	0.405337
ENSMUSG00000035824.7	Tk2	183.296	-0.0712469	0.166445	0.024348	0.405373
ENSMUSG00000009406.13	Elk1	428.625	0.0680364	0.0963984	0.024547	0.407709
ENSMUSG00000024459.18	H2-M5	110.229	-0.07615	0.147328	0.0245294	0.407709
ENSMUSG00000034910.5	Pygo1	62.2166	0.0701215	0.168706	0.0245969	0.40805
ENSMUSG00000038299.16	Wdr36	468.705	-0.0768414	0.136741	0.0246292	0.408099
ENSMUSG00000029095.17	Ablim2	8.80548	0.0508797	0.45412	0.0248193	0.40975
ENSMUSG00000029992.14	Gfpt1	9.23028	0.0519608	0.392384	0.0248468	0.40975
ENSMUSG00000042834.15	Nrep	222.219	-0.0764541	0.14062	0.0248195	0.40975
ENSMUSG00000050954.15	Zfp169	10.1041	-0.0520666	0.394314	0.0247663	0.40975
ENSMUSG00000042670.5	Immp1l	257.969	-0.0746746	0.121412	0.0248813	0.409833
ENSMUSG00000023988.8	Bysl	1248.58	-0.0678261	0.0973631	0.0251186	0.410007
ENSMUSG00000028331.12	Trmo	27.0369	-0.060783	0.233293	0.0249383	0.410007
ENSMUSG00000032512.7	Wdr48	1191.08	-0.0606685	0.0753288	0.0251076	0.410007
ENSMUSG00000040891.6	Foxa3	44.1027	-0.0641187	0.196395	0.0251463	0.410007
ENSMUSG00000052334.11	1700024B05Rik	9.89984	-0.0515655	0.408792	0.0251177	0.410007
ENSMUSG00000057110.15	Cntrl	9.75263	-0.0516507	0.377573	0.0250865	0.410007
ENSMUSG00000058743.6	Kcnj14	24.8498	-0.0636421	0.201625	0.0250767	0.410007
ENSMUSG00000063894.15	Zkscan8	391.339	0.0666086	0.179555	0.0251572	0.410007
ENSMUSG00000113232.1	Gm48494	12.3365	0.0474108	0.474041	0.025111	0.410007
ENSMUSG00000030739.18	Myh14	50.6942	-0.0460975	0.475873	0.0252078	0.41035
ENSMUSG00000090470.2	Prr23a3	116.604	0.0749476	0.146642	0.0252651	0.410801
ENSMUSG00000056220.14	Pla2g4a	67.9731	0.0513866	0.366309	0.0253046	0.410963
ENSMUSG00000015747.5	Vps45	264.976	-0.0717382	0.111243	0.0253361	0.410995
ENSMUSG00000031516.11	Dctn6	118.988	-0.0573765	0.256181	0.0253672	0.411019
ENSMUSG00000026708.16	Cenpl	27.6696	-0.0486029	0.46492	0.0254356	0.411649
ENSMUSG00000032185.15	Carm1	2128.42	0.0704733	0.107186	0.0254743	0.411688
ENSMUSG00000073633.9	Fbxo36	36.5982	-0.061046	0.221163	0.0254973	0.411688
ENSMUSG00000033060.16	Lmo7	139.518	-0.0677325	0.171044	0.0255405	0.411908
ENSMUSG00000019889.10	Ptprk	273.14	-0.0751372	0.136029	0.0257662	0.413157
ENSMUSG00000021180.9	Rps6ka5	88.4221	-0.0642169	0.187782	0.0257666	0.413157
ENSMUSG00000024146.9	Cript	434.342	-0.072405	0.11541	0.025702	0.413157
ENSMUSG00000029176.13	Anapc4	300.627	-0.0738044	0.148383	0.0257022	0.413157
ENSMUSG00000069682.6	Gm10275	17789.6	-0.0620443	0.0810233	0.0257253	0.413157
ENSMUSG00000035769.9	Xylb	86.2432	-0.0591245	0.234316	0.0258682	0.413895
ENSMUSG00000051257.3	Trap1a	610.428	-0.0729401	0.118617	0.0258722	0.413895
ENSMUSG00000033032.15	Afap1l1	21.284	-0.0501962	0.424491	0.0260017	0.415488
ENSMUSG00000021143.10	Pacs2	220.123	0.0682121	0.164727	0.0261746	0.417292
ENSMUSG00000039016.5	Timm8b	613.821	-0.071869	0.115217	0.0261582	0.417292
ENSMUSG00000021257.14	Angel1	323.221	0.0697859	0.107315	0.026212	0.417411
ENSMUSG00000036057.11	Ptpn23	1486.11	0.0657365	0.0939473	0.0262809	0.418029
ENSMUSG00000034674.18	Tdg	1670.92	-0.0527713	0.0500465	0.0263131	0.418063
ENSMUSG00000030674.5	Qprt	252.892	-0.0734174	0.124283	0.026356	0.418266
ENSMUSG00000040596.15	Pogk	6.88411	-0.0500034	0.391688	0.0263968	0.418435
ENSMUSG00000021326.13	Trim27	26.4535	-0.0453364	0.465952	0.0265258	0.418935
ENSMUSG00000025269.16	Apex2	54.6929	0.0647781	0.176631	0.0265488	0.418935
ENSMUSG00000030446.17	Zfp273	38.9981	-0.0498721	0.391207	0.0265067	0.418935
ENSMUSG00000038683.16	Pak1ip1	1348.28	-0.0636499	0.0879525	0.0265255	0.418935
ENSMUSG00000007989.7	Fzd3	594.524	0.073478	0.129021	0.0267676	0.419501
ENSMUSG00000018932.9	Map2k3	769.478	0.0633875	0.0877596	0.0267869	0.419501
ENSMUSG00000022292.16	Rrm2b	136.185	-0.0649934	0.17497	0.0266158	0.419501
ENSMUSG00000033059.7	Pygb	1265.55	0.0580696	0.0704502	0.0267257	0.419501
ENSMUSG00000042988.10	Notum	91.6261	-0.0615023	0.197602	0.0267102	0.419501
ENSMUSG00000095403.8	Gm21092	65.0624	0.0589931	0.221416	0.0267959	0.419501
ENSMUSG00000096795.4	Zfp433	105.526	0.0572273	0.239288	0.0267019	0.419501
ENSMUSG00000020785.17	Camkk1	27.5143	0.0531922	0.270422	0.0268442	0.419653
ENSMUSG00000038143.16	Stox2	169.455	-0.0522729	0.279148	0.026866	0.419653
ENSMUSG00000017210.14	Med24	115.636	-0.0660886	0.1679	0.0269045	0.419783
ENSMUSG00000007739.10	Cct4	8890.25	-0.0572503	0.0683292	0.0270364	0.421059
ENSMUSG00000052373.14	Mpp3	10.37	-0.0485742	0.431166	0.0270469	0.421059
ENSMUSG00000060600.15	Eno3	11.1733	0.0496164	0.311982	0.027379	0.425753
ENSMUSG00000053317.11	Sec61b	819.613	-0.0624156	0.0861962	0.0274317	0.426095
ENSMUSG00000022863.15	Btg3	30.8328	-0.0588517	0.210875	0.0275935	0.42813
ENSMUSG00000039103.12	Nexn	28.5247	0.0487071	0.345927	0.0276363	0.428253
ENSMUSG00000055923.16	Aasdh	30.5623	-0.0512085	0.278299	0.027663	0.428253
ENSMUSG00000038007.14	Acer2	42.972	-0.048135	0.412987	0.027786	0.429201
ENSMUSG00000079029.2	Gm5662	15.687	-0.0499339	0.293865	0.0277735	0.429201
ENSMUSG00000095325.3	Zfp870	277.019	-0.0721098	0.134579	0.0279513	0.430797
ENSMUSG00000109032.1	Gm7972	9.43489	0.0483035	0.35772	0.0279492	0.430797
ENSMUSG00000001323.17	Srr	15.2382	0.0462183	0.443493	0.0280915	0.432001
ENSMUSG00000038658.15	Ric1	800.311	-0.0666264	0.101992	0.0280632	0.432001
ENSMUSG00000024140.10	Epas1	700.52	0.0654547	0.098148	0.02816	0.432097
ENSMUSG00000038462.3	Uqcrfs1	1721.84	-0.0589745	0.0765253	0.0281418	0.432097
ENSMUSG00000033991.9	Ttc37	453.178	0.0567131	0.223229	0.0282313	0.432714
ENSMUSG00000006456.10	Rbm14	1773.81	0.0563954	0.0682956	0.0284456	0.433134
ENSMUSG00000031823.14	Zdhhc7	309.662	0.0650176	0.0972998	0.0283982	0.433134
ENSMUSG00000032014.6	Oaf	63.8386	0.0681297	0.152215	0.0283561	0.433134
ENSMUSG00000036867.7	Smad6	172.595	0.071063	0.139357	0.0284302	0.433134
ENSMUSG00000052632.16	Asap2	105.947	0.0688618	0.149675	0.0283735	0.433134
ENSMUSG00000082334.1	Gm13244	11.9113	0.0478088	0.376216	0.0283628	0.433134
ENSMUSG00000024399.5	Ltb	93.5349	-0.0706006	0.141038	0.0285745	0.43462
ENSMUSG00000024270.11	Slc39a6	475.992	0.061327	0.0854314	0.0286234	0.434887
ENSMUSG00000034371.9	Tkfc	21.9379	0.0541333	0.238693	0.0288103	0.436773
ENSMUSG00000044033.16	Ccdc141	31.0262	0.0533854	0.244694	0.0288097	0.436773
ENSMUSG00000023249.15	Parp3	20.3484	0.0482716	0.300193	0.0288912	0.437523
ENSMUSG00000071451.10	Psmg4	23.5898	0.0557971	0.221719	0.0290075	0.43857
ENSMUSG00000089876.3	Tmem102	183.4	0.0706115	0.126912	0.0290235	0.43857
ENSMUSG00000028949.13	Smarcd3	44.0847	0.0599778	0.180832	0.0292702	0.440383
ENSMUSG00000030588.12	Yif1b	417.617	0.0703085	0.125898	0.0292235	0.440383
ENSMUSG00000035561.5	Aldh1b1	147.895	0.0703157	0.136529	0.0292028	0.440383
ENSMUSG00000040904.10	Gm21988	92.8951	-0.0583128	0.193855	0.0292675	0.440383
ENSMUSG00000052364.4	B630019K06Rik	21.4728	0.0578483	0.19742	0.0293249	0.440729
ENSMUSG00000003070.6	Efna2	185.345	0.0691678	0.119505	0.0295875	0.441188
ENSMUSG00000019734.16	Tmc4	15.1153	0.0458106	0.41995	0.0295351	0.441188
ENSMUSG00000032726.12	Bmp8a	7.90836	-0.0467205	0.372582	0.02942	0.441188
ENSMUSG00000032827.15	Ppp1r9a	35.6083	-0.0466971	0.364522	0.0294707	0.441188
ENSMUSG00000036611.5	Eepd1	25.6534	0.0568024	0.205306	0.0295055	0.441188
ENSMUSG00000070304.12	Scn2b	52.4484	-0.0615318	0.169681	0.0295579	0.441188
ENSMUSG00000083307.1	AA414768	40.1903	-0.0617291	0.168393	0.0296093	0.441188
ENSMUSG00000090523.2	Gypc	9.88528	0.0466781	0.371549	0.0294659	0.441188
ENSMUSG00000038291.16	Snx25	132.147	-0.0642677	0.158064	0.0296509	0.441335
ENSMUSG00000035203.16	Epn1	886.279	0.0649062	0.100718	0.0297345	0.441959
ENSMUSG00000107344.1	Gm2559	11.1572	0.0538482	0.230182	0.0297564	0.441959
ENSMUSG00000028062.15	Lamtor2	9.01195	-0.0465475	0.331355	0.0298137	0.442044
ENSMUSG00000112226.1	Gm48786	44.2665	-0.0596145	0.178277	0.0298258	0.442044
ENSMUSG00000007036.15	Abhd16a	15.8519	0.0566721	0.202085	0.029861	0.442096
ENSMUSG00000034773.16	Hrob	105.278	0.0624984	0.163203	0.0299063	0.442296
ENSMUSG00000020628.16	Trappc12	325.519	-0.0669486	0.147448	0.0299903	0.443066
ENSMUSG00000021996.16	Esd	81.8674	0.0625409	0.161906	0.0301008	0.443483
ENSMUSG00000022377.16	Asap1	284.035	-0.0654747	0.151258	0.0302011	0.443483
ENSMUSG00000028136.15	Snx27	1176.25	-0.0536979	0.0615586	0.0300817	0.443483
ENSMUSG00000028152.10	Tspan5	44.01	0.0594168	0.177021	0.0301226	0.443483
ENSMUSG00000068923.14	Syt11	24.8454	-0.0424631	0.442531	0.0302099	0.443483
ENSMUSG00000115792.1	Vmn1r16	8.83413	0.0460538	0.34503	0.0302072	0.443483
ENSMUSG00000021248.9	Tmed10	388.626	-0.0682015	0.117975	0.0303341	0.443648
ENSMUSG00000025059.16	Gk	15.1111	-0.0445557	0.424321	0.0303515	0.443648
ENSMUSG00000029670.12	Ing3	65.4103	-0.0562083	0.200516	0.0303583	0.443648
ENSMUSG00000036856.4	Wnt4	91.8488	-0.068329	0.139379	0.030383	0.443648
ENSMUSG00000044072.14	Eml6	32.1424	0.0559384	0.202237	0.0304339	0.443648
ENSMUSG00000058690.14	Ccser2	185.182	0.0473406	0.283339	0.0304765	0.443648
ENSMUSG00000074811.3	Hps6	133.1	0.0689674	0.13544	0.030318	0.443648
ENSMUSG00000094745.3	Olfr954	10.4861	-0.0458369	0.340887	0.0304605	0.443648
ENSMUSG00000033318.7	Gstt2	94.8191	-0.062161	0.160799	0.0305588	0.444124
ENSMUSG00000037188.7	Grhl3	258.923	-0.0664737	0.109957	0.0305731	0.444124
ENSMUSG00000039096.10	Rsad1	104.073	-0.0616543	0.162095	0.0306821	0.445243
ENSMUSG00000021391.10	Cenpp	226.123	-0.068685	0.12622	0.0307294	0.445464
ENSMUSG00000021738.5	Atxn7	59.6241	-0.0563462	0.194361	0.0307741	0.445647
ENSMUSG00000018334.18	Ksr1	287.973	0.0656736	0.108106	0.0310412	0.446855
ENSMUSG00000024427.7	Spry4	1651.22	-0.0563586	0.0737258	0.0311295	0.446855
ENSMUSG00000026784.14	Pdss1	32.9515	0.0494669	0.251754	0.0310777	0.446855
ENSMUSG00000028431.11	Elp1	70.1493	0.0529938	0.220404	0.0312962	0.446855
ENSMUSG00000032735.15	Ablim3	16.2554	0.0441795	0.410143	0.0313075	0.446855
ENSMUSG00000037475.15	Thoc2	33.033	0.045239	0.341844	0.031094	0.446855
ENSMUSG00000042210.17	Abhd14a	180.485	0.0672227	0.139045	0.0312527	0.446855
ENSMUSG00000059981.12	Taok2	73.6633	0.0547893	0.204425	0.0311966	0.446855
ENSMUSG00000063047.9	Zfp780b	72.992	-0.0599982	0.166813	0.0310968	0.446855
ENSMUSG00000075122.5	Cd80	19.0969	0.0520989	0.231947	0.030936	0.446855
ENSMUSG00000089640.1	Gm6397	12.0625	-0.0451186	0.336592	0.0312639	0.446855
ENSMUSG00000091497.1	Gm44	10.1988	0.0469418	0.281703	0.0309306	0.446855
ENSMUSG00000097352.7	C920009B18Rik	23.7582	-0.0500416	0.245537	0.031221	0.446855
ENSMUSG00000116715.1	Gm40881	115.018	-0.0645786	0.149298	0.0312038	0.446855
ENSMUSG00000016831.12	Tox4	1818.04	-0.0504054	0.0498221	0.0313792	0.447192
ENSMUSG00000028013.16	Ppa2	492.853	-0.0638408	0.10157	0.0313954	0.447192
ENSMUSG00000020268.14	Lyrm7	6.45247	-0.0447784	0.358712	0.031512	0.447477
ENSMUSG00000024480.9	Ap3s1	326.772	-0.0677852	0.12388	0.0314553	0.447477
ENSMUSG00000032715.9	Trib3	693.845	0.0631281	0.0990502	0.0314912	0.447477
ENSMUSG00000031922.12	Cep57	625.741	0.0678253	0.129343	0.0315727	0.447882
ENSMUSG00000001627.12	Ifrd1	391.36	-0.067541	0.129985	0.0318158	0.449358
ENSMUSG00000005621.11	Zfp592	591.136	0.0565372	0.0760465	0.0319345	0.449358
ENSMUSG00000005968.14	Tuft1	85.8385	0.0578533	0.172266	0.0319593	0.449358
ENSMUSG00000020654.15	Adcy3	119.023	-0.0601308	0.161715	0.0318585	0.449358
ENSMUSG00000024902.5	Mrpl11	384.973	-0.0667877	0.11864	0.0319399	0.449358
ENSMUSG00000039210.16	Gpatch2	90.0081	0.0569589	0.177862	0.0319677	0.449358
ENSMUSG00000041124.11	Msantd4	673.116	-0.0673827	0.124941	0.0319154	0.449358
ENSMUSG00000044433.16	Camsap3	288.991	0.06552	0.142752	0.0318829	0.449358
ENSMUSG00000069184.4	Zfp72	75.0628	0.0525112	0.217616	0.0319551	0.449358
ENSMUSG00000014551.8	Mrps25	526.426	-0.0576748	0.0805707	0.0321184	0.449932
ENSMUSG00000018442.13	Derl2	22.3016	-0.0457054	0.282359	0.03208	0.449932
ENSMUSG00000022191.16	Drosha	3963.25	-0.0509142	0.0539162	0.0321902	0.449932
ENSMUSG00000031601.16	Cnot7	866.521	-0.0672598	0.130105	0.0320654	0.449932
ENSMUSG00000033970.15	Rfc3	658.195	-0.0542342	0.0679412	0.0322027	0.449932
ENSMUSG00000038085.13	Cnbd2	33.5601	0.0592297	0.163751	0.0321869	0.449932
ENSMUSG00000027630.13	Tbl1xr1	401.059	-0.0659645	0.138174	0.0323545	0.451537
ENSMUSG00000030869.11	Ndufab1	73.2648	-0.0610314	0.155478	0.0324013	0.451537
ENSMUSG00000054737.11	Zfp182	57.6989	0.043486	0.396946	0.0324151	0.451537
ENSMUSG00000028980.14	H6pd	32.8263	0.0370078	0.436534	0.0325676	0.45185
ENSMUSG00000031012.17	Cask	157.69	-0.0612817	0.154081	0.0325109	0.45185
ENSMUSG00000038895.16	Zfp653	42.9276	-0.0561796	0.178582	0.0325408	0.45185
ENSMUSG00000079610.9	Ankrd39	56.6984	-0.0542958	0.194706	0.0324938	0.45185
ENSMUSG00000045053.2	Kcng3	15.5421	0.0416202	0.423903	0.0326042	0.451908
ENSMUSG00000003923.14	Tfam	965.535	-0.0640625	0.10669	0.0326714	0.452093
ENSMUSG00000019854.17	Reps1	428.101	-0.0665938	0.124524	0.0326826	0.452093
ENSMUSG00000012405.16	Rpl15	2842.33	-0.0534337	0.0658186	0.0327209	0.452172
ENSMUSG00000031482.9	Slc25a15	665.268	-0.0605735	0.0927394	0.0327881	0.452203
ENSMUSG00000038736.10	Nudcd1	492.194	-0.0665244	0.129233	0.0327698	0.452203
ENSMUSG00000026116.11	Tmem131	3549.19	-0.0648775	0.111842	0.0329291	0.453084
ENSMUSG00000027217.13	Tspan18	17.03	0.0519886	0.212329	0.0329099	0.453084
ENSMUSG00000047710.8	Champ1	1311.41	0.0594703	0.0889936	0.0329498	0.453084
ENSMUSG00000027710.14	Acad9	691.89	-0.0638119	0.106796	0.0330271	0.453699
ENSMUSG00000035828.11	Pim3	2524.48	-0.0648728	0.112592	0.0330948	0.453858
ENSMUSG00000063049.4	Ing2	9.99776	0.0431307	0.383993	0.033104	0.453858
ENSMUSG00000034883.9	Lrr1	89.5777	-0.0604647	0.153178	0.0333201	0.456
ENSMUSG00000067873.11	Htatsf1	83.7911	-0.061365	0.150124	0.0333259	0.456
ENSMUSG00000005615.15	Pcyt1a	26.1506	-0.0421848	0.405843	0.0333718	0.456179
ENSMUSG00000040782.12	Cop1	151.663	-0.0615059	0.149192	0.0334341	0.456379
ENSMUSG00000072789.4	Gm10420	7.7508	-0.0444002	0.282058	0.033452	0.456379
ENSMUSG00000111321.2	Prodh	9.92292	0.0434497	0.311548	0.0335117	0.456744
ENSMUSG00000018678.13	Sp2	513.892	0.0640792	0.139053	0.0337027	0.458898
ENSMUSG00000042594.16	Sh2b3	151.073	0.0578014	0.161417	0.0337513	0.459111
ENSMUSG00000064125.14	Prr36	136.809	0.0649419	0.132326	0.0340058	0.461282
ENSMUSG00000079109.11	Pms2	87.3243	-0.0546332	0.177851	0.0340105	0.461282
ENSMUSG00000079658.9	Eloc	221.635	-0.0649782	0.132006	0.0340067	0.461282
ENSMUSG00000026339.18	Ccdc93	415.322	0.0640105	0.112358	0.0341149	0.462246
ENSMUSG00000107677.2	Olfr316	7.06528	0.0426841	0.333813	0.0341524	0.462304
ENSMUSG00000044250.8	Pced1b	59.8655	0.0538663	0.181986	0.0342239	0.462822
ENSMUSG00000018659.12	Pnpo	17.6266	0.049267	0.222745	0.0343039	0.463453
ENSMUSG00000021364.16	Elovl2	83.1391	0.046615	0.243305	0.0344236	0.464618
ENSMUSG00000020124.10	Usp15	139.71	-0.0560664	0.165311	0.0345467	0.464925
ENSMUSG00000020397.15	Med7	20.1722	0.0423782	0.336606	0.0345183	0.464925
ENSMUSG00000071719.2	Tmem28	163.591	0.0638227	0.13589	0.0344936	0.464925
ENSMUSG00000028699.9	Tspan1	16.034	-0.0470351	0.237231	0.0347137	0.466644
ENSMUSG00000031539.6	Ap3m2	26.1653	-0.0382146	0.423588	0.0347415	0.466644
ENSMUSG00000061371.7	Zfp873	77.1579	-0.0514405	0.1985	0.0347935	0.466892
ENSMUSG00000030257.16	Srgap3	173.463	0.0641739	0.130996	0.0348594	0.467324
ENSMUSG00000067787.10	Blcap	239.788	0.0644039	0.126697	0.034929	0.467807
ENSMUSG00000004364.14	Cul3	1099.45	-0.0638994	0.117437	0.0350825	0.468103
ENSMUSG00000020844.6	Nxn	1982.02	0.0573545	0.0859078	0.0351195	0.468103
ENSMUSG00000031485.15	Plpbp	282.875	0.064153	0.128548	0.0350907	0.468103
ENSMUSG00000037887.11	Dusp8	79.4917	0.0619895	0.140923	0.0350025	0.468103
ENSMUSG00000049106.7	Dcaf5	381.516	0.0585902	0.090711	0.0351057	0.468103
ENSMUSG00000012296.16	Tjap1	385.085	-0.0635951	0.131221	0.0353848	0.468167
ENSMUSG00000021764.8	Ndufs4	202.068	-0.0607707	0.14375	0.0353188	0.468167
ENSMUSG00000027397.14	Slc20a1	2308.02	-0.0490378	0.0507539	0.0352273	0.468167
ENSMUSG00000029428.13	Stx2	128.356	-0.061906	0.139606	0.0353737	0.468167
ENSMUSG00000048355.2	Arxes1	191.617	0.0634654	0.114522	0.0352003	0.468167
ENSMUSG00000051736.8	Fam229b	8.5406	-0.0410749	0.389216	0.0352887	0.468167
ENSMUSG00000057098.14	Ebf1	30.53	-0.0475231	0.228608	0.0352667	0.468167
ENSMUSG00000073293.4	Nudt10	66.8955	-0.0562602	0.15976	0.0353937	0.468167
ENSMUSG00000001674.11	Ddx18	3950.18	-0.0513854	0.0626364	0.0354713	0.468303
ENSMUSG00000055799.13	Tcf7l1	930.319	0.0574627	0.0871055	0.0354664	0.468303
ENSMUSG00000039048.15	Foxred1	71.0663	-0.0488901	0.213902	0.0356639	0.470276
ENSMUSG00000074649.6	BC029722	93.9226	0.0610719	0.141236	0.0356885	0.470276
ENSMUSG00000029127.15	Zbtb49	15.2728	-0.0435049	0.261894	0.0357801	0.470591
ENSMUSG00000049122.17	Frmd3	9.27381	0.0414895	0.329152	0.0357616	0.470591
ENSMUSG00000022219.10	Cideb	7.95555	0.041304	0.330305	0.0360032	0.473077
ENSMUSG00000046985.11	Tapt1	231.468	0.0626897	0.114194	0.0361375	0.474055
ENSMUSG00000108919.3	Olfr1295	7.10584	-0.0412521	0.323826	0.0361457	0.474055
ENSMUSG00000020328.10	Nudcd2	1716.9	-0.0607348	0.103232	0.0363014	0.47479
ENSMUSG00000022248.14	Rad1	455.447	-0.0577454	0.0901589	0.0363043	0.47479
ENSMUSG00000058244.4	Olfr506	17.0865	-0.0498534	0.199697	0.0362734	0.47479
ENSMUSG00000022515.6	Anks3	8.31114	-0.0379571	0.413711	0.0363447	0.474872
ENSMUSG00000056851.14	Pcbp2	424.953	0.0550169	0.160495	0.036387	0.474978
ENSMUSG00000085603.3	Gm11346	8.76477	-0.0417314	0.284331	0.0365054	0.476077
ENSMUSG00000028691.12	Prdx1	9794.19	-0.0584616	0.093759	0.0365673	0.476437
ENSMUSG00000012705.16	Retn	9.95525	-0.0474986	0.217217	0.0366766	0.476967
ENSMUSG00000028047.11	Thbs3	142.929	0.059091	0.144007	0.0366595	0.476967
ENSMUSG00000061175.12	Fnip2	1104.74	0.0612445	0.107814	0.0368167	0.478342
ENSMUSG00000040165.14	Cd209c	114.364	-0.0541685	0.161063	0.0370891	0.480982
ENSMUSG00000116138.1	C030006K11Rik	61.1345	-0.0562504	0.152146	0.0370717	0.480982
ENSMUSG00000030376.8	Slc8a2	72.2805	0.0533125	0.165111	0.0371886	0.481823
ENSMUSG00000034990.15	Otoa	15.3339	0.0424007	0.259335	0.0372775	0.482525
ENSMUSG00000034320.14	Slc26a2	554.628	0.0622315	0.120518	0.0373443	0.48294
ENSMUSG00000005338.13	Cadm3	7.90231	0.0449125	0.230829	0.03763	0.48304
ENSMUSG00000015341.17	Golga7	860.767	-0.0618404	0.116868	0.0375843	0.48304
ENSMUSG00000018548.15	Trim37	2440.27	-0.0488167	0.054499	0.0376228	0.48304
ENSMUSG00000020235.16	Fzr1	963.396	0.0607722	0.108114	0.0375731	0.48304
ENSMUSG00000025133.9	Ints4	1547.69	0.050684	0.063497	0.0375254	0.48304
ENSMUSG00000064247.14	Plcxd1	22.3162	-0.0527526	0.166632	0.037496	0.48304
ENSMUSG00000068154.5	Insm1	294.638	-0.0568309	0.089449	0.0376152	0.48304
ENSMUSG00000092329.1	Galnt2l	226.178	-0.0417142	0.268308	0.0374323	0.48304
ENSMUSG00000024939.6	Fam89b	35.2599	0.0471139	0.212053	0.037726	0.483443
ENSMUSG00000030058.17	Copg1	2362.3	0.0471899	0.0451675	0.0377422	0.483443
ENSMUSG00000077450.13	Rab11b	6.72289	0.0391375	0.38534	0.0377658	0.483443
ENSMUSG00000003436.11	Dll3	132.912	0.0616867	0.1173	0.037823	0.483648
ENSMUSG00000033883.11	Zfp267	457.631	-0.0616218	0.116703	0.0378513	0.483648
ENSMUSG00000000560.9	Gabra2	10.7992	0.0424093	0.251427	0.0380051	0.483834
ENSMUSG00000040621.14	Gemin8	25.4311	0.0444569	0.232075	0.0379597	0.483834
ENSMUSG00000045934.15	Mtmr11	35.3228	0.0502111	0.18196	0.0379794	0.483834
ENSMUSG00000086583.3	Gm15500	20646.9	-0.0530872	0.0747175	0.0379347	0.483834
ENSMUSG00000020116.7	Pno1	1741.32	-0.0557684	0.0864564	0.0382525	0.483882
ENSMUSG00000029198.3	Grpel1	1590.85	-0.050743	0.0648173	0.038066	0.483882
ENSMUSG00000031342.17	Gpm6b	8.50585	0.0397789	0.325775	0.0382493	0.483882
ENSMUSG00000031596.15	Slc7a2	32.2	0.0454929	0.222228	0.038146	0.483882
ENSMUSG00000037627.16	Rgs22	16.8843	-0.0434088	0.238993	0.0382426	0.483882
ENSMUSG00000049775.16	Tmsb4x	2510.85	-0.0496552	0.0598485	0.0381516	0.483882
ENSMUSG00000049907.8	Rasl11b	69.4419	-0.0591103	0.138155	0.0381935	0.483882
ENSMUSG00000027589.14	Pcmtd2	210.77	-0.0471772	0.206354	0.0383775	0.485021
ENSMUSG00000001419.17	Mef2d	610.649	0.0570584	0.0937694	0.0390028	0.4856
ENSMUSG00000002808.7	Epdr1	131.725	0.054265	0.152602	0.0388473	0.4856
ENSMUSG00000008683.16	Rps15a	1963.48	-0.0516375	0.0704658	0.0389262	0.4856
ENSMUSG00000016346.17	Kcnq2	9.25985	0.0375479	0.393683	0.039017	0.4856
ENSMUSG00000017561.16	Crlf3	83.8487	0.0501808	0.17749	0.0386153	0.4856
ENSMUSG00000020393.16	Kremen1	547.919	0.0518742	0.0710511	0.0386959	0.4856
ENSMUSG00000021109.13	Hif1a	274.831	0.0507508	0.170761	0.0389741	0.4856
ENSMUSG00000022475.19	Hdac7	18.3837	0.0340149	0.412363	0.0384725	0.4856
ENSMUSG00000027774.16	Gfm1	557.347	-0.0593564	0.104061	0.0386675	0.4856
ENSMUSG00000032295.15	Man2c1	12.735	-0.0423678	0.244405	0.038811	0.4856
ENSMUSG00000032402.12	Smad3	472.896	0.0562067	0.089327	0.0387062	0.4856
ENSMUSG00000036067.12	Slc2a6	6.46183	0.0378567	0.392509	0.0387817	0.4856
ENSMUSG00000038116.16	Phf20	9.0486	0.0400116	0.293864	0.038523	0.4856
ENSMUSG00000046856.13	Gpr1	14.2893	0.0415688	0.256285	0.0385742	0.4856
ENSMUSG00000049960.4	Mrps16	238.602	0.0606352	0.112487	0.0386436	0.4856
ENSMUSG00000069804.2	Gm10277	20.7857	-0.0477738	0.197406	0.038823	0.4856
ENSMUSG00000083728.1	Gm13854	6.58772	-0.0397033	0.296415	0.0389065	0.4856
ENSMUSG00000055723.6	Rras2	1275.21	-0.0519717	0.0722199	0.0390809	0.485959
ENSMUSG00000059248.13	Septin9	798.969	0.0604048	0.113488	0.0391187	0.485995
ENSMUSG00000005410.6	Mcm5	1176.43	0.0557858	0.0886221	0.0391887	0.486429
ENSMUSG00000020184.15	Mdm2	1754.72	0.058823	0.103278	0.039295	0.487019
ENSMUSG00000030087.11	Klf15	31.1722	0.0391134	0.323351	0.0393062	0.487019
ENSMUSG00000030879.10	Mrpl17	413.349	-0.0548729	0.0850806	0.0393522	0.487155
ENSMUSG00000090290.2	Tarbp1	960.182	0.0517542	0.0719009	0.0394045	0.487367
ENSMUSG00000071235.12	Vrtn	10.5171	-0.0387381	0.316524	0.0400016	0.494314
ENSMUSG00000020988.9	L2hgdh	535.796	-0.0590338	0.108539	0.0402858	0.496942
ENSMUSG00000078901.8	Gm14440	55.8214	0.0344376	0.403668	0.0402788	0.496942
ENSMUSG00000002948.19	Map2k7	675.597	-0.0575925	0.100401	0.0404675	0.497508
ENSMUSG00000005846.12	Rsl1d1	4750.61	-0.0552177	0.0889124	0.0404098	0.497508
ENSMUSG00000022678.16	Nde1	891.393	-0.0573048	0.0986046	0.0403675	0.497508
ENSMUSG00000118161.1	Rps2-ps8	12.2947	-0.0475634	0.186571	0.0404749	0.497508
ENSMUSG00000022385.11	Gtse1	1686.75	0.05621	0.0936712	0.0405126	0.497532
ENSMUSG00000074847.2	Gm10775	10.3391	-0.0451746	0.207482	0.0405499	0.49755
ENSMUSG00000020528.14	Prpsap2	105.849	-0.0451359	0.205546	0.040872	0.500219
ENSMUSG00000030610.13	Det1	28.8119	-0.050758	0.160227	0.0408753	0.500219
ENSMUSG00000048440.16	Cyp4f16	71.1719	0.0407559	0.244702	0.0408146	0.500219
ENSMUSG00000043866.11	Taf10	243.48	-0.0582892	0.106271	0.0409594	0.500807
ENSMUSG00000021737.4	Psmd6	1520.98	-0.0536069	0.0832522	0.0410684	0.500819
ENSMUSG00000063583.6	Olfr1410	6.49312	-0.0382012	0.308819	0.0410161	0.500819
ENSMUSG00000080888.3	Gm14387	32.5102	0.0414257	0.235828	0.0410377	0.500819
ENSMUSG00000030055.16	Rab43	88.3676	-0.0516336	0.154324	0.0412001	0.501545
ENSMUSG00000036840.5	Siah1a	315.602	-0.0591085	0.122608	0.0411734	0.501545
ENSMUSG00000027253.15	Lrp4	263.481	0.0587394	0.112048	0.0413506	0.502058
ENSMUSG00000115893.1	AC242685.1	9.53793	-0.0418403	0.229803	0.0413411	0.502058
ENSMUSG00000116497.1	AL669898.2	9.53793	-0.0418403	0.229803	0.0413411	0.502058
ENSMUSG00000029686.15	Cul1	11.2582	-0.0423657	0.224511	0.041455	0.502886
ENSMUSG00000026791.14	Slc2a8	35.6301	-0.0484857	0.171263	0.0415804	0.503528
ENSMUSG00000027376.15	Prom2	11.209	-0.0373644	0.354974	0.0415517	0.503528
ENSMUSG00000015312.9	Gadd45b	352.636	-0.0566796	0.099572	0.0418061	0.504781
ENSMUSG00000019891.15	Dcbld1	251.041	-0.0585893	0.114842	0.0418768	0.504781
ENSMUSG00000020190.13	Mknk2	1381.47	0.0579287	0.107865	0.0419017	0.504781
ENSMUSG00000023235.14	Ccl25	21.1503	0.0429061	0.218253	0.0417285	0.504781
ENSMUSG00000029056.13	Pank4	289.162	-0.0586484	0.121173	0.0418597	0.504781
ENSMUSG00000096904.7	Lamtor3-ps	16.8584	-0.0375339	0.329495	0.041826	0.504781
ENSMUSG00000027423.15	Snx5	130.37	-0.056656	0.133254	0.0419782	0.504858
ENSMUSG00000039067.5	Psmd7	2741.85	-0.0477815	0.057689	0.0420087	0.504858
ENSMUSG00000078652.9	Psme3	21.4463	-0.0432752	0.21337	0.0420171	0.504858
ENSMUSG00000034391.12	Fbxo15	1444.28	-0.0535389	0.0850636	0.0420711	0.505071
ENSMUSG00000000876.11	Pxmp4	91.9035	0.0562959	0.133918	0.0421741	0.505672
ENSMUSG00000072571.3	Tmem253	19.4243	0.044161	0.20485	0.0421939	0.505672
ENSMUSG00000029735.17	Tpk1	9.11115	-0.0375012	0.304775	0.0422986	0.506491
ENSMUSG00000015149.14	Sirt2	162.35	0.0491479	0.159476	0.0429655	0.507921
ENSMUSG00000018844.6	Fndc8	9.30109	-0.0388569	0.250482	0.042899	0.507921
ENSMUSG00000021360.16	Gcnt2	44.7581	0.0449976	0.19313	0.0428438	0.507921
ENSMUSG00000024446.13	Rpp21	22.2787	-0.0445005	0.197107	0.0429142	0.507921
ENSMUSG00000025329.3	Padi1	24.6432	0.0494068	0.15878	0.0427951	0.507921
ENSMUSG00000026806.15	Ddx31	19.8019	0.0415276	0.223614	0.0426637	0.507921
ENSMUSG00000028800.15	Hdac1	4263.6	-0.0461236	0.0488492	0.0427303	0.507921
ENSMUSG00000034714.9	Ttyh2	508.964	0.0562178	0.0997221	0.0426943	0.507921
ENSMUSG00000039069.19	Mtg2	11.4439	0.0363044	0.369624	0.0425245	0.507921
ENSMUSG00000042529.14	Kcnj12	59.2607	0.0522377	0.145466	0.0429241	0.507921
ENSMUSG00000045730.4	Adrb2	54.4708	0.0517213	0.148153	0.0427181	0.507921
ENSMUSG00000049281.16	Scn3b	32.2532	0.035591	0.380904	0.0425957	0.507921
ENSMUSG00000062646.12	Ganc	15.9761	0.0381737	0.267891	0.0425676	0.507921
ENSMUSG00000075140.4	Olfr73	7.27831	-0.0373916	0.285844	0.0430156	0.507921
ENSMUSG00000083757.2	Rps15a-ps4	97.0488	-0.0565083	0.130363	0.0429323	0.507921
ENSMUSG00000095961.2	Vmn2r102	53.9498	0.0480546	0.166074	0.0430392	0.507921
ENSMUSG00000106631.2	Gm42669	562.356	0.0568777	0.128346	0.0430032	0.507921
ENSMUSG00000028164.15	Manba	19.5992	-0.036715	0.336399	0.0431344	0.508094
ENSMUSG00000031538.6	Plat	11.559	-0.0373168	0.285507	0.0431599	0.508094
ENSMUSG00000048756.11	Foxo3	1105.1	0.0535643	0.0875498	0.0431635	0.508094
ENSMUSG00000001105.15	Ift20	292.144	-0.0575845	0.113192	0.0432517	0.508643
ENSMUSG00000001467.5	Cyp51	1538.19	-0.0541578	0.090731	0.0433199	0.508643
ENSMUSG00000057181.15	5730455P16Rik	353.446	-0.0509005	0.1494	0.0433138	0.508643
ENSMUSG00000043019.12	Edem3	120.227	0.0474213	0.168838	0.0433688	0.508787
ENSMUSG00000018428.15	Akap1	19.4751	0.0318516	0.39549	0.0434654	0.509491
ENSMUSG00000024604.7	Rbm22	953.576	0.0502148	0.0733927	0.0438203	0.50995
ENSMUSG00000027677.17	Ttc14	492.855	-0.051933	0.143767	0.0437919	0.50995
ENSMUSG00000036327.18	Qsox2	287.588	-0.0560328	0.101567	0.0436034	0.50995
ENSMUSG00000038150.7	Ormdl3	375.447	0.052915	0.0858817	0.0437944	0.50995
ENSMUSG00000041840.8	Haus1	23.9994	-0.0384279	0.248112	0.0438049	0.50995
ENSMUSG00000043648.7	Pld6	123.603	0.0573627	0.114296	0.0436788	0.50995
ENSMUSG00000056091.12	St3gal5	133.85	0.0567857	0.124858	0.0438347	0.50995
ENSMUSG00000075324.13	Fign	58.225	-0.0466842	0.172294	0.043762	0.50995
ENSMUSG00000115884.2	Haus1	23.9994	-0.0384279	0.248112	0.0438049	0.50995
ENSMUSG00000018076.12	Med13l	58.4535	-0.0503904	0.149209	0.0439732	0.510126
ENSMUSG00000018931.3	Natd1	782.105	0.0465758	0.0547407	0.0440676	0.510126
ENSMUSG00000020329.12	Polrmt	32.5179	-0.041053	0.218712	0.0440804	0.510126
ENSMUSG00000028982.9	Slc25a33	386.106	0.0529377	0.0865568	0.0440571	0.510126
ENSMUSG00000041712.7	Ubr7	3451.3	-0.045446	0.0468274	0.0440608	0.510126
ENSMUSG00000060206.11	Zfp462	61.4849	0.0508072	0.147019	0.0441067	0.510126
ENSMUSG00000075600.3	Zc3h3	506.611	0.0562848	0.105075	0.0440778	0.510126
ENSMUSG00000049764.8	Zfp280b	27.9102	-0.0483526	0.157554	0.0444091	0.512345
ENSMUSG00000060487.7	Samd5	15.8777	0.0424577	0.205219	0.044399	0.512345
ENSMUSG00000070526.2	Peg12	144.932	-0.0569447	0.117934	0.0443638	0.512345
ENSMUSG00000049396.6	Gemin4	2346.18	-0.0481474	0.0646891	0.0445989	0.514108
ENSMUSG00000041278.10	Ttc1	104.429	-0.0509238	0.144681	0.0446809	0.514201
ENSMUSG00000074824.3	Rslcan18	39.6968	-0.0453301	0.178283	0.0446583	0.514201
ENSMUSG00000002020.15	Ltbp2	19.0089	-0.0355087	0.350158	0.0448637	0.515451
ENSMUSG00000017009.3	Sdc4	1360.13	-0.0483466	0.0661927	0.0448486	0.515451
ENSMUSG00000117068.2	Vmn1r-ps140	17.6847	0.039551	0.226115	0.045008	0.516681
ENSMUSG00000043668.13	Tox3	58.3418	0.0496883	0.148332	0.0450845	0.517132
ENSMUSG00000000581.8	C1d	388.592	-0.0525832	0.135469	0.0458439	0.51783
ENSMUSG00000005683.8	Cs	4358.23	0.0434837	0.0346524	0.0452786	0.51783
ENSMUSG00000019782.10	Rwdd1	860.821	0.0490942	0.0718458	0.0458576	0.51783
ENSMUSG00000021188.14	Trip11	355.041	0.0554428	0.124455	0.0456578	0.51783
ENSMUSG00000023909.4	Paqr4	97.453	0.0554256	0.12329	0.0459136	0.51783
ENSMUSG00000024683.6	Mrpl16	586.66	-0.0466574	0.0587647	0.0458071	0.51783
ENSMUSG00000026080.13	Chst10	179.486	0.0502815	0.143864	0.0457195	0.51783
ENSMUSG00000029466.11	Anapc7	17.5509	-0.0332636	0.380135	0.0456001	0.51783
ENSMUSG00000030493.13	Faap24	146.671	-0.0544033	0.130761	0.0452751	0.51783
ENSMUSG00000030738.11	Eif3c	9677.14	0.0446049	0.0432516	0.0455114	0.51783
ENSMUSG00000032652.13	Crebl2	89.6024	0.0532867	0.132835	0.0459275	0.51783
ENSMUSG00000032870.8	Smap2	567.838	0.0468176	0.0596907	0.0457981	0.51783
ENSMUSG00000036333.11	Kidins220	386.795	0.0519258	0.138465	0.0455655	0.51783
ENSMUSG00000038936.13	Sccpdh	382.608	-0.0555656	0.10709	0.0457813	0.51783
ENSMUSG00000039648.14	Kyat1	49.3554	-0.0463101	0.166607	0.0453047	0.51783
ENSMUSG00000039683.16	Sdk1	14.1261	-0.0408741	0.210362	0.0457515	0.51783
ENSMUSG00000040331.16	Nsmce4a	1672.24	-0.0490554	0.0714909	0.045771	0.51783
ENSMUSG00000041164.15	Zmiz2	1015.92	0.0559728	0.109235	0.0454184	0.51783
ENSMUSG00000078886.12	Gm2026	76.7843	-0.0423709	0.201163	0.045197	0.51783
ENSMUSG00000107167.3	Gm34653	14.0549	-0.0424466	0.199001	0.0454519	0.51783
ENSMUSG00000114367.1	Gm48216	410.807	0.0492079	0.14936	0.0453963	0.51783
ENSMUSG00000063787.4	Chchd1	659.638	-0.0533298	0.0929834	0.0459811	0.518014
ENSMUSG00000026229.17	Psmd1	8.1509	-0.0353203	0.321802	0.0460789	0.518695
ENSMUSG00000021569.10	Trip13	630.393	-0.0531514	0.0924881	0.0461653	0.519247
ENSMUSG00000020940.13	Efcab15	14.8456	-0.0347854	0.347476	0.0462992	0.519432
ENSMUSG00000024816.12	Frmd8	1253.86	0.0463351	0.0579361	0.0463685	0.519432
ENSMUSG00000027620.16	Rbm39	424.573	0.0369609	0.248137	0.046233	0.519432
ENSMUSG00000032494.12	Tdgf1	12628.6	-0.046259	0.0574226	0.0463469	0.519432
ENSMUSG00000038518.15	Jarid2	8.62101	-0.040689	0.208889	0.0462815	0.519432
ENSMUSG00000045658.16	Pid1	143.376	-0.0535021	0.130286	0.0465251	0.520766
ENSMUSG00000020834.17	Dhrs13	275.901	-0.0536064	0.129692	0.0465896	0.521068
ENSMUSG00000061601.15	Pclo	9.61654	0.0345702	0.348778	0.046634	0.521146
ENSMUSG00000036026.15	Tmem63b	977.4	0.0475221	0.0653208	0.0466815	0.521258
ENSMUSG00000043252.8	Tmem64	356.099	0.0546695	0.103842	0.0467582	0.521695
ENSMUSG00000110720.1	Gm46223	355.511	0.0552984	0.111691	0.0468426	0.522218
ENSMUSG00000038816.14	Ctnnal1	1558.87	-0.0529927	0.0936285	0.0469584	0.52309
ENSMUSG00000020109.13	Dnajb12	268.703	0.0506517	0.13845	0.0471175	0.523185
ENSMUSG00000031150.13	Ccdc120	378.074	0.0513086	0.0851263	0.0470953	0.523185
ENSMUSG00000072621.13	Slfn10-ps	22.8161	-0.0352846	0.283423	0.047111	0.523185
ENSMUSG00000115929.1	Slfn10-ps	22.8161	-0.0352846	0.283423	0.047111	0.523185
ENSMUSG00000032637.15	Atxn2l	992.467	0.0541046	0.101166	0.0471732	0.523385
ENSMUSG00000006527.16	Sfmbt1	33.9128	-0.0337532	0.35622	0.0476434	0.527305
ENSMUSG00000048031.15	Fcrl5	17.5387	-0.0370742	0.235249	0.0475735	0.527305
ENSMUSG00000054408.9	Spcs3	1377.34	-0.0544471	0.10621	0.0476725	0.527305
ENSMUSG00000081948.4	Olfr1191-ps1	26.6412	-0.0455602	0.160407	0.0476782	0.527305
ENSMUSG00000041930.7	Fam222a	137.59	0.054621	0.108787	0.0477465	0.527641
ENSMUSG00000042308.14	Setd1a	466.998	0.0535282	0.126144	0.047786	0.527657
ENSMUSG00000020775.13	Mrpl38	1207.34	0.0518403	0.0894971	0.0478353	0.527782
ENSMUSG00000031740.8	Mmp2	297.492	0.0520242	0.0908958	0.0480086	0.529275
ENSMUSG00000024833.15	Pola2	1279.88	0.0474534	0.0677233	0.0481579	0.529943
ENSMUSG00000029310.13	Nudt9	10.0649	-0.0331089	0.361424	0.0482875	0.529943
ENSMUSG00000031134.16	Rbmx	168.556	0.0503722	0.136269	0.0482766	0.529943
ENSMUSG00000032803.15	Cdv3	2838.71	-0.0494739	0.078196	0.0482061	0.529943
ENSMUSG00000048376.6	F2r	571.206	0.0522027	0.092444	0.0482362	0.529943
ENSMUSG00000054034.10	Tceal5	13.7717	0.0401561	0.202313	0.0482979	0.529943
ENSMUSG00000028159.14	Dapp1	89.4809	-0.0494456	0.139154	0.0484046	0.530055
ENSMUSG00000032515.8	Csrnp1	392.513	-0.0536026	0.123389	0.0484267	0.530055
ENSMUSG00000041313.14	Slc7a1	1336.38	0.0453973	0.0559593	0.0483612	0.530055
ENSMUSG00000061898.10	Rbak	59.1291	-0.0378642	0.220582	0.0485457	0.530055
ENSMUSG00000062127.11	Cttnbp2nl	49.0025	0.0320459	0.371495	0.0485601	0.530055
ENSMUSG00000108908.4	Olfr1293-ps	17.6339	0.0425311	0.180277	0.0485578	0.530055
ENSMUSG00000111327.1	Gm48401	37.3446	-0.0439545	0.167979	0.048575	0.530055
ENSMUSG00000021461.17	Fancc	42.2388	0.0457297	0.155129	0.0486782	0.530348
ENSMUSG00000099689.6	Zfp383	32.867	-0.0388707	0.211013	0.0486732	0.530348
ENSMUSG00000015474.16	Ppt2	239.497	0.054231	0.112653	0.0487246	0.530438
ENSMUSG00000032418.15	Me1	584.15	-0.052377	0.0948912	0.0487828	0.530656
ENSMUSG00000034973.16	Dop1a	48.363	-0.0302211	0.379225	0.0488383	0.530844
ENSMUSG00000025268.15	Maged2	29.5704	-0.0368208	0.228527	0.0489961	0.532144
ENSMUSG00000070436.12	Serpinh1	160.787	0.0469053	0.147411	0.0490999	0.532855
ENSMUSG00000075023.11	Accsl	29.3073	-0.0422922	0.179123	0.0491572	0.533059
ENSMUSG00000082152.1	Gm13655	28.8106	-0.0422911	0.178925	0.0491954	0.533059
ENSMUSG00000029204.7	Rhoh	6.39466	-0.0343928	0.274092	0.0493893	0.533466
ENSMUSG00000033166.11	Dis3	361.444	-0.052533	0.125441	0.0493604	0.533466
ENSMUSG00000038517.15	Tbkbp1	42.4634	-0.0310644	0.373719	0.0493723	0.533466
ENSMUSG00000042787.15	Exog	85.0708	0.0472052	0.14503	0.0494249	0.533466
ENSMUSG00000053134.13	Supt7l	260.929	0.0538431	0.113667	0.0493982	0.533466
ENSMUSG00000031549.16	Ido2	6.5812	-0.0338544	0.300339	0.049703	0.535637
ENSMUSG00000078813.3	Leng1	175.611	0.053069	0.102754	0.0496718	0.535637
ENSMUSG00000025731.16	Mettl26	33.6667	0.0422878	0.175272	0.0498874	0.537208
ENSMUSG00000028542.17	Slc6a9	28.2762	-0.0329993	0.343735	0.0499848	0.537839
ENSMUSG00000069814.6	Ccdc92b	276.07	0.0491763	0.0803823	0.0501061	0.537896
ENSMUSG00000072653.14	Zfp783	26.6067	-0.0397053	0.197085	0.0500352	0.537896
ENSMUSG00000110275.1	Gm5905	6.46201	-0.0378953	0.212062	0.0500728	0.537896
ENSMUSG00000019966.18	Kitl	41.5002	0.0429188	0.167539	0.050359	0.53842
ENSMUSG00000025949.16	Pikfyve	31.3509	-0.039581	0.196381	0.0503822	0.53842
ENSMUSG00000039840.8	Epg5	225.1	0.0528108	0.10352	0.0503704	0.53842
ENSMUSG00000114684.2	Vmn2r-ps105	9.33428	-0.0338541	0.278791	0.0503873	0.53842
ENSMUSG00000114827.1	Gm46432	7.12825	-0.0341114	0.267533	0.0503491	0.53842
ENSMUSG00000116023.2	Epg5	225.1	0.0528108	0.10352	0.0503704	0.53842
ENSMUSG00000024645.5	Timm21	109.354	0.046159	0.146568	0.0504653	0.538425
ENSMUSG00000047884.6	Klk9	7.26405	0.0353458	0.23738	0.0504653	0.538425
ENSMUSG00000103088.1	Pcdhgb6	33.976	-0.0447272	0.154007	0.0505256	0.538656
ENSMUSG00000018921.11	Pelp1	3844.03	0.046667	0.0682964	0.0507753	0.540903
ENSMUSG00000046785.8	Epm2aip1	108.244	0.0449842	0.15143	0.0508226	0.540993
ENSMUSG00000026201.12	Stk16	33.3873	-0.0402385	0.188074	0.0509124	0.541119
ENSMUSG00000106067.1	Gm7902	10.5008	-0.0357102	0.229434	0.0508834	0.541119
ENSMUSG00000051950.10	B3glct	370.949	-0.0493364	0.0829385	0.0509604	0.541216
ENSMUSG00000031577.10	Tti2	532.984	0.0484543	0.0783389	0.0510025	0.541249
ENSMUSG00000091563.8	Gm8108	11.3774	-0.0332896	0.298532	0.051061	0.541457
ENSMUSG00000028999.15	Rint1	13.5192	-0.035275	0.232102	0.0513271	0.542674
ENSMUSG00000031488.14	Rab11fip1	371.845	0.0518945	0.100355	0.0515769	0.542674
ENSMUSG00000031697.12	Orc6	33.2075	-0.0418644	0.171098	0.0514378	0.542674
ENSMUSG00000031834.15	Pik3r2	515.647	0.0476403	0.0751473	0.0516052	0.542674
ENSMUSG00000034235.17	Usp54	372.585	0.0404576	0.183009	0.0515326	0.542674
ENSMUSG00000042167.6	Tent2	344.39	0.0519258	0.120833	0.0515721	0.542674
ENSMUSG00000042903.8	Foxo4	737.036	0.045544	0.0627865	0.051327	0.542674
ENSMUSG00000055322.16	Tns1	31.431	-0.0309781	0.363167	0.0515322	0.542674
ENSMUSG00000060063.9	Alox5ap	8.23282	0.0357301	0.225545	0.0514661	0.542674
ENSMUSG00000081485.5	Gm12338	90.6515	0.034152	0.250858	0.0514656	0.542674
ENSMUSG00000111826.1	Pik3r2	515.647	0.0476403	0.0751473	0.0516052	0.542674
ENSMUSG00000066233.6	Tmem42	45.6867	0.0491935	0.13164	0.0516957	0.543215
ENSMUSG00000055805.15	Fmnl1	13.0588	-0.0302551	0.367173	0.0517864	0.543757
ENSMUSG00000055093.10	Gm8430	8.84908	-0.032836	0.307667	0.0518911	0.544445
ENSMUSG00000005681.12	Apoa2	13.4171	-0.0320153	0.341605	0.052191	0.545943
ENSMUSG00000049521.2	Cdc42ep1	100.914	0.0522051	0.107105	0.0521768	0.545943
ENSMUSG00000050035.7	Fhl4	12.1764	-0.0331735	0.275533	0.0521203	0.545943
ENSMUSG00000069089.8	Cdk7	574.426	-0.0522652	0.114394	0.0521315	0.545943
ENSMUSG00000020451.17	Limk2	21.3503	-0.0322875	0.330824	0.052293	0.546128
ENSMUSG00000031217.8	Efnb1	176.551	-0.0519462	0.104565	0.0523657	0.546128
ENSMUSG00000032077.5	Bud13	71.8142	-0.0455959	0.143493	0.0523559	0.546128
ENSMUSG00000034297.14	Med13	2860.45	0.0517875	0.10242	0.0522996	0.546128
ENSMUSG00000048905.5	Bnip5	101.6	0.0491623	0.129899	0.0524641	0.546334
ENSMUSG00000114277.1	Gm48583	36.3173	0.034973	0.228612	0.0524527	0.546334
ENSMUSG00000022912.8	Pros1	147.874	-0.0492167	0.129183	0.0526837	0.548211
ENSMUSG00000018427.8	Ypel2	187.812	0.0503552	0.124467	0.0528592	0.549215
ENSMUSG00000063760.9	Rnf217	147.847	0.051964	0.111222	0.0528488	0.549215
ENSMUSG00000056972.6	Magel2	33.7167	-0.0445883	0.146212	0.0530528	0.550814
ENSMUSG00000039166.16	Akap7	31.3867	0.0302473	0.359777	0.0532993	0.552548
ENSMUSG00000042035.11	Igsf3	16.8673	-0.0386745	0.190016	0.0532881	0.552548
ENSMUSG00000006342.15	Susd2	96.9892	0.0412269	0.167372	0.0533739	0.552909
ENSMUSG00000062270.14	Morf4l1	452.773	0.051153	0.118302	0.053445	0.552924
ENSMUSG00000067377.12	Tspan6	240.142	-0.05022	0.123349	0.0534679	0.552924
ENSMUSG00000070939.9	Tgfbrap1	131.331	-0.0417502	0.162609	0.0534947	0.552924
ENSMUSG00000021773.11	Comtd1	66.3119	-0.0474119	0.132905	0.053755	0.55479
ENSMUSG00000028926.15	Cdk14	16.1156	0.0319945	0.314256	0.0537415	0.55479
ENSMUSG00000020790.14	Ankfy1	319.385	0.0510925	0.114784	0.0542072	0.555648
ENSMUSG00000022526.8	Zfp251	275.819	-0.0512626	0.113879	0.054008	0.555648
ENSMUSG00000022772.12	Senp5	468.857	0.0501758	0.0957792	0.0542153	0.555648
ENSMUSG00000023982.8	Guca1a	14.1011	-0.0410926	0.165038	0.0541492	0.555648
ENSMUSG00000024528.8	Srfbp1	18.526	0.0392762	0.181752	0.053939	0.555648
ENSMUSG00000033855.15	Ston1	9.1617	0.0335263	0.239701	0.0540211	0.555648
ENSMUSG00000034211.14	Mrps17	105.103	-0.0489587	0.126549	0.0541684	0.555648
ENSMUSG00000043913.14	Ccdc60	18.0271	-0.0408379	0.167538	0.054061	0.555648
ENSMUSG00000047067.7	Dusp28	87.4836	0.0497378	0.123313	0.0542379	0.555648
ENSMUSG00000116418.2	Guca1a	14.1011	-0.0410926	0.165038	0.0541492	0.555648
ENSMUSG00000023973.13	Cnpy3	555.096	0.0478151	0.0815457	0.0544274	0.556959
ENSMUSG00000035783.9	Acta2	328.981	-0.0491248	0.0893067	0.0544459	0.556959
ENSMUSG00000023072.14	Cep89	100.093	-0.0398461	0.174153	0.0544907	0.557007
ENSMUSG00000018008.8	Cyth4	23.3422	0.0415571	0.159668	0.0545622	0.557328
ENSMUSG00000023393.15	Slc17a9	58.6816	0.0493416	0.123857	0.0546591	0.557908
ENSMUSG00000087166.9	L1td1	329.235	0.0505588	0.117094	0.0547462	0.558388
ENSMUSG00000040972.8	Igsf21	33.801	0.0448478	0.139983	0.0548524	0.55906
ENSMUSG00000028874.14	Fgr	27.9142	-0.0375266	0.19191	0.0550221	0.560378
ENSMUSG00000031853.5	Map3k21	16.3349	0.036868	0.196636	0.0552067	0.560616
ENSMUSG00000034403.16	Pja1	10.6442	0.0310506	0.330806	0.0552008	0.560616
ENSMUSG00000039033.11	Tasp1	116.888	0.0394594	0.174335	0.0551977	0.560616
ENSMUSG00000060279.14	Ap2a1	87.7446	-0.0328142	0.245057	0.0551012	0.560616
ENSMUSG00000099083.7	Atf7	9.73753	0.030408	0.344848	0.055308	0.561235
ENSMUSG00000033540.18	Idua	21.5174	0.029391	0.356269	0.0553947	0.561704
ENSMUSG00000003444.8	Med29	383.148	0.0485905	0.0884629	0.0555137	0.562091
ENSMUSG00000066149.11	Cdc26	121.295	-0.0493924	0.121426	0.0554806	0.562091
ENSMUSG00000038722.17	Bud31	704.721	-0.0489681	0.0911963	0.0556306	0.56219
ENSMUSG00000038831.16	Ralgps1	154.435	0.0408055	0.161331	0.0555796	0.56219
ENSMUSG00000059897.5	Zfp930	308.136	-0.0446223	0.138926	0.0556448	0.56219
ENSMUSG00000045216.7	Hs6st1	2642.36	0.0453017	0.0694761	0.0556884	0.562223
ENSMUSG00000103144.1	Pcdhga1	26.4351	-0.0316654	0.280622	0.0557609	0.562546
ENSMUSG00000017679.16	Ttpal	36.2168	-0.0382117	0.18242	0.0558441	0.562568
ENSMUSG00000027259.15	Adal	51.9273	0.0315792	0.285173	0.0558235	0.562568
ENSMUSG00000003863.18	Ppfia3	8.975	-0.0292186	0.35527	0.0558923	0.562647
ENSMUSG00000027284.16	Cdan1	198.745	-0.0503134	0.111768	0.0560432	0.563758
ENSMUSG00000050343.2	Olfr1378	11.4	0.0316775	0.27029	0.0561829	0.56429
ENSMUSG00000050973.11	Gdpgp1	172.884	0.0501688	0.104219	0.0561942	0.56429
ENSMUSG00000084031.1	Gm7416	8.46859	-0.0319535	0.25737	0.0562179	0.56429
ENSMUSG00000004892.13	Bcan	27.8648	0.0434647	0.14195	0.0564671	0.565566
ENSMUSG00000037016.11	Frem2	676.481	0.0440726	0.0630959	0.0564253	0.565566
ENSMUSG00000042046.15	Dstyk	453.233	0.0497951	0.100532	0.0564333	0.565566
ENSMUSG00000038812.16	Trmt112	15.1315	-0.0295625	0.348386	0.0565445	0.565933
ENSMUSG00000030491.16	Tdrd12	88.1083	-0.0422185	0.147275	0.0568632	0.568714
ENSMUSG00000000827.18	Tpd52l2	9.47855	0.0290428	0.348975	0.0574653	0.568909
ENSMUSG00000004508.6	Gab2	53.2116	0.0463896	0.128138	0.0575309	0.568909
ENSMUSG00000009585.18	Apobec3	12.5901	0.0339862	0.21224	0.0575334	0.568909
ENSMUSG00000017607.9	Tns4	33.1292	-0.0436277	0.138937	0.057356	0.568909
ENSMUSG00000029397.15	Rchy1	45.6294	-0.0402918	0.158266	0.057381	0.568909
ENSMUSG00000030413.7	Pglyrp1	8.65064	-0.0381062	0.175972	0.0575471	0.568909
ENSMUSG00000033933.13	Vhl	345.714	0.0465469	0.0803894	0.0575784	0.568909
ENSMUSG00000034739.17	Mfrp	13.0416	0.0304846	0.323503	0.0571344	0.568909
ENSMUSG00000034850.15	Tmem127	479.146	0.0444022	0.0663224	0.0569927	0.568909
ENSMUSG00000037174.18	Elf2	54.3358	-0.0413116	0.152182	0.0570627	0.568909
ENSMUSG00000038141.11	Tmem181a	95.6919	-0.0400469	0.159571	0.0575333	0.568909
ENSMUSG00000053841.15	Txlna	161.523	-0.0412365	0.150979	0.057571	0.568909
ENSMUSG00000059316.2	Slc27a4	339.045	0.0481043	0.0896414	0.0573408	0.568909
ENSMUSG00000061576.15	Dpp6	10.3733	0.0312868	0.269017	0.0573213	0.568909
ENSMUSG00000062939.11	Stat4	134.699	0.0407462	0.155736	0.0571573	0.568909
ENSMUSG00000068184.7	Ndufaf2	21.4438	0.0332394	0.222879	0.0571347	0.568909
ENSMUSG00000114413.1	Gm48364	11.4155	-0.0337307	0.216297	0.0572584	0.568909
ENSMUSG00000028330.8	Ncbp1	2720.61	-0.0415327	0.0414443	0.0576614	0.568921
ENSMUSG00000028582.14	Cc2d1b	930.698	0.0463395	0.079292	0.0576523	0.568921
ENSMUSG00000033157.17	Abhd10	242.355	-0.0494387	0.103263	0.0577551	0.569051
ENSMUSG00000045268.13	Zfp691	20.0858	0.0383297	0.172949	0.0577968	0.569051
ENSMUSG00000045427.13	Hnrnph2	623.871	0.0483318	0.119983	0.0578206	0.569051
ENSMUSG00000078867.9	Gm14418	53.6332	-0.0365815	0.187966	0.0578384	0.569051
ENSMUSG00000024370.17	Cdc23	492.899	-0.0491385	0.100173	0.0579529	0.569775
ENSMUSG00000027487.11	Cdk5rap1	94.2362	-0.0384958	0.170544	0.0580234	0.570065
ENSMUSG00000010660.3	Plcd1	131.123	0.0409641	0.150668	0.0582057	0.570156
ENSMUSG00000027286.16	Lrrc57	16.3267	0.0285219	0.349804	0.0582899	0.570156
ENSMUSG00000033014.12	Trim33	685.12	0.0483871	0.118289	0.0583198	0.570156
ENSMUSG00000034152.6	Exoc3	915.004	0.0431468	0.0602595	0.058318	0.570156
ENSMUSG00000034801.13	Sos2	7.16884	0.0299744	0.325506	0.0583173	0.570156
ENSMUSG00000083049.1	Gm14822	9.14433	-0.0317309	0.241109	0.0582651	0.570156
ENSMUSG00000090963.2	Gm17655	78.3074	0.0416001	0.147046	0.0581201	0.570156
ENSMUSG00000021514.18	Zfp369	236.682	0.0490258	0.112422	0.0585616	0.570455
ENSMUSG00000025856.15	Pdgfa	270.608	-0.0492047	0.110701	0.058413	0.570455
ENSMUSG00000029061.2	Mmp23	33.6934	0.0432104	0.137983	0.0585	0.570455
ENSMUSG00000033906.5	Zdhhc15	221.824	0.0486962	0.11546	0.0585821	0.570455
ENSMUSG00000035109.14	Shc4	6.67255	-0.0304759	0.294375	0.0585966	0.570455
ENSMUSG00000074139.8	1700057G04Rik	25.2082	-0.0362444	0.188394	0.0584375	0.570455
ENSMUSG00000046589.7	Lrrc8e	38.7582	0.0437831	0.135193	0.058679	0.570857
ENSMUSG00000026966.6	Ssna1	54.4442	0.0388666	0.164341	0.0587663	0.57124
ENSMUSG00000036435.13	Exoc1	355.551	0.0484276	0.116481	0.0588153	0.57124
ENSMUSG00000091764.3	Zfp964	23.4409	0.0326997	0.220457	0.0588416	0.57124
ENSMUSG00000053536.7	Cstf2t	1084.61	-0.0433183	0.0626557	0.0589036	0.571443
ENSMUSG00000054890.2	Olfr1535	6.57297	-0.0323851	0.223527	0.0590608	0.572568
ENSMUSG00000007659.18	Bcl2l1	564.852	-0.0488955	0.106897	0.05927	0.573273
ENSMUSG00000009739.17	Pou6f1	23.541	-0.0309326	0.25513	0.0591827	0.573273
ENSMUSG00000053716.9	Dusp7	582.346	0.0457824	0.0790339	0.0592631	0.573273
ENSMUSG00000079654.3	Prrt4	55.7361	0.047349	0.120677	0.0592984	0.573273
ENSMUSG00000039117.16	Taf4	224.64	0.0426168	0.138339	0.059449	0.57393
ENSMUSG00000041115.16	Iqsec2	18.5804	0.0254799	0.358493	0.0594346	0.57393
ENSMUSG00000004864.13	Mapk13	53.711	0.0423943	0.138185	0.0599355	0.576554
ENSMUSG00000009549.14	Srp14	678.467	-0.0454249	0.0781845	0.0599695	0.576554
ENSMUSG00000021913.8	Ogdhl	1934.61	0.0423276	0.0570216	0.0598961	0.576554
ENSMUSG00000040302.17	Rbm48	172.973	-0.0470925	0.120472	0.0598483	0.576554
ENSMUSG00000059839.9	Zfp874b	201.113	-0.0481889	0.114141	0.0599157	0.576554
ENSMUSG00000074754.4	Smim26	61.2944	-0.0439446	0.132013	0.0598671	0.576554
ENSMUSG00000024843.15	Chka	42.6055	0.0320467	0.2227	0.0600529	0.576956
ENSMUSG00000022180.7	Slc7a8	44.3871	0.0445816	0.129186	0.060116	0.577163
ENSMUSG00000045414.7	Dipk2a	376.469	-0.0479568	0.0968312	0.0602031	0.577601
ENSMUSG00000025224.16	Gbf1	606.56	0.0472737	0.118202	0.0604258	0.578116
ENSMUSG00000040720.15	Virma	161.492	-0.0427358	0.135053	0.0606659	0.578116
ENSMUSG00000063800.5	Prpf38a	21.989	-0.0335415	0.203162	0.0606241	0.578116
ENSMUSG00000066151.12	Fkbp15	15.8679	-0.0265036	0.353647	0.0604315	0.578116
ENSMUSG00000071497.4	Nutf2-ps1	2108	0.0453264	0.0788788	0.0606507	0.578116
ENSMUSG00000071552.5	Tigit	14.1536	-0.0358192	0.183464	0.0606137	0.578116
ENSMUSG00000074829.10	2010315B03Rik	12.6962	-0.0337597	0.20096	0.0606727	0.578116
ENSMUSG00000094786.1	Gm14403	32.078	0.0321679	0.219289	0.0603681	0.578116
ENSMUSG00000098090.8	2700099C18Rik	117.497	0.0465026	0.121471	0.060482	0.578116
ENSMUSG00000098810.7	2010315B03Rik	12.6962	-0.0337597	0.20096	0.0606727	0.578116
ENSMUSG00000020640.10	Itsn2	8.24372	0.0344781	0.193692	0.0609243	0.57944
ENSMUSG00000028599.10	Tnfrsf1b	176.423	0.0477421	0.0971771	0.0608684	0.57944
ENSMUSG00000074796.10	Slc4a11	278.472	0.0481648	0.107493	0.0609366	0.57944
ENSMUSG00000036636.10	Clcn7	81.0281	-0.0352351	0.186589	0.0611016	0.580215
ENSMUSG00000039771.13	Polr2j	12.3869	0.0359085	0.180979	0.0610619	0.580215
ENSMUSG00000022052.9	Ppp2r2a	573.716	-0.0479536	0.110278	0.0611608	0.58038
ENSMUSG00000002345.18	Borcs8	45.8759	-0.0395732	0.149924	0.0613363	0.580855
ENSMUSG00000021916.16	Glt8d1	80.7966	-0.0389169	0.154673	0.0613016	0.580855
ENSMUSG00000067847.13	Romo1	282.827	-0.0477542	0.111601	0.0613779	0.580855
ENSMUSG00000096014.1	Sox1	336.558	-0.0467934	0.0900677	0.0612553	0.580855
ENSMUSG00000001566.9	Mnx1	6.61524	-0.0287583	0.317057	0.0624114	0.581322
ENSMUSG00000014592.21	Camta1	24.9909	0.0276253	0.340484	0.0620967	0.581322
ENSMUSG00000017428.16	Psmd11	52.1367	-0.0422783	0.134509	0.0617956	0.581322
ENSMUSG00000019564.12	Arid3a	355.188	-0.0472099	0.112589	0.0623367	0.581322
ENSMUSG00000020634.12	Ubxn2a	597.193	0.0475634	0.112059	0.0616971	0.581322
ENSMUSG00000021668.15	Polk	241.388	-0.0469325	0.114614	0.0623548	0.581322
ENSMUSG00000022009.1	Nufip1	1141.8	-0.0416606	0.0555322	0.061923	0.581322
ENSMUSG00000024097.11	Srsf7	1029.83	-0.041358	0.137038	0.0624726	0.581322
ENSMUSG00000024613.16	Tcof1	3539	0.0445681	0.0762408	0.0617919	0.581322
ENSMUSG00000027881.14	Prpf38b	22.1744	-0.029045	0.314713	0.0617575	0.581322
ENSMUSG00000029364.15	Wsb2	922.513	0.0434717	0.0703305	0.0624499	0.581322
ENSMUSG00000030587.5	2200002D01Rik	92.2503	-0.0476525	0.104946	0.0621867	0.581322
ENSMUSG00000033152.13	Podxl2	12.664	-0.0357512	0.178407	0.0621024	0.581322
ENSMUSG00000035284.10	Vps13c	812.143	0.0467001	0.091147	0.0619372	0.581322
ENSMUSG00000037214.12	Thap1	239.034	-0.0477218	0.104587	0.0620064	0.581322
ENSMUSG00000040795.12	Iqcc	216.072	-0.0476348	0.100422	0.0618211	0.581322
ENSMUSG00000043099.4	Hic1	76.4082	-0.0432504	0.129657	0.062319	0.581322
ENSMUSG00000045589.7	Frrs1l	53.6302	-0.0407127	0.14199	0.0617363	0.581322
ENSMUSG00000047361.16	Gm973	8.23116	0.0297538	0.264373	0.0621374	0.581322
ENSMUSG00000048899.8	Rimkla	174.669	0.0478356	0.101747	0.0614909	0.581322
ENSMUSG00000058267.13	Mrps14	307.421	-0.0475177	0.0973421	0.061516	0.581322
ENSMUSG00000070737.10	Tmem35b	9.70823	0.0295268	0.289783	0.0616624	0.581322
ENSMUSG00000092367.1	Gm20479	9.57953	0.0341058	0.192861	0.0619991	0.581322
ENSMUSG00000098022.7	Zfp82	8.62022	0.0306525	0.232455	0.0623091	0.581322
ENSMUSG00000112855.1	Gm47842	28.0041	0.0379129	0.159253	0.0622438	0.581322
ENSMUSG00000027082.15	Tfpi	15.2718	0.0309169	0.225171	0.0626491	0.581407
ENSMUSG00000031314.18	Taf1	692.843	0.0423698	0.132458	0.0626016	0.581407
ENSMUSG00000034173.13	Zbed5	177.769	-0.0474582	0.103744	0.0626277	0.581407
ENSMUSG00000034786.17	Gpsm3	105.235	-0.0455525	0.120643	0.0626406	0.581407
ENSMUSG00000031586.17	Rbpms	1126.82	-0.0439238	0.0737743	0.062703	0.581519
ENSMUSG00000031955.10	Bcar1	1319.2	0.0473135	0.101757	0.06284	0.58181
ENSMUSG00000050751.14	Pgbd5	12.1161	0.028291	0.324806	0.0629576	0.58181
ENSMUSG00000067653.12	Ankrd23	36.034	-0.0329017	0.200121	0.062916	0.58181
ENSMUSG00000071793.12	2610005L07Rik	412.221	-0.0472701	0.102071	0.0629855	0.58181
ENSMUSG00000092167.8	Gm3696	53.7071	-0.0378825	0.156999	0.0629663	0.58181
ENSMUSG00000096775.1	Gm5796	20.425	0.0341831	0.188627	0.0629789	0.58181
ENSMUSG00000043929.16	Klhl15	82.1785	0.042263	0.131534	0.0632717	0.584066
ENSMUSG00000001018.15	Snapin	38.7894	-0.0359938	0.170789	0.063591	0.585846
ENSMUSG00000031340.8	Gabre	28.7985	0.0343691	0.184931	0.0635695	0.585846
ENSMUSG00000090841.2	Myl6	2547.04	-0.0438278	0.0746744	0.0635284	0.585846
ENSMUSG00000025027.18	Xpnpep1	496.835	-0.0470383	0.103278	0.0636753	0.58603
ENSMUSG00000063382.6	Bcl9l	232.475	0.0466083	0.112396	0.0636952	0.58603
ENSMUSG00000027593.15	Raly	429.391	0.0429484	0.127346	0.064118	0.586427
ENSMUSG00000030423.7	Pop4	690.075	-0.042575	0.0668841	0.0639258	0.586427
ENSMUSG00000039349.5	C130074G19Rik	54.9117	-0.0384793	0.149396	0.0639684	0.586427
ENSMUSG00000041729.15	Coro2b	125.061	0.0468367	0.107123	0.0641122	0.586427
ENSMUSG00000058240.14	Cryzl1	334.798	-0.0467622	0.109114	0.0640469	0.586427
ENSMUSG00000058498.12	Rnf207	12.0143	-0.0342437	0.184811	0.0639054	0.586427
ENSMUSG00000078197.2	Gm17374	9.36693	-0.0295223	0.247269	0.0641073	0.586427
ENSMUSG00000094091.3	Gm21885	11.2368	-0.0295269	0.248642	0.0639721	0.586427
ENSMUSG00000107432.1	Gm36189	13.7883	0.0371658	0.159443	0.0639485	0.586427
ENSMUSG00000037991.9	Rmi2	210.917	-0.046507	0.0969004	0.0642252	0.586694
ENSMUSG00000040310.12	Alx4	6.41336	0.0291854	0.259619	0.0642739	0.586694
ENSMUSG00000073733.4	Cplane2	16.709	0.0356765	0.171126	0.0642681	0.586694
ENSMUSG00000005442.13	Cic	605.976	0.0467511	0.104608	0.0644425	0.586908
ENSMUSG00000020349.4	Ppp2ca	6346.14	-0.0404564	0.0477986	0.0644174	0.586908
ENSMUSG00000022120.4	Rnf219	227.617	0.0458274	0.115216	0.0644614	0.586908
ENSMUSG00000027854.12	Sike1	396.696	0.0452891	0.0867052	0.0645187	0.586908
ENSMUSG00000036737.12	Oxsr1	1637.45	-0.0445524	0.0814724	0.0645374	0.586908
ENSMUSG00000060733.13	Ipmk	15.3835	-0.032278	0.199826	0.0645506	0.586908
ENSMUSG00000026064.16	Ptp4a1	144.864	0.043157	0.125629	0.0646447	0.586944
ENSMUSG00000036225.15	Kctd1	9.05181	0.029349	0.247861	0.0646178	0.586944
ENSMUSG00000039414.10	Heatr5b	585.894	0.0450697	0.0854467	0.0646812	0.586944
ENSMUSG00000005225.15	Plekha8	570.837	0.0451178	0.0866967	0.0650691	0.587778
ENSMUSG00000024805.16	Pcgf5	136.456	0.0436698	0.123028	0.0650626	0.587778
ENSMUSG00000030751.18	Psma1	2521.12	-0.0410128	0.0564062	0.0650376	0.587778
ENSMUSG00000031897.9	Psmb10	56.5337	0.0354449	0.171187	0.0648214	0.587778
ENSMUSG00000032437.10	Stt3b	3405.39	-0.0399247	0.03835	0.0650096	0.587778
ENSMUSG00000038344.14	Txlng	461.237	0.0458092	0.113724	0.0650421	0.587778
ENSMUSG00000078235.3	Fam43b	23.6496	0.0395418	0.140318	0.0649409	0.587778
ENSMUSG00000030801.10	Kat8	50.3404	0.0403177	0.135658	0.0652889	0.588998
ENSMUSG00000035964.8	Tmem59l	237.66	-0.044759	0.0844466	0.0652561	0.588998
ENSMUSG00000004902.7	Slc25a18	13.7933	-0.0353106	0.17022	0.0654323	0.589119
ENSMUSG00000030443.16	Zfp583	39.8278	0.0373786	0.153047	0.0653901	0.589119
ENSMUSG00000045877.2	4933415A04Rik	21.711	0.0369092	0.156485	0.0654625	0.589119
ENSMUSG00000097328.7	Tnfsf12	54.7795	-0.043519	0.12283	0.0654718	0.589119
ENSMUSG00000093909.2	Gm3883	12.8994	-0.0319541	0.198979	0.0656179	0.590052
ENSMUSG00000030203.17	Dusp16	15.3923	-0.0268969	0.331216	0.0657462	0.590442
ENSMUSG00000045538.6	Ddx28	458.681	0.0430764	0.0737016	0.0657322	0.590442
ENSMUSG00000032059.13	Alg9	226.151	0.0446905	0.117306	0.0659615	0.591668
ENSMUSG00000056313.5	Tcim	24.6384	-0.0400122	0.135639	0.0659679	0.591668
ENSMUSG00000039470.15	Zdhhc2	168.735	-0.0429324	0.123918	0.0660459	0.591986
ENSMUSG00000020650.15	Bcap29	37.4479	-0.0368527	0.154702	0.0661624	0.592533
ENSMUSG00000024565.10	Sall3	91.5123	0.0424961	0.12523	0.0661921	0.592533
ENSMUSG00000026024.14	Als2	1415.71	0.0410332	0.0593337	0.0662842	0.592593
ENSMUSG00000060275.14	Nrg2	30.7328	-0.0377316	0.14792	0.0662623	0.592593
ENSMUSG00000021258.10	Ccnk	950.21	0.0454364	0.0931153	0.0664102	0.592958
ENSMUSG00000021710.11	Nln	399.175	-0.0459971	0.102513	0.0663993	0.592958
ENSMUSG00000024855.10	Pacs1	609.598	0.0439377	0.0811363	0.0664931	0.593317
ENSMUSG00000035311.16	Gnptab	6.35851	0.028179	0.280758	0.0666027	0.593913
ENSMUSG00000049291.6	Prss38	9.05998	-0.028965	0.239584	0.0667044	0.594141
ENSMUSG00000059975.15	Zfp74	31.7187	0.0383286	0.142877	0.0667137	0.594141
ENSMUSG00000031881.6	Cdh16	8.59657	-0.0320905	0.193523	0.0668049	0.594192
ENSMUSG00000054555.11	Adam12	16.3055	-0.0329116	0.186389	0.0667806	0.594192
ENSMUSG00000030538.15	Cib1	402.153	-0.043868	0.0814082	0.0668713	0.594402
ENSMUSG00000111027.1	Gm2981	14.8228	0.0272902	0.316124	0.0669879	0.595058
ENSMUSG00000024778.13	Fas	9.81124	-0.0280761	0.278031	0.0671113	0.595698
ENSMUSG00000031425.15	Plp1	13.2628	-0.0288551	0.238958	0.0671457	0.595698
ENSMUSG00000114083.1	Gm47860	11.81	0.0300539	0.213811	0.0672858	0.596561
ENSMUSG00000027242.14	Wdr76	251.269	0.0438002	0.118209	0.0673954	0.596628
ENSMUSG00000038855.10	Itpkb	338.591	-0.0424637	0.0724426	0.0673658	0.596628
ENSMUSG00000068226.3	Gm6723	16.6826	0.0360199	0.157356	0.0674506	0.596628
ENSMUSG00000090136.4	Gm10177	1072.8	-0.0445368	0.087871	0.067465	0.596628
ENSMUSG00000109843.1	Gm17841	7.24487	-0.0287089	0.23924	0.0676158	0.597581
ENSMUSG00000028603.15	Scp2	1043.93	-0.0404342	0.0566749	0.067687	0.597709
ENSMUSG00000114025.1	Gm49331	132.691	-0.0394424	0.134675	0.0677162	0.597709
ENSMUSG00000030287.15	Itpr2	17.4104	-0.0305002	0.205564	0.0678847	0.598816
ENSMUSG00000059878.12	Zfp422	89.9016	0.0394194	0.134202	0.0680023	0.599472
ENSMUSG00000002076.12	Hsf2bp	9.94909	-0.0259742	0.331271	0.0681114	0.600054
ENSMUSG00000034110.8	Kctd7	44.3738	0.0406623	0.128446	0.0682518	0.60015
ENSMUSG00000034574.10	Daam1	124.184	-0.0364433	0.151551	0.0682516	0.60015
ENSMUSG00000051978.9	Erich1	213.545	0.0453283	0.100891	0.0681843	0.60015
ENSMUSG00000104831.1	B020017C02Rik	9.8796	0.0280992	0.255362	0.0683569	0.600694
ENSMUSG00000021902.7	Phf7	85.0756	-0.0347923	0.164161	0.068587	0.602335
ENSMUSG00000026220.6	Slc16a14	50.9198	0.037745	0.141638	0.0686465	0.602477
ENSMUSG00000036775.13	Decr2	19.0904	-0.0271013	0.305333	0.0687849	0.603311
ENSMUSG00000042616.8	Oscp1	84.8338	-0.0403688	0.128352	0.068956	0.604146
ENSMUSG00000071302.10	2610044O15Rik8	171.204	-0.0407213	0.126963	0.068967	0.604146
ENSMUSG00000008307.11	1700109H08Rik	10.9745	-0.0278382	0.253635	0.0694504	0.604744
ENSMUSG00000010592.9	Dazl	31.3006	0.0273804	0.287723	0.0691206	0.604744
ENSMUSG00000021139.17	Gm20498	42.9553	-0.0308718	0.195643	0.0695388	0.604744
ENSMUSG00000022773.19	Ypel1	54.1256	-0.0360145	0.151519	0.0693965	0.604744
ENSMUSG00000026739.13	Bmi1	42.0547	-0.0323147	0.1835	0.069269	0.604744
ENSMUSG00000030096.8	Slc6a6	1761.69	0.0415558	0.0693783	0.0692952	0.604744
ENSMUSG00000041161.8	Otud3	148.155	0.0449075	0.101431	0.0694148	0.604744
ENSMUSG00000046753.10	Ccdc66	213.747	0.0420714	0.121173	0.0694479	0.604744
ENSMUSG00000054091.9	1810037I17Rik	1217.08	-0.0426364	0.0778022	0.0695573	0.604744
ENSMUSG00000056900.13	Usp13	113.397	-0.0440314	0.113254	0.0692478	0.604744
ENSMUSG00000095591.1	Gm15045	6.53513	0.0278911	0.254867	0.069162	0.604744
ENSMUSG00000110195.1	Pde2a	6.32681	-0.0249868	0.334458	0.0695487	0.604744
ENSMUSG00000000340.10	Dbt	400.929	-0.0442741	0.0921586	0.0698324	0.605463
ENSMUSG00000000631.20	Myo18a	6.45097	0.0269582	0.296223	0.0700932	0.605463
ENSMUSG00000001924.15	Uba1	2305.52	0.0444457	0.0960703	0.07023	0.605463
ENSMUSG00000006599.13	Gtf2h1	1215.09	-0.0446447	0.0977987	0.069895	0.605463
ENSMUSG00000019303.14	Psmc3ip	224.486	-0.0437032	0.111667	0.0706853	0.605463
ENSMUSG00000021277.16	Traf3	51.8793	0.030278	0.199166	0.0702538	0.605463
ENSMUSG00000022474.15	Pmm1	105.401	-0.0372231	0.140124	0.0706224	0.605463
ENSMUSG00000022537.18	Tmem44	30.4645	0.0290353	0.213758	0.0705061	0.605463
ENSMUSG00000024054.14	Smchd1	14.8165	0.027351	0.268293	0.0703585	0.605463
ENSMUSG00000024091.9	Vapa	2253.08	-0.040391	0.0624302	0.07057	0.605463
ENSMUSG00000026577.13	Blzf1	67.9282	-0.0363674	0.147179	0.0700205	0.605463
ENSMUSG00000028455.15	Stoml2	2000.34	-0.0434524	0.0845883	0.069829	0.605463
ENSMUSG00000032582.14	Rbm6	508.631	-0.0437749	0.112449	0.0701935	0.605463
ENSMUSG00000034867.16	Ankrd27	1292.26	0.039211	0.045354	0.0700634	0.605463
ENSMUSG00000035186.6	Ubd	38.3404	-0.0399046	0.127367	0.070579	0.605463
ENSMUSG00000035262.5	Amh	14.9662	-0.0361335	0.148	0.0703419	0.605463
ENSMUSG00000037270.18	4932438A13Rik	10.2622	-0.0278743	0.238554	0.0706838	0.605463
ENSMUSG00000048251.15	Bcl11b	76.6567	-0.0368935	0.143121	0.0702162	0.605463
ENSMUSG00000057762.6	Gm6169	15.4889	-0.0322151	0.182556	0.0698456	0.605463
ENSMUSG00000061758.13	Akr1b10	149.384	0.04441	0.109277	0.0697422	0.605463
ENSMUSG00000066621.12	Tecpr1	244.691	0.0437866	0.0888208	0.0703694	0.605463
ENSMUSG00000067279.3	Ppp1r3c	21.2553	0.035787	0.150556	0.0703514	0.605463
ENSMUSG00000086784.2	Isoc2a	180.368	-0.0445243	0.100983	0.0705201	0.605463
ENSMUSG00000094588.2	Olfr898	20.8451	-0.033547	0.16856	0.0706336	0.605463
ENSMUSG00000029776.11	Hibadh	572.747	-0.0410784	0.0684616	0.0707709	0.605823
ENSMUSG00000003527.9	Ess2	153.051	0.040767	0.1236	0.0708738	0.606317
ENSMUSG00000014075.15	Tctex1d2	144.187	-0.0401786	0.125736	0.0709158	0.606317
ENSMUSG00000056679.13	Gpr173	17.5513	0.0356197	0.150076	0.0709839	0.606526
ENSMUSG00000025630.8	Hprt	1723.58	-0.0401975	0.0616304	0.0710313	0.606559
ENSMUSG00000042213.17	Zfand4	8.36565	-0.0264402	0.305181	0.0711369	0.607087
ENSMUSG00000035486.14	Plk5	26.3875	-0.0254797	0.323581	0.0712956	0.608068
ENSMUSG00000052102.15	Gnpda1	26.0236	-0.0297099	0.200985	0.071477	0.608868
ENSMUSG00000053470.13	Kdm3a	1101.89	-0.0403686	0.124151	0.0714446	0.608868
ENSMUSG00000029227.15	Fip1l1	44.6894	-0.0285823	0.215712	0.0716265	0.609768
ENSMUSG00000020692.14	Nle1	493.491	-0.0436529	0.091422	0.0716933	0.609888
ENSMUSG00000037791.15	Phf12	505.596	0.0441112	0.102113	0.0717283	0.609888
ENSMUSG00000026003.5	Acadl	572.142	0.0401304	0.0628055	0.0719131	0.609967
ENSMUSG00000036155.13	Mgat5	13.6361	-0.0298578	0.197846	0.0719129	0.609967
ENSMUSG00000094076.7	Gm4767	75.8431	0.0356684	0.147335	0.0718698	0.609967
ENSMUSG00000098176.2	Ccdc166	11.9678	0.0264457	0.298535	0.0718031	0.609967
ENSMUSG00000000794.9	Kcnn3	6.77253	-0.0276512	0.234007	0.0720532	0.610275
ENSMUSG00000011751.16	Sptbn4	30.1957	-0.0247138	0.327972	0.0722567	0.610275
ENSMUSG00000019841.15	Rev3l	662.731	0.0321258	0.176042	0.0722448	0.610275
ENSMUSG00000021716.14	Srek1ip1	174.291	-0.0416712	0.118079	0.072206	0.610275
ENSMUSG00000029832.16	Nfe2l3	47.0769	-0.0364288	0.141437	0.072163	0.610275
ENSMUSG00000039000.8	Ube3c	2109.87	-0.0388634	0.0459912	0.0720065	0.610275
ENSMUSG00000044043.4	Pcdhb14	15.701	0.0318312	0.179063	0.0720865	0.610275
ENSMUSG00000031189.12	Aff2	8.78978	0.029694	0.198168	0.0723293	0.610517
ENSMUSG00000027560.4	Dok5	14.036	-0.0335323	0.162852	0.0725517	0.610783
ENSMUSG00000038042.11	Ptpdc1	74.9416	-0.0397161	0.124803	0.0725683	0.610783
ENSMUSG00000042558.16	Adprhl2	12.116	-0.0256933	0.31414	0.0725021	0.610783
ENSMUSG00000078808.5	Vmn1r58	7.83334	0.0258869	0.309377	0.0725804	0.610783
ENSMUSG00000102644.5	Thap6	7.65902	-0.0269771	0.257831	0.0725046	0.610783
ENSMUSG00000008393.9	Carhsp1	1360.16	0.0388481	0.0492237	0.0727173	0.611564
ENSMUSG00000058900.5	Rsl1	88.364	-0.0396394	0.124659	0.0728409	0.612003
ENSMUSG00000067071.8	Hes6	14.4019	0.0287104	0.208175	0.0728575	0.612003
ENSMUSG00000034263.13	Ints14	479.735	-0.0436466	0.104023	0.0729194	0.612153
ENSMUSG00000096883.2	Shisa8	246.849	0.0436881	0.0992085	0.0729914	0.612388
ENSMUSG00000023094.14	Msrb2	133.941	-0.0436632	0.0996338	0.0730871	0.612451
ENSMUSG00000036598.4	Ccdc113	12.6488	-0.0308257	0.185012	0.0730504	0.612451
ENSMUSG00000031380.10	Vegfd	22.2164	-0.0341855	0.1553	0.07322	0.612826
ENSMUSG00000038524.13	Fchsd1	6.40334	-0.026624	0.269406	0.0731972	0.612826
ENSMUSG00000040270.16	Bach2	159.672	-0.0425988	0.111826	0.0733712	0.613354
ENSMUSG00000113898.1	Gm19144	13.9941	0.0295953	0.195784	0.0733532	0.613354
ENSMUSG00000029681.12	Bcl7b	238.273	0.0414499	0.0766108	0.0735988	0.613411
ENSMUSG00000030282.14	Cmas	993.149	-0.039233	0.0574379	0.0735659	0.613411
ENSMUSG00000033904.16	Ccp110	710.774	-0.0433069	0.10607	0.0735123	0.613411
ENSMUSG00000036751.7	Cox6b1	1790.02	-0.0398651	0.0637493	0.0735828	0.613411
ENSMUSG00000053129.5	Gsx1	51.2032	-0.0413447	0.11731	0.0734429	0.613411
ENSMUSG00000020283.5	Pex13	915.15	-0.0396979	0.0624736	0.073707	0.613617
ENSMUSG00000043073.10	Usp17le	8.00402	-0.0267748	0.252061	0.0737558	0.613617
ENSMUSG00000051037.15	Zfp455	23.6454	-0.0295608	0.194901	0.0737346	0.613617
ENSMUSG00000002210.11	Smg9	39.6342	-0.0364888	0.137137	0.0739557	0.614177
ENSMUSG00000039367.11	Sec24c	2015.2	0.0388385	0.0533359	0.0739402	0.614177
ENSMUSG00000112516.1	Gm47968	35.4816	-0.0348457	0.148083	0.0739348	0.614177
ENSMUSG00000098428.6	Gm2260	38.7114	-0.0258117	0.299623	0.0741112	0.615101
ENSMUSG00000061731.9	Ext1	592.813	0.039261	0.0591362	0.0741714	0.615233
ENSMUSG00000017291.13	Taok1	54.2654	-0.0255591	0.30568	0.0743018	0.615725
ENSMUSG00000038151.13	Prdm1	113.484	0.0399948	0.121015	0.0743193	0.615725
ENSMUSG00000060938.14	Rpl26	16548.7	-0.0401213	0.0675461	0.0744091	0.616102
ENSMUSG00000009621.18	Vav2	19.7727	-0.0289332	0.199159	0.0745045	0.616525
ENSMUSG00000061048.8	Cdh3	712.398	0.0408638	0.0738295	0.0745614	0.616628
ENSMUSG00000019122.8	Ccl9	17.0787	0.0331923	0.159279	0.0748028	0.616662
ENSMUSG00000020100.15	Slc29a3	258.238	0.0430838	0.0978444	0.0748389	0.616662
ENSMUSG00000028557.10	Rnf11	294.104	0.0431435	0.0991074	0.0747109	0.616662
ENSMUSG00000030342.8	Cd9	1693.6	-0.0386156	0.0527403	0.074876	0.616662
ENSMUSG00000033953.10	Ppp3r1	1541.35	-0.042148	0.0847113	0.0747041	0.616662
ENSMUSG00000041684.11	Bivm	22.5545	-0.0331825	0.159885	0.0746188	0.616662
ENSMUSG00000096764.1	Gm21985	51.4147	0.0325416	0.164871	0.0748343	0.616662
ENSMUSG00000070371.11	Prss36	30.4627	0.0307942	0.179677	0.074994	0.617268
ENSMUSG00000024576.14	Csnk1a1	1950.93	-0.0430076	0.0983196	0.0751177	0.617609
ENSMUSG00000025041.17	Nt5c2	72.8334	-0.0400649	0.119395	0.0752113	0.617609
ENSMUSG00000034156.16	Tspoap1	17.7896	0.0218764	0.333848	0.0751952	0.617609
ENSMUSG00000047511.6	Olfr1396	7.194	-0.0281722	0.206213	0.075213	0.617609
ENSMUSG00000001025.8	S100a6	205.013	-0.0424981	0.107559	0.0753573	0.617954
ENSMUSG00000004789.10	Dlst	2228.96	0.038226	0.0456638	0.0754489	0.617954
ENSMUSG00000015533.9	Itga2	6.72688	0.026767	0.233586	0.0756045	0.617954
ENSMUSG00000021367.8	Edn1	51.4277	-0.0409555	0.114841	0.0759069	0.617954
ENSMUSG00000021638.12	Ocln	69.7144	-0.0355716	0.138358	0.0759662	0.617954
ENSMUSG00000022136.8	Dnajc3	891.793	0.042269	0.0892578	0.0759434	0.617954
ENSMUSG00000022962.15	Gart	925.271	0.038072	0.126428	0.0756341	0.617954
ENSMUSG00000025510.14	Cd151	10.3365	-0.0299621	0.185212	0.0756611	0.617954
ENSMUSG00000025915.14	Sgk3	36.4355	-0.0253662	0.302647	0.0754577	0.617954
ENSMUSG00000026779.6	Mastl	771.668	-0.0427359	0.09332	0.0753547	0.617954
ENSMUSG00000028496.17	Mllt3	84.2956	0.0353093	0.140283	0.0758385	0.617954
ENSMUSG00000028893.8	Sesn2	1983.59	0.0387838	0.0574444	0.0757533	0.617954
ENSMUSG00000029570.5	Lfng	130.597	-0.0428659	0.0997448	0.0756076	0.617954
ENSMUSG00000033845.13	Mrpl15	382.411	0.0425501	0.105615	0.0757884	0.617954
ENSMUSG00000034687.8	Fras1	84.0555	0.041311	0.113577	0.0757449	0.617954
ENSMUSG00000107066.2	Gm4482	7.1258	0.0279712	0.206258	0.075925	0.617954
ENSMUSG00000024617.16	Camk2a	38.3882	0.0350974	0.141071	0.0761084	0.618748
ENSMUSG00000026958.13	Dpp7	83.5851	0.0398984	0.117956	0.07658	0.619723
ENSMUSG00000028838.11	Extl1	29.6077	0.0357151	0.136364	0.0765203	0.619723
ENSMUSG00000037664.13	Cdkn1c	124	0.0363553	0.132755	0.0765705	0.619723
ENSMUSG00000045132.3	Olfr620	8.69751	-0.0264986	0.236506	0.0763804	0.619723
ENSMUSG00000050473.5	Slc35d3	12.2485	-0.0280754	0.202836	0.0764445	0.619723
ENSMUSG00000058135.12	Gstm1	514.545	0.0415705	0.0833328	0.0763639	0.619723
ENSMUSG00000059824.12	Dbp	38.2733	0.0380366	0.125075	0.0765849	0.619723
ENSMUSG00000060508.16	Nlrp9b	26.8932	-0.032027	0.165059	0.0763742	0.619723
ENSMUSG00000020741.17	Cluh	2291.06	0.0389701	0.0618228	0.0768113	0.620301
ENSMUSG00000030595.15	Nfkbib	8.55604	-0.0278875	0.204277	0.0767406	0.620301
ENSMUSG00000039910.10	Cited2	362.025	-0.0415476	0.0842207	0.0768349	0.620301
ENSMUSG00000049922.8	Slc35c1	153.475	0.0424893	0.0989256	0.0768348	0.620301
ENSMUSG00000030084.11	Plxna1	3002.48	0.0384789	0.057039	0.0771086	0.622149
ENSMUSG00000032238.17	Rora	7.25511	-0.0279255	0.201515	0.0773523	0.623031
ENSMUSG00000057626.2	Rpl10-ps6	7.25946	-0.0276295	0.205745	0.077316	0.623031
ENSMUSG00000080885.1	Rpl10-ps6	7.25946	-0.0276295	0.205745	0.077316	0.623031
ENSMUSG00000033294.11	Noc4l	984.998	0.0390917	0.0643834	0.0774935	0.623807
ENSMUSG00000017686.17	Rhot1	328.846	0.0395891	0.11749	0.0776838	0.624859
ENSMUSG00000020601.8	Trib2	106.003	0.0408954	0.111988	0.0777361	0.624859
ENSMUSG00000052296.7	Ppp6r1	2245.01	0.0380562	0.05265	0.077759	0.624859
ENSMUSG00000043241.14	Upf2	621.816	0.041989	0.103443	0.077985	0.625951
ENSMUSG00000050002.14	Idnk	51.0037	-0.0381169	0.122657	0.0779743	0.625951
ENSMUSG00000044957.3	Pp2d1	11.7385	-0.0276914	0.201238	0.0782942	0.628071
ENSMUSG00000070837.5	Aurkc	31.7258	-0.0322858	0.157186	0.0784476	0.628938
ENSMUSG00000025509.15	Pnpla2	39.9672	0.0285225	0.190235	0.0787388	0.629978
ENSMUSG00000032602.6	Slc25a20	115.262	-0.0380823	0.121609	0.0787847	0.629978
ENSMUSG00000038393.14	Txnip	4266.17	-0.0384675	0.0605527	0.0786765	0.629978
ENSMUSG00000047557.2	Lxn	88.2072	0.0409769	0.109685	0.0787374	0.629978
ENSMUSG00000062981.5	Mrpl42	19.6296	0.0300531	0.17581	0.0788039	0.629978
ENSMUSG00000032867.8	Fbxw8	1678.71	0.0382214	0.058214	0.0788934	0.630331
ENSMUSG00000002308.16	Cd320	52.8219	0.035918	0.130235	0.0792536	0.630983
ENSMUSG00000014778.10	Fhod1	45.3926	-0.0351501	0.133925	0.0794643	0.630983
ENSMUSG00000015843.10	Rxrg	11.3224	-0.0254798	0.252198	0.0794231	0.630983
ENSMUSG00000028456.18	Unc13b	7.97061	0.025814	0.233759	0.0797012	0.630983
ENSMUSG00000028809.16	Srrm1	1911.85	-0.0405597	0.0803471	0.0791553	0.630983
ENSMUSG00000030095.10	Tmem43	433.724	0.0385651	0.0635865	0.0796403	0.630983
ENSMUSG00000030607.7	Acan	253.019	-0.0418139	0.0981544	0.0791067	0.630983
ENSMUSG00000038332.13	Sesn1	117.696	-0.0390826	0.116551	0.0796615	0.630983
ENSMUSG00000039263.16	Npepl1	344.29	0.0409689	0.0852429	0.0795689	0.630983
ENSMUSG00000039841.14	Zfp800	54.64	0.0316273	0.16093	0.0792092	0.630983
ENSMUSG00000042106.5	Inka1	30.6022	0.0360967	0.129382	0.07924	0.630983
ENSMUSG00000052563.13	D930048N14Rik	136.046	-0.033375	0.145615	0.0794916	0.630983
ENSMUSG00000062861.8	Zfp28	43.3298	0.0359986	0.129439	0.0794907	0.630983
ENSMUSG00000066613.14	Zfp932	92.0991	0.030787	0.167323	0.0795887	0.630983
ENSMUSG00000081187.1	3110067C02Rik	6.81966	0.0259516	0.229267	0.079664	0.630983
ENSMUSG00000103567.1	Pcdhga5	32.5242	-0.0313343	0.162473	0.0796035	0.630983
ENSMUSG00000021265.3	Slc25a29	26.3306	0.0366273	0.126114	0.0797581	0.631074
ENSMUSG00000028797.20	Tmem234	28.5503	-0.0319968	0.155953	0.0798857	0.631587
ENSMUSG00000052336.7	Cx3cr1	14.0693	-0.0293981	0.178723	0.0799138	0.631587
ENSMUSG00000000823.16	Zfp512b	162.667	-0.0336072	0.140532	0.0810159	0.63268
ENSMUSG00000005973.6	Rcn1	782.587	-0.0407435	0.0866944	0.08102	0.63268
ENSMUSG00000019923.14	Zwint	1546.45	-0.0376002	0.054919	0.0809036	0.63268
ENSMUSG00000020380.16	Rad50	1769.68	0.0409041	0.0877364	0.0807199	0.63268
ENSMUSG00000022544.14	Eef2kmt	191.364	0.0410684	0.103929	0.0807598	0.63268
ENSMUSG00000025223.15	Ldb1	114.41	0.0372729	0.121416	0.08114	0.63268
ENSMUSG00000026563.13	Tada1	178.197	0.0413408	0.0928138	0.0803165	0.63268
ENSMUSG00000027751.13	Supt20	456.881	0.0409673	0.106392	0.0802379	0.63268
ENSMUSG00000028466.15	Creb3	11.0637	-0.0265993	0.210335	0.0802687	0.63268
ENSMUSG00000031536.6	Polb	373.021	-0.0411766	0.0926208	0.0809015	0.63268
ENSMUSG00000032740.17	Ccdc88a	848.689	0.0409017	0.106563	0.0803689	0.63268
ENSMUSG00000034621.14	Gpatch8	1020.19	0.0411083	0.0914894	0.0809377	0.63268
ENSMUSG00000034820.4	Cpsf7	41.818	0.0330121	0.145327	0.0808162	0.63268
ENSMUSG00000034893.9	Cog3	29.7941	-0.030833	0.163237	0.0810212	0.63268
ENSMUSG00000040725.13	Hnrnpul1	2554.13	0.0378302	0.0570605	0.0804537	0.63268
ENSMUSG00000041769.13	Ppp2r2d	74.4739	0.0366886	0.124012	0.0809836	0.63268
ENSMUSG00000042148.8	Cox10	614.355	0.0377108	0.056847	0.0810017	0.63268
ENSMUSG00000050138.8	Kcnk12	21.0247	0.033797	0.138971	0.0811443	0.63268
ENSMUSG00000052557.11	Gan	472.087	0.0413112	0.0923022	0.0803312	0.63268
ENSMUSG00000059493.13	Nhs	168.497	0.0381488	0.118767	0.0806145	0.63268
ENSMUSG00000071637.5	Cebpd	154.074	-0.0414266	0.0988848	0.0804216	0.63268
ENSMUSG00000072964.14	Bhlhb9	25.1438	0.0319165	0.153972	0.080944	0.63268
ENSMUSG00000104280.1	Rps2-ps11	7.18736	-0.0283328	0.188061	0.080174	0.63268
ENSMUSG00000113795.1	Gm48119	554.417	0.0374969	0.12063	0.0810742	0.63268
ENSMUSG00000003283.15	Hck	9.56931	0.0298187	0.17125	0.0813814	0.633818
ENSMUSG00000009418.16	Nav1	133.618	-0.0275764	0.192647	0.0813791	0.633818
ENSMUSG00000011096.17	Akt1s1	66.6465	0.0342637	0.135307	0.0814955	0.633848
ENSMUSG00000025103.8	Btbd1	942.773	-0.0384917	0.0665919	0.0815221	0.633848
ENSMUSG00000029528.19	Pxn	691.645	0.0376083	0.0567606	0.0815135	0.633848
ENSMUSG00000019813.16	Cep57l1	32.1818	0.023413	0.308938	0.081778	0.634199
ENSMUSG00000020849.13	Ywhae	16334.1	-0.0371039	0.0423579	0.0820739	0.634199
ENSMUSG00000022801.13	Lrch3	202.999	0.0308759	0.161116	0.0817115	0.634199
ENSMUSG00000023903.8	Mmp25	205.424	0.0409757	0.0971682	0.0820612	0.634199
ENSMUSG00000027236.8	Eif3j1	887.126	0.0409391	0.0927489	0.08183	0.634199
ENSMUSG00000027829.15	Ccnl1	251.014	0.0378471	0.117939	0.0820529	0.634199
ENSMUSG00000031729.6	Ist1	1166.38	-0.0378319	0.0601203	0.0817152	0.634199
ENSMUSG00000037295.7	Ldlrap1	331.77	0.0394525	0.0758492	0.0818163	0.634199
ENSMUSG00000039646.5	Vasn	177.76	-0.0403353	0.0848098	0.0820235	0.634199
ENSMUSG00000047250.13	Ptgs1	8.6575	-0.0242811	0.287539	0.0820054	0.634199
ENSMUSG00000070803.6	Cited4	57.6791	-0.0396245	0.110924	0.0819022	0.634199
ENSMUSG00000078486.3	Perm1	19.0656	0.0322617	0.148252	0.0821147	0.634199
ENSMUSG00000005045.16	Chd5	54.5599	0.0261827	0.207788	0.082627	0.63428
ENSMUSG00000020801.8	Med31	237.014	-0.0406152	0.0887768	0.0822016	0.63428
ENSMUSG00000024622.8	Hmgxb3	504.831	0.0407419	0.10084	0.0825561	0.63428
ENSMUSG00000031256.11	Cstf2	1082.94	-0.0406534	0.102019	0.0826148	0.63428
ENSMUSG00000040536.15	Necab1	17.6551	0.0311786	0.156688	0.0824241	0.63428
ENSMUSG00000054036.6	Olfr279	55.091	0.0372943	0.119575	0.0824119	0.63428
ENSMUSG00000055024.12	Ep300	54.7491	-0.0371486	0.120002	0.0825148	0.63428
ENSMUSG00000055239.10	Kcmf1	1054.4	-0.0370611	0.0468688	0.0822802	0.63428
ENSMUSG00000058070.14	Eml1	14.7749	-0.0327815	0.143223	0.0825404	0.63428
ENSMUSG00000070639.5	Lrrc8b	423.915	0.0405042	0.0881034	0.0824551	0.63428
ENSMUSG00000113411.1	Gm48643	30.41	0.0324277	0.146504	0.082294	0.63428
ENSMUSG00000006301.17	Tmbim1	463.057	0.0392686	0.0762452	0.0828615	0.634342
ENSMUSG00000021660.14	Btf3	108.433	0.0376551	0.117618	0.082833	0.634342
ENSMUSG00000025420.13	Katnal2	41.2951	-0.0341385	0.133454	0.0829089	0.634342
ENSMUSG00000028465.16	Tln1	4085.48	0.0372225	0.0541515	0.0827222	0.634342
ENSMUSG00000038495.14	Otud7b	56.0163	-0.0365141	0.122087	0.0828375	0.634342
ENSMUSG00000041642.18	Kif21b	870.344	0.0384387	0.0687514	0.0829067	0.634342
ENSMUSG00000026354.8	Lct	14.3552	0.029997	0.165611	0.0830231	0.634867
ENSMUSG00000079410.4	Gm2897	41.8508	-0.0307985	0.158407	0.0830803	0.634954
ENSMUSG00000025025.14	Mxi1	152.361	0.0392891	0.110251	0.0832985	0.636038
ENSMUSG00000025086.13	Trub1	414.973	-0.0386083	0.071242	0.0833897	0.636038
ENSMUSG00000030082.14	Sec61a1	4074.05	0.0368697	0.0461494	0.0834051	0.636038
ENSMUSG00000101337.6	Dnah7c	10.0755	0.0278004	0.184865	0.0833204	0.636038
ENSMUSG00000053286.11	Trmt1l	19.6181	0.0271112	0.191828	0.0834644	0.636141
ENSMUSG00000002804.4	Nudt14	351.697	0.0405278	0.0981727	0.0836436	0.636809
ENSMUSG00000006362.16	Cbfa2t3	8.57454	0.0292306	0.170866	0.0836436	0.636809
ENSMUSG00000095724.1	Gm21319	18.7695	-0.0310233	0.15487	0.083729	0.63711
ENSMUSG00000037692.14	Ahdc1	872.682	-0.040449	0.098575	0.0838946	0.638021
ENSMUSG00000020090.7	Npffr1	26.8092	-0.0320361	0.145607	0.0840703	0.638374
ENSMUSG00000031303.8	Map3k15	202.713	-0.0394868	0.107654	0.0841995	0.638374
ENSMUSG00000042190.12	Cmklr1	60.95	0.0377683	0.115635	0.0839883	0.638374
ENSMUSG00000043162.7	Pyurf	146.995	-0.0403795	0.0983888	0.0841641	0.638374
ENSMUSG00000047213.14	Ythdf3	752.435	-0.0370297	0.118334	0.0841015	0.638374
ENSMUSG00000052909.8	Gm9894	32.0526	-0.035735	0.12342	0.0842165	0.638374
ENSMUSG00000001036.17	Epn2	12.8769	0.0232874	0.29948	0.0845338	0.639024
ENSMUSG00000014294.4	Ndufa2	755.045	-0.0401468	0.0908104	0.0846005	0.639024
ENSMUSG00000020056.16	Washc3	143.404	-0.0385177	0.111606	0.0847072	0.639024
ENSMUSG00000027569.15	Mrgbp	212.267	-0.0402412	0.0952149	0.0847652	0.639024
ENSMUSG00000027968.11	Larp7	1248.88	-0.0389296	0.0764469	0.0845419	0.639024
ENSMUSG00000028214.13	Gem	7.92915	-0.0235785	0.290858	0.0848079	0.639024
ENSMUSG00000033768.17	Nrxn2	11.9741	-0.0229418	0.30496	0.0846718	0.639024
ENSMUSG00000036270.16	Edc4	1780.3	0.0369489	0.0552302	0.0845835	0.639024
ENSMUSG00000054405.14	Dnajc8	13.0152	-0.0304286	0.158535	0.0843723	0.639024
ENSMUSG00000058239.13	Usf2	539.302	-0.0391517	0.0789956	0.0847451	0.639024
ENSMUSG00000107104.4	Nrxn2	11.9741	-0.0229418	0.30496	0.0846718	0.639024
ENSMUSG00000041264.16	Uspl1	30.0034	-0.0225617	0.308683	0.0850621	0.640593
ENSMUSG00000048217.11	Nags	7.3524	0.026684	0.191457	0.0853229	0.642208
ENSMUSG00000000276.11	Dgke	191.417	0.0382476	0.111747	0.0854194	0.642239
ENSMUSG00000056812.14	St8sia3	16.5471	0.02955	0.163894	0.085383	0.642239
ENSMUSG00000030271.14	Ogg1	132.391	0.0367891	0.117329	0.0855826	0.642771
ENSMUSG00000032060.10	Cryab	7.28301	-0.0230293	0.299899	0.0855621	0.642771
ENSMUSG00000004267.16	Eno2	10.5778	0.0257784	0.202887	0.0856625	0.643024
ENSMUSG00000025421.15	Hdhd2	33.5575	0.033062	0.134627	0.0858934	0.644409
ENSMUSG00000054206.2	Gzmm	30.6067	-0.0343379	0.127308	0.0859858	0.644754
ENSMUSG00000022236.10	Ropn1l	8.8023	-0.0293541	0.163963	0.0860943	0.64522
ENSMUSG00000020000.7	Moxd1	76.6021	0.0384994	0.109456	0.0862033	0.645341
ENSMUSG00000038943.16	Prc1	755.276	-0.0397119	0.100776	0.0861739	0.645341
ENSMUSG00000076439.12	Mog	36.0062	-0.0344023	0.126536	0.0862872	0.645621
ENSMUSG00000049624.14	Slc17a5	90.283	-0.0315262	0.144537	0.0864219	0.645934
ENSMUSG00000055629.5	B4galnt4	648.315	0.0382355	0.0735509	0.0864156	0.645934
ENSMUSG00000005947.11	Itgae	29.3206	0.0336477	0.129905	0.0866404	0.647219
ENSMUSG00000039018.15	Mtg1	320.736	-0.0394916	0.0889761	0.0869256	0.648755
ENSMUSG00000052688.12	Rab7b	19.8023	-0.0301769	0.154746	0.0869393	0.648755
ENSMUSG00000034663.13	Bmp2k	74.8144	0.0357198	0.119707	0.0870144	0.648967
ENSMUSG00000060794.8	Tssk5	10.4718	-0.0299864	0.156022	0.0871132	0.649007
ENSMUSG00000072955.14	Tmsb15l	17.7328	-0.029635	0.159207	0.0870767	0.649007
ENSMUSG00000020272.8	Stk10	317.646	0.0382623	0.0758356	0.0874415	0.649457
ENSMUSG00000035266.16	Helq	414.098	0.0381207	0.0744712	0.0874538	0.649457
ENSMUSG00000038555.7	Reep2	181.434	0.0395896	0.0957493	0.0872976	0.649457
ENSMUSG00000040013.11	Fkbp6	32.2535	0.0311449	0.145609	0.0873535	0.649457
ENSMUSG00000062327.10	T	42.1876	0.0371406	0.113627	0.0873932	0.649457
ENSMUSG00000110777.2	Ifi30	358.782	0.0390704	0.0840554	0.0872657	0.649457
ENSMUSG00000020032.14	Nuak1	608.251	-0.0366271	0.0587744	0.0876661	0.650347
ENSMUSG00000032875.8	Arhgef17	815.815	0.0374212	0.0679802	0.0876673	0.650347
ENSMUSG00000071847.13	Apcdd1	81.1097	-0.0383254	0.10794	0.0877208	0.650397
ENSMUSG00000034345.14	Gtf2h5	222.659	-0.0391013	0.101489	0.088167	0.653107
ENSMUSG00000049502.17	Dtx3l	403.575	0.0378424	0.0731646	0.0881802	0.653107
ENSMUSG00000018171.9	Vmp1	1128.15	-0.0369606	0.0645147	0.0883835	0.653568
ENSMUSG00000059708.12	Akap17b	14.5196	0.0238596	0.244281	0.0883017	0.653568
ENSMUSG00000099980.1	Gm5619	6.89274	0.0302378	0.151077	0.0883395	0.653568
ENSMUSG00000029064.15	Gnb1	1711.88	-0.0386586	0.0827856	0.0886763	0.655036
ENSMUSG00000049299.14	Trappc1	225.357	-0.0384252	0.105816	0.088637	0.655036
ENSMUSG00000027340.15	Slc23a2	478.712	0.0379793	0.075676	0.0887604	0.655178
ENSMUSG00000031789.17	Cngb1	40.2474	-0.0335553	0.127077	0.0887898	0.655178
ENSMUSG00000035775.2	Krt20	54.2201	-0.0369396	0.112567	0.088844	0.655231
ENSMUSG00000028463.14	Car9	16.4663	-0.0281294	0.168222	0.0890117	0.655406
ENSMUSG00000028703.14	Lrrc41	998.393	0.0360015	0.0501367	0.0889942	0.655406
ENSMUSG00000029911.14	Ssbp1	55.5955	-0.031664	0.138204	0.0890564	0.655406
ENSMUSG00000048458.8	Inka2	49.1844	0.0345	0.122297	0.0889786	0.655406
ENSMUSG00000042589.18	Cux2	43.46	0.033197	0.128422	0.0891571	0.6558
ENSMUSG00000025007.13	Aldh18a1	388.405	0.030632	0.14571	0.0892888	0.656253
ENSMUSG00000032186.15	Tmod2	189.159	0.0312181	0.14101	0.0893131	0.656253
ENSMUSG00000043140.10	Tmem186	434.784	0.0371464	0.0685511	0.0894104	0.656274
ENSMUSG00000107950.1	Gm6375	6.75039	-0.0284887	0.164225	0.0893693	0.656274
ENSMUSG00000028989.3	Angptl7	29.1653	-0.0304088	0.146816	0.0896433	0.656943
ENSMUSG00000030917.13	Tmem159	90.03	0.0389784	0.0970662	0.0896078	0.656943
ENSMUSG00000034751.17	Mast4	34.0184	0.0229205	0.280755	0.0896112	0.656943
ENSMUSG00000029186.12	Pi4k2b	543.388	-0.0389668	0.0935351	0.0897981	0.657038
ENSMUSG00000059588.13	Calcrl	31.2395	-0.0243828	0.214214	0.0897259	0.657038
ENSMUSG00000109222.1	Gm10297	10.0753	0.0226316	0.288771	0.0897606	0.657038
ENSMUSG00000041594.18	Tmtc4	126.56	0.0351069	0.118591	0.089858	0.657131
ENSMUSG00000024666.6	Tmem138	45.3367	0.0287691	0.160419	0.089966	0.657575
ENSMUSG00000025410.10	Dctn2	1517.6	0.0359419	0.0541684	0.0901242	0.658151
ENSMUSG00000041261.9	Car8	35.384	0.03425	0.121875	0.0901395	0.658151
ENSMUSG00000028729.15	Ebna1bp2	1289.92	-0.037574	0.0747399	0.0903425	0.659287
ENSMUSG00000056043.5	Rgs9bp	156.026	0.0370867	0.109741	0.0905297	0.660307
ENSMUSG00000017765.17	Slc12a4	530.509	0.0387533	0.0917649	0.0905778	0.660311
ENSMUSG00000021453.2	Gadd45g	76.3052	-0.0378016	0.105768	0.0907976	0.66122
ENSMUSG00000029173.12	Sepsecs	226.006	0.0385788	0.09924	0.0907606	0.66122
ENSMUSG00000016257.15	Prelid3b	772.953	-0.0363333	0.0627823	0.0910425	0.662321
ENSMUSG00000027641.13	Rbl1	288.177	-0.037296	0.108033	0.091063	0.662321
ENSMUSG00000031832.15	Taf1c	57.2715	-0.0254664	0.190101	0.0911394	0.662321
ENSMUSG00000032000.17	Birc3	66.6436	0.0356174	0.115	0.0911301	0.662321
ENSMUSG00000059791.14	Nrm	314.458	0.0370688	0.0712935	0.091231	0.66264
ENSMUSG00000020326.7	Ccng1	4319.06	-0.0373263	0.0744358	0.0914686	0.662981
ENSMUSG00000020635.8	Fkbp1b	65.5621	0.0375682	0.106215	0.0913346	0.662981
ENSMUSG00000078249.5	Hmga1b	25.8133	-0.0296816	0.149246	0.0914257	0.662981
ENSMUSG00000081143.2	Gm15823	9.23686	0.0292925	0.152636	0.091424	0.662981
ENSMUSG00000001415.10	Smg5	2269.11	0.0355114	0.0444701	0.0922946	0.6631
ENSMUSG00000016503.18	Gtf3a	438.449	-0.0385353	0.0932971	0.0916086	0.6631
ENSMUSG00000017002.14	Slpi	6.86935	0.0268406	0.172772	0.0923034	0.6631
ENSMUSG00000021703.9	Serinc5	256.435	0.0380062	0.0830153	0.0918612	0.6631
ENSMUSG00000021803.10	Cdhr1	38.5745	0.036417	0.110988	0.0917855	0.6631
ENSMUSG00000025574.13	Tk1	1095.62	0.0371388	0.074224	0.0923437	0.6631
ENSMUSG00000027678.17	Ncoa3	1734.85	0.0354734	0.048143	0.0922305	0.6631
ENSMUSG00000037622.14	Wdtc1	1835.44	0.0359431	0.0594603	0.0918687	0.6631
ENSMUSG00000040728.15	Esrp1	468.249	0.0382533	0.0865428	0.0918248	0.6631
ENSMUSG00000041629.7	Fam104a	945.087	0.0360768	0.0615721	0.0919694	0.6631
ENSMUSG00000042808.8	Gpx2	10.2429	-0.0239795	0.213259	0.092057	0.6631
ENSMUSG00000047787.8	Flrt1	25.2237	0.0317726	0.131734	0.0923396	0.6631
ENSMUSG00000047875.6	Gpr157	62.4315	0.0365478	0.110036	0.0920991	0.6631
ENSMUSG00000051817.8	Sox12	1338.32	0.0372706	0.0749014	0.091989	0.6631
ENSMUSG00000052920.16	Prkg1	7.47411	0.0252441	0.191086	0.0918263	0.6631
ENSMUSG00000066440.5	Zfyve26	763.781	0.0363279	0.06395	0.091616	0.6631
ENSMUSG00000089984.7	Fbxo24	19.1254	0.0258527	0.182583	0.0923159	0.6631
ENSMUSG00000105340.5	Gm42878	12.065	-0.0223083	0.286894	0.0917743	0.6631
ENSMUSG00000029505.17	Ep400	2277.64	0.0377013	0.0807093	0.0924555	0.663218
ENSMUSG00000043346.9	Gm6741	36.2669	0.0279192	0.162681	0.0924428	0.663218
ENSMUSG00000003348.10	Mob3a	339.989	0.0361536	0.0649452	0.0930792	0.663243
ENSMUSG00000025869.11	Nop16	766.824	-0.035452	0.0525403	0.0927767	0.663243
ENSMUSG00000026384.13	Ptpn4	768.012	-0.0377162	0.102887	0.092667	0.663243
ENSMUSG00000032281.11	Acsbg1	15.4017	0.0294269	0.148097	0.093045	0.663243
ENSMUSG00000033794.6	Lpcat2b	8.96952	-0.0237676	0.214131	0.0930394	0.663243
ENSMUSG00000036934.9	4921524J17Rik	261.326	-0.0381892	0.0881964	0.0925241	0.663243
ENSMUSG00000039765.15	Cc2d2a	60.238	0.0284757	0.1567	0.0929254	0.663243
ENSMUSG00000045282.7	Tmem86b	7.23613	0.0252864	0.187379	0.0930064	0.663243
ENSMUSG00000049098.4	Olfr147	44.9316	-0.0314147	0.133284	0.0927981	0.663243
ENSMUSG00000058064.6	Gm10036	33.9456	-0.0322482	0.128482	0.0926021	0.663243
ENSMUSG00000060073.9	Psma3	321.221	-0.0382576	0.0944755	0.092777	0.663243
ENSMUSG00000074259.10	Gramd2	15.4104	-0.0289279	0.152971	0.0927908	0.663243
ENSMUSG00000110994.2	CR536609.1	23.6303	-0.0235239	0.222223	0.0929491	0.663243
ENSMUSG00000040044.11	Orc3	582.376	-0.0372128	0.105329	0.0931394	0.663332
ENSMUSG00000039354.16	Smarcal1	6.57844	-0.0228215	0.254826	0.0931884	0.663341
ENSMUSG00000019809.16	Pex3	9.17081	0.0209682	0.30315	0.0933581	0.663355
ENSMUSG00000019970.15	Sgk1	37.2886	-0.0283716	0.15671	0.0933659	0.663355
ENSMUSG00000022894.6	Adamts5	32.6008	-0.0297775	0.144701	0.0932605	0.663355
ENSMUSG00000027173.7	Depdc7	190.357	0.0372401	0.104773	0.0933812	0.663355
ENSMUSG00000035547.14	Capn5	418.394	0.0378926	0.0868054	0.0935858	0.663915
ENSMUSG00000037085.8	Trmt12	140.678	0.038043	0.0907593	0.0936033	0.663915
ENSMUSG00000073755.4	5730409E04Rik	26.6824	0.0273293	0.165598	0.0935816	0.663915
ENSMUSG00000030036.8	Mogs	963.079	0.0352942	0.0521003	0.0937008	0.664268
ENSMUSG00000006763.14	Saal1	148.82	-0.0375504	0.101661	0.0938646	0.664751
ENSMUSG00000022957.20	Itsn1	167.271	-0.0303738	0.138841	0.093843	0.664751
ENSMUSG00000003039.9	Fam32a	986.166	-0.0356667	0.062816	0.0949158	0.665081
ENSMUSG00000007812.16	Zfp655	46.0534	-0.0295291	0.14389	0.0947322	0.665081
ENSMUSG00000010663.5	Fads1	1277.54	0.0361941	0.0682251	0.0944651	0.665081
ENSMUSG00000018372.13	Cep95	229.508	-0.0370809	0.103692	0.0946014	0.665081
ENSMUSG00000020716.16	Nf1	51.2511	-0.0328985	0.122387	0.0945521	0.665081
ENSMUSG00000021613.9	Hapln1	13.2734	-0.0249827	0.187021	0.0946068	0.665081
ENSMUSG00000021711.17	Trappc13	154.918	0.0241633	0.198451	0.0947981	0.665081
ENSMUSG00000022204.9	Ngdn	860.382	-0.0358495	0.0634262	0.0941192	0.665081
ENSMUSG00000024498.16	Tcerg1	806.746	0.034285	0.116775	0.0941503	0.665081
ENSMUSG00000025860.15	Xiap	14.7281	0.0268076	0.168581	0.0944317	0.665081
ENSMUSG00000026851.9	BC005624	340.109	0.0375742	0.0858203	0.0948548	0.665081
ENSMUSG00000027291.15	Vps39	560.688	0.0377594	0.09848	0.0941992	0.665081
ENSMUSG00000027651.16	Rprd1b	333.22	-0.0373529	0.10104	0.0949023	0.665081
ENSMUSG00000031770.16	Herpud1	212.743	0.0377355	0.0976512	0.094511	0.665081
ENSMUSG00000035443.10	Thyn1	45.4894	-0.0336347	0.118699	0.0948354	0.665081
ENSMUSG00000041328.16	Pcf11	931.993	0.0379179	0.0958371	0.0940906	0.665081
ENSMUSG00000042444.10	Mindy2	101.528	0.0349021	0.11408	0.094325	0.665081
ENSMUSG00000043463.6	Rab9b	8.22698	-0.0235326	0.212509	0.0946876	0.665081
ENSMUSG00000048731.15	Ggnbp1	10.4893	0.0273717	0.163386	0.0944691	0.665081
ENSMUSG00000050188.8	Lsm10	172.46	0.037444	0.102204	0.0940181	0.665081
ENSMUSG00000074738.2	Fndc10	153.978	0.0370275	0.103624	0.0948399	0.665081
ENSMUSG00000044786.6	Zfp36	210.925	-0.0372666	0.101571	0.0949989	0.665328
ENSMUSG00000005897.14	Nr2c1	74.6003	-0.0312448	0.130704	0.0950817	0.66543
ENSMUSG00000024619.8	Cdx1	43.825	0.0363438	0.107012	0.0951093	0.66543
ENSMUSG00000006010.14	Odr4	234.461	0.0322555	0.124421	0.0954393	0.667403
ENSMUSG00000019027.8	Dnah1	41.588	0.034011	0.11606	0.0957399	0.669014
ENSMUSG00000025582.4	Nptx1	26.2152	0.0344314	0.114321	0.095766	0.669014
ENSMUSG00000006019.15	Dhx34	7.64586	-0.0214836	0.287471	0.0960007	0.669309
ENSMUSG00000019487.11	Trip10	539.403	0.0374945	0.0955146	0.0959437	0.669309
ENSMUSG00000063146.11	Clip2	227.472	0.0363766	0.105605	0.0959992	0.669309
ENSMUSG00000083410.1	Gm14300	27.0818	-0.0300704	0.137478	0.0958834	0.669309
ENSMUSG00000004651.6	Tyr	9.41408	0.0281868	0.152568	0.0962155	0.670219
ENSMUSG00000029337.2	Fgf5	17.3729	-0.0293143	0.14282	0.0962276	0.670219
ENSMUSG00000002486.15	Tchp	88.9569	-0.0305371	0.132679	0.0967568	0.671524
ENSMUSG00000022718.12	Dgcr8	620.624	-0.0352739	0.0612555	0.0965966	0.671524
ENSMUSG00000023915.5	Tnfrsf21	296.329	-0.0364329	0.0751157	0.0965671	0.671524
[truncated: 21,451 more rows]

## Sheet: Deseq2_C58_12h
ens_gene	ext_gene	baseMean	log2FoldChange	lfcSE	pvalue	padj
ENSMUSG00000035772.11	Mrps2	826.357	-2.94557	0.115393	4.71652e-145	5.91404e-141
ENSMUSG00000006288.8	Ttc5	755.698	-2.95563	0.119692	5.75307e-136	3.60688e-132
ENSMUSG00000020392.8	Cdkn2aipnl	1621.65	-1.66466	0.0814758	6.87462e-94	2.87336e-90
ENSMUSG00000031479.9	Vps36	958.886	-1.63077	0.0855443	3.20149e-82	1.00359e-78
ENSMUSG00000014748.13	Tex261	478.568	-2.4014	0.138102	1.23344e-68	3.09323e-65
ENSMUSG00000040331.16	Nsmce4a	1672.24	-1.65408	0.099674	5.20948e-63	1.08869e-59
ENSMUSG00000020692.14	Nle1	493.491	-3.10823	0.196878	1.13762e-57	2.03781e-54
ENSMUSG00000026975.10	Dph7	252.708	-3.00766	0.195469	7.70015e-55	1.2069e-51
ENSMUSG00000044617.8	Zbtb39	601.869	-1.8416	0.119678	2.72016e-54	3.78979e-51
ENSMUSG00000001173.15	Ocrl	478.968	-2.38781	0.157063	4.17222e-53	5.23155e-50
ENSMUSG00000021993.10	Mipep	522.811	-1.77751	0.125629	2.10081e-46	2.39474e-43
ENSMUSG00000028013.16	Ppa2	492.853	-1.99476	0.141163	4.00202e-46	4.18177e-43
ENSMUSG00000041773.8	Enc1	2271.68	-0.725885	0.0527322	2.61526e-45	2.52252e-42
ENSMUSG00000031993.7	Snx19	361.859	-1.96048	0.141172	1.20295e-44	1.07741e-41
ENSMUSG00000025056.4	Nr0b1	703.497	-1.26737	0.0938171	6.89423e-44	5.76312e-41
ENSMUSG00000008604.11	Ubqln4	3177.68	-1.04885	0.0820622	9.74925e-40	7.64036e-37
ENSMUSG00000020869.8	Lrrc59	5661.64	-1.37966	0.113108	2.91071e-36	2.1469e-33
ENSMUSG00000051950.10	B3glct	370.949	-1.31553	0.110636	8.23213e-35	5.73459e-32
ENSMUSG00000019797.11	Mtres1	284.613	-1.64446	0.140574	6.95041e-33	4.58691e-30
ENSMUSG00000020649.11	Rrm2	5448.67	-0.609957	0.0554319	1.50851e-30	9.45761e-28
ENSMUSG00000039830.9	Olig2	611.662	-0.819843	0.0761805	3.54418e-29	2.11622e-26
ENSMUSG00000036632.9	Alg5	210.492	-1.72971	0.158169	5.98984e-29	3.41394e-26
ENSMUSG00000023988.8	Bysl	1248.58	-1.27793	0.123797	2.896e-27	1.57883e-24
ENSMUSG00000025280.8	Polr3a	969.564	-0.981468	0.09534	4.01125e-27	2.09571e-24
ENSMUSG00000033530.8	Ttc7b	872.865	-0.946813	0.09269	9.90126e-27	4.96608e-24
ENSMUSG00000037035.5	Inhbb	360.285	-1.64113	0.160448	6.91331e-26	3.33408e-23
ENSMUSG00000047443.14	Erfe	158.998	-1.72487	0.171145	4.80738e-25	2.23258e-22
ENSMUSG00000003865.16	Gys1	755.458	0.862356	0.0893636	3.14531e-24	1.40854e-21
ENSMUSG00000023938.8	Aars2	567.458	-1.31154	0.136522	4.47925e-24	1.93674e-21
ENSMUSG00000039115.13	Itga9	117.524	-2.9045	0.304617	6.27301e-23	2.62191e-20
ENSMUSG00000027193.12	Api5	3205.3	-1.19089	0.129822	1.91037e-22	7.72715e-20
ENSMUSG00000022322.8	Shcbp1	589.406	-1.59253	0.16983	2.19356e-22	8.59534e-20
ENSMUSG00000029119.9	Man2b2	197.675	-1.9045	0.2023	5.40186e-22	2.05254e-19
ENSMUSG00000036644.15	Tbc1d9b	576.583	-1.58434	0.172059	1.0043e-21	3.7038e-19
ENSMUSG00000043857.16	Mgat5b	200.985	-2.06839	0.22206	1.63618e-21	5.86173e-19
ENSMUSG00000031783.10	Polr2c	1524.13	-1.07409	0.120411	1.97768e-21	6.88838e-19
ENSMUSG00000031672.8	Got2	4535.06	-0.969628	0.108581	2.22221e-21	7.5309e-19
ENSMUSG00000036098.15	Myrf	698.856	-1.24574	0.139926	2.54028e-21	8.38226e-19
ENSMUSG00000067713.7	Prkag1	542.283	0.719769	0.0820417	8.85518e-21	2.84705e-18
ENSMUSG00000006445.3	Epha2	3464.79	-0.91113	0.104099	1.19569e-20	3.7482e-18
ENSMUSG00000028896.13	Rcc1	1786.92	-1.26167	0.145478	2.06675e-20	6.32073e-18
ENSMUSG00000021953.14	Tdh	3018.62	-0.779813	0.0898633	2.30691e-20	6.88724e-18
ENSMUSG00000027774.16	Gfm1	557.347	-1.2479	0.145247	4.02511e-20	1.17374e-17
ENSMUSG00000001510.8	Dlx3	93.6618	1.85236	0.211344	1.73132e-19	4.93388e-17
ENSMUSG00000102742.1	Pcdhga11	116.931	-2.4552	0.281987	2.99825e-19	8.35445e-17
ENSMUSG00000018446.8	C1qbp	5810.37	-0.603108	0.0733723	7.71577e-19	2.10322e-16
ENSMUSG00000009630.10	Ppp2cb	1766.68	-0.609925	0.0744271	9.55598e-19	2.54941e-16
ENSMUSG00000073910.10	Mob3b	140.502	-2.09283	0.245908	2.13865e-18	5.58678e-16
ENSMUSG00000028251.5	Tstd3	156.007	-1.81856	0.215367	2.44323e-18	6.25217e-16
ENSMUSG00000032480.17	Dhx30	962.789	-2.07158	0.244364	2.81344e-18	7.05554e-16
ENSMUSG00000015652.9	Steap1	151.762	-1.62646	0.198886	9.67003e-18	2.3775e-15
ENSMUSG00000042404.16	Dennd4b	249.357	-2.26368	0.272588	1.1566e-17	2.78895e-15
ENSMUSG00000034685.4	Fam171a2	158.97	-2.2504	0.271779	1.42618e-17	3.37413e-15
ENSMUSG00000002477.5	Snrpd1	1312.65	-0.887166	0.112685	1.88246e-17	4.37115e-15
ENSMUSG00000028089.5	Chd1l	781.799	-0.70224	0.0896678	2.17906e-17	4.9352e-15
ENSMUSG00000070283.4	Ndufaf3	154.972	-1.90308	0.231953	2.20409e-17	4.9352e-15
ENSMUSG00000021567.15	Nkd2	94.592	-3.18634	0.399668	2.40991e-17	5.30137e-15
ENSMUSG00000039768.16	Dnajc11	1398.75	-1.00492	0.130653	6.55952e-17	1.4181e-14
ENSMUSG00000003099.11	Ppp5c	1642.79	-0.758331	0.101684	4.29026e-16	9.1179e-14
ENSMUSG00000038648.5	Creb3l2	156.997	1.05114	0.14315	8.61514e-16	1.80042e-13
ENSMUSG00000030316.13	Tamm41	443.346	-0.885914	0.121096	1.30185e-15	2.67605e-13
ENSMUSG00000034981.9	Parm1	83.7728	-1.7557	0.230891	1.55686e-15	3.14863e-13
ENSMUSG00000032334.10	Loxl1	144.091	1.18823	0.163948	1.73522e-15	3.45363e-13
ENSMUSG00000033405.4	Nudt15	167.995	1.1237	0.155666	2.05552e-15	4.02721e-13
ENSMUSG00000029672.16	Fam3c	468.897	-1.11125	0.154391	2.39964e-15	4.62909e-13
ENSMUSG00000020000.7	Moxd1	76.6021	1.40883	0.196351	6.33777e-15	1.20408e-12
ENSMUSG00000034931.15	Dhx8	2395.13	-0.587883	0.0837623	8.23303e-15	1.49614e-12
ENSMUSG00000036940.15	Kdm1a	1515.09	-0.743104	0.105433	8.18006e-15	1.49614e-12
ENSMUSG00000037197.11	Rbm17	1536.85	-0.803663	0.113816	8.06544e-15	1.49614e-12
ENSMUSG00000033938.5	Ndufb7	869.172	-1.20209	0.170963	8.49737e-15	1.52212e-12
ENSMUSG00000035551.6	Igfbpl1	84.7379	1.38373	0.195868	1.2368e-14	2.18426e-12
ENSMUSG00000030722.7	Nfatc2ip	1214.66	-0.493475	0.0704218	1.34923e-14	2.34972e-12
ENSMUSG00000037251.5	Pomk	331.534	-0.810843	0.116399	1.57626e-14	2.70749e-12
ENSMUSG00000031762.7	Mt2	9409.98	-0.627988	0.0911638	2.0691e-14	3.48813e-12
ENSMUSG00000032346.7	Ooep	565.296	-0.664231	0.0963494	2.08637e-14	3.48813e-12
ENSMUSG00000049960.4	Mrps16	238.602	1.14801	0.167985	3.2032e-14	5.28486e-12
ENSMUSG00000100131.1	Gm28439	520.283	-24.6829	3.32818	5.35902e-14	8.72685e-12
ENSMUSG00000028224.14	Nbn	462.327	-0.921561	0.136465	6.58958e-14	1.05932e-11
ENSMUSG00000002329.7	Mdp1	197.139	-1.70865	0.247459	1.89172e-13	2.98956e-11
ENSMUSG00000037169.15	Mycn	3776.99	-0.460395	0.068904	1.90737e-13	2.98956e-11
ENSMUSG00000030313.15	Dennd5b	917.468	0.739423	0.112348	1.95666e-13	3.02896e-11
ENSMUSG00000044847.13	Lsm11	292.501	0.854725	0.129958	2.20108e-13	3.36577e-11
ENSMUSG00000059842.12	Zfp341	121.802	-1.55565	0.231889	3.43124e-13	5.18366e-11
ENSMUSG00000034194.18	R3hcc1	154.593	-2.24668	0.323803	3.73514e-13	5.57558e-11
ENSMUSG00000037845.14	Fdxacb1	227.687	0.951635	0.147449	4.5868e-13	6.76633e-11
ENSMUSG00000074364.6	Ehd2	91.2345	-1.44823	0.220206	4.76983e-13	6.95453e-11
ENSMUSG00000021665.9	Hexb	740.236	0.640222	0.100101	5.74667e-13	8.28246e-11
ENSMUSG00000056043.5	Rgs9bp	156.026	0.900825	0.140312	5.95347e-13	8.48301e-11
ENSMUSG00000018765.5	Fxr2	3847.57	-0.653865	0.102568	6.64697e-13	9.36475e-11
ENSMUSG00000020877.11	Scrn2	170.81	-2.04891	0.299692	7.0566e-13	9.72337e-11
ENSMUSG00000026833.18	Olfm1	103.315	-2.56183	0.376875	6.99389e-13	9.72337e-11
ENSMUSG00000026181.13	Ppm1f	1207.32	-0.471304	0.073075	8.02798e-13	1.09416e-10
ENSMUSG00000045160.14	Bola3	130.028	-2.23283	0.329091	1.05938e-12	1.42835e-10
ENSMUSG00000035936.6	Aldh5a1	324.578	-1.03589	0.166402	1.80391e-12	2.4063e-10
ENSMUSG00000028423.15	Nfx1	988.364	-0.535453	0.086748	2.88811e-12	3.812e-10
ENSMUSG00000032415.14	Ube2cbp	79.6664	-2.46796	0.374638	3.22088e-12	4.20694e-10
ENSMUSG00000037553.14	Zdhhc18	707.066	-0.682271	0.111905	3.93782e-12	5.09034e-10
ENSMUSG00000022055.7	Nefl	839.733	0.844523	0.138432	4.40914e-12	5.64145e-10
ENSMUSG00000025626.16	Phf6	808.321	0.872867	0.144518	6.32819e-12	8.01506e-10
ENSMUSG00000016831.12	Tox4	1818.04	-0.387796	0.0617708	8.93066e-12	1.11981e-09
ENSMUSG00000028800.15	Hdac1	4263.6	-0.404605	0.0652435	1.07882e-11	1.33934e-09
ENSMUSG00000075279.5	Mrpl23-ps1	395.152	-1.32661	0.221197	1.09061e-11	1.3407e-09
ENSMUSG00000001674.11	Ddx18	3950.18	-0.497476	0.0831827	1.25525e-11	1.52584e-09
ENSMUSG00000039202.12	Abhd2	1221.35	0.425954	0.0695972	1.26555e-11	1.52584e-09
ENSMUSG00000004936.8	Map2k1	1531.33	-0.412108	0.0679473	2.24359e-11	2.67927e-09
ENSMUSG00000030060.14	Hmces	952.423	-0.682605	0.118179	2.68252e-11	3.17322e-09
ENSMUSG00000037111.9	Setd7	1352.99	0.504166	0.0866933	3.25571e-11	3.81527e-09
ENSMUSG00000042380.8	Smim12	355.732	-1.16454	0.203096	3.52381e-11	4.0912e-09
ENSMUSG00000005667.8	Mthfd2	1588.61	-0.51688	0.0905999	5.72441e-11	6.58517e-09
ENSMUSG00000032041.15	Tirap	158.148	-1.27268	0.224176	6.02894e-11	6.87245e-09
ENSMUSG00000032393.15	Dpp8	366.56	-1.15846	0.205741	6.31146e-11	7.12968e-09
ENSMUSG00000075334.2	Rprm	54.2875	-2.52143	0.413855	6.47066e-11	7.24425e-09
ENSMUSG00000031921.17	Terf2	169.512	-1.90755	0.314301	6.68099e-11	7.41354e-09
ENSMUSG00000021583.7	Erap1	225.981	1.025	0.182625	6.77802e-11	7.45523e-09
ENSMUSG00000102222.1	Pcdhga10	63.7294	-2.09889	0.344752	7.93067e-11	8.64719e-09
ENSMUSG00000019854.17	Reps1	428.101	-1.04866	0.190564	1.23235e-10	1.33211e-08
ENSMUSG00000019960.8	Dusp6	1642.59	-0.395619	0.0679067	1.29151e-10	1.37239e-08
ENSMUSG00000103332.1	Pcdhga2	54.5528	-2.48019	0.41451	1.28928e-10	1.37239e-08
ENSMUSG00000032826.19	Ank2	336.193	0.585747	0.10641	1.34399e-10	1.41245e-08
ENSMUSG00000046707.9	Csnk2a2	358.193	-0.918264	0.167003	1.35173e-10	1.41245e-08
ENSMUSG00000042369.8	Rbm45	623.3	-0.503914	0.0907159	1.52462e-10	1.57994e-08
ENSMUSG00000046323.8	Dppa3	693.54	0.656669	0.120343	1.63085e-10	1.67617e-08
ENSMUSG00000061666.6	Gdpd1	190.178	0.888744	0.163369	1.87727e-10	1.91375e-08
ENSMUSG00000023156.4	Rpp14	621.207	-0.624499	0.115398	2.12451e-10	2.14832e-08
ENSMUSG00000000544.14	Gpa33	280.943	-0.563572	0.104446	2.65974e-10	2.66803e-08
ENSMUSG00000025034.9	Trim8	1075.33	-0.544679	0.101512	3.42279e-10	3.40622e-08
ENSMUSG00000023391.8	Dlx2	14.5387	3.05391	0.55068	3.51017e-10	3.46567e-08
ENSMUSG00000021048.7	Mthfd1	5729.35	-0.391143	0.0695906	4.69602e-10	4.60027e-08
ENSMUSG00000067261.4	Foxd3	124.622	-0.906372	0.173264	5.5597e-10	5.36254e-08
ENSMUSG00000116152.1	Foxd3	124.622	-0.906372	0.173264	5.5597e-10	5.36254e-08
ENSMUSG00000021752.13	Kctd6	204.831	0.64344	0.123174	5.81474e-10	5.52356e-08
ENSMUSG00000029161.7	Cgref1	160.828	-1.79782	0.319617	5.77656e-10	5.52356e-08
ENSMUSG00000006763.14	Saal1	148.82	-1.14192	0.219717	6.47382e-10	6.1034e-08
ENSMUSG00000021257.14	Angel1	323.221	0.606746	0.116507	6.62725e-10	6.20142e-08
ENSMUSG00000033068.16	Entpd6	569.451	-0.604906	0.116569	7.34622e-10	6.82328e-08
ENSMUSG00000031837.14	Necab2	123.158	-1.5472	0.287006	7.9208e-10	7.30286e-08
ENSMUSG00000005204.12	Senp3	4606.08	-0.423177	0.0778714	7.99756e-10	7.31981e-08
ENSMUSG00000049396.6	Gemin4	2346.18	-0.482551	0.0914146	8.87188e-10	8.0612e-08
ENSMUSG00000029007.8	Agtrap	882.212	-0.423291	0.0787055	1.09468e-09	9.87493e-08
ENSMUSG00000035139.14	Secisbp2	572.394	0.376607	0.0684871	1.22464e-09	1.09684e-07
ENSMUSG00000025190.13	Got1	1716.62	-0.372518	0.0676231	1.24799e-09	1.10982e-07
ENSMUSG00000030835.6	Nomo1	2593.17	-0.529284	0.10318	1.36352e-09	1.20403e-07
ENSMUSG00000038527.9	C1rl	37.4572	-1.93538	0.351224	1.44905e-09	1.2706e-07
ENSMUSG00000018405.7	Mrm1	263.01	-0.737149	0.146226	1.48345e-09	1.29173e-07
ENSMUSG00000002799.6	Jag2	825.317	-0.554786	0.109815	1.79392e-09	1.55131e-07
ENSMUSG00000070526.2	Peg12	144.932	-0.948514	0.191207	2.09531e-09	1.79953e-07
ENSMUSG00000090290.2	Tarbp1	960.182	0.43642	0.08378	2.28989e-09	1.95326e-07
ENSMUSG00000029547.10	Ints1	1907.46	-0.756457	0.153935	2.7867e-09	2.36097e-07
ENSMUSG00000048376.6	F2r	571.206	0.583885	0.118464	3.04348e-09	2.56122e-07
ENSMUSG00000068267.5	Cenpb	734.229	-0.863535	0.177422	3.41715e-09	2.85651e-07
ENSMUSG00000002870.8	Mcm2	7179.05	-0.482342	0.0960223	3.54351e-09	2.94252e-07
ENSMUSG00000040383.16	Aqr	3247.76	-0.494367	0.100267	5.13182e-09	4.23342e-07
ENSMUSG00000050910.5	Cdr2l	749.329	-0.458997	0.0920179	5.53815e-09	4.53875e-07
ENSMUSG00000042364.11	Snx18	1363.87	0.431679	0.0855425	5.87128e-09	4.78052e-07
ENSMUSG00000026558.13	Uck2	4875.99	-0.224124	0.0398078	6.44455e-09	5.21344e-07
ENSMUSG00000051306.7	Usp42	788.968	0.460923	0.0931497	6.66757e-09	5.35121e-07
ENSMUSG00000073207.1	Ccdc160	136.181	0.774073	0.163643	6.70021e-09	5.35121e-07
ENSMUSG00000016319.3	Slc25a5	7617.54	-0.383063	0.0742693	7.14414e-09	5.66964e-07
ENSMUSG00000039278.10	Pcsk1n	249.077	-1.01939	0.218737	8.36886e-09	6.59982e-07
ENSMUSG00000041930.7	Fam222a	137.59	-0.870665	0.186844	8.92624e-09	6.99538e-07
ENSMUSG00000028766.10	Alpl	1524.37	-0.4575	0.0936344	9.59362e-09	7.4717e-07
ENSMUSG00000047557.2	Lxn	88.2072	1.13233	0.246356	1.16418e-08	9.01091e-07
ENSMUSG00000046591.10	Ticrr	1815.84	-0.44485	0.0912382	1.18943e-08	9.14982e-07
ENSMUSG00000021811.7	Dnajc9	683.677	-0.394248	0.0788344	1.34647e-08	1.02948e-06
ENSMUSG00000057863.6	Rpl36	7096.59	-0.630978	0.13937	1.94802e-08	1.48038e-06
ENSMUSG00000034486.8	Gbx2	817.494	-0.609119	0.134911	2.17543e-08	1.64324e-06
ENSMUSG00000104063.1	Pcdhgb7	59.3815	-1.72198	0.358295	2.20566e-08	1.6561e-06
ENSMUSG00000040785.19	Ttc3	556.444	1.55074	0.33138	2.26191e-08	1.68822e-06
ENSMUSG00000061024.8	Rrs1	1433.71	-0.72254	0.161866	2.33151e-08	1.72987e-06
ENSMUSG00000021062.15	Rab15	269.612	0.568715	0.125585	2.35314e-08	1.73565e-06
ENSMUSG00000032477.14	Cdc25a	2124.84	-0.281961	0.0538604	2.74925e-08	2.00701e-06
ENSMUSG00000042414.7	Prdm14	199.342	-0.790087	0.178896	2.75306e-08	2.00701e-06
ENSMUSG00000031488.14	Rab11fip1	371.845	0.6432	0.144734	2.80394e-08	2.03229e-06
ENSMUSG00000034336.3	Ina	1282.7	-0.429666	0.0906096	2.89044e-08	2.08295e-06
ENSMUSG00000046546.3	Fam43a	448.915	-0.512888	0.112674	2.94233e-08	2.10822e-06
ENSMUSG00000030204.10	Ddx47	1339.49	-0.366715	0.0742707	3.02031e-08	2.1518e-06
ENSMUSG00000024406.16	Pou5f1	11483.4	-0.500619	0.110201	3.40429e-08	2.39862e-06
ENSMUSG00000026159.13	Agfg1	792.361	-0.762348	0.174373	3.40502e-08	2.39862e-06
ENSMUSG00000017861.11	Mybl2	9100.16	-0.501754	0.110818	3.62523e-08	2.53756e-06
ENSMUSG00000026721.16	Rabgap1l	100.392	0.988089	0.228496	3.64272e-08	2.53756e-06
ENSMUSG00000048402.14	Gli2	658.703	-0.710117	0.162973	3.79039e-08	2.62584e-06
ENSMUSG00000021701.8	Plk2	739.627	-0.482735	0.106201	3.9741e-08	2.73798e-06
ENSMUSG00000041530.17	Ago1	1508.11	-0.464294	0.10206	4.76184e-08	3.26277e-06
ENSMUSG00000027488.12	Snta1	468.701	0.704125	0.163987	5.04327e-08	3.43682e-06
ENSMUSG00000026185.8	Igfbp5	63.3771	1.53424	0.343639	5.19951e-08	3.52414e-06
ENSMUSG00000020396.8	Nefh	721.753	-0.569467	0.13082	5.3573e-08	3.61157e-06
ENSMUSG00000024590.8	Lmnb1	6079.58	-0.334297	0.0679248	5.86168e-08	3.91862e-06
ENSMUSG00000066607.5	Insyn1	103.937	0.818482	0.193308	5.87528e-08	3.91862e-06
ENSMUSG00000050010.8	Shisa3	81.0124	-1.19502	0.283073	6.19153e-08	4.10771e-06
ENSMUSG00000068079.5	Tcf15	603.725	-0.863457	0.205317	6.38592e-08	4.21437e-06
ENSMUSG00000055538.7	Zcchc24	163.142	0.554042	0.128014	6.49641e-08	4.26484e-06
ENSMUSG00000082016.3	Pgam1-ps2	430.723	-1.89001	0.410234	6.94932e-08	4.53841e-06
ENSMUSG00000020205.8	Phlda1	245.45	-0.576975	0.135128	7.58742e-08	4.92946e-06
ENSMUSG00000030105.8	Arl8b	882.395	-0.387828	0.0830035	7.86653e-08	5.08445e-06
ENSMUSG00000053080.10	2700081O15Rik	279.112	-0.969064	0.236438	9.1937e-08	5.91178e-06
ENSMUSG00000025407.7	Gli1	413.512	-0.440116	0.0991913	1.09932e-07	7.03283e-06
ENSMUSG00000031523.16	Dlc1	2975.33	-0.437714	0.0988733	1.19013e-07	7.57514e-06
ENSMUSG00000033373.16	Fntb	691.249	-0.381243	0.0829786	1.2826e-07	8.12247e-06
ENSMUSG00000051499.7	Zfp786	60.4536	-1.30566	0.31979	1.29127e-07	8.13632e-06
ENSMUSG00000021322.8	Aoah	129.771	0.618646	0.150389	1.30653e-07	8.19126e-06
ENSMUSG00000056708.5	Ier5	210.456	-0.8722	0.219556	1.6073e-07	1.00268e-05
ENSMUSG00000024505.16	Dtwd2	156.451	1.18353	0.302046	1.97974e-07	1.22891e-05
ENSMUSG00000049502.17	Dtx3l	403.575	0.43876	0.101901	2.06209e-07	1.27372e-05
ENSMUSG00000031758.10	Cdyl2	533.895	-0.398556	0.0902588	2.24008e-07	1.37688e-05
ENSMUSG00000027996.13	Sfrp2	324.207	0.485668	0.116834	2.36494e-07	1.44653e-05
ENSMUSG00000022394.14	L3mbtl2	1824.86	-0.431511	0.100575	2.43996e-07	1.48518e-05
ENSMUSG00000015656.17	Hspa8	74960.5	-0.330572	0.0711859	2.46596e-07	1.49375e-05
ENSMUSG00000038773.11	Kdm3b	1786.23	-0.495135	0.120006	2.48509e-07	1.4981e-05
ENSMUSG00000028124.15	Gclm	715.831	0.628564	0.159363	2.61122e-07	1.56661e-05
ENSMUSG00000014859.9	E2f4	2372.86	-0.26066	0.0536441	2.63482e-07	1.57324e-05
ENSMUSG00000039449.14	Prpf18	462.559	-0.581739	0.146133	2.65734e-07	1.57916e-05
ENSMUSG00000071646.9	Mta2	2687.33	-0.285736	0.0597586	2.67821e-07	1.58406e-05
ENSMUSG00000039096.10	Rsad1	104.073	-1.4913	0.374474	2.77974e-07	1.63639e-05
ENSMUSG00000067377.12	Tspan6	240.142	-0.775143	0.201214	2.84947e-07	1.6696e-05
ENSMUSG00000024422.14	Dhx16	1776.05	-0.662911	0.170519	3.01021e-07	1.75558e-05
ENSMUSG00000018427.8	Ypel2	187.812	0.57735	0.147027	3.41314e-07	1.98136e-05
ENSMUSG00000037706.17	Cd81	2126.87	-0.363604	0.0819338	3.63622e-07	2.10113e-05
ENSMUSG00000024312.10	Wdr46	961.211	-0.450304	0.108719	3.73245e-07	2.14684e-05
ENSMUSG00000038028.9	Tigar	591.973	-0.387753	0.0895452	3.95407e-07	2.26393e-05
ENSMUSG00000024571.15	Gm16286	20.7785	22.8508	10.9178	4.0529e-07	2.30997e-05
ENSMUSG00000029512.11	Ulk1	2862.5	-0.383567	0.0888266	4.4763e-07	2.53974e-05
ENSMUSG00000041859.10	Mcm3	9328.09	-0.29625	0.0639745	4.70439e-07	2.65713e-05
ENSMUSG00000026421.14	Csrp1	94.2029	-5.63501	3.65697	5.30888e-07	2.98511e-05
ENSMUSG00000071645.6	Tut1	876.383	-0.442149	0.108392	5.45392e-07	3.05298e-05
ENSMUSG00000037820.15	Tgm2	223.203	-0.952061	0.263148	5.60905e-07	3.12586e-05
ENSMUSG00000027220.2	Syt13	138.659	0.594651	0.157303	5.81128e-07	3.21912e-05
ENSMUSG00000054659.13	Pm20d2	57.8035	1.03685	0.288198	5.82774e-07	3.21912e-05
ENSMUSG00000026220.6	Slc16a14	50.9198	1.23233	0.339995	5.95702e-07	3.2761e-05
ENSMUSG00000030342.8	Cd9	1693.6	-0.344766	0.0783583	6.0175e-07	3.29491e-05
ENSMUSG00000055302.5	Mrfap1	4879.01	-0.421321	0.10275	6.58244e-07	3.58858e-05
ENSMUSG00000038534.19	Osbpl7	263.456	-0.677574	0.184256	6.69893e-07	3.63627e-05
ENSMUSG00000033863.2	Klf9	2104.66	-0.223342	0.0469184	6.81709e-07	3.68446e-05
ENSMUSG00000036192.15	Rorb	46.9296	-3.13451	1.42213	7.19227e-07	3.8655e-05
ENSMUSG00000048070.4	Pirt	60.6202	-0.919492	0.258741	7.21371e-07	3.8655e-05
ENSMUSG00000021737.4	Psmd6	1520.98	-0.426016	0.104913	7.33071e-07	3.8949e-05
ENSMUSG00000038279.10	Nop2	3351.28	-0.464954	0.117745	7.30915e-07	3.8949e-05
ENSMUSG00000048503.7	Tlcd5	118.481	-1.074	0.304325	7.39011e-07	3.9099e-05
ENSMUSG00000006218.4	Fam131c	104.16	-1.06536	0.302312	7.51175e-07	3.95755e-05
ENSMUSG00000035049.4	Rrp12	1820.23	-0.41984	0.103106	7.61289e-07	3.99406e-05
ENSMUSG00000026796.16	Fam129b	1280.51	-0.401867	0.0973664	7.80841e-07	4.07957e-05
ENSMUSG00000039041.15	Adrm1	2549.18	-0.403734	0.0986777	8.87425e-07	4.59907e-05
ENSMUSG00000074682.4	Zcchc3	1332.93	-0.325132	0.0740654	8.87611e-07	4.59907e-05
ENSMUSG00000029591.14	Ung	1124.81	-0.437112	0.110464	9.86568e-07	5.09077e-05
ENSMUSG00000052763.7	Zfp212	358.19	-0.497562	0.132554	1.19985e-06	6.16597e-05
ENSMUSG00000041837.4	Pdcd7	782.175	-0.352576	0.0836704	1.20809e-06	6.18296e-05
ENSMUSG00000032796.8	Lama1	1394.45	-0.402429	0.100139	1.23838e-06	6.31222e-05
ENSMUSG00000038976.12	Ppp1r9b	654.386	-1.07649	0.320577	1.30881e-06	6.64422e-05
ENSMUSG00000108218.2	Olfr1372-ps1	538.131	0.612465	0.172706	1.36711e-06	6.91217e-05
ENSMUSG00000052397.8	Ezr	3530.78	-0.475137	0.125989	1.3829e-06	6.96392e-05
ENSMUSG00000025935.10	Tram1	1569.16	-0.375624	0.0918225	1.39439e-06	6.96585e-05
ENSMUSG00000030934.9	Oat	833.337	0.371378	0.0904082	1.39086e-06	6.96585e-05
ENSMUSG00000027276.7	Jag1	434.705	-0.47673	0.126869	1.43889e-06	7.1596e-05
ENSMUSG00000034607.6	Pof1b	13.8839	1.94914	0.53994	1.47238e-06	7.29728e-05
ENSMUSG00000025759.11	Mfsd8	37.6864	0.899311	0.268703	1.49478e-06	7.3502e-05
ENSMUSG00000116169.1	Mfsd8	37.6864	0.899311	0.268703	1.49478e-06	7.3502e-05
ENSMUSG00000033965.10	Slc16a2	207.923	0.557215	0.155299	1.51953e-06	7.42309e-05
ENSMUSG00000034422.14	Parp14	168.14	0.592211	0.167237	1.52144e-06	7.42309e-05
ENSMUSG00000027555.8	Car13	172.646	-0.904786	0.272118	1.598e-06	7.7664e-05
ENSMUSG00000028633.7	Ctps	2939.62	-0.214146	0.0468163	1.84626e-06	8.93834e-05
ENSMUSG00000023068.16	Nus1	1005.18	-0.396323	0.100559	1.88794e-06	9.10493e-05
ENSMUSG00000054720.12	Lrrc8c	299.486	0.405047	0.103833	1.95658e-06	9.39983e-05
ENSMUSG00000030681.18	Mvp	807.856	-0.562912	0.160554	2.02613e-06	9.67815e-05
ENSMUSG00000056972.6	Magel2	33.7167	-1.26712	0.389487	2.02995e-06	9.67815e-05
ENSMUSG00000026024.14	Als2	1415.71	0.329517	0.0788441	2.09399e-06	9.94567e-05
ENSMUSG00000013846.10	St3gal1	55.8091	1.3241	0.40658	2.12765e-06	0.000100674
ENSMUSG00000029594.12	Rbm19	1149.19	-0.479004	0.131224	2.17575e-06	0.000102563
ENSMUSG00000028601.18	Echdc2	470.867	-0.562889	0.161469	2.18919e-06	0.00010281
ENSMUSG00000034674.18	Tdg	1670.92	-0.246955	0.0554282	2.20076e-06	0.000102968
ENSMUSG00000104346.1	Pcdhga3	47.9088	-1.64886	0.490465	2.27487e-06	0.000106039
ENSMUSG00000024769.7	Cdc42bpg	296.407	-0.826054	0.254526	2.32868e-06	0.000107746
ENSMUSG00000107268.1	Cdc42bpg	296.407	-0.826054	0.254526	2.32868e-06	0.000107746
ENSMUSG00000087141.1	Plcxd2	101.971	0.66246	0.198006	2.41887e-06	0.000111508
ENSMUSG00000023932.9	Cdc5l	3588.42	-0.318183	0.0761286	2.54093e-06	0.000116706
ENSMUSG00000019986.17	Ahi1	322.67	0.392098	0.101137	2.63271e-06	0.00012048
ENSMUSG00000103567.1	Pcdhga5	32.5242	-2.2261	0.686409	2.75286e-06	0.00012552
ENSMUSG00000051853.10	Arf3	1835.21	-0.26007	0.0597928	2.99066e-06	0.000135869
ENSMUSG00000000628.10	Hk2	4412.09	-0.417896	0.111467	3.03085e-06	0.000137198
ENSMUSG00000025666.16	Tmem47	352.677	0.519041	0.149511	3.09803e-06	0.000139735
ENSMUSG00000021589.13	Rhobtb3	584.49	0.349299	0.0872441	3.14676e-06	0.000141424
ENSMUSG00000044581.8	4932415D10Rik	50.6124	1.03205	0.336156	3.28193e-06	0.000146972
ENSMUSG00000052997.15	Uba2	5686.62	-0.261045	0.0604476	3.3899e-06	0.000151267
ENSMUSG00000005370.4	Msh6	11466.8	-0.232083	0.0527503	3.41193e-06	0.00015171
ENSMUSG00000031609.3	Sap30	954.256	-0.383726	0.0998547	3.4526e-06	0.000152976
ENSMUSG00000028517.8	Plpp3	191.506	-0.574886	0.171858	3.4938e-06	0.000154256
ENSMUSG00000022367.7	Has2	57.2108	-0.912257	0.296417	3.5265e-06	0.000155153
ENSMUSG00000017421.18	Zfp207	166.923	0.697833	0.218251	3.66141e-06	0.000159967
ENSMUSG00000043289.12	Mei4	59.1809	0.80521	0.25804	3.65187e-06	0.000159967
ENSMUSG00000031160.4	Eras	304.094	-0.451575	0.125722	3.69051e-06	0.000160122
ENSMUSG00000037016.11	Frem2	676.481	0.337312	0.0840071	3.68182e-06	0.000160122
ENSMUSG00000020899.16	Pfas	6104.58	-0.2802	0.0662817	3.82921e-06	0.000165567
ENSMUSG00000044167.6	Foxo1	751.375	0.322653	0.0796058	4.0379e-06	0.000173991
ENSMUSG00000049086.8	Bmyc	250.398	-0.662391	0.207044	4.06903e-06	0.000174731
ENSMUSG00000004892.13	Bcan	27.8648	1.46392	0.476899	4.11412e-06	0.000176065
ENSMUSG00000056305.4	Usp39	833.295	-0.287829	0.0688433	4.16309e-06	0.000176953
ENSMUSG00000104250.2	Usp39	833.295	-0.287829	0.0688433	4.16309e-06	0.000176953
ENSMUSG00000009073.16	Nf2	1912.14	-0.260651	0.0612676	4.53203e-06	0.000191984
ENSMUSG00000026944.18	Abca2	748.46	-0.500288	0.147208	4.77477e-06	0.000201585
ENSMUSG00000026399.12	Cd55	112.501	0.691782	0.221595	4.82602e-06	0.000203065
ENSMUSG00000050213.6	Snip1	660.64	-0.354363	0.0915714	5.01238e-06	0.000210202
ENSMUSG00000024966.9	Stip1	7889.69	-0.263185	0.0623551	5.06651e-06	0.000211763
ENSMUSG00000024427.7	Spry4	1651.22	-0.370909	0.097692	5.11389e-06	0.000213033
ENSMUSG00000004897.16	Hdgf	8923.79	-0.347178	0.0892073	5.176e-06	0.000214198
ENSMUSG00000025880.11	Smad7	1873.02	-0.386297	0.103493	5.16683e-06	0.000214198
ENSMUSG00000041359.14	Tcl1	221.31	-0.595261	0.186123	5.37789e-06	0.00022182
ENSMUSG00000028452.7	Vcp	11521.8	-0.185773	0.0422477	5.48739e-06	0.000225595
ENSMUSG00000013698.12	Pea15a	761.343	0.397671	0.108539	5.69833e-06	0.000233501
ENSMUSG00000042607.15	Asb4	18.1465	1.33271	0.459364	5.83812e-06	0.00023845
ENSMUSG00000033902.12	Mapkbp1	377.053	0.369494	0.0981011	5.90533e-06	0.000240412
ENSMUSG00000031202.5	Rab39b	70.2675	0.720185	0.237324	5.9312e-06	0.000240684
ENSMUSG00000025047.9	Pdcd11	2833.84	-0.422628	0.118913	6.13873e-06	0.000248302
ENSMUSG00000034867.16	Ankrd27	1292.26	0.241004	0.0569686	6.52858e-06	0.000263221
ENSMUSG00000030527.15	Crtc3	117.192	0.608176	0.194665	6.56901e-06	0.000264003
ENSMUSG00000021763.17	BC067074	566.355	0.406378	0.113336	6.80514e-06	0.000272619
ENSMUSG00000005892.4	Trh	2531.58	-0.459835	0.137186	8.43161e-06	0.000336701
ENSMUSG00000018143.10	Mafk	207.239	-0.519454	0.162533	8.65122e-06	0.000344374
ENSMUSG00000024188.16	Luc7l	579.147	-0.399234	0.112496	8.69031e-06	0.000344835
ENSMUSG00000022895.16	Ets2	389.357	-0.445941	0.13202	8.9536e-06	0.000354161
ENSMUSG00000036026.15	Tmem63b	977.4	0.322234	0.0835625	9.13091e-06	0.000360039
ENSMUSG00000034024.8	Cct2	12460.5	-0.223164	0.0531472	9.25428e-06	0.00036376
ENSMUSG00000025579.14	Gaa	898.486	-0.698757	0.239866	9.3994e-06	0.00036831
ENSMUSG00000036376.3	Abt1	583.681	-0.374368	0.103292	9.51926e-06	0.000371844
ENSMUSG00000007989.7	Fzd3	594.524	0.445118	0.132622	9.79397e-06	0.000381387
ENSMUSG00000020911.14	Krt19	881.386	0.539219	0.17293	9.90745e-06	0.000384611
ENSMUSG00000030138.8	Bms1	2539.43	-0.456901	0.137911	1.00548e-05	0.000389128
ENSMUSG00000033970.15	Rfc3	658.195	-0.295333	0.0750824	1.04395e-05	0.000402772
ENSMUSG00000002257.8	Def6	266.394	-0.652145	0.222511	1.04893e-05	0.000403451
ENSMUSG00000056608.14	Chd9	469.124	1.24572	0.468621	1.07581e-05	0.000412526
ENSMUSG00000084883.2	Ccdc85c	1017.5	-0.537146	0.173602	1.09382e-05	0.000418153
ENSMUSG00000052934.14	Fbxo31	474.668	-0.391226	0.111333	1.11676e-05	0.000425625
ENSMUSG00000006731.10	B4galnt1	124.701	-0.987042	0.372209	1.16447e-05	0.000441327
ENSMUSG00000025857.10	Dnaaf5	884.065	-0.261831	0.0649643	1.165e-05	0.000441327
ENSMUSG00000057530.14	Ece1	530.532	0.335151	0.089897	1.21715e-05	0.000459693
ENSMUSG00000040010.10	Slc7a5	3800.48	-0.339337	0.0916847	1.25977e-05	0.00047436
ENSMUSG00000017858.12	Ift52	517.169	-0.306697	0.0799299	1.27811e-05	0.000479828
ENSMUSG00000004317.14	Clcn5	980.759	0.44686	0.136878	1.34316e-05	0.000502741
ENSMUSG00000073409.12	H2-Q6	79.5431	0.683408	0.243204	1.37549e-05	0.000511787
ENSMUSG00000079471.4	Mymx	297.953	-0.385698	0.110807	1.37475e-05	0.000511787
ENSMUSG00000030607.7	Acan	253.019	-0.565706	0.190473	1.39886e-05	0.000518944
ENSMUSG00000015023.7	Ddx19a	1253.57	-0.270865	0.0688614	1.52486e-05	0.00056402
ENSMUSG00000009075.2	Cabp7	120.301	-0.630322	0.222608	1.58782e-05	0.000583863
ENSMUSG00000070473.4	Cldn3	167.177	0.57637	0.197756	1.58478e-05	0.000583863
ENSMUSG00000026349.14	Ccnt2	395.333	0.689077	0.250552	1.62459e-05	0.000595636
ENSMUSG00000031303.8	Map3k15	202.713	-0.601331	0.210178	1.65513e-05	0.000604275
ENSMUSG00000037089.11	Slc35b2	214.335	-2.02151	1.33497	1.65779e-05	0.000604275
ENSMUSG00000048878.6	Hexim1	662.777	-0.431008	0.132711	1.72495e-05	0.00062693
ENSMUSG00000003119.14	Cdk12	1879.46	-0.381003	0.110888	1.74356e-05	0.000631864
ENSMUSG00000046160.6	Olig1	1030.25	-0.400497	0.119825	1.83982e-05	0.000664826
ENSMUSG00000103088.1	Pcdhgb6	33.976	-1.54231	0.634833	1.91878e-05	0.000691366
ENSMUSG00000018411.17	Mapt	143.131	0.575714	0.202263	1.99347e-05	0.00071622
ENSMUSG00000032294.17	Pkm	47297.2	-0.389905	0.116273	2.06087e-05	0.000738323
ENSMUSG00000072568.4	Lratd2	311.192	0.386187	0.115002	2.14062e-05	0.000764708
ENSMUSG00000034292.13	Traf3ip1	65.6528	-1.10112	0.463782	2.31571e-05	0.000824907
ENSMUSG00000020620.14	Abca8b	40.1599	0.920309	0.378511	2.33802e-05	0.000830349
ENSMUSG00000031865.16	Dctn1	1084.69	-0.485647	0.162249	2.34423e-05	0.000830349
ENSMUSG00000044026.3	Slc35g1	413.117	0.373626	0.110567	2.40151e-05	0.00084824
ENSMUSG00000036002.12	Fam214b	14.1156	-1.17671	2.17917	2.42004e-05	0.000852383
ENSMUSG00000002835.9	Chaf1a	1529.29	-0.440309	0.141159	2.42862e-05	0.00085301
ENSMUSG00000031979.17	Cog2	496.44	-0.340394	0.0967726	2.47799e-05	0.000865502
ENSMUSG00000078870.9	Gm14410	60.4042	0.725459	0.282372	2.47621e-05	0.000865502
ENSMUSG00000040675.17	Mthfd1l	1396.52	-0.395968	0.120999	2.52074e-05	0.000877989
ENSMUSG00000029189.10	Sel1l3	83.0758	0.686752	0.263596	2.54666e-05	0.000884559
ENSMUSG00000074219.3	Gm10644	28.5065	0.99003	0.41827	2.55786e-05	0.000885996
ENSMUSG00000007836.6	Hnrnpa0	3904.76	-0.438696	0.141151	2.57331e-05	0.000887058
ENSMUSG00000034889.8	Cactin	545.445	-0.666108	0.253444	2.57508e-05	0.000887058
ENSMUSG00000082229.1	Nap1l2	56.866	0.566798	0.203769	2.5936e-05	0.00089099
ENSMUSG00000000489.7	Pdgfb	188.958	0.432966	0.138747	2.6373e-05	0.000901066
ENSMUSG00000032841.15	Prr5l	80.5627	-0.80685	0.327063	2.63665e-05	0.000901066
ENSMUSG00000033752.7	Mnd1	298.085	0.441122	0.142781	2.66686e-05	0.000908311
ENSMUSG00000051495.7	Irf2bp2	2084.05	-0.289453	0.0778084	2.67299e-05	0.000908311
ENSMUSG00000036273.15	Lrrk2	128.622	0.50478	0.173915	2.69778e-05	0.000914257
ENSMUSG00000011267.8	Zfp296	694.167	-0.47266	0.159291	2.8945e-05	0.000978277
ENSMUSG00000021773.11	Comtd1	66.3119	-0.945781	0.405056	2.93686e-05	0.000989927
ENSMUSG00000029781.7	Fkbp9	2048.58	0.213591	0.0541882	3.0595e-05	0.0010285
ENSMUSG00000040857.15	Erf	2370.88	-0.321219	0.0905935	3.07141e-05	0.00102974
ENSMUSG00000020900.15	Myh10	4392.37	-0.453886	0.151686	3.22413e-05	0.00107806
ENSMUSG00000016526.8	Dyrk3	874.276	-0.309422	0.0863443	3.24484e-05	0.00108126
ENSMUSG00000055148.7	Klf2	1849.73	-0.410364	0.130567	3.25094e-05	0.00108126
ENSMUSG00000001053.15	N4bp3	797.322	-0.524705	0.187836	3.30643e-05	0.00109681
ENSMUSG00000022596.3	Slurp1	21.0434	-1.50621	0.695451	3.35352e-05	0.00110752
ENSMUSG00000079165.10	Sap25	29.473	-1.19425	1.66109	3.35639e-05	0.00110752
ENSMUSG00000027500.10	Stmn2	1915.48	-0.236561	0.0614329	3.39995e-05	0.00111895
ENSMUSG00000025366.8	Esyt1	810.498	-0.375653	0.115182	3.53692e-05	0.00116098
ENSMUSG00000018920.11	Cxcl16	221.168	0.498033	0.17561	3.55526e-05	0.00116395
ENSMUSG00000048307.8	Ankrd46	40.7087	-0.947489	0.41899	3.57048e-05	0.00116589
ENSMUSG00000018900.7	Slc22a5	162.669	0.404939	0.129517	3.69931e-05	0.0011986
ENSMUSG00000044927.6	H1f10	1441.05	-0.5204	0.187936	3.69471e-05	0.0011986
ENSMUSG00000050192.8	Eif5a2	371.325	0.402659	0.128407	3.69665e-05	0.0011986
ENSMUSG00000028128.13	F3	112.93	-0.507724	0.181568	3.73444e-05	0.00120376
ENSMUSG00000044350.14	Lacc1	107.426	0.53613	0.196379	3.73337e-05	0.00120376
ENSMUSG00000031570.17	Plpp5	43.3419	-1.72945	1.30688	3.77129e-05	0.00121252
ENSMUSG00000007080.14	Pole	2711.49	-0.216933	0.0559799	3.87181e-05	0.00124165
ENSMUSG00000029762.6	Akr1b8	123.838	0.570186	0.215384	3.88735e-05	0.00124346
ENSMUSG00000029131.14	Dnajb6	1145.5	-0.280017	0.0765302	3.9141e-05	0.00124883
ENSMUSG00000005320.9	Fgfr4	46.8892	0.766914	0.325411	3.99068e-05	0.00127003
ENSMUSG00000050071.8	Bex1	3355.51	-0.346627	0.103434	4.07709e-05	0.00129424
ENSMUSG00000033228.8	Scaf11	528.796	0.532153	0.196591	4.13286e-05	0.00130863
ENSMUSG00000050148.9	Ubqln2	1439.45	0.319722	0.0921439	4.15567e-05	0.00131254
ENSMUSG00000024841.8	Eif1ad	843.462	-0.292037	0.0815981	4.37698e-05	0.00137897
ENSMUSG00000019577.6	Pdk4	101.789	0.714292	0.300857	4.4973e-05	0.00141332
ENSMUSG00000025268.15	Maged2	29.5704	0.907805	1.7172	4.50915e-05	0.00141351
ENSMUSG00000036009.16	Mettl25	123.983	0.52394	0.194303	4.53331e-05	0.00141754
ENSMUSG00000035828.11	Pim3	2524.48	-0.473362	0.167719	4.64342e-05	0.00144835
ENSMUSG00000025323.10	Sp4	143.013	0.542806	0.205534	4.71913e-05	0.00146832
ENSMUSG00000026269.14	Rnpepl1	373.228	-0.431312	0.146564	4.9061e-05	0.00152271
ENSMUSG00000021587.5	Pcsk1	74.6206	0.520142	0.194241	4.94619e-05	0.00153137
ENSMUSG00000040681.16	Hmgn1	6738.22	-0.228601	0.0604967	4.98602e-05	0.00153989
ENSMUSG00000024042.7	Sik1	1389.14	-0.319978	0.0938256	5.12213e-05	0.00157804
ENSMUSG00000024014.8	Pim1	3131.74	-0.232858	0.0620646	5.26478e-05	0.00161454
ENSMUSG00000028840.10	Zfp593	542.269	-0.451175	0.158153	5.26636e-05	0.00161454
ENSMUSG00000007458.14	M6pr	1907.71	-0.263152	0.0722233	5.33409e-05	0.00163035
ENSMUSG00000110949.1	Nudt8	142.12	-0.559543	0.218161	5.34393e-05	0.00163035
ENSMUSG00000035047.9	Kri1	353.577	-0.482119	0.175179	5.36058e-05	0.00163146
ENSMUSG00000019715.14	Gle1	923.732	-0.259401	0.0709963	5.4154e-05	0.00164416
ENSMUSG00000002996.17	Hbp1	784.442	0.347197	0.106351	5.46421e-05	0.00165497
ENSMUSG00000031422.16	Morf4l2	1902.89	0.499658	0.186079	5.68477e-05	0.00171349
ENSMUSG00000035413.8	Tmem98	343.232	0.419044	0.142334	5.67141e-05	0.00171349
ENSMUSG00000027562.12	Car2	15.9261	-0.931838	1.50768	5.75707e-05	0.00172286
ENSMUSG00000054196.7	Cthrc1	40.7091	0.634496	0.264154	5.75043e-05	0.00172286
ENSMUSG00000106929.3	Cthrc1	40.7091	0.634496	0.264154	5.75043e-05	0.00172286
ENSMUSG00000040717.6	Il17rd	1133.11	0.399409	0.132573	5.84558e-05	0.00174518
ENSMUSG00000036390.8	Gadd45a	869.581	-0.45831	0.164034	5.90506e-05	0.00175875
ENSMUSG00000047866.18	Lonp2	560.113	-0.259101	0.0713941	5.96859e-05	0.00177346
ENSMUSG00000037762.6	Slc16a9	58.6324	0.88304	0.423308	6.27882e-05	0.00186123
ENSMUSG00000025743.14	Sdc3	131.651	0.439112	0.15518	6.47427e-05	0.00191464
ENSMUSG00000026355.11	Mcm6	8683.76	-0.211941	0.0563948	6.51828e-05	0.00192312
ENSMUSG00000023903.8	Mmp25	205.424	0.493359	0.185817	6.5844e-05	0.00193687
ENSMUSG00000043099.4	Hic1	76.4082	-1.07546	0.545759	6.59576e-05	0.00193687
ENSMUSG00000029430.13	Ran	13657.3	-0.294643	0.0853403	6.65965e-05	0.00195106
ENSMUSG00000034427.17	Myo15b	62.741	-0.953864	0.474397	6.8091e-05	0.00199019
ENSMUSG00000026925.16	Inpp5e	140.179	-1.14761	0.59526	6.90697e-05	0.0020141
ENSMUSG00000000934.9	Top1mt	167.898	-0.482363	0.18078	6.96197e-05	0.00201977
ENSMUSG00000014361.5	Mertk	74.5581	0.529546	0.208203	6.97471e-05	0.00201977
ENSMUSG00000057000.12	Nxf3	41.5499	0.744317	0.341821	6.9551e-05	0.00201977
ENSMUSG00000056612.7	Ppp1r14b	2153.25	-0.362181	0.11601	6.99563e-05	0.00202116
ENSMUSG00000023009.14	Nckap5l	373.748	-0.438851	0.15667	7.11185e-05	0.00205001
ENSMUSG00000005958.15	Ephb3	472.43	0.433665	0.154472	7.39403e-05	0.00212646
ENSMUSG00000079435.9	Rpl36a	3291.16	-0.384002	0.1279	7.49828e-05	0.00215151
ENSMUSG00000031765.8	Mt1	5330.63	-0.340291	0.106341	7.6112e-05	0.00217892
ENSMUSG00000033737.14	Fndc3c1	474.323	0.494987	0.190336	7.67732e-05	0.00219181
ENSMUSG00000063179.13	Pstk	266.273	-0.434027	0.155364	7.69117e-05	0.00219181
ENSMUSG00000003808.18	Farsa	1045.9	-0.456328	0.16912	8.14386e-05	0.00231555
ENSMUSG00000066042.4	Med18	468.599	-0.281006	0.0814647	8.34832e-05	0.00236832
ENSMUSG00000024640.9	Psat1	4714.29	-0.262665	0.0745693	8.43451e-05	0.00238737
ENSMUSG00000028354.13	Fmn2	186.874	-0.412943	0.145279	8.49054e-05	0.00239781
ENSMUSG00000096014.1	Sox1	336.558	-0.398408	0.13746	8.58659e-05	0.00241949
ENSMUSG00000028518.8	Prkaa2	277.605	0.434099	0.157815	8.79182e-05	0.0024684
ENSMUSG00000068739.13	Sars	721.45	-0.339448	0.107395	8.79953e-05	0.0024684
ENSMUSG00000033732.10	Sf3b3	8745.84	-0.229109	0.0632277	9.03023e-05	0.00252746
ENSMUSG00000020834.17	Dhrs13	275.901	-0.681046	0.316833	9.40004e-05	0.0026251
ENSMUSG00000025235.8	Bbs4	229.862	0.331972	0.104548	9.45776e-05	0.00263535
ENSMUSG00000017715.11	Pgs1	440.098	-0.438138	0.16176	9.57243e-05	0.00266139
ENSMUSG00000005621.11	Zfp592	591.136	0.293443	0.0875479	9.69193e-05	0.00268865
ENSMUSG00000028583.14	Pdpn	470.794	0.30258	0.0914845	9.75671e-05	0.0026947
ENSMUSG00000096951.7	Pdpn	470.794	0.30258	0.0914845	9.75671e-05	0.0026947
ENSMUSG00000004951.10	Hspb1	3399.79	-0.3649	0.121394	9.81535e-05	0.00269901
ENSMUSG00000063605.5	Ccdc102a	114.254	-0.694209	0.328463	9.81531e-05	0.00269901
ENSMUSG00000039682.12	Lap3	3121.73	-0.251153	0.0712626	9.84785e-05	0.00270202
ENSMUSG00000021500.17	Ddx46	248.596	-0.669188	0.311343	9.87342e-05	0.00270312
ENSMUSG00000030532.6	Hddc3	17.1775	-1.43771	1.20273	9.90207e-05	0.00270506
ENSMUSG00000055612.15	Cdca7	2887.04	-0.187758	0.0506431	0.000100612	0.00274256
ENSMUSG00000022443.17	Myh9	7226.65	-0.522874	0.215417	0.00010315	0.00279352
ENSMUSG00000025762.16	Larp1b	208.581	-0.58408	0.255277	0.000102959	0.00279352
ENSMUSG00000028681.11	Ptch2	285.245	-0.428466	0.157504	0.000103004	0.00279352
ENSMUSG00000021023.14	Prorp	20.0067	-0.558339	1.42046	0.000106634	0.00288165
ENSMUSG00000034818.17	Celf5	166.745	-0.711732	0.34652	0.000107372	0.00289536
ENSMUSG00000078670.3	Fam174b	72.0689	0.550778	0.234904	0.000107671	0.00289719
ENSMUSG00000035305.5	Ror1	43.7816	-0.662111	0.311971	0.000109248	0.00293332
ENSMUSG00000034297.14	Med13	2860.45	0.44599	0.16989	0.000113347	0.00303687
ENSMUSG00000052105.17	Mtcl1	1601.77	-0.456732	0.177023	0.000116172	0.00310594
ENSMUSG00000052776.10	Oas1a	88.1219	-0.686554	0.33598	0.000121257	0.00323499
ENSMUSG00000022849.5	Hspbap1	1362.04	-0.233888	0.0663937	0.000124127	0.00330452
ENSMUSG00000070639.5	Lrrc8b	423.915	0.300361	0.0926727	0.000126743	0.00336701
ENSMUSG00000002603.15	Tgfb1	142.206	-0.546628	0.238507	0.000128252	0.00339271
ENSMUSG00000035397.8	Klf16	829.296	-0.350229	0.11701	0.000128006	0.00339271
ENSMUSG00000042745.9	Id1	555.857	-0.315874	0.0999581	0.000129171	0.00340984
ENSMUSG00000081766.3	2210409E12Rik	124.388	-0.542799	0.236476	0.000130303	0.00343249
ENSMUSG00000024359.10	Hspa9	10624.3	-0.214155	0.0600951	0.000134328	0.00353111
ENSMUSG00000034936.2	Arl4d	87.796	-0.479183	0.195022	0.000134842	0.00353721
ENSMUSG00000015312.9	Gadd45b	352.636	-0.396183	0.143658	0.000136998	0.00358627
ENSMUSG00000049036.7	Tmem121	126.933	-0.537504	0.23503	0.000138249	0.00361147
ENSMUSG00000056076.13	Eif3b	7970.64	-0.353706	0.119867	0.000138681	0.00361521
ENSMUSG00000028851.6	Nudc	3249.79	-0.464658	0.186441	0.000139236	0.00362216
ENSMUSG00000036693.12	Nop14	1341.58	-0.353046	0.119821	0.000142023	0.003687
ENSMUSG00000024140.10	Epas1	700.52	-0.311655	0.0989779	0.00014357	0.00371948
ENSMUSG00000028179.12	Cth	920.12	-0.255012	0.0749659	0.000145279	0.00375598
ENSMUSG00000017999.16	Ddx27	1606.14	-0.390717	0.141713	0.000147668	0.00380206
ENSMUSG00000032177.17	Pde4a	157.829	0.456539	0.182642	0.000147472	0.00380206
ENSMUSG00000064127.13	Med14	942.72	0.46811	0.190322	0.000148124	0.00380599
ENSMUSG00000022415.12	Syngr1	189.044	-0.416651	0.157853	0.000151122	0.00387508
ENSMUSG00000025492.6	Ifitm3	1648.62	-0.345875	0.117052	0.000154536	0.00395455
ENSMUSG00000040653.6	Ppp1r14c	41.5166	0.89267	0.524336	0.000161501	0.00412436
ENSMUSG00000029482.4	Aacs	539.133	-0.30005	0.094696	0.000162193	0.00412569
ENSMUSG00000115933.1	CT571246.1	103.624	0.554799	0.253805	0.000162211	0.00412569
ENSMUSG00000006998.16	Psmd2	6486.53	-0.245419	0.0721787	0.000166602	0.00422025
ENSMUSG00000013033.16	Adgrl1	1679.22	-0.262371	0.0787231	0.000166503	0.00422025
ENSMUSG00000056481.7	Cd248	35.0301	-0.7212	0.389917	0.00017353	0.00438688
ENSMUSG00000025340.14	Rabgef1	287.568	-0.394267	0.146749	0.00017397	0.00438915
ENSMUSG00000003345.16	Csnk1g2	1401.25	-0.403729	0.152795	0.000175634	0.00441338
ENSMUSG00000089774.2	Slc5a3	391.16	0.378667	0.137473	0.00017558	0.00441338
ENSMUSG00000025480.5	Syce1	129.234	0.405543	0.154202	0.000178036	0.00446478
ENSMUSG00000026434.12	Nucks1	1328.92	-0.377415	0.137206	0.000180717	0.00452297
ENSMUSG00000029392.12	Rilpl1	261.725	-0.434309	0.17414	0.000188751	0.00471463
ENSMUSG00000047777.9	Phf13	952.436	-0.209478	0.0601849	0.0001921	0.00477925
ENSMUSG00000057182.15	Scn3a	74.4015	-1.19349	1.15268	0.000191792	0.00477925
ENSMUSG00000013878.18	Rnf170	279.655	0.414536	0.161611	0.000192748	0.00478588
ENSMUSG00000028964.14	Park7	2118.48	-0.387621	0.144936	0.000196998	0.00488174
ENSMUSG00000001435.15	Col18a1	4282.31	-0.332827	0.113652	0.000205864	0.00508758
ENSMUSG00000040760.11	Appl1	1105.84	0.396246	0.151231	0.000206116	0.00508758
ENSMUSG00000037347.7	Chst7	35.348	0.654443	0.347562	0.000206908	0.00509708
ENSMUSG00000056665.2	Them6	293.127	-0.472257	0.203471	0.000210451	0.00517421
ENSMUSG00000103677.1	Pcdhga4	33.777	-1.1948	0.902789	0.000215469	0.00528722
ENSMUSG00000056167.8	Cnot10	1119.27	-0.256983	0.0783699	0.000216435	0.00530053
ENSMUSG00000019997.11	Ccn2	1318.69	0.286672	0.0912188	0.000218332	0.00533659
ENSMUSG00000047749.2	Zc3hav1l	635.224	0.2905	0.0933281	0.000226604	0.005528
ENSMUSG00000038697.15	Taf5l	1605.23	-0.239562	0.0719115	0.00022924	0.00558145
ENSMUSG00000050953.10	Gja1	4919.68	0.379218	0.14264	0.000231232	0.00561904
ENSMUSG00000039483.10	Asb6	488.4	-0.366496	0.135403	0.00024032	0.00582858
ENSMUSG00000074093.4	Svip	109.699	0.442595	0.186367	0.000241521	0.00584639
ENSMUSG00000034663.13	Bmp2k	74.8144	0.609822	0.322368	0.000249867	0.00602515
ENSMUSG00000056758.14	Hmga2	531.222	0.385317	0.148021	0.000249798	0.00602515
ENSMUSG00000029599.13	Ddx54	2290.37	-0.425263	0.175277	0.000252277	0.00607159
ENSMUSG00000025580.15	Eif4a3	4429.19	-0.302725	0.100378	0.000253873	0.00608664
ENSMUSG00000063171.4	Rps4l	4890.13	-0.300546	0.0992725	0.000253435	0.00608664
ENSMUSG00000007872.3	Id3	460	-0.327469	0.113664	0.000258953	0.00619659
ENSMUSG00000031441.15	Atp11a	428.03	0.70336	0.413121	0.000262493	0.00626933
ENSMUSG00000032816.15	Igdcc4	97.1304	0.318647	1.1914	0.000263023	0.00627004
ENSMUSG00000037408.10	Cnnm4	422.114	0.304936	0.102049	0.000267202	0.00635757
ENSMUSG00000047281.3	Sfn	3147.59	-0.302316	0.100831	0.000269982	0.00641157
ENSMUSG00000061458.9	Nol10	1655.84	-0.244378	0.0749198	0.000273246	0.0064768
ENSMUSG00000020739.11	Nup85	2615.57	-0.233646	0.0708086	0.000276008	0.00652973
ENSMUSG00000049791.4	Fzd4	112.418	0.460491	0.203765	0.00027652	0.00652973
ENSMUSG00000032515.8	Csrnp1	392.513	-0.538725	0.266952	0.000277728	0.00654593
ENSMUSG00000039395.8	Mreg	2373.88	-0.313282	0.107106	0.000283989	0.00668094
ENSMUSG00000029363.14	Rfc5	2282.65	-0.308291	0.10451	0.000285018	0.00669258
ENSMUSG00000002658.9	Gtf2f1	1025.95	-0.391023	0.154709	0.000287079	0.00672839
ENSMUSG00000079012.11	Serpina3m	31.2006	1.08715	0.859595	0.000288616	0.00675178
ENSMUSG00000033106.6	Slc7a6os	507.102	-0.330994	0.11717	0.000289847	0.00676796
ENSMUSG00000003849.8	Nqo1	1038.46	0.347762	0.127203	0.000292555	0.00679606
ENSMUSG00000022893.14	Adamts1	177.147	0.450873	0.198348	0.000292677	0.00679606
ENSMUSG00000035293.13	G2e3	1387.13	0.520266	0.253879	0.000291924	0.00679606
ENSMUSG00000020706.13	Ftsj3	4701.85	-0.320117	0.111215	0.000293328	0.00679859
ENSMUSG00000019487.11	Trip10	539.403	-0.488667	0.228384	0.000295793	0.00682315
ENSMUSG00000027067.16	Ssrp1	5008.81	-0.189931	0.0556015	0.000295185	0.00682315
ENSMUSG00000070348.5	Ccnd1	2631.1	-0.215584	0.0645178	0.00029602	0.00682315
ENSMUSG00000060244.1	Alyref2	49.3377	0.561759	0.290913	0.000296873	0.00683027
ENSMUSG00000042363.14	Lgalsl	534.296	0.368583	0.140581	0.000297859	0.00684039
ENSMUSG00000034795.14	Ccdc122	13.7627	-0.911265	1.12922	0.000302797	0.00694108
ENSMUSG00000025162.18	Csnk1d	1633.07	-0.327471	0.115926	0.000306393	0.00699674
ENSMUSG00000039158.11	Akna	232.946	0.332343	0.11876	0.000306899	0.00699674
ENSMUSG00000049929.7	Lpar4	195.14	0.467236	0.212619	0.000306261	0.00699674
ENSMUSG00000029094.12	Afap1	327.395	-0.333133	0.119365	0.000309983	0.0070527
ENSMUSG00000029730.16	Mcm7	6835.95	-0.275576	0.089272	0.000310478	0.0070527
ENSMUSG00000005360.14	Slc1a3	242.613	0.379998	0.149011	0.000311539	0.00706399
ENSMUSG00000001150.7	Mcm3ap	2466.22	-0.219245	0.0661649	0.000313006	0.00707813
ENSMUSG00000044254.6	Pcsk9	195.151	0.34047	0.123876	0.000313292	0.00707813
ENSMUSG00000022724.15	Riox2	748.157	-0.252481	0.0792602	0.000316103	0.00712882
ENSMUSG00000073411.12	H2-D1	400.438	0.355542	0.133404	0.000317649	0.00715081
ENSMUSG00000042289.11	Hsd3b7	48.8267	-0.799643	1.11178	0.000321163	0.00721697
ENSMUSG00000031853.5	Map3k21	16.3349	0.932851	0.692601	0.000335258	0.00752022
ENSMUSG00000039148.5	Sart1	945.376	-0.510029	0.252278	0.00033688	0.00754311
ENSMUSG00000040026.8	Saa3	13.984	-1.04466	0.864989	0.000339206	0.00758164
ENSMUSG00000030082.14	Sec61a1	4074.05	0.221024	0.0673296	0.000341257	0.00761392
ENSMUSG00000028745.18	Capzb	2446.53	-0.31003	0.107646	0.000342602	0.00763034
ENSMUSG00000052837.7	Junb	899.79	-0.319034	0.112808	0.000346608	0.00770588
ENSMUSG00000046618.7	Olfml2a	30.5166	0.679023	0.41952	0.000347905	0.00772103
ENSMUSG00000019779.15	Frk	21.7245	0.992323	0.788037	0.000352028	0.00779872
ENSMUSG00000022957.20	Itsn1	167.271	-0.968024	0.759672	0.000359957	0.00796032
ENSMUSG00000030879.10	Mrpl17	413.349	-0.293719	0.0996806	0.000363016	0.00801382
ENSMUSG00000078815.8	Cacng6	69.7729	0.485386	0.234774	0.000364699	0.00802274
ENSMUSG00000097894.8	Cacng6	69.7729	0.485386	0.234774	0.000364699	0.00802274
ENSMUSG00000060461.5	Dppa5a	14716.7	-0.346512	0.130146	0.000365875	0.00803451
ENSMUSG00000070319.6	Eif3g	21.9018	-0.891828	0.66833	0.000371913	0.00815282
ENSMUSG00000018974.7	Sart3	1405.02	-0.421977	0.183946	0.000373647	0.00817653
ENSMUSG00000083246.1	Gm11839	19.7061	-0.995405	0.821788	0.000376179	0.0082176
ENSMUSG00000046997.5	Spsb4	87.2812	0.501578	0.251234	0.000381882	0.00832768
ENSMUSG00000025872.5	Thoc3	1239.87	-0.212699	0.0649181	0.000383475	0.0083479
ENSMUSG00000020471.11	Pold2	2040.41	-0.362635	0.141662	0.000385349	0.00837417
ENSMUSG00000036030.9	Prtg	2257.46	0.339041	0.126563	0.000391032	0.00848296
ENSMUSG00000018287.12	Spag7	876.598	-0.249927	0.0799836	0.000400002	0.00864766
ENSMUSG00000042323.17	Pbrm1	203.111	0.312706	0.940025	0.000400004	0.00864766
ENSMUSG00000027694.9	Gm8325	16.2839	-0.330094	0.931672	0.000401465	0.00866432
ENSMUSG00000025439.5	Clns1a	2419.63	-0.189046	0.0567441	0.000402346	0.00866842
ENSMUSG00000022210.7	Dhrs4	298.536	-0.36065	0.141255	0.000403717	0.00868303
ENSMUSG00000031671.11	Setd6	419.633	-0.293245	0.100665	0.000404977	0.00869522
ENSMUSG00000040165.14	Cd209c	114.364	0.537444	0.288394	0.000406035	0.00870304
ENSMUSG00000020312.12	Shc2	33.98	0.620999	0.375149	0.000408716	0.00871156
ENSMUSG00000057541.14	Pus7	977.959	-0.276433	0.0922611	0.000408001	0.00871156
ENSMUSG00000076441.9	Ass1	1608.92	-0.32512	0.118734	0.000409212	0.00871156
ENSMUSG00000098132.1	Rassf10	42.318	0.576149	0.327565	0.000407951	0.00871156
ENSMUSG00000041870.16	Ankrd13a	1279.23	-0.192991	0.0582567	0.000414158	0.00880192
ENSMUSG00000030189.15	Ybx3	5065.94	-0.228774	0.0715485	0.000415465	0.00881475
ENSMUSG00000022437.7	Samm50	2123.82	-0.304718	0.107211	0.000417243	0.00882394
ENSMUSG00000028683.14	Eif2b3	887.576	-0.262847	0.0860653	0.000417306	0.00882394
ENSMUSG00000024782.7	Ak3	381.813	0.286453	0.0975551	0.000419944	0.00886477
ENSMUSG00000044147.8	Arf6	1835.65	-0.380315	0.156311	0.000427113	0.00900097
ENSMUSG00000022788.16	Fgd4	154.854	0.463061	0.223285	0.000434834	0.0091483
ENSMUSG00000035078.6	Mtmr9	138.811	0.386962	0.161742	0.000436588	0.00916981
ENSMUSG00000026437.11	Cdk18	298.05	0.335699	0.126478	0.000440948	0.0092459
ENSMUSG00000018583.5	G3bp1	13611.6	-0.12405	0.0361593	0.000446309	0.00934269
ENSMUSG00000048327.6	Ckap2l	1063.64	0.263298	0.0869791	0.000451329	0.00943202
ENSMUSG00000042388.14	Dlgap3	525.197	-0.412153	0.182201	0.00045293	0.00944974
ENSMUSG00000070462.4	Tlnrd1	967.874	-0.299864	0.105598	0.000454	0.00945632
ENSMUSG00000022305.13	Lrp12	121.88	0.624104	0.392056	0.000463076	0.00962937
ENSMUSG00000011306.7	Sugp1	681.879	-0.307276	0.110348	0.000474173	0.00984147
ENSMUSG00000044636.6	Csrnp2	392.36	0.268236	0.0897903	0.000474845	0.00984147
ENSMUSG00000058833.11	Rex1bd	15.0561	-0.34799	0.888808	0.000479798	0.00992771
ENSMUSG00000024644.17	Cndp2	1234.03	-0.351187	0.138367	0.000481989	0.0099566
ENSMUSG00000064326.13	Siva1	950.252	-0.348532	0.136703	0.000485656	0.0100159
ENSMUSG00000019370.10	Calm3	3811.03	-0.232674	0.0742187	0.000486823	0.0100221
ENSMUSG00000064264.14	Zfp428	72.1366	-0.509342	0.272619	0.000487559	0.0100221
ENSMUSG00000026478.14	Lamc1	6147.89	-0.229954	0.0732905	0.000499561	0.010252
ENSMUSG00000029185.14	Fam114a1	76.685	0.443534	0.21223	0.000501619	0.0102774
ENSMUSG00000047583.9	Tyw3	94.4213	0.472284	0.238787	0.00050567	0.0103436
ENSMUSG00000038816.14	Ctnnal1	1558.87	-0.330232	0.125384	0.000507439	0.0103628
ENSMUSG00000034424.5	Gcsh	1574.16	-0.230196	0.0735375	0.000510041	0.010399
ENSMUSG00000039193.9	Nlrc4	78.1627	0.48396	0.251653	0.000521824	0.010622
ENSMUSG00000000627.15	Sema4f	78.8953	0.490491	0.259467	0.000534282	0.010858
ENSMUSG00000031383.8	Dusp9	1626.56	-0.304504	0.110556	0.000540494	0.0109664
ENSMUSG00000020544.14	Cox11	256.335	-0.372143	0.156843	0.000557583	0.0112913
ENSMUSG00000025735.13	Rhbdl1	20.6272	-0.884898	0.799005	0.000558305	0.0112913
ENSMUSG00000028322.11	Exosc3	612.447	-0.295541	0.105938	0.000562263	0.011353
ENSMUSG00000070697.4	Utp3	838.407	-0.343701	0.136343	0.000563298	0.0113556
ENSMUSG00000040084.9	Bub1b	3159.59	-0.292213	0.104252	0.000570324	0.0114788
ENSMUSG00000048388.3	Fam171b	196.431	0.340629	0.134641	0.000575381	0.011562
ENSMUSG00000010175.13	Prox1	40.9626	0.598895	0.388412	0.000579701	0.0116103
ENSMUSG00000024151.13	Msh2	4817.3	-0.245705	0.0811883	0.000581336	0.0116103
ENSMUSG00000029270.10	Dipk1a	121.352	0.327571	0.126012	0.000580685	0.0116103
ENSMUSG00000029641.8	Rasl11a	55.2848	0.501156	0.275842	0.000581486	0.0116103
ENSMUSG00000059363.10	Fxn	173.258	-0.526897	0.304428	0.000586115	0.0116841
ENSMUSG00000038762.15	Abcf1	2556.59	-0.325986	0.125214	0.000588653	0.0117161
ENSMUSG00000022023.6	Wbp4	279.081	-0.296144	0.107019	0.000594274	0.0118092
ENSMUSG00000008305.18	Tle1	247.438	-0.546976	0.329246	0.00059865	0.0118399
ENSMUSG00000030403.9	Vasp	1850.74	-0.245397	0.0812997	0.000598588	0.0118399
ENSMUSG00000030409.16	Dmpk	17.9395	-0.309442	0.836139	0.000597305	0.0118399
ENSMUSG00000019897.8	Ccdc59	327.976	-0.309996	0.115417	0.000601385	0.0118752
ENSMUSG00000021466.12	Ptch1	1077.62	-0.325869	0.125561	0.000602917	0.0118867
ENSMUSG00000081593.1	Gm11841	15.3598	-0.835582	0.984746	0.000615106	0.012108
ENSMUSG00000019832.5	Rab32	21.3704	-0.879926	0.888502	0.00061639	0.0121143
ENSMUSG00000020630.9	Rnaseh1	320.663	-0.309939	0.115834	0.000619204	0.0121316
ENSMUSG00000063535.7	Zfp773	139.318	0.390845	0.174689	0.000619194	0.0121316
ENSMUSG00000017376.15	Nlk	1176.35	0.2007	0.0633984	0.000635508	0.0124316
ENSMUSG00000068115.13	Ninl	453.856	-0.310021	0.116364	0.000638418	0.012469
ENSMUSG00000013089.15	Etv5	3369.11	-0.196855	0.0621367	0.000655533	0.0127834
ENSMUSG00000024011.17	Pi16	64.6601	0.439149	0.220457	0.000660661	0.0128311
ENSMUSG00000037710.8	Cisd1	1052.58	-0.294416	0.107439	0.000659332	0.0128311
ENSMUSG00000085521.4	4930526A20Rik	50.1599	0.599848	0.406438	0.00066105	0.0128311
ENSMUSG00000045107.5	Saysd1	68.7216	0.470339	0.251897	0.000662735	0.012844
ENSMUSG00000004394.12	Tmed4	608.804	-0.224849	0.0732664	0.00066555	0.0128786
ENSMUSG00000039509.8	Nup133	2946.72	-0.212772	0.0684966	0.000679319	0.0131248
ENSMUSG00000019849.11	Prep	1619.12	-0.211522	0.068035	0.000682835	0.0131572
ENSMUSG00000033099.10	Nol12	303.256	-0.363149	0.155153	0.000683096	0.0131572
ENSMUSG00000034187.18	Nsf	1877	-0.222094	0.0723884	0.000690048	0.0132707
ENSMUSG00000005705.10	Agrp	19.0531	0.677668	0.52479	0.0007022	0.0134762
ENSMUSG00000048904.5	Neurog1	24.6458	-0.787247	0.702458	0.000702881	0.0134762
ENSMUSG00000021476.9	Habp4	24.3455	0.68149	0.533096	0.000711296	0.0136167
ENSMUSG00000026238.14	Ptma	37857	-0.320422	0.124994	0.000714241	0.0136522
ENSMUSG00000028618.11	Tmem59	761.235	-0.408008	0.194883	0.00071892	0.0136999
ENSMUSG00000031586.17	Rbpms	1126.82	0.27525	0.0978109	0.000718622	0.0136999
ENSMUSG00000040263.16	Klhdc4	916.39	-0.368632	0.161082	0.00072318	0.0137602
ENSMUSG00000015605.6	Srf	1062.01	-0.33082	0.132587	0.000730489	0.0138782
ENSMUSG00000094370.7	Gm3373	11.5318	-0.260913	0.787063	0.000732512	0.0138956
ENSMUSG00000030761.16	Myo7a	111.138	-0.812304	0.781672	0.000734126	0.0139051
ENSMUSG00000022885.16	St6gal1	264.095	-0.398701	0.187378	0.000736543	0.0139299
ENSMUSG00000020087.5	Tysnd1	496.421	-0.368648	0.161707	0.000738852	0.0139525
ENSMUSG00000020086.6	Macroh2a2	524.266	-0.25443	0.0874969	0.000741702	0.0139853
ENSMUSG00000039765.15	Cc2d2a	60.238	-0.719744	0.603667	0.000745843	0.0140422
ENSMUSG00000034639.7	Setmar	70.9575	0.443592	0.231272	0.000749571	0.0140913
ENSMUSG00000028278.14	Rragd	904.543	0.316281	0.123196	0.000753707	0.0141478
ENSMUSG00000031697.12	Orc6	33.2075	-0.738664	0.639767	0.000756907	0.0141655
ENSMUSG00000042367.12	Gjb3	713.686	-0.384021	0.175384	0.000756753	0.0141655
ENSMUSG00000035783.9	Acta2	328.981	-0.351287	0.1486	0.000758888	0.0141814
ENSMUSG00000070708.5	Gtsf1l	285.08	-0.334619	0.136519	0.000773802	0.0144385
ENSMUSG00000052957.8	Gas1	133.013	0.414138	0.203914	0.000778553	0.0145056
ENSMUSG00000015653.13	Steap2	204.763	0.433188	0.223466	0.000790843	0.0146835
ENSMUSG00000042797.9	Aqp11	52.8765	0.471609	0.264845	0.000791615	0.0146835
ENSMUSG00000046186.8	Cd109	174.917	0.328823	0.132781	0.000790336	0.0146835
ENSMUSG00000027185.15	Nat10	1833.11	-0.223465	0.0740496	0.000797241	0.014766
ENSMUSG00000022814.6	Umps	2596.35	-0.204792	0.0664368	0.000801696	0.0148266
ENSMUSG00000040612.13	Ildr2	30.9419	0.552661	0.36943	0.000810483	0.0149671
ENSMUSG00000024063.13	Lbh	64.8182	0.433556	0.225342	0.000813948	0.015009
ENSMUSG00000020467.15	Efemp1	62.2012	0.439703	0.232147	0.00081995	0.0150974
ENSMUSG00000014470.4	Rnf166	215.155	-0.361801	0.159412	0.000829882	0.0152579
ENSMUSG00000046010.7	Zfp830	427.785	-0.313336	0.12319	0.000840222	0.0154254
ENSMUSG00000022982.10	Sod1	6033.38	-0.282216	0.103718	0.000842351	0.0154351
ENSMUSG00000029538.14	Srsf9	1335.24	-0.300466	0.114804	0.000843212	0.0154351
ENSMUSG00000024429.9	Gnl1	1233.74	-0.411963	0.205519	0.000846624	0.0154524
ENSMUSG00000101645.1	Gm28635	102.279	-0.186619	0.812409	0.000846309	0.0154524
ENSMUSG00000055660.9	Mettl4	632.184	0.3291	0.134462	0.000847934	0.0154538
ENSMUSG00000033392.16	Clasp2	481.931	-0.255397	0.0894379	0.000855417	0.0155676
ENSMUSG00000067702.5	Tuba3a	424.673	-0.352983	0.153133	0.000858201	0.0155956
ENSMUSG00000020189.15	Osbpl8	386.832	0.303324	0.116966	0.000860089	0.0156073
ENSMUSG00000024309.15	Pfdn6	762.711	-0.283558	0.104887	0.000866482	0.0157006
ENSMUSG00000046516.10	Cox17	511.391	-0.328273	0.134619	0.000878448	0.0158945
ENSMUSG00000019989.8	Enpp3	558.858	0.281636	0.104121	0.000889138	0.0160416
ENSMUSG00000030435.16	U2af2	2556.38	-0.273809	0.0996507	0.00088913	0.0160416
ENSMUSG00000039485.8	Tspyl4	96.7663	0.368705	0.167686	0.000898672	0.0161903
ENSMUSG00000024369.16	Nelfe	387.159	-0.481487	0.286552	0.000901125	0.0162112
ENSMUSG00000021686.6	Ap3b1	1636.42	-0.227706	0.0768916	0.000903068	0.0162229
ENSMUSG00000037827.5	Gm5884	24.3862	-0.195664	0.764702	0.000904787	0.0162305
ENSMUSG00000018322.10	Tomm34	1277.07	-0.213513	0.0708573	0.000909772	0.0162966
ENSMUSG00000075528.13	Aarsd1	1072.76	-0.367851	0.167483	0.000914	0.016349
ENSMUSG00000067367.9	Lyar	1223.49	-0.325557	0.133618	0.000919856	0.0164303
ENSMUSG00000026974.11	Zmynd19	1024.02	-0.202901	0.0669035	0.000961208	0.0171445
ENSMUSG00000015087.14	Rabl6	1257.84	-0.22549	0.076493	0.000968258	0.0171969
ENSMUSG00000033446.7	Lpar6	342.753	0.292267	0.111804	0.000966583	0.0171969
ENSMUSG00000039952.15	Dag1	2508.24	0.223312	0.0755259	0.000967542	0.0171969
ENSMUSG00000020708.12	Psmc5	3163.37	-0.265782	0.0964938	0.000985051	0.0174704
ENSMUSG00000029036.18	Atad3a	1718.16	-0.254255	0.0905357	0.000999188	0.0176961
ENSMUSG00000043004.13	Gng2	226.744	0.282495	0.106484	0.00101275	0.017911
ENSMUSG00000028836.14	Slc30a2	11.7469	-0.279052	0.743053	0.00101518	0.0179287
ENSMUSG00000027430.12	Dtd1	417.023	-0.309926	0.124581	0.00102419	0.0180623
ENSMUSG00000019966.18	Kitl	41.5002	0.471645	0.285346	0.00102757	0.0180888
ENSMUSG00000027649.15	Ctnnbl1	979.34	-0.315361	0.12854	0.00102858	0.0180888
ENSMUSG00000047030.15	Spata2	26.0802	-0.236814	0.718884	0.00103811	0.0182309
ENSMUSG00000020783.14	Ncbp3	1263.01	-0.234347	0.0811985	0.00104436	0.018315
ENSMUSG00000031751.14	Amfr	883.208	-0.228759	0.0786314	0.00104637	0.0183246
ENSMUSG00000057421.12	Las1l	1145.68	-0.325695	0.136633	0.00104809	0.0183291
ENSMUSG00000026851.9	BC005624	340.109	-0.340303	0.148234	0.00104995	0.0183361
ENSMUSG00000024781.16	Lipa	24.2844	-0.193912	0.718462	0.00106265	0.0185063
ENSMUSG00000037894.13	H2az1	10311.6	-0.292484	0.113472	0.00106213	0.0185063
ENSMUSG00000019796.12	Lrp11	17.516	0.293614	0.74596	0.00108102	0.0187013
ENSMUSG00000021958.5	Pinx1	291.999	-0.302751	0.120543	0.00107627	0.0187013
ENSMUSG00000036459.15	Wtip	1150.68	-0.311694	0.126918	0.0010813	0.0187013
ENSMUSG00000061436.15	Hipk2	387.555	0.354787	0.161368	0.00108129	0.0187013
ENSMUSG00000116377.1	Lrp11	17.516	0.293614	0.74596	0.00108102	0.0187013
ENSMUSG00000078762.10	Haus5	16.3749	-0.21475	0.702511	0.00111323	0.019227
ENSMUSG00000100862.1	Gm10925	2400.83	-0.604545	0.900421	0.00113238	0.0195308
ENSMUSG00000034203.8	Chchd4	969.007	-0.252589	0.0912562	0.00115045	0.0198152
ENSMUSG00000001166.17	Oas1c	65.4582	0.406377	0.215167	0.00115863	0.0198562
ENSMUSG00000024350.6	Dnajc18	270.548	0.275054	0.10403	0.00116391	0.0198562
ENSMUSG00000025402.12	Nab2	282.841	-0.426137	0.237928	0.0011613	0.0198562
ENSMUSG00000032333.6	Stoml1	276.563	-0.470867	0.295569	0.00115983	0.0198562
ENSMUSG00000035840.7	Lysmd3	223.027	0.415166	0.224875	0.00115581	0.0198562
ENSMUSG00000038390.11	Gpr162	26.2708	-0.702405	0.800817	0.00115952	0.0198562
ENSMUSG00000049734.9	Trex1	24.8358	-0.218321	0.695572	0.00116279	0.0198562
ENSMUSG00000064125.14	Prr36	136.809	0.35475	0.163874	0.00117041	0.0199398
ENSMUSG00000032380.9	Dapk2	12.8283	-0.699256	0.797218	0.00117402	0.0199471
ENSMUSG00000049307.6	Fut4	82.3903	0.389283	0.197485	0.00117309	0.0199471
ENSMUSG00000014353.15	Tmem87b	315.87	0.317634	0.133139	0.00117735	0.0199766
ENSMUSG00000001416.13	Cct3	10542	-0.218953	0.0753079	0.00118793	0.0201291
ENSMUSG00000009566.12	Fpgs	968.88	-0.271506	0.102356	0.00120029	0.0202563
ENSMUSG00000019988.7	Nedd1	536.006	0.302916	0.122717	0.00119918	0.0202563
ENSMUSG00000030400.17	Ercc2	647.127	-0.306666	0.125369	0.00119741	0.0202563
ENSMUSG00000050628.6	Ubald2	3334.42	-0.271414	0.102346	0.00120405	0.0202924
ENSMUSG00000021796.15	Bmpr1a	1614.72	0.375174	0.184524	0.00121127	0.0203868
ENSMUSG00000024645.5	Timm21	109.354	0.446274	0.266279	0.00121299	0.0203884
ENSMUSG00000073568.2	Arl14epl	253.068	-0.35074	0.162004	0.00123495	0.0207297
ENSMUSG00000031889.9	D230025D16Rik	722.867	-0.262981	0.0978515	0.00123955	0.020779
ENSMUSG00000001305.5	Rrp15	1207.44	-0.294586	0.117679	0.00124808	0.0208847
ENSMUSG00000020075.8	Ddx21	8056.35	-0.244279	0.0878664	0.00124919	0.0208847
ENSMUSG00000002393.14	Nr2f6	731.625	-0.355368	0.166932	0.00126021	0.021013
ENSMUSG00000004665.10	Cnn2	1930.85	-0.203672	0.0691622	0.00125965	0.021013
ENSMUSG00000078185.3	Chml	182.51	0.33468	0.148689	0.00126669	0.021093
ENSMUSG00000021131.14	Erh	2182.57	-0.26099	0.0970341	0.00126927	0.021108
ENSMUSG00000028093.15	Acp6	754.822	-0.267915	0.101125	0.0012787	0.0212366
ENSMUSG00000037652.15	Phc3	207.864	0.339669	0.153514	0.00129005	0.0213968
ENSMUSG00000036707.16	Cab39	1796.47	-0.315502	0.13369	0.00129527	0.0214376
ENSMUSG00000062081.6	Gm6055	17.7985	-0.226945	0.683067	0.00129593	0.0214376
ENSMUSG00000016554.9	Eif3d	5730.62	-0.259709	0.0966796	0.00130581	0.0215725
ENSMUSG00000024527.10	Afg3l2	1438.15	-0.190241	0.0639654	0.00131866	0.0217562
ENSMUSG00000050017.11	Pitpnb	1720.9	-0.212451	0.0733277	0.00132301	0.0217706
ENSMUSG00000064145.12	Arih2	1201.21	-0.274807	0.105763	0.00132136	0.0217706
ENSMUSG00000021577.14	Sdha	3411.34	-0.162868	0.0534922	0.00133282	0.0219034
ENSMUSG00000032834.11	Pwp2	1770.1	-0.239382	0.0861456	0.00134126	0.0219843
ENSMUSG00000039356.15	Exosc2	1206.53	-0.289799	0.115711	0.00134023	0.0219843
ENSMUSG00000030079.15	Ruvbl1	2004.84	-0.223293	0.0784031	0.00134882	0.0220795
ENSMUSG00000033781.7	Asb13	117.947	0.318225	0.136839	0.00135116	0.0220889
ENSMUSG00000037060.3	Cavin3	32.086	0.49397	0.349519	0.00135515	0.0220965
ENSMUSG00000086583.3	Gm15500	20646.9	-0.251328	0.0924975	0.00135354	0.0220965
ENSMUSG00000020038.10	Cry1	681.917	-0.230029	0.0817065	0.00136487	0.0222262
ENSMUSG00000030041.9	M1ap	151.553	0.313748	0.133614	0.00136877	0.0222606
ENSMUSG00000049401.10	Ogfr	771.039	-0.302664	0.125236	0.00137061	0.0222618
ENSMUSG00000005732.14	Ranbp1	2483.3	-0.216273	0.0754099	0.00138319	0.0223982
ENSMUSG00000005802.12	Slc30a4	115.385	0.323072	0.141481	0.00138951	0.0223982
ENSMUSG00000017453.4	Pipox	582.458	0.273213	0.105517	0.00138705	0.0223982
ENSMUSG00000061048.8	Cdh3	712.398	0.272216	0.10493	0.00138973	0.0223982
ENSMUSG00000099164.8	Ranbp1	2483.3	-0.216273	0.0754099	0.00138319	0.0223982
ENSMUSG00000111214.1	Slc30a4	115.385	0.323072	0.141481	0.00138951	0.0223982
ENSMUSG00000042111.9	Ccdc115	398.582	-0.303995	0.12678	0.00140723	0.0226512
ENSMUSG00000026482.13	Rgl1	13.2599	0.185749	0.659121	0.00141681	0.0227761
ENSMUSG00000025068.8	Gsto1	931.348	-0.191632	0.0650335	0.00141863	0.0227762
ENSMUSG00000020894.16	Vamp2	221.001	0.319663	0.139252	0.00142052	0.0227774
ENSMUSG00000020133.8	2310011J03Rik	304.175	-0.313174	0.134151	0.00142702	0.0228524
ENSMUSG00000038168.5	P3h2	27.7184	0.512729	0.391687	0.00143412	0.0229368
ENSMUSG00000003360.15	Ddx23	1623.84	-0.329647	0.148222	0.00145018	0.0231641
ENSMUSG00000039230.14	Tbcd	2076.79	-0.231895	0.0832552	0.0014544	0.0231743
ENSMUSG00000063511.11	Snrnp70	2392.43	-0.39754	0.217917	0.00145452	0.0231743
ENSMUSG00000032312.7	Csk	710.024	-0.347062	0.164322	0.00146326	0.0232841
ENSMUSG00000019080.8	Mfsd3	77.7606	0.391668	0.211686	0.00147198	0.0233634
ENSMUSG00000032547.12	Ryk	669.338	0.306809	0.129893	0.00147102	0.0233634
ENSMUSG00000078941.9	Ak6	569.807	-0.238171	0.0865739	0.00147704	0.0234142
ENSMUSG00000024507.6	Hsd17b4	1019.8	-0.223537	0.0795235	0.00150148	0.0237415
ENSMUSG00000027164.8	Traf6	16.8673	-0.613225	0.826737	0.00150039	0.0237415
ENSMUSG00000027199.14	Gatm	53.0186	0.40361	0.227982	0.00151746	0.0239339
ENSMUSG00000111138.1	Gatm	53.0186	0.40361	0.227982	0.00151746	0.0239339
ENSMUSG00000004610.4	Etfb	770.423	-0.362375	0.181181	0.00152695	0.0240533
ENSMUSG00000033685.13	Ucp2	570.336	-0.314066	0.136701	0.00153783	0.0241943
ENSMUSG00000027544.16	Nfatc2	22.0005	0.161545	0.65095	0.00155654	0.0244579
ENSMUSG00000020021.4	Fgd6	224.132	0.284408	0.114869	0.00156707	0.0245771
ENSMUSG00000031563.8	Wwc2	1472.2	-0.233245	0.0847164	0.00156804	0.0245771
ENSMUSG00000021340.13	Gpld1	12.8974	0.624827	0.708387	0.00157205	0.0245784
ENSMUSG00000044496.6	2510039O18Rik	1038.32	-0.256426	0.0972521	0.00157056	0.0245784
ENSMUSG00000014243.5	Zswim7	376.261	0.301134	0.127358	0.00159512	0.0249081
ENSMUSG00000042215.8	Bag2	328.624	0.255074	0.0967239	0.00160013	0.0249552
ENSMUSG00000034189.5	Hsdl1	380.794	-0.268011	0.104599	0.00161254	0.0251175
ENSMUSG00000034120.18	Srsf2	8663.99	-0.184255	0.0629983	0.00163135	0.025379
ENSMUSG00000039523.16	Cep104	612.861	-0.20392	0.0713154	0.00163445	0.0253958
ENSMUSG00000035566.7	Pcdh17	19.348	0.490949	0.376361	0.0016545	0.0256438
ENSMUSG00000045767.9	B230219D22Rik	1189.91	0.257408	0.0985427	0.00165451	0.0256438
ENSMUSG00000021893.14	Capn7	424.257	0.284963	0.116292	0.00165688	0.0256489
ENSMUSG00000024486.6	Hbegf	222.838	-0.351817	0.174019	0.00167139	0.0258416
ENSMUSG00000027546.15	Atp9a	144.455	-0.496787	0.390341	0.00167607	0.025882
ENSMUSG00000014077.13	Chp1	770.855	0.223105	0.0804388	0.00168449	0.0259801
ENSMUSG00000000120.6	Ngfr	207.717	-0.282592	0.115036	0.00169242	0.0260704
ENSMUSG00000017478.15	Zc3h18	816.995	-0.434329	0.280635	0.00170324	0.0261406
ENSMUSG00000032252.14	Glce	385.787	0.406838	0.240315	0.0017012	0.0261406
ENSMUSG00000040274.11	Cdk6	28.9548	-0.598978	0.653771	0.00169913	0.0261406
ENSMUSG00000033837.5	Foxh1	614.189	0.241469	0.0900139	0.00171368	0.0262687
ENSMUSG00000025393.12	Atp5b	22408.3	-0.211111	0.0750659	0.00173643	0.0265849
ENSMUSG00000050854.9	Tmem125	77.0273	0.387596	0.216774	0.00174173	0.0266337
ENSMUSG00000068101.11	Cenpm	518.888	-0.321655	0.146593	0.00174403	0.0266362
ENSMUSG00000057963.9	Itpk1	1308.93	-0.232757	0.0856868	0.00175362	0.0267502
ENSMUSG00000022178.11	Ajuba	4110.82	-0.298835	0.128016	0.00177622	0.0269862
ENSMUSG00000028664.14	Ephb2	62.623	0.496621	0.401569	0.00177378	0.0269862
ENSMUSG00000029146.14	Snx17	593.248	-0.28696	0.119066	0.00177558	0.0269862
ENSMUSG00000035151.12	Elmod2	202.072	0.371708	0.198698	0.0017777	0.0269862
ENSMUSG00000029326.13	Enoph1	613.68	-0.275349	0.111231	0.00180384	0.0273499
ENSMUSG00000018761.14	Mpdu1	841.294	-0.270012	0.107768	0.0018129	0.027454
ENSMUSG00000027551.15	Zfp64	110.711	-0.397247	0.232179	0.00181605	0.0274686
ENSMUSG00000062444.15	Ap3b2	11.7426	0.209322	0.63405	0.00181896	0.0274794
ENSMUSG00000005465.9	Il27ra	19.5949	0.496466	0.408083	0.00183035	0.0276183
ENSMUSG00000031819.13	Emc8	754.941	-0.224286	0.0819254	0.00184149	0.027753
ENSMUSG00000057093.14	Zfp607b	30.6266	0.496882	0.411088	0.00184744	0.0278092
ENSMUSG00000018822.7	Sfrp5	28.6829	0.45849	0.333397	0.0018571	0.0278876
ENSMUSG00000025825.12	Iscu	390.743	0.24344	0.0920829	0.00185654	0.0278876
ENSMUSG00000103897.1	Pcdhga8	50.2561	-0.528125	0.488458	0.00187688	0.0281509
ENSMUSG00000017485.11	Top2b	1041.41	0.343008	0.169784	0.0018855	0.0281812
ENSMUSG00000025137.15	Pcyt2	369.514	-0.297539	0.128355	0.00188313	0.0281812
ENSMUSG00000032194.9	Kank2	1665.83	-0.262722	0.103742	0.00188789	0.0281812
ENSMUSG00000039824.4	Myl6b	68.0227	-0.381379	0.213971	0.00188753	0.0281812
ENSMUSG00000036270.16	Edc4	1780.3	-0.223967	0.0821298	0.00190656	0.028426
ENSMUSG00000002660.8	Clpp	878.482	-0.249948	0.0963857	0.00194086	0.0286312
ENSMUSG00000015994.10	Fnta	1587.05	-0.212533	0.0766921	0.00192815	0.0286312
ENSMUSG00000022769.9	Sdf2l1	408.202	-0.3292	0.156942	0.00193618	0.0286312
ENSMUSG00000025428.15	Atp5a1	8602.09	-0.197084	0.0697171	0.00194023	0.0286312
ENSMUSG00000025780.7	Itih5	48.4532	0.37308	0.205119	0.00193659	0.0286312
ENSMUSG00000030747.5	Dgat2	106.208	0.332693	0.160213	0.0019284	0.0286312
ENSMUSG00000039095.8	En2	88.3199	-0.388796	0.225364	0.00193575	0.0286312
ENSMUSG00000082724.3	Gm14416	37.8878	0.481226	0.385881	0.00192432	0.0286312
ENSMUSG00000116276.1	Atp5a1	8602.09	-0.197084	0.0697171	0.00194023	0.0286312
ENSMUSG00000021703.9	Serinc5	256.435	0.280569	0.116297	0.0019478	0.0286997
ENSMUSG00000040651.9	Tasor	1911.1	0.352736	0.181739	0.00195373	0.0287532
ENSMUSG00000020427.11	Igfbp3	782.094	0.248865	0.0958912	0.00196036	0.0287674
ENSMUSG00000031578.5	Mak16	1944.99	-0.214051	0.077576	0.00196157	0.0287674
ENSMUSG00000046417.14	Lrrc75a	255.03	-0.319561	0.148251	0.00196038	0.0287674
ENSMUSG00000037363.9	Letm2	20.0776	0.542815	0.546954	0.00197521	0.0289007
ENSMUSG00000047037.5	Nipa1	100.899	0.311363	0.14111	0.00197527	0.0289007
ENSMUSG00000074166.7	AW146154	77.6688	0.389379	0.227724	0.00197857	0.0289152
ENSMUSG00000032854.12	Ugt8a	119.588	0.322589	0.151537	0.00198928	0.0290324
ENSMUSG00000062901.3	Klhl24	1109.97	0.262436	0.10441	0.00199122	0.0290324
ENSMUSG00000113450.1	Gm49359	141.325	0.321226	0.15035	0.00199498	0.0290535
ENSMUSG00000074785.5	Plxnc1	51.0181	0.374551	0.209234	0.00201127	0.0292568
ENSMUSG00000037993.8	Dhx38	1425.3	-0.320297	0.149793	0.00201441	0.0292685
ENSMUSG00000002280.11	Ciao3	109.278	-0.518232	0.792824	0.00202393	0.0293727
ENSMUSG00000039801.7	Cplane1	867.86	0.238846	0.0908393	0.00205839	0.0298384
ENSMUSG00000091387.2	Gcnt4	36.9457	0.419098	0.276716	0.00206405	0.0298859
ENSMUSG00000018209.15	Stk4	1641.48	-0.23489	0.0888178	0.00208306	0.0300915
ENSMUSG00000078867.9	Gm14418	53.6332	0.426221	0.290008	0.00208146	0.0300915
ENSMUSG00000002396.8	Ocel1	14.0512	0.560592	0.656536	0.00209234	0.0301215
ENSMUSG00000010154.7	Spire2	151.87	-0.392499	0.236248	0.00208835	0.0301215
ENSMUSG00000107235.3	Uqcrc1	2188.73	-0.299568	0.13256	0.00209068	0.0301215
ENSMUSG00000002102.15	Psmc3	2984.13	-0.276005	0.114601	0.00211064	0.030177
ENSMUSG00000025371.12	Chmp6	563.857	-0.278989	0.11674	0.00210954	0.030177
ENSMUSG00000028576.12	Ift74	254.44	0.267022	0.108345	0.00210513	0.030177
ENSMUSG00000028919.11	Arhgef19	12.6256	0.551755	0.615148	0.00210987	0.030177
ENSMUSG00000030058.17	Copg1	2362.3	-0.160902	0.0553638	0.00210919	0.030177
ENSMUSG00000032193.9	Ldlr	2136.62	-0.199336	0.0714144	0.00210771	0.030177
ENSMUSG00000074088.6	Snrnp40	752.681	-0.210193	0.0765087	0.00212499	0.0303132
ENSMUSG00000106911.1	Snrnp40	752.681	-0.210193	0.0765087	0.00212499	0.0303132
ENSMUSG00000021098.14	4930447C04Rik	95.8327	0.400597	0.250963	0.0021513	0.0305438
ENSMUSG00000026377.12	Nifk	1803.69	-0.216037	0.0794622	0.00215334	0.0305438
ENSMUSG00000026785.14	Pkn3	28.415	-0.536874	0.566776	0.00214362	0.0305438
ENSMUSG00000032309.15	Fbxo22	1244.62	-0.22314	0.0830129	0.00215236	0.0305438
ENSMUSG00000067430.7	Zfp763	220.93	0.292171	0.127236	0.00215199	0.0305438
ENSMUSG00000022652.7	Morc1	343.495	-0.32068	0.152461	0.00216068	0.0306133
ENSMUSG00000000561.14	Wdr77	2193.81	-0.198474	0.0712505	0.00216339	0.0306171
ENSMUSG00000000711.3	Rab5b	850.335	0.191664	0.0682557	0.00217117	0.0306925
ENSMUSG00000028599.10	Tnfrsf1b	176.423	0.291209	0.127004	0.0022012	0.0309427
ENSMUSG00000034724.18	Cnot6l	366.169	0.25281	0.0998858	0.00219453	0.0309427
ENSMUSG00000036109.17	Mbnl3	73.0744	0.399624	0.251437	0.00219788	0.0309427
ENSMUSG00000055069.3	Rab39	40.3315	0.417875	0.281964	0.00219929	0.0309427
ENSMUSG00000093593.1	Gm20683	40.3997	0.549183	0.638957	0.00219555	0.0309427
ENSMUSG00000028334.10	Nans	1355.21	-0.257064	0.102656	0.00220987	0.0309954
ENSMUSG00000074637.7	Sox2	4766.59	-0.272921	0.113297	0.0022099	0.0309954
ENSMUSG00000025016.11	Tm9sf3	271.331	0.321988	0.154692	0.00222172	0.0310571
ENSMUSG00000030741.15	Spns1	1127.87	-0.267803	0.109818	0.00222003	0.0310571
ENSMUSG00000043284.12	Tmem11	860.116	-0.311766	0.144926	0.00221978	0.0310571
ENSMUSG00000033948.3	Zswim5	275.754	0.256529	0.10248	0.00223271	0.0311759
ENSMUSG00000034773.16	Hrob	105.278	0.434838	0.316589	0.00224234	0.0312755
ENSMUSG00000011752.7	Pgam1	11645.1	-0.210793	0.0774363	0.00226956	0.0316201
ENSMUSG00000028464.16	Tpm2	16.1436	0.54016	0.711867	0.00229787	0.0319434
ENSMUSG00000034751.17	Mast4	34.0184	0.145606	0.583976	0.00229657	0.0319434
ENSMUSG00000042599.8	Kdm7a	376.181	0.327758	0.161828	0.00230202	0.0319657
ENSMUSG00000039067.5	Psmd7	2741.85	-0.199273	0.072231	0.00232125	0.0321971
ENSMUSG00000021892.14	Sh3bp5	11.3548	-0.332019	0.715579	0.00234664	0.0325133
ENSMUSG00000003934.5	Efnb3	90.5513	0.370899	0.214749	0.00235703	0.0326211
ENSMUSG00000027379.13	Bub1	2553.97	0.33897	0.175182	0.00236975	0.032725
ENSMUSG00000032018.14	Sc5d	283.465	0.320719	0.155693	0.00236767	0.032725
ENSMUSG00000029859.6	Epha1	413.214	0.216017	0.0805863	0.00240111	0.0331216
ENSMUSG00000029569.9	Tmem168	509.717	0.287696	0.126316	0.00240692	0.0331652
ENSMUSG00000036943.9	Rab8b	286.846	0.261273	0.106874	0.00241308	0.0332137
ENSMUSG00000029775.14	Klhdc10	177.05	-0.40609	0.272624	0.00242534	0.0333458
ENSMUSG00000001622.15	Csn3	68.0044	0.399255	0.261058	0.00243404	0.0334288
ENSMUSG00000024827.10	Gldc	3092.87	-0.202008	0.0740117	0.00245547	0.0336861
ENSMUSG00000004044.9	Cavin1	1537.71	-0.286624	0.126086	0.00247132	0.0338665
ENSMUSG00000027613.15	Eif6	2478.2	-0.322561	0.159229	0.00247544	0.033886
ENSMUSG00000025410.10	Dctn2	1517.6	-0.219092	0.0826777	0.00251961	0.034453
ENSMUSG00000040152.8	Thbs1	1434.65	0.288801	0.128426	0.00252764	0.0345252
ENSMUSG00000102428.1	Pcdhga12	88.9666	-0.446103	0.364522	0.00253377	0.0345712
ENSMUSG00000046351.11	Zfp322a	546.822	0.325976	0.163847	0.00253964	0.0346137
ENSMUSG00000015291.10	Gdi1	661.755	-0.243723	0.096708	0.00257265	0.0350255
ENSMUSG00000018965.11	Ywhah	3309.83	-0.183884	0.0662495	0.0025819	0.0351133
ENSMUSG00000030094.8	Xpc	493.867	-0.250284	0.101076	0.0026218	0.0356173
ENSMUSG00000001288.15	Rarg	257.51	-0.385911	0.246666	0.00263564	0.0357666
ENSMUSG00000002052.6	Supt6	4095.82	-0.260644	0.108191	0.00266029	0.0360258
ENSMUSG00000042275.9	Pelo	539.51	-0.246982	0.0992223	0.00266049	0.0360258
ENSMUSG00000001983.7	Taco1	298.63	-0.245943	0.0986195	0.00266824	0.0360917
ENSMUSG00000022075.7	Rhobtb2	291.91	-0.258937	0.107203	0.00268736	0.0363113
ENSMUSG00000016528.10	Mapkapk2	1182.81	0.257565	0.106584	0.00273495	0.0369144
ENSMUSG00000018651.14	Tada2a	1117.24	-0.172615	0.0618934	0.00274933	0.0370687
ENSMUSG00000002006.12	Pdzd4	1624.46	-0.266102	0.112767	0.00276176	0.0371962
ENSMUSG00000024327.16	Slc39a7	1048.67	-0.33233	0.174754	0.00276575	0.0372101
ENSMUSG00000040649.15	Rimklb	129.337	0.326598	0.168496	0.00278716	0.0374578
ENSMUSG00000022906.15	Parp9	193.961	0.418968	0.319267	0.00279032	0.0374602
ENSMUSG00000029203.16	Ube2k	693.687	0.269533	0.115528	0.00279351	0.0374629
ENSMUSG00000074476.6	Spc24	815.155	-0.265942	0.112927	0.0028003	0.037488
ENSMUSG00000092035.8	Peg10	7789.78	0.278974	0.12291	0.00280136	0.037488
ENSMUSG00000033323.14	Ctdp1	1142.12	-0.223143	0.0861131	0.00281348	0.0376101
ENSMUSG00000003354.6	Ccdc65	11.8919	-0.492662	0.69778	0.00282576	0.0377339
ENSMUSG00000001380.7	Hars	1551.47	-0.218571	0.0837304	0.00282902	0.0377373
ENSMUSG00000030917.13	Tmem159	90.03	0.335695	0.179969	0.00283294	0.0377495
ENSMUSG00000046312.4	Myorg	134.243	0.306871	0.14824	0.00283678	0.0377605
ENSMUSG00000111890.1	Gm48836	638.559	0.338208	0.183289	0.00284503	0.0378301
ENSMUSG00000022550.18	Adck5	132.902	-0.421549	0.329962	0.00285846	0.0379282
ENSMUSG00000113569.1	Gm48035	168.193	0.33758	0.182736	0.00285729	0.0379282
ENSMUSG00000003437.14	Paf1	721.003	-0.271129	0.117283	0.00286621	0.0379508
ENSMUSG00000074030.3	Exoc8	565.412	-0.264777	0.11253	0.00286405	0.0379508
ENSMUSG00000023944.14	Hsp90ab1	69075.9	-0.222872	0.0862375	0.0028764	0.0380456
ENSMUSG00000061758.13	Akr1b10	149.384	0.32969	0.173635	0.00288322	0.0380956
ENSMUSG00000039842.15	Mcph1	674.115	-0.215135	0.0822413	0.00290733	0.0383648
ENSMUSG00000043733.14	Ptpn11	1350.67	-0.250901	0.103234	0.00291583	0.0383648
ENSMUSG00000046719.7	Nxph3	38.3284	0.408722	0.303575	0.00291406	0.0383648
ENSMUSG00000079553.11	Kifc1	1911.57	-0.267283	0.114717	0.00291202	0.0383648
ENSMUSG00000031953.2	Tmem170	495.817	-0.257931	0.108306	0.00296355	0.0389517
ENSMUSG00000002274.13	Metrn	124.061	-0.333634	0.179888	0.00297058	0.038986
ENSMUSG00000038503.15	Mesd	116.413	-0.356139	0.210228	0.00297238	0.038986
ENSMUSG00000053062.16	Jam2	469.708	-0.285202	0.129825	0.00299963	0.0393024
ENSMUSG00000050714.9	Zbtb26	260.161	0.303867	0.147225	0.00300367	0.0393142
ENSMUSG00000052914.4	Cyp2j6	27.1146	0.4292	0.362159	0.00301921	0.0394764
ENSMUSG00000098428.6	Gm2260	38.7114	0.122992	0.550575	0.00302263	0.0394799
ENSMUSG00000001383.9	Zmat2	835.467	-0.252099	0.1047	0.00302983	0.0395329
ENSMUSG00000071636.8	Rimbp3	95.9802	-0.363288	0.223417	0.00306032	0.0398892
ENSMUSG00000034377.10	Tulp4	17.3217	0.170605	0.559227	0.00306434	0.0399
ENSMUSG00000029454.15	Mapkapk5	564.975	-0.283919	0.129489	0.00308744	0.0401591
ENSMUSG00000017221.14	Psmd3	4633.26	-0.254804	0.107034	0.00311159	0.0404313
ENSMUSG00000020515.13	Cnot8	1294.14	-0.150102	0.0535072	0.00312295	0.040537
ENSMUSG00000030256.11	Bhlhe41	98.5263	0.335512	0.185881	0.00317355	0.0411171
ENSMUSG00000031818.12	Cox4i1	4945.45	-0.292309	0.137874	0.00317694	0.0411171
ENSMUSG00000051285.17	Pcmtd1	475.671	0.291486	0.13711	0.00317748	0.0411171
ENSMUSG00000052392.5	Acot4	54.7637	0.388893	0.275678	0.00321619	0.041575
ENSMUSG00000081683.5	Fzd10	308.826	-0.293096	0.139063	0.00322291	0.041619
ENSMUSG00000050295.4	Foxc1	30.5597	-0.406923	0.318248	0.00323185	0.0416916
ENSMUSG00000028911.16	Srsf4	1110.11	-0.30233	0.148574	0.00326098	0.0420241
ENSMUSG00000102440.1	Pcdhga9	22.4108	-0.462838	0.670271	0.00332229	0.0427702
ENSMUSG00000007721.6	Ccdc124	965.108	-0.341018	0.19644	0.00333657	0.0429099
ENSMUSG00000024012.18	Mtch1	1000.7	0.336073	0.189716	0.00334388	0.042916
ENSMUSG00000048550.17	Thnsl1	302.866	0.272846	0.122177	0.00334211	0.042916
ENSMUSG00000026873.9	Phf19	283.287	-0.259038	0.111563	0.00336103	0.043092
ENSMUSG00000032803.15	Cdv3	2838.71	-0.239729	0.0983863	0.00337068	0.0431716
ENSMUSG00000041801.5	Phlda3	1054.02	-0.323872	0.174535	0.0033854	0.0433159
ENSMUSG00000040365.14	Trim41	659.592	-0.289924	0.137659	0.00339239	0.0433611
ENSMUSG00000036214.14	Znrd1as	119.253	-0.329103	0.181428	0.00340083	0.0434246
ENSMUSG00000046280.9	She	172.407	0.268298	0.118976	0.00340981	0.0434951
ENSMUSG00000043154.15	Ppp2r3a	223.404	0.309934	0.158806	0.00343924	0.0437751
ENSMUSG00000045665.5	Mfsd5	638.358	-0.220289	0.087077	0.00344112	0.0437751
ENSMUSG00000062661.6	Ncs1	442.343	0.233523	0.0948354	0.00344224	0.0437751
ENSMUSG00000109865.1	Hspa14	1977.39	-0.150312	0.054219	0.0034463	0.0437823
ENSMUSG00000018999.14	Slc35b4	169.048	0.307124	0.156054	0.00347013	0.0440404
ENSMUSG00000028221.3	Pip4p2	600.629	0.193575	0.0733379	0.00347769	0.0440918
ENSMUSG00000024965.9	Fermt3	24.4621	-0.442961	0.461931	0.00350399	0.0443803
ENSMUSG00000029168.14	Dpysl5	395.215	0.39102	0.295779	0.00353842	0.0446843
ENSMUSG00000031196.13	F8	15.3968	0.460656	0.581404	0.00353868	0.0446843
ENSMUSG00000055780.10	Usp26	20.1939	0.456806	0.644678	0.00353182	0.0446843
ENSMUSG00000004748.5	Mtfp1	214.883	-0.320714	0.172959	0.00354509	0.0447202
ENSMUSG00000010406.12	Mrpl52	464.351	-0.297223	0.146929	0.00360401	0.0454178
ENSMUSG00000020423.6	Btg2	944.023	-0.241477	0.100725	0.00362523	0.0456394
ENSMUSG00000029439.14	Sfswap	621.607	-0.288002	0.137991	0.00363346	0.045697
ENSMUSG00000030697.7	Ppp4c	2261.8	-0.238139	0.0986298	0.00364309	0.0457722
ENSMUSG00000067150.6	Xpo5	3613.53	-0.136725	0.0491369	0.00365828	0.0459171
ENSMUSG00000045757.6	Zfp764	47.4195	-0.450483	0.534738	0.00367152	0.0460002
ENSMUSG00000053706.2	B430305J03Rik	168.989	-0.452308	0.550262	0.00367224	0.0460002
ENSMUSG00000002486.15	Tchp	88.9569	-0.443172	0.491458	0.00367812	0.0460279
ENSMUSG00000043439.5	Epop	2992.42	-0.268867	0.121359	0.00369448	0.0461865
ENSMUSG00000037204.7	Atg101	643.018	-0.278719	0.130023	0.00371662	0.046417
ENSMUSG00000050856.16	Atp5k	531.802	-0.299026	0.150539	0.00377148	0.0470553
ENSMUSG00000042903.8	Foxo4	737.036	0.195617	0.0752205	0.00379487	0.0473001
ENSMUSG00000029311.16	Hsd17b11	402.379	0.255986	0.111988	0.00382693	0.0476523
ENSMUSG00000020484.19	Xbp1	1134.92	-0.211357	0.0835239	0.00383746	0.0477361
ENSMUSG00000034648.9	Lrrn1	54.8393	0.331018	0.191529	0.00384765	0.047768
ENSMUSG00000048249.14	Crebrf	347.275	0.329795	0.189768	0.00384747	0.047768
ENSMUSG00000067274.10	Rplp0	33716.3	-0.238659	0.099925	0.00385735	0.047841
ENSMUSG00000027324.1	Rpusd2	476.149	-0.220049	0.0885673	0.00388763	0.0481689
ENSMUSG00000031179.14	3830417A13Rik	41.2454	0.355087	0.232262	0.00390739	0.0482825
ENSMUSG00000073700.3	Klhl21	911.776	-0.210281	0.0831642	0.00390835	0.0482825
ENSMUSG00000083534.1	H2-M6-ps	35.7598	-0.375217	0.274318	0.00390259	0.0482825
ENSMUSG00000031636.7	Pdlim3	47.8581	0.363243	0.248613	0.00392094	0.0483904
ENSMUSG00000028398.8	Dmac1	343.768	-0.263244	0.118262	0.00393109	0.048468
ENSMUSG00000039715.8	Wdr34	517.934	-0.285831	0.138521	0.00394172	0.0485036
ENSMUSG00000071076.6	Jund	1242.84	-0.264447	0.11933	0.00394558	0.0485036
ENSMUSG00000110974.1	Jund	1242.84	-0.264447	0.11933	0.00394558	0.0485036
ENSMUSG00000019505.7	Ubb	26708.5	-0.220964	0.0894126	0.00397652	0.048836
ENSMUSG00000026579.8	F5	114.82	0.329861	0.192635	0.00401169	0.0492198
ENSMUSG00000017493.12	Igfbp4	489.928	-0.255887	0.112977	0.0040211	0.0492388
ENSMUSG00000051335.6	Gfod1	128.642	-0.332712	0.197062	0.00402041	0.0492388
ENSMUSG00000031093.14	Dock11	582.068	0.324013	0.184689	0.00404143	0.0494395
ENSMUSG00000016206.6	H2-M3	60.0716	0.337105	0.204705	0.00406246	0.0496483
ENSMUSG00000069793.12	Slfn9	384.927	0.302881	0.158352	0.004102	0.0500827
ENSMUSG00000054519.8	Zfp867	264.211	0.225371	0.0925125	0.00410754	0.0500993
ENSMUSG00000055235.11	Wdr86	231.845	-0.306267	0.16248	0.00411135	0.0500993
ENSMUSG00000023004.8	Tuba1b	31854.9	-0.217341	0.0877875	0.00411661	0.0501148
ENSMUSG00000040520.7	Manea	258.633	0.272995	0.127876	0.00413184	0.0502513
ENSMUSG00000002733.8	Plekha3	617.267	-0.200675	0.0788197	0.00416933	0.0506582
ENSMUSG00000022102.13	Dok2	31.4001	0.379001	0.296961	0.00418971	0.0508565
ENSMUSG00000019471.10	Cdc37	1680.94	-0.26487	0.12135	0.0042193	0.0511281
ENSMUSG00000029469.14	Ift81	247.662	0.24508	0.105979	0.00422288	0.0511281
ENSMUSG00000030960.16	Eef1akmt2	126.766	0.301261	0.157759	0.00422432	0.0511281
ENSMUSG00000058755.3	Osm	21.3433	-0.408132	0.404049	0.00424478	0.0513262
ENSMUSG00000022009.1	Nufip1	1141.8	-0.181322	0.0694326	0.00425712	0.0514258
ENSMUSG00000022313.10	Utp23	225.448	-0.239597	0.102319	0.00426355	0.0514539
ENSMUSG00000031246.14	Sh3bgrl	397.978	0.340792	0.21507	0.00426868	0.0514663
ENSMUSG00000059839.9	Zfp874b	201.113	0.27757	0.133255	0.00429376	0.0517189
ENSMUSG00000030739.18	Myh14	50.6942	-0.0979937	0.5186	0.00432088	0.0519459
ENSMUSG00000047604.3	Frat2	180.325	-0.29405	0.150451	0.00431827	0.0519459
ENSMUSG00000020248.18	Nfyb	917.901	0.242679	0.104758	0.0043306	0.0520129
ENSMUSG00000030629.15	Zfand6	74.2675	0.359394	0.253965	0.00434619	0.0521003
ENSMUSG00000058331.15	Zfp85	70.3402	0.315128	0.17674	0.00434604	0.0521003
ENSMUSG00000029910.14	Mad2l1	264.313	0.290993	0.147419	0.0043544	0.0521488
ENSMUSG00000005681.12	Apoa2	13.4171	-0.125046	0.500875	0.0044089	0.0527511
ENSMUSG00000020476.14	Dbnl	651.744	-0.29973	0.158241	0.00444512	0.0530327
ENSMUSG00000027397.14	Slc20a1	2308.02	-0.148173	0.0550335	0.00444003	0.0530327
ENSMUSG00000042357.2	Gjb5	183.516	-0.296354	0.154259	0.00444366	0.0530327
ENSMUSG00000022519.14	Srl	485.81	0.208741	0.083957	0.00445212	0.0530658
ENSMUSG00000078651.8	Aoc2	68.7771	-0.342118	0.221843	0.00446849	0.0532103
ENSMUSG00000001445.10	Mrpl10	1422.85	-0.207111	0.0831728	0.00449367	0.0534424
ENSMUSG00000051455.13	Meioc	599.916	0.325513	0.194142	0.00450077	0.0534424
ENSMUSG00000096808.1	AC132444.6	29.199	0.399213	0.391014	0.00450033	0.0534424
ENSMUSG00000033491.13	Prss35	43.1993	0.418886	0.516777	0.0045186	0.0536034
ENSMUSG00000054808.15	Actn4	5382.8	-0.219232	0.090263	0.00453354	0.0537298
ENSMUSG00000000056.7	Narf	413.987	0.195185	0.0769807	0.00455746	0.0539219
ENSMUSG00000027376.15	Prom2	11.209	0.144691	0.50942	0.00456266	0.0539219
ENSMUSG00000036646.13	Man1b1	921.288	-0.174232	0.0667419	0.0045605	0.0539219
ENSMUSG00000103318.1	Gm38356	51.3314	-0.186612	0.548528	0.00456913	0.0539475
ENSMUSG00000018849.6	Wwc1	1406.3	-0.233823	0.0997758	0.00460428	0.054179
ENSMUSG00000030800.10	Prss8	233.673	0.297816	0.157558	0.00460447	0.054179
ENSMUSG00000034701.9	Neurod1	93.316	-0.294326	0.153378	0.00459748	0.054179
ENSMUSG00000039396.11	Neil3	113.742	0.299023	0.15903	0.00460602	0.054179
ENSMUSG00000023973.13	Cnpy3	555.096	-0.248057	0.109989	0.00461682	0.0541836
ENSMUSG00000025933.15	Tmem14a	22.161	-0.414293	0.589418	0.00461684	0.0541836
ENSMUSG00000057230.14	Aak1	653.004	0.256448	0.116599	0.00461937	0.0541836
ENSMUSG00000022103.10	Gfra2	17.1533	0.395551	0.387946	0.00463614	0.0543295
ENSMUSG00000020089.8	Ppa1	2766.84	-0.188549	0.0738757	0.00467035	0.0546793
ENSMUSG00000020755.9	Sap30bp	798.094	-0.251446	0.113177	0.00473732	0.0554116
ENSMUSG00000031328.16	Flna	237.335	0.150823	0.511594	0.00477274	0.0557219
ENSMUSG00000045005.9	Fzd5	1666.57	-0.244166	0.107762	0.00477106	0.0557219
ENSMUSG00000024212.9	Mllt1	642.674	-0.228163	0.0966878	0.00478408	0.0557875
ENSMUSG00000027514.14	Zbp1	24.8389	0.37863	0.329673	0.00478725	0.0557875
ENSMUSG00000028069.16	Gpatch4	236.122	-0.352185	0.252434	0.00482631	0.0561905
ENSMUSG00000067279.3	Ppp1r3c	21.2553	0.387213	0.370612	0.00485813	0.0565084
ENSMUSG00000003379.7	Cd79a	21.1545	-0.393547	0.40499	0.00488685	0.0566848
ENSMUSG00000045598.10	Zfp553	831.418	-0.305776	0.170673	0.00488397	0.0566848
ENSMUSG00000098557.1	Kctd12	138.904	0.318578	0.189253	0.00488507	0.0566848
ENSMUSG00000028640.11	Tfap2c	1040.65	-0.291604	0.152939	0.00489657	0.0567267
ENSMUSG00000037851.13	Iars	42.8433	-0.142294	0.502628	0.00490404	0.0567267
ENSMUSG00000062101.12	Zfp119b	104.023	0.350409	0.250437	0.00489955	0.0567267
ENSMUSG00000006307.16	Kmt2b	1818.7	-0.265724	0.126341	0.00493199	0.0568559
ENSMUSG00000034765.6	Dusp5	586.613	-0.212498	0.0874919	0.0049361	0.0568559
ENSMUSG00000038602.7	Slc35f1	34.7905	-0.37633	0.330146	0.00492699	0.0568559
ENSMUSG00000057069.7	Ero1lb	15.2545	-0.396105	0.607633	0.00493788	0.0568559
ENSMUSG00000063652.10	Slc22a21	34.4116	0.384802	0.365739	0.00492743	0.0568559
ENSMUSG00000035069.3	Oma1	237.734	-0.270925	0.131361	0.00495423	0.0569918
ENSMUSG00000046410.10	Kcnk6	198.562	0.238613	0.104497	0.00496172	0.0570257
ENSMUSG00000000184.12	Ccnd2	287.988	-0.267752	0.128587	0.00499366	0.0571499
ENSMUSG00000026994.9	Galnt3	141.65	0.29298	0.155431	0.00499142	0.0571499
ENSMUSG00000038398.8	Upf3a	425.816	-0.283378	0.144414	0.00499191	0.0571499
ENSMUSG00000043962.16	Thrap3	4655.7	-0.24066	0.106117	0.00499532	0.0571499
ENSMUSG00000058656.13	Samd12	85.1931	0.339278	0.227907	0.00497855	0.0571499
ENSMUSG00000078497.9	Zfp978	156.529	-0.364651	0.295464	0.00504546	0.057671
ENSMUSG00000016481.15	Cr1l	149.451	0.346306	0.245173	0.00505127	0.0576847
ENSMUSG00000049299.14	Trappc1	225.357	-0.331123	0.214181	0.00509006	0.0580749
ENSMUSG00000046562.5	Unc119b	1244.92	-0.175547	0.0684587	0.00512899	0.0584659
ENSMUSG00000021594.11	Srd5a1	101.845	0.30811	0.176955	0.00514076	0.0585392
ENSMUSG00000023935.10	Spats1	122.183	0.308586	0.177694	0.00514476	0.0585392
ENSMUSG00000067931.6	Zfp948	288.59	0.314324	0.186382	0.00514992	0.0585447
ENSMUSG00000024213.14	Nudt3	679.241	-0.232163	0.100794	0.00518596	0.0589011
ENSMUSG00000021461.17	Fancc	42.2388	0.377293	0.354399	0.00520236	0.0590338
ENSMUSG00000036599.10	Chst12	193.43	0.265838	0.128122	0.00521918	0.0591711
ENSMUSG00000038806.7	Sde2	1220.9	-0.253504	0.117215	0.00522987	0.0592388
ENSMUSG00000006442.10	Srm	2987.76	-0.251947	0.115979	0.00524242	0.0593274
ENSMUSG00000026988.15	Wdsub1	147.643	0.257705	0.121031	0.00527369	0.0594955
ENSMUSG00000032338.9	Hcn4	31.2527	0.36755	0.317776	0.00527023	0.0594955
ENSMUSG00000034880.7	Mrpl34	572.581	-0.269413	0.131871	0.00527166	0.0594955
ENSMUSG00000113850.1	Gm47191	186.895	0.327225	0.210355	0.00527626	0.0594955
ENSMUSG00000031371.14	Haus7	260.992	-0.253422	0.117494	0.00530235	0.059736
ENSMUSG00000062519.13	Zfp398	18.2469	-0.395898	0.513789	0.00530869	0.0597537
ENSMUSG00000046201.9	Scaf8	39.944	0.346362	0.253069	0.00531717	0.0597955
ENSMUSG00000010142.12	Tnfrsf13b	12.5588	-0.388947	0.582632	0.00532612	0.0597957
ENSMUSG00000038150.7	Ormdl3	375.447	-0.235149	0.103405	0.00532672	0.0597957
ENSMUSG00000095098.2	Ccdc85b	285.449	-0.298383	0.165629	0.00533934	0.0598838
ENSMUSG00000018821.3	Avpi1	950.184	-0.285465	0.149619	0.00535325	0.0599861
ENSMUSG00000020570.15	Sypl	195.007	0.27181	0.134914	0.00537591	0.0600273
ENSMUSG00000027573.11	Gid8	836.798	-0.157251	0.0603925	0.00536331	0.0600273
ENSMUSG00000052915.14	Msl1	877.74	-0.235033	0.103503	0.00537608	0.0600273
ENSMUSG00000060152.14	Pop5	283.164	-0.343314	0.246883	0.0053674	0.0600273
ENSMUSG00000022299.9	Slc25a32	80.3824	0.298116	0.165758	0.00538751	0.060048
ENSMUSG00000107007.3	Slc25a32	80.3824	0.298116	0.165758	0.00538751	0.060048
ENSMUSG00000033020.7	Polr2f	1028.72	-0.233055	0.102191	0.00540291	0.0601647
ENSMUSG00000038526.14	Car14	71.1411	0.344815	0.251908	0.00541047	0.0601647
ENSMUSG00000042790.16	Rnf214	65.352	-0.38631	0.429574	0.00541237	0.0601647
ENSMUSG00000027304.9	Rtf1	997.081	-0.202153	0.0828885	0.00544462	0.0604695
ENSMUSG00000000782.16	Tcf7	794.116	0.249462	0.114928	0.00546071	0.0605945
ENSMUSG00000020841.5	Cpd	970.949	0.224241	0.0964442	0.00548629	0.0608246
ENSMUSG00000031148.14	Gpkow	379.871	-0.234497	0.103549	0.00549517	0.0608508
ENSMUSG00000080268.4	Brms1	386.399	-0.31696	0.195642	0.00549836	0.0608508
ENSMUSG00000029389.17	Ddx55	268.898	-0.260451	0.124687	0.00550424	0.0608621
ENSMUSG00000021822.3	Plau	97.3342	0.311388	0.186664	0.00551515	0.0609291
ENSMUSG00000006456.10	Rbm14	1773.81	-0.195796	0.0796933	0.00558238	0.0615955
ENSMUSG00000028194.15	Ddah1	698.323	-0.173961	0.0685231	0.0055853	0.0615955
ENSMUSG00000040270.16	Bach2	159.672	0.312982	0.190532	0.00560941	0.061807
ENSMUSG00000023074.11	Mospd1	45.7105	0.372637	0.367605	0.00562237	0.0618954
ENSMUSG00000011831.16	Evi5	868.731	0.293673	0.162429	0.00565514	0.0622015
ENSMUSG00000001131.11	Timp1	186.643	-0.291874	0.160199	0.0056695	0.0623049
ENSMUSG00000028910.12	Mecr	181.44	-0.299825	0.171587	0.00572272	0.0628346
ENSMUSG00000020482.4	Ccdc117	1342.09	-0.198651	0.0815995	0.005732	0.0628365
ENSMUSG00000046541.9	Zfp526	192.713	-0.262949	0.128256	0.00573291	0.0628365
ENSMUSG00000031904.5	Slc7a6	822.784	0.246795	0.11417	0.00579197	0.0634284
ENSMUSG00000070644.13	Etnk2	81.0423	0.333113	0.233941	0.00582007	0.0636805
ENSMUSG00000032939.14	Nup93	2749.32	-0.161435	0.0630039	0.0058315	0.0637499
ENSMUSG00000003344.14	Btbd2	1198.31	-0.274928	0.141246	0.00584332	0.0638115
ENSMUSG00000025785.5	Exosc7	863	-0.218051	0.0935264	0.00586258	0.0638115
ENSMUSG00000026753.5	Ppp6c	519.586	0.240006	0.109017	0.00586035	0.0638115
ENSMUSG00000051236.13	Msrb3	71.066	0.304293	0.179633	0.00584785	0.0638115
ENSMUSG00000067547.6	Gm7666	607.31	-0.372787	0.393129	0.00585265	0.0638115
ENSMUSG00000017009.3	Sdc4	1360.13	-0.198396	0.0817807	0.00587654	0.0638359
ENSMUSG00000036568.7	Bicral	810.035	-0.230826	0.102216	0.00587126	0.0638359
ENSMUSG00000070493.3	Chchd2	4729.3	-0.228291	0.100451	0.00588009	0.0638359
ENSMUSG00000028622.11	Mrpl37	1207.51	-0.21458	0.0913914	0.00588789	0.0638652
ENSMUSG00000010517.7	Faf1	2506.29	-0.175711	0.0699354	0.00590491	0.0639946
ENSMUSG00000046573.7	Lyrm4	136.83	-0.280124	0.147747	0.00592767	0.0640751
ENSMUSG00000060794.8	Tssk5	10.4718	-0.352432	0.605073	0.00592322	0.0640751
ENSMUSG00000078453.3	Abracl	279.343	0.224303	0.0978295	0.00592112	0.0640751
ENSMUSG00000026546.16	Cfap45	79.2945	0.31401	0.197355	0.00596505	0.0644236
ENSMUSG00000010529.6	Gm266	19.9318	0.367165	0.375612	0.00603088	0.0650785
ENSMUSG00000039911.13	Spsb1	203.553	0.289156	0.159936	0.00604348	0.0651584
ENSMUSG00000070056.6	Mfhas1	232.317	0.244665	0.11357	0.0060723	0.0654129
ENSMUSG00000006200.3	Rhox6	159.771	-0.251671	0.119633	0.00609244	0.0654611
ENSMUSG00000060301.6	2610008E11Rik	151.476	0.31472	0.200498	0.00608908	0.0654611
ENSMUSG00000097200.3	Rhox6	159.771	-0.251671	0.119633	0.00609244	0.0654611
ENSMUSG00000028603.15	Scp2	1043.93	-0.165103	0.0651532	0.00611749	0.065674
ENSMUSG00000019362.8	D8Ertd738e	919.593	-0.233505	0.105058	0.00613437	0.0657989
ENSMUSG00000029708.9	Gcc1	226.828	-0.28375	0.153772	0.00614188	0.0658041
ENSMUSG00000033434.15	Gtpbp6	291.856	-0.318265	0.208214	0.00614535	0.0658041
ENSMUSG00000005103.12	Wdr1	2388.52	-0.172739	0.0688955	0.00615589	0.0658595
ENSMUSG00000021400.8	Wrnip1	605.81	-0.253036	0.121161	0.00616103	0.0658595
ENSMUSG00000038244.14	Mical2	20.7686	0.356738	0.332545	0.00623708	0.0666156
ENSMUSG00000020137.5	Thap2	126.847	0.291809	0.165565	0.00626892	0.0668987
ENSMUSG00000027425.18	Kat14	967.56	-0.193849	0.0801189	0.00628563	0.0670048
ENSMUSG00000028333.10	Anp32b	5360.23	-0.233665	0.105705	0.00628955	0.0670048
ENSMUSG00000008763.16	Man1a2	477.704	0.235532	0.107277	0.00633362	0.0674171
ENSMUSG00000042444.10	Mindy2	101.528	0.296586	0.173514	0.00636926	0.0677389
ENSMUSG00000002833.11	Hdgfl2	684.398	-0.29272	0.167957	0.00638658	0.0678655
ENSMUSG00000049606.16	Zfp644	817.409	0.315747	0.207267	0.00639467	0.067894
ENSMUSG00000112101.1	Gm47924	523.623	0.293192	0.16894	0.00641787	0.0680826
ENSMUSG00000036422.10	Pcdh8	11.696	0.144706	0.489159	0.00643118	0.0681661
ENSMUSG00000009633.3	G0s2	16.8924	0.357589	0.354468	0.00644396	0.068244
ENSMUSG00000021403.3	Serpinb9b	45.0124	-0.326384	0.233668	0.00651885	0.0689788
ENSMUSG00000071531.3	Gprin2	46.9929	0.332761	0.251902	0.00654646	0.0692125
ENSMUSG00000026283.13	Ing5	1531.45	-0.194836	0.081236	0.00656456	0.0692479
ENSMUSG00000029084.5	Cd38	88.4774	0.293409	0.170581	0.00655578	0.0692479
ENSMUSG00000031548.7	Sfrp1	1172.34	-0.194021	0.0807808	0.00656637	0.0692479
ENSMUSG00000024493.9	Lars	4842.25	-0.171946	0.0691755	0.00657496	0.0692801
ENSMUSG00000031217.8	Efnb1	176.551	-0.288565	0.164399	0.00665104	0.070023
ENSMUSG00000084897.1	Gm14226	42.6989	0.331669	0.252471	0.00667927	0.0702612
ENSMUSG00000031660.13	Brd7	1011.41	0.187564	0.0774577	0.00668949	0.0703097
ENSMUSG00000002984.17	Tomm40	2838.22	-0.21839	0.0960533	0.00670247	0.0703871
ENSMUSG00000020941.7	Map3k14	74.7814	0.306054	0.193728	0.00674897	0.0708162
ENSMUSG00000048911.15	Rnf24	71.0459	0.117385	0.462915	0.0067743	0.0710225
ENSMUSG00000021913.8	Ogdhl	1934.61	-0.186749	0.0772259	0.00680454	0.07128
ENSMUSG00000037857.16	Nufip2	2898.5	0.293482	0.173166	0.00681072	0.0712851
ENSMUSG00000002778.14	Kdelr1	475.043	-0.269652	0.141478	0.00681979	0.0713205
ENSMUSG00000021484.8	Lman2	1919.9	-0.209756	0.0908045	0.00686286	0.0717111
ENSMUSG00000070520.4	Nsmce3	359.307	-0.204713	0.0877119	0.00688519	0.0718846
ENSMUSG00000021866.15	Anxa11	1701.64	0.189911	0.0791457	0.00690694	0.0720087
ENSMUSG00000073664.11	Nbeal1	1091.84	0.324654	0.238207	0.00690856	0.0720087
ENSMUSG00000022391.16	Rangap1	3868.11	-0.225871	0.101909	0.00691991	0.072067
ENSMUSG00000034245.10	Hdac11	130.247	0.269309	0.142076	0.00698568	0.0725712
ENSMUSG00000039910.10	Cited2	362.025	0.233832	0.108135	0.00698123	0.0725712
ENSMUSG00000090841.2	Myl6	2547.04	-0.227335	0.103177	0.0069844	0.0725712
ENSMUSG00000015016.8	Acsf3	19.4253	0.358059	0.465089	0.00699705	0.0726292
ENSMUSG00000058655.9	Eif4b	11195.6	-0.202264	0.0864799	0.00700321	0.0726329
ENSMUSG00000030022.14	Adamts9	171.481	-0.255822	0.127774	0.00702297	0.0727176
ENSMUSG00000042659.15	Arrdc4	668.133	-0.208246	0.0902147	0.00702044	0.0727176
ENSMUSG00000023832.14	Acat2	1184.51	-0.201721	0.0862675	0.00705768	0.0730015
ENSMUSG00000029120.10	Ppp2r2c	346.809	-0.236932	0.110894	0.00706203	0.0730015
ENSMUSG00000041959.14	S100a10	817.37	0.252935	0.125227	0.0070865	0.073194
ENSMUSG00000042742.7	Bmt2	334.253	0.255892	0.128271	0.00711456	0.0734234
ENSMUSG00000026489.13	Coq8a	124.393	-0.326399	0.248952	0.00712734	0.0734531
ENSMUSG00000049305.6	Ccdc71	551.11	-0.285628	0.164263	0.00712915	0.0734531
ENSMUSG00000027677.17	Ttc14	492.855	0.308036	0.203054	0.00714244	0.0735296
ENSMUSG00000010608.15	Rbm25	33.712	-0.101579	0.451596	0.00716565	0.0735429
ENSMUSG00000024738.6	Pga5	29.4868	-0.340853	0.308582	0.00715123	0.0735429
ENSMUSG00000028572.13	Hook1	1249.75	0.266645	0.140083	0.00717044	0.0735429
ENSMUSG00000035403.10	Crb2	62.9313	0.314861	0.218656	0.00717306	0.0735429
ENSMUSG00000074102.4	Rbm15b	1732.4	-0.182185	0.0753899	0.00716038	0.0735429
ENSMUSG00000004263.15	Atn1	646.052	0.27756	0.153695	0.00720521	0.0737006
ENSMUSG00000054342.8	Kcnn4	21.1751	0.350907	0.515632	0.0071989	0.0737006
ENSMUSG00000091930.2	Vmn2r52	15.133	-0.351224	0.512392	0.00720607	0.0737006
ENSMUSG00000040093.16	Bmf	301.776	0.281992	0.159843	0.0072236	0.0738196
ENSMUSG00000020917.17	Acly	5462.14	-0.172994	0.0708454	0.00732192	0.0747635
ENSMUSG00000021095.5	Gsc	18.0113	0.349202	0.394129	0.00735037	0.0749929
ENSMUSG00000028211.11	Trp53inp1	1783.43	0.304885	0.199906	0.00737547	0.0751301
ENSMUSG00000038587.10	Akap12	11168	-0.293833	0.179399	0.0073758	0.0751301
ENSMUSG00000025403.5	Shmt2	580.308	-0.322062	0.243549	0.00742886	0.0756091
ENSMUSG00000046743.6	Fat4	12.8183	0.347277	0.385505	0.00743815	0.0756423
ENSMUSG00000035561.5	Aldh1b1	147.895	0.287287	0.169571	0.00745741	0.0757767
ENSMUSG00000004929.12	Thop1	2856.71	-0.235741	0.111305	0.00747539	0.0758979
ENSMUSG00000037852.8	Cpe	166.438	-0.289156	0.173088	0.00751991	0.0762882
ENSMUSG00000042988.10	Notum	91.6261	-0.345899	0.39348	0.00758199	0.0768558
ENSMUSG00000027175.10	Tcp11l1	51.5323	0.326897	0.265068	0.00759288	0.0769039
ENSMUSG00000062908.12	Acadm	778.179	-0.189246	0.0800658	0.00762376	0.0771544
ENSMUSG00000051582.2	Otud6a	31.6867	0.321164	0.246043	0.00763308	0.0771864
ENSMUSG00000054079.12	Utp18	2253.96	-0.204919	0.0895074	0.00765452	0.0773409
ENSMUSG00000024844.15	Banf1	1061.93	-0.211416	0.0937498	0.00766172	0.0773513
ENSMUSG00000015937.15	Macroh2a1	1728.04	-0.242195	0.117702	0.00771141	0.0777904
ENSMUSG00000100068.1	Gm18558	21.8462	-0.333172	0.300077	0.00772624	0.0778773
ENSMUSG00000040018.9	Cox15	660.221	-0.203997	0.0893093	0.00783915	0.0789519
ENSMUSG00000042348.10	Arl15	577.394	-0.230415	0.108258	0.00788895	0.0793261
ENSMUSG00000064351.1	mt-Co1	97116.8	0.25428	0.130142	0.00788404	0.0793261
ENSMUSG00000025938.16	Slco5a1	294.462	0.320417	0.250788	0.00789713	0.0793446
ENSMUSG00000020101.14	Vsir	34.4225	0.283662	0.574634	0.00792082	0.0794908
ENSMUSG00000020257.13	Wdr82	2547.05	-0.165485	0.0678923	0.00792435	0.0794908
ENSMUSG00000023026.16	Dip2b	1169.27	0.222319	0.102136	0.00794256	0.0795774
ENSMUSG00000044117.12	Bmerb1	331.663	0.212131	0.0948856	0.00794568	0.0795774
ENSMUSG00000028270.12	Gbp2	686.211	0.234396	0.111757	0.00796081	0.0796653
ENSMUSG00000017314.12	Mpp2	106.815	0.315563	0.237705	0.00800886	0.0800823
ENSMUSG00000020583.4	Matn3	80.923	-0.284937	0.170983	0.00804448	0.0803743
ENSMUSG00000032494.12	Tdgf1	12628.6	-0.176805	0.0739243	0.00805467	0.080412
ENSMUSG00000037321.17	Tap1	165.449	0.276234	0.158089	0.00808583	0.0806589
ENSMUSG00000031340.8	Gabre	28.7985	0.330416	0.306896	0.00811284	0.080864
ENSMUSG00000039062.15	Anpep	173.123	0.318745	0.251203	0.00811967	0.0808678
ENSMUSG00000029504.5	Ddx51	524.234	-0.206796	0.0917333	0.00813379	0.0809442
ENSMUSG00000005625.15	Psmd4	1702	-0.228895	0.107873	0.00817364	0.0811647
ENSMUSG00000052656.12	Rnf103	173.018	0.304537	0.210792	0.00816933	0.0811647
ENSMUSG00000115853.1	LO018689.1	91.2178	0.282253	0.167796	0.00817537	0.0811647
ENSMUSG00000038400.15	Pmepa1	260.58	-0.25584	0.133179	0.00818398	0.0811859
ENSMUSG00000043557.16	Mdga1	30.2369	0.25522	0.565465	0.00819959	0.0812764
ENSMUSG00000029676.15	Pot1a	380.498	0.262926	0.141446	0.00821225	0.0813376
ENSMUSG00000003200.10	Sh3gl1	1137.22	-0.239735	0.117319	0.00823056	0.0814546
ENSMUSG00000040463.16	Mybbp1a	15708.9	-0.183023	0.0776483	0.00827444	0.0818243
ENSMUSG00000031753.16	Cog4	47.2955	-0.316758	0.544039	0.00829959	0.0820083
ENSMUSG00000089857.9	Zfp882	164.059	0.288453	0.179954	0.00836875	0.0826266
ENSMUSG00000030056.8	Isy1	634.177	-0.226894	0.106956	0.00841579	0.0830256
ENSMUSG00000039055.4	Eme1	799.839	-0.193627	0.0840472	0.00843498	0.0831495
ENSMUSG00000024944.6	Arl2	121.299	-0.290703	0.184861	0.00844371	0.0831495
ENSMUSG00000031976.14	Urb2	1461.22	-0.223716	0.104539	0.00844824	0.0831495
ENSMUSG00000020865.16	Abcc3	16.2964	0.119227	0.451508	0.00846874	0.0832859
ENSMUSG00000042724.8	Map3k9	351.569	0.23902	0.117588	0.00849947	0.0835226
ENSMUSG00000025196.4	Cpn1	102.988	-0.313397	0.243215	0.00852525	0.0837103
ENSMUSG00000040466.16	Blvrb	383.311	-0.282861	0.171804	0.0085376	0.083766
ENSMUSG00000012282.2	Wnt8a	45.1611	-0.325019	0.299679	0.00856366	0.0838905
ENSMUSG00000066900.11	Suds3	887.957	-0.220058	0.102035	0.0085622	0.0838905
ENSMUSG00000041560.12	Nop53	791.879	-0.278803	0.165853	0.00861645	0.0843416
ENSMUSG00000025019.17	Lcor	112.038	0.315346	0.253493	0.00863556	0.0844628
ENSMUSG00000002289.16	Angptl4	81.3326	0.297002	0.200626	0.00868084	0.0847211
ENSMUSG00000005897.14	Nr2c1	74.6003	-0.327795	0.331013	0.0086722	0.0847211
ENSMUSG00000028403.15	Zdhhc21	593.251	0.28731	0.180927	0.00868224	0.0847211
ENSMUSG00000044502.16	Bod1	877.135	-0.19572	0.0858004	0.00870575	0.0848844
ENSMUSG00000019996.17	Map7	359.548	-0.31548	0.257169	0.00873673	0.0850105
ENSMUSG00000025584.17	Pde8a	158.262	0.277021	0.163987	0.00873901	0.0850105
ENSMUSG00000064193.8	Gm4735	36.5072	-0.254741	0.558688	0.00872568	0.0850105
ENSMUSG00000027068.6	Dhrs9	11.2092	0.331016	0.422818	0.0087538	0.0850549
ENSMUSG00000031333.7	Abcb7	944.975	0.246966	0.126217	0.00875715	0.0850549
ENSMUSG00000029828.4	4921507P07Rik	18.7774	0.319543	0.278037	0.00877922	0.0852033
ENSMUSG00000053559.13	Smagp	148.604	-0.312264	0.246454	0.00880461	0.0853836
ENSMUSG00000032115.14	Hyou1	2821.41	-0.187327	0.0809901	0.00883625	0.0856242
ENSMUSG00000027341.10	Tmem230	69.2081	0.303262	0.220044	0.00892516	0.086419
ENSMUSG00000038564.11	Ift172	543.041	-0.198564	0.0880085	0.00894336	0.0865284
ENSMUSG00000090219.3	4930516K23Rik	19.1067	0.327149	0.364149	0.00896649	0.0866853
ENSMUSG00000018189.12	Uchl5	559.047	-0.274373	0.161887	0.00901508	0.0870469
ENSMUSG00000022136.8	Dnajc3	891.793	0.235994	0.116524	0.00901778	0.0870469
ENSMUSG00000024525.7	Impa2	749.793	-0.206351	0.0933076	0.00904007	0.087061
ENSMUSG00000036112.15	Metap2	510.09	0.209319	0.0953485	0.00903921	0.087061
ENSMUSG00000090641.2	Zfp712	72.4708	0.296648	0.204584	0.00903468	0.087061
ENSMUSG00000025239.3	Limd1	768.323	-0.185131	0.0800567	0.00905519	0.0870692
ENSMUSG00000043110.2	Lrrn4	325.212	0.209133	0.0952664	0.00906175	0.0870692
ENSMUSG00000051279.2	Gdf6	11.6831	0.314746	0.513149	0.00905379	0.0870692
ENSMUSG00000000078.7	Klf6	1162.48	0.224901	0.107169	0.00908559	0.0872314
ENSMUSG00000040495.4	Chrm4	48.6482	-0.316711	0.276827	0.00910076	0.087272
ENSMUSG00000078875.10	Gm14419	106.442	0.290703	0.192059	0.00910459	0.087272
ENSMUSG00000090942.1	F830016B08Rik	28.8928	0.320629	0.303642	0.0091107	0.087272
ENSMUSG00000042272.17	Sestd1	230.099	0.261588	0.144669	0.00913705	0.0873974
ENSMUSG00000049493.13	Pls1	221.542	0.234807	0.115821	0.00913773	0.0873974
ENSMUSG00000020307.15	Cdc34	2476.69	-0.279341	0.171107	0.00916906	0.0874315
ENSMUSG00000021697.12	Depdc1b	296.701	-0.235824	0.116832	0.00916378	0.0874315
ENSMUSG00000028175.15	Depdc1a	412.258	0.276741	0.166678	0.00915733	0.0874315
ENSMUSG00000060862.10	Zbtb40	447.786	-0.220209	0.103655	0.00916918	0.0874315
ENSMUSG00000020261.15	Slc36a1	297.55	-0.22995	0.111761	0.00921815	0.0875654
ENSMUSG00000024201.12	Kdm4b	448.758	-0.270816	0.157861	0.00921488	0.0875654
ENSMUSG00000032026.7	Rexo2	556.36	-0.223565	0.106394	0.00920226	0.0875654
ENSMUSG00000042793.13	Lgr6	43.7049	0.313442	0.264222	0.00921323	0.0875654
ENSMUSG00000091956.2	C2cd4b	21.4142	0.324323	0.358181	0.00920327	0.0875654
ENSMUSG00000021969.8	Zdhhc20	417.08	0.230278	0.112152	0.00925539	0.0878526
ENSMUSG00000047591.5	Mafa	132.536	-0.263932	0.14851	0.00927818	0.0879359
ENSMUSG00000066724.3	Gm10175	2804.2	-0.246247	0.127475	0.00927557	0.0879359
ENSMUSG00000026708.16	Cenpl	27.6696	-0.0934505	0.429521	0.00932757	0.0883372
ENSMUSG00000006412.10	Pfdn2	356.56	-0.250046	0.131933	0.00936279	0.0885328
ENSMUSG00000029613.15	Eif2ak1	833.04	-0.163218	0.0685336	0.00936375	0.0885328
ENSMUSG00000042502.10	Cd2bp2	317.623	-0.297383	0.211306	0.00936941	0.0885328
ENSMUSG00000026475.7	Rgs16	56.9266	-0.287877	0.189151	0.00937943	0.0885608
ENSMUSG00000067928.6	Zfp760	272.039	0.279374	0.172988	0.00939169	0.0886098
ENSMUSG00000025040.13	Fundc1	129.97	0.289621	0.19315	0.00940463	0.0886652
ENSMUSG00000026779.6	Mastl	771.668	0.231051	0.113318	0.00942406	0.088715
ENSMUSG00000103472.1	Pcdhga7	27.5757	-0.300995	0.526912	0.00942024	0.088715
ENSMUSG00000003154.15	Foxj2	196.211	0.291502	0.197839	0.00944492	0.088778
ENSMUSG00000033396.13	Spg11	1347.62	-0.164979	0.0695369	0.00944091	0.088778
ENSMUSG00000030127.15	Cops7a	572.013	-0.261017	0.145585	0.00945291	0.0887865
ENSMUSG00000020366.18	Mapk9	663.362	-0.227033	0.110051	0.00950053	0.0889451
ENSMUSG00000020431.5	Adcy1	247.203	0.259319	0.143654	0.00950526	0.0889451
ENSMUSG00000022003.7	Slc25a30	551.419	0.222471	0.106253	0.0094934	0.0889451
ENSMUSG00000027227.7	Sord	740.254	-0.22505	0.108324	0.00947706	0.0889451
ENSMUSG00000031825.16	Crispld2	43.2391	0.317404	0.30519	0.00950304	0.0889451
ENSMUSG00000025823.9	Pdia4	2614.61	-0.176102	0.0756355	0.00953859	0.0891905
ENSMUSG00000018171.9	Vmp1	1128.15	0.204264	0.0929663	0.00958896	0.0895222
ENSMUSG00000025025.14	Mxi1	152.361	0.280994	0.177702	0.00959955	0.0895222
ENSMUSG00000033014.12	Trim33	685.12	0.283172	0.181716	0.00958382	0.0895222
ENSMUSG00000046722.14	Cdc42se1	1009.31	-0.163277	0.0688516	0.00960977	0.0895222
ENSMUSG00000070730.11	Rmdn3	516.977	-0.215744	0.101258	0.00960739	0.0895222
ENSMUSG00000026638.15	Irf6	310.107	0.201628	0.0913254	0.00966285	0.0898927
ENSMUSG00000033554.17	Dph5	28.7218	-0.319397	0.422626	0.00967822	0.0898927
ENSMUSG00000039239.14	Tgfb2	74.4148	-0.304622	0.239835	0.00966901	0.0898927
ENSMUSG00000039704.7	Lmbrd2	653.523	0.271621	0.16215	0.00967256	0.0898927
ENSMUSG00000066148.3	Prpf4	1336.89	-0.158181	0.0663318	0.00969041	0.0899393
ENSMUSG00000025037.6	Maoa	607.587	0.204663	0.0934846	0.00971674	0.0899839
ENSMUSG00000031433.15	Rbm41	141.443	0.3162	0.310274	0.00970499	0.0899839
ENSMUSG00000117284.1	Gm7072	336.622	0.282537	0.181702	0.00971425	0.0899839
ENSMUSG00000031016.9	Wee1	1580.98	-0.13315	0.0543238	0.00973115	0.0900509
ENSMUSG00000018377.10	Vezf1	297.584	0.241053	0.123846	0.0097547	0.0901357
ENSMUSG00000098546.6	Vezf1	297.584	0.241053	0.123846	0.0097547	0.0901357
ENSMUSG00000061353.11	Cxcl12	15.1024	0.310524	0.48341	0.00980907	0.0905714
ENSMUSG00000022272.17	Myo10	1980.13	0.206025	0.0947164	0.00986509	0.0909942
ENSMUSG00000044030.4	Irf2bp1	606.474	-0.282824	0.183748	0.00986937	0.0909942
ENSMUSG00000001729.14	Akt1	1394.32	-0.226279	0.110496	0.00990686	0.0912727
ENSMUSG00000039634.12	Zfp189	100.629	0.253631	0.138651	0.00995225	0.0916089
ENSMUSG00000053646.13	Plxnb1	783.778	0.217057	0.103066	0.00995796	0.0916089
ENSMUSG00000035186.6	Ubd	38.3404	-0.310071	0.277124	0.00997538	0.0917018
ENSMUSG00000050989.9	Selenon	372.2	0.249688	0.13427	0.0100281	0.0921191
ENSMUSG00000006333.14	Rps9	13500.1	-0.209645	0.0976881	0.0100586	0.0922638
ENSMUSG00000041712.7	Ubr7	3451.3	-0.137614	0.0566742	0.0100578	0.0922638
ENSMUSG00000051397.5	Tacstd2	103.853	0.292084	0.207848	0.010094	0.0925207
ENSMUSG00000072066.7	6720489N17Rik	130.144	0.26473	0.154439	0.0101221	0.0927104
ENSMUSG00000075091.5	Olfr1233	16.6536	0.314443	0.346708	0.0101625	0.0930127
ENSMUSG00000027455.16	Nsfl1c	457.09	-0.288733	0.200485	0.0101909	0.0932045
ENSMUSG00000024479.3	Mal2	87.1998	0.26484	0.155242	0.0102312	0.0933853
ENSMUSG00000031357.3	Syap1	177.822	0.231645	0.116171	0.010222	0.0933853
ENSMUSG00000062961.7	Ccdc177	21.5626	-0.312581	0.321079	0.010233	0.0933853
ENSMUSG00000029346.12	Srrd	12.6072	0.142586	0.466043	0.0102426	0.0933854
ENSMUSG00000031590.8	Frg1	529.218	-0.204436	0.0943344	0.0102479	0.0933854
ENSMUSG00000025862.14	Stag2	570.235	0.30195	0.244138	0.0102598	0.0934256
ENSMUSG00000027315.13	Spint1	655.497	-0.262219	0.151774	0.0102984	0.0937096
ENSMUSG00000070371.11	Prss36	30.4627	-0.283557	0.523892	0.0103092	0.0937402
ENSMUSG00000000976.13	Heatr6	393.431	0.239396	0.124261	0.0103763	0.0942268
ENSMUSG00000099913.1	Gm28551	14.7002	0.301468	0.485908	0.0103778	0.0942268
ENSMUSG00000048696.11	Mex3d	699.652	-0.192971	0.0869065	0.0103866	0.0942387
ENSMUSG00000001472.17	Tcf25	1167.37	-0.263077	0.153805	0.0104367	0.0945559
ENSMUSG00000046223.10	Plaur	434.054	-0.232616	0.117693	0.0104299	0.0945559
ENSMUSG00000056600.4	Olfr90	71.1453	0.3088	0.295289	0.0104473	0.0945837
ENSMUSG00000003545.3	Fosb	10.6067	0.118391	0.440814	0.0104714	0.0946553
ENSMUSG00000022945.12	Chaf1b	1558.95	-0.215472	0.102988	0.0104778	0.0946553
ENSMUSG00000036136.9	Fam110c	34.4978	0.297025	0.229605	0.0104705	0.0946553
ENSMUSG00000022427.4	Tomm22	1352.52	-0.242605	0.128098	0.0104999	0.0947861
ENSMUSG00000026127.13	Imp4	1537.48	-0.145566	0.0609223	0.0105545	0.0951008
ENSMUSG00000027296.7	Itpka	135.648	-0.269048	0.163855	0.0105433	0.0951008
ENSMUSG00000032000.17	Birc3	66.6436	0.270683	0.166729	0.0105575	0.0951008
ENSMUSG00000034659.14	Tmem109	366.204	-0.239185	0.124863	0.0106225	0.0956174
ENSMUSG00000004934.14	Pias4	842.043	-0.214524	0.102583	0.0106341	0.0956538
ENSMUSG00000040721.9	Zfhx2	493.4	-0.233664	0.119594	0.0107292	0.0964397
ENSMUSG00000089936.1	Gm16199	27.288	0.306965	0.299637	0.0107442	0.0965054
ENSMUSG00000027560.4	Dok5	14.036	0.308903	0.345881	0.0107797	0.0967547
ENSMUSG00000070345.3	Hsf5	59.587	0.282764	0.193162	0.0108021	0.0968315
ENSMUSG00000079562.7	Maea	1734.57	-0.133654	0.0554304	0.0108037	0.0968315
ENSMUSG00000025726.11	Slc28a1	277.038	-0.234687	0.120887	0.0108211	0.0969182
ENSMUSG00000023987.14	Pgc	23.5332	-0.305991	0.425149	0.010832	0.096947
ENSMUSG00000001025.8	S100a6	205.013	-0.287955	0.207099	0.0108483	0.0969653
ENSMUSG00000054509.7	Parp4	270.78	0.22245	0.109597	0.0108495	0.0969653
ENSMUSG00000027356.8	Fermt1	143.337	0.272648	0.172862	0.0109098	0.0974341
ENSMUSG00000031227.8	Magee1	43.7298	-0.294978	0.231406	0.0109204	0.09746
ENSMUSG00000045136.6	Tubb2b	3664.98	-0.196109	0.0898512	0.0109412	0.0975757
ENSMUSG00000047098.18	Rnf31	767.19	-0.222228	0.109685	0.0109648	0.0977166
ENSMUSG00000006457.4	Actn3	726.015	-0.246438	0.134283	0.0109884	0.0977362
ENSMUSG00000027359.16	Slc27a2	441.174	0.229715	0.116534	0.0109904	0.0977362
ENSMUSG00000038024.17	Dennd4c	696.866	0.215125	0.103802	0.0109785	0.0977362
ENSMUSG00000026074.15	Map4k4	954.904	-0.280359	0.189943	0.0110288	0.098009
ENSMUSG00000049482.16	Ctu2	567.811	-0.258452	0.150311	0.0110436	0.098071
ENSMUSG00000018199.9	Ro60	750.752	0.276878	0.182727	0.0110798	0.0983225
ENSMUSG00000015305.6	Sash1	510.844	-0.20439	0.095877	0.0110994	0.0984131
ENSMUSG00000027201.16	Myef2	81.1425	0.302283	0.278037	0.0111057	0.0984131
ENSMUSG00000044367.7	Slc16a13	201.453	0.219761	0.108022	0.0111555	0.0987841
ENSMUSG00000024222.17	Fkbp5	1965.64	-0.18762	0.0847035	0.0111703	0.098846
ENSMUSG00000090363.8	Gm3512	145.065	0.258684	0.151372	0.0111823	0.0988823
ENSMUSG00000044816.10	D630023F18Rik	62.497	-0.298013	0.252549	0.0111913	0.0988919
ENSMUSG00000029345.13	Tfip11	953.481	-0.225019	0.112767	0.0112106	0.0989232
ENSMUSG00000032245.12	Cln6	451.055	0.220828	0.10906	0.0112091	0.0989232
ENSMUSG00000025930.6	Msc	192.961	-0.284851	0.203478	0.0112226	0.0989597
ENSMUSG00000024456.16	Diaph1	369.226	0.304275	0.320278	0.0112602	0.0991731
ENSMUSG00000028821.8	Syf2	554.129	-0.218782	0.107463	0.0112733	0.0991731
ENSMUSG00000051034.7	Zfp11	108.713	-0.259976	0.153799	0.011274	0.0991731
ENSMUSG00000054057.2	A930004D18Rik	58.1053	-0.294814	0.239051	0.0112785	0.0991731
ENSMUSG00000020534.14	Shmt1	1930.6	-0.17549	0.0775656	0.0113054	0.0993403
ENSMUSG00000032519.11	Slc25a38	264.81	-0.254523	0.146331	0.0113691	0.0996351
ENSMUSG00000048752.7	Prss50	61.1253	-0.29665	0.250346	0.011355	0.0996351
ENSMUSG00000062012.14	Zfp13	376.955	-0.240929	0.129299	0.0113707	0.0996351
ENSMUSG00000098134.1	Rnf113a2	258.925	-0.231946	0.119736	0.0113561	0.0996351
ENSMUSG00000047649.9	Cd3eap	373.12	-0.213766	0.103582	0.011388	0.0997166
ENSMUSG00000098078.1	Gm26992	13.4942	0.302949	0.382302	0.0114023	0.0997724
ENSMUSG00000024247.14	Pkdcc	315.431	-0.251767	0.14313	0.0114946	0.10037
ENSMUSG00000041747.3	Utp15	1337.98	-0.134303	0.0562718	0.0114876	0.10037
ENSMUSG00000074909.5	Ranbp6	251.27	0.258301	0.152405	0.0114881	0.10037
ENSMUSG00000041935.10	AW549877	1025.24	0.268862	0.170508	0.0115484	0.100769
ENSMUSG00000071547.4	Nt5dc2	2442.4	-0.231722	0.1201	0.0115599	0.100799
ENSMUSG00000031983.7	2310022B05Rik	731.011	-0.188517	0.0858702	0.0115846	0.100945
ENSMUSG00000025203.6	Scd2	10136.8	-0.153523	0.0659267	0.0116386	0.101071
ENSMUSG00000025431.4	Crisp1	30.0276	0.299925	0.290567	0.0116365	0.101071
ENSMUSG00000025869.11	Nop16	766.824	-0.169615	0.0746025	0.0116387	0.101071
ENSMUSG00000039781.14	Cep131	312.271	-0.279546	0.19445	0.0116394	0.101071
ENSMUSG00000047648.13	Fbxo30	561.649	0.249856	0.141211	0.0116391	0.101071
ENSMUSG00000026837.16	Col5a1	307.394	-0.269044	0.172291	0.0117451	0.101728
ENSMUSG00000031262.12	Cenpi	285.238	0.276569	0.188105	0.0117255	0.101728
ENSMUSG00000034973.16	Dop1a	48.363	-0.0696672	0.417645	0.0117475	0.101728
ENSMUSG00000040661.6	Rad54l2	1766.94	-0.20835	0.100024	0.0117397	0.101728
ENSMUSG00000004980.16	Hnrnpa2b1	1198.9	-0.249166	0.140885	0.0117774	0.101903
ENSMUSG00000025208.9	Mrpl43	697.219	-0.228977	0.118002	0.011784	0.101903
ENSMUSG00000027605.18	Acss2	145.397	0.280541	0.199231	0.0118303	0.102233
ENSMUSG00000025337.10	Sbds	736.574	-0.189161	0.0866851	0.0118619	0.102385
ENSMUSG00000048578.11	Mlec	3176.72	-0.123259	0.05136	0.0118642	0.102385
ENSMUSG00000024319.18	Vps52	526.966	-0.205468	0.0980976	0.0118834	0.10248
ENSMUSG00000030738.11	Eif3c	9677.14	-0.13366	0.0562851	0.0119084	0.102625
ENSMUSG00000020919.11	Stat5b	18.172	0.0936065	0.414449	0.0119458	0.102825
ENSMUSG00000029763.17	Exoc4	1454.55	-0.196269	0.0915769	0.011948	0.102825
ENSMUSG00000056870.9	Gulp1	60.7436	-0.298778	0.332103	0.0120136	0.103318
ENSMUSG00000041126.16	H2az2	937.325	-0.222041	0.112146	0.0120573	0.103623
ENSMUSG00000031201.17	Brcc3	177.034	0.263372	0.164306	0.0121159	0.104056
ENSMUSG00000024580.8	Grpel2	506.051	0.193666	0.0900799	0.0121334	0.104134
ENSMUSG00000047412.16	Zbtb44	460.932	-0.226593	0.116677	0.0121601	0.104292
ENSMUSG00000015944.9	Castor2	288.354	0.222937	0.113287	0.0121894	0.104472
ENSMUSG00000028068.14	Iqgap3	1126.74	0.170226	0.0755931	0.0122088	0.104567
ENSMUSG00000027782.10	Kpna4	563.182	0.261268	0.161436	0.0122485	0.104836
ENSMUSG00000020621.6	Rdh14	85.8085	0.263186	0.16487	0.0122574	0.10484
ENSMUSG00000030284.11	Creld1	335.694	-0.23365	0.124197	0.0122761	0.104928
ENSMUSG00000028649.21	Macf1	217.652	0.292905	0.26106	0.012295	0.105019
ENSMUSG00000021706.14	Zfyve16	354.979	0.233359	0.12404	0.0123287	0.105234
ENSMUSG00000049295.17	Zfp219	853.038	-0.266504	0.171687	0.0123434	0.105288
ENSMUSG00000025912.16	Mybl1	244.484	0.251936	0.147603	0.0124319	0.105828
ENSMUSG00000040258.6	Nxph4	20.1264	-0.281344	0.463586	0.0124247	0.105828
ENSMUSG00000091614.2	Gm17657	32.4513	0.293639	0.274378	0.0124187	0.105828
ENSMUSG00000039323.18	Igfbp2	8432.43	-0.231783	0.122805	0.0124804	0.106168
ENSMUSG00000020193.3	Zpbp	16.3993	0.294878	0.342376	0.0125209	0.10644
ENSMUSG00000027508.15	Pag1	37.0453	0.285628	0.228058	0.012582	0.106887
ENSMUSG00000019432.15	Ddx39b	3981.08	-0.179913	0.0818248	0.012607	0.107021
ENSMUSG00000056692.13	Ilrun	1412.87	-0.221761	0.113211	0.0126148	0.107021
ENSMUSG00000041623.17	D11Wsu47e	486.492	-0.228879	0.120388	0.0126998	0.10767
ENSMUSG00000027375.14	Mal	14.1808	0.292122	0.366817	0.0127584	0.108093
ENSMUSG00000056596.8	Trnp1	104.358	0.276047	0.197957	0.0127872	0.108264
ENSMUSG00000003452.15	Bicd1	154.842	0.267638	0.177457	0.0128033	0.108327
ENSMUSG00000018697.14	Aatf	934.384	-0.218559	0.11081	0.01285	0.10843
ENSMUSG00000020496.10	Rnf187	4606.95	-0.189883	0.0885604	0.0128433	0.10843
ENSMUSG00000068154.5	Insm1	294.638	-0.207491	0.101387	0.0128286	0.10843
ENSMUSG00000113069.1	Gm48541	54.1377	0.290775	0.269905	0.012842	0.10843
ENSMUSG00000048899.8	Rimkla	174.669	0.229871	0.121892	0.0128726	0.108547
ENSMUSG00000009076.10	Zmat5	389.054	-0.21472	0.107558	0.0129176	0.108853
ENSMUSG00000017466.9	Timp2	168.15	-0.261537	0.166556	0.0130007	0.10948
ENSMUSG00000028189.12	Ctbs	31.2786	0.288429	0.257656	0.0130345	0.109674
ENSMUSG00000045664.5	Cdc42ep2	62.218	0.28087	0.217224	0.0130424	0.109674
ENSMUSG00000074359.2	Psg23	19.9156	0.290624	0.351939	0.01305	0.109674
ENSMUSG00000034158.9	Lrrc58	3044.73	0.19796	0.0945673	0.0130823	0.109725
ENSMUSG00000038160.7	Atg5	597.494	0.198747	0.0951407	0.013081	0.109725
ENSMUSG00000070047.14	Fat1	9051.23	0.209564	0.103515	0.0130711	0.109725
ENSMUSG00000079037.9	Prnp	142.735	0.256964	0.158888	0.0130955	0.109762
ENSMUSG00000039929.14	Urb1	1679.24	-0.149073	0.0649506	0.0131309	0.10995
ENSMUSG00000041287.5	Sox15	281.315	-0.248015	0.145036	0.0131354	0.10995
ENSMUSG00000111834.1	Gm40020	30.6144	0.289023	0.269302	0.0131458	0.109964
ENSMUSG00000024982.10	Zdhhc6	31.4163	0.287545	0.383467	0.0131832	0.110203
ENSMUSG00000089764.2	Gm16580	19.0262	0.288586	0.361216	0.0132584	0.110758
ENSMUSG00000025609.15	Mkln1	267.26	0.254014	0.155295	0.0133547	0.111192
ENSMUSG00000026275.13	Ppp1r7	1191.42	-0.150754	0.0659954	0.0133235	0.111192
ENSMUSG00000027968.11	Larp7	1248.88	-0.210292	0.104633	0.0133421	0.111192
ENSMUSG00000030682.4	Cdipt	141.325	-0.289405	0.30262	0.0133523	0.111192
ENSMUSG00000038489.8	Polr2l	778.131	-0.234157	0.127974	0.0133441	0.111192
ENSMUSG00000006056.13	Calcoco2	694.103	-0.184224	0.0855384	0.013381	0.111263
ENSMUSG00000043668.13	Tox3	58.3418	0.272522	0.194564	0.0133754	0.111263
ENSMUSG00000032431.6	Crtap	516.066	-0.173771	0.0790976	0.0134767	0.111984
ENSMUSG00000005413.8	Hmox1	1210.7	-0.1865	0.0872505	0.0135437	0.112448
ENSMUSG00000026895.7	Ndufa8	631.225	-0.238141	0.13346	0.0135683	0.112448
ENSMUSG00000034445.8	Cyb561a3	138.189	0.285039	0.252142	0.0135627	0.112448
ENSMUSG00000035847.15	Ids	164.513	0.234541	0.129091	0.0135632	0.112448
ENSMUSG00000009376.15	Met	208.416	0.263277	0.173987	0.0135853	0.112514
ENSMUSG00000001100.10	Poldip2	1404.91	-0.176825	0.0811934	0.0136748	0.113034
ENSMUSG00000030966.13	Trim21	96.8429	0.25655	0.161329	0.0136634	0.113034
ENSMUSG00000033701.13	Acbd6	727.629	-0.235368	0.130419	0.0136752	0.113034
ENSMUSG00000045730.4	Adrb2	54.4708	0.27755	0.214998	0.0136844	0.113036
ENSMUSG00000013973.12	Dedd	103.647	-0.285329	0.265323	0.0137718	0.113683
ENSMUSG00000030560.17	Ctsc	149.956	0.256174	0.161403	0.013797	0.113743
ENSMUSG00000041390.18	Mdfic	18.5156	-0.0854486	0.4024	0.0138056	0.113743
ENSMUSG00000042535.9	Gtpbp1	1257.64	-0.194511	0.0931689	0.0138062	0.113743
ENSMUSG00000043059.16	Zfp513	240.573	-0.259167	0.167186	0.0138209	0.113789
ENSMUSG00000036403.15	Cep135	75.0245	-0.286174	0.297782	0.0138782	0.114186
ENSMUSG00000020743.15	Mif4gd	151.321	-0.274344	0.206632	0.0139126	0.114319
ENSMUSG00000071984.11	Fndc1	39.0832	-0.285219	0.273984	0.0139075	0.114319
ENSMUSG00000005533.10	Igf1r	1222.62	0.173226	0.0792933	0.0139518	0.114472
ENSMUSG00000017686.17	Rhot1	328.846	-0.281568	0.24076	0.0139587	0.114472
ENSMUSG00000070003.7	Ssbp4	425.686	-0.267327	0.186368	0.0139541	0.114472
ENSMUSG00000020577.17	Tspan13	417.428	0.190728	0.0907289	0.0139801	0.114498
ENSMUSG00000042524.14	Sun2	13.5587	0.0785815	0.399494	0.0139789	0.114498
ENSMUSG00000018042.18	Cyb5r3	869.746	-0.252541	0.156055	0.0139894	0.114499
ENSMUSG00000046079.16	Lrrc8d	871.417	0.20449	0.101121	0.0140322	0.114775
ENSMUSG00000020868.15	Xylt2	527.457	-0.232385	0.128065	0.0140618	0.114942
ENSMUSG00000021264.12	Yy1	1504.3	-0.22676	0.122063	0.0141725	0.115679
ENSMUSG00000032112.10	Trappc4	276.408	-0.270692	0.198053	0.0141796	0.115679
ENSMUSG00000038121.6	Fam210a	776.053	0.217759	0.112954	0.0141666	0.115679
ENSMUSG00000074622.4	Mafb	30.7312	0.284059	0.317746	0.0142016	0.115782
ENSMUSG00000032215.15	Rsl24d1	32.5327	-0.0700963	0.399393	0.0142553	0.116145
ENSMUSG00000079225.3	Gm9531	20.7579	-0.273354	0.418186	0.0143412	0.116769
ENSMUSG00000001864.13	Aif1l	322.177	-0.217633	0.113344	0.0144023	0.117191
ENSMUSG00000049288.4	Lix1l	220.605	0.215147	0.111096	0.0144474	0.117481
ENSMUSG00000024190.7	Dusp1	829.293	-0.190326	0.0911194	0.0144696	0.117586
ENSMUSG00000003970.9	Rpl8	24419.8	-0.211197	0.107759	0.0145718	0.118263
ENSMUSG00000022323.11	Rida	142.404	0.230533	0.127356	0.0145646	0.118263
ENSMUSG00000070291.4	Ddx43	100.647	0.236594	0.134888	0.0145913	0.118344
ENSMUSG00000041645.14	Ddx24	2539.59	-0.193282	0.0934489	0.0146175	0.11848
ENSMUSG00000028385.14	Snx30	521.012	0.162629	0.0737388	0.0146636	0.118777
ENSMUSG00000014551.8	Mrps25	526.426	0.173583	0.0803143	0.0146901	0.118915
ENSMUSG00000002028.13	Kmt2a	98.4998	0.0938155	0.404516	0.0147799	0.119488
ENSMUSG00000024477.4	Pggt1b	329.534	0.252625	0.160268	0.0147716	0.119488
ENSMUSG00000025240.10	Sacm1l	639.019	0.233906	0.132135	0.0148021	0.11959
ENSMUSG00000034259.8	Exosc4	580.949	-0.225191	0.122007	0.0148142	0.11961
ENSMUSG00000028550.15	Atg4c	80.3171	-0.279701	0.329636	0.0148308	0.119668
ENSMUSG00000070331.14	Qrich2	16.1902	0.151016	0.458062	0.0149239	0.120341
ENSMUSG00000036504.6	Phpt1	284.623	-0.244001	0.146601	0.0149429	0.1204
ENSMUSG00000071659.4	Hnrnpul2	1686.66	-0.255354	0.166534	0.0149504	0.1204
ENSMUSG00000027366.12	Sppl2a	270.094	0.229804	0.127618	0.0149606	0.120405
ENSMUSG00000020849.13	Ywhae	16334.1	-0.137554	0.0605005	0.0150875	0.121348
ENSMUSG00000006215.12	Zbtb17	413.911	-0.247147	0.152345	0.0151102	0.121453
ENSMUSG00000005481.18	Ddx39	2814.26	-0.189054	0.0911289	0.0151506	0.1217
ENSMUSG00000002983.17	Relb	86.5135	0.147893	0.454583	0.0151619	0.121713
ENSMUSG00000050751.14	Pgbd5	12.1161	0.0868054	0.398343	0.0152041	0.121896
ENSMUSG00000057322.12	Rpl38	5122.17	-0.205478	0.103936	0.0151999	0.121896
ENSMUSG00000020070.18	Rufy2	23.9529	-0.275452	0.350876	0.015265	0.122305
ENSMUSG00000049580.12	Tsku	67.2063	-0.267033	0.411019	0.0152957	0.122473
ENSMUSG00000028232.13	Tmem68	24.5955	-0.160228	0.464265	0.0153546	0.122839
ENSMUSG00000046500.8	Tafa4	27.6829	-0.276904	0.257007	0.0153708	0.122839
ENSMUSG00000095041.7	AC149090.1	805.199	-0.2212	0.119075	0.0153662	0.122839
ENSMUSG00000024642.17	Tle4	1571.9	-0.154432	0.0697383	0.0153951	0.122955
ENSMUSG00000053510.12	Nrd1	699.377	-0.264022	0.191162	0.015436	0.12318
ENSMUSG00000080797.2	Gm15760	53.62	0.259817	0.179844	0.015443	0.12318
ENSMUSG00000024338.15	Psmb8	30.4199	0.275021	0.339419	0.0154883	0.123385
ENSMUSG00000027363.15	Usp8	19.4954	0.0919406	0.401107	0.0154842	0.123385
ENSMUSG00000023353.14	Agap3	411.866	-0.250498	0.160306	0.015528	0.12352
ENSMUSG00000035992.15	Fnip1	1044.7	0.242324	0.146398	0.0155348	0.12352
ENSMUSG00000048232.12	Fbxo10	148.586	0.242189	0.146129	0.0155193	0.12352
ENSMUSG00000099032.2	Tcf24	82.375	0.25318	0.165708	0.0155561	0.123611
ENSMUSG00000039199.6	Zdhhc1	40.1151	0.274876	0.33096	0.0156187	0.12403
ENSMUSG00000033295.14	Ptprf	5986.94	-0.185477	0.0892205	0.0156315	0.124053
ENSMUSG00000026398.14	Nr5a2	442.852	-0.231589	0.131776	0.0156474	0.124101
ENSMUSG00000094499.3	Vmn2r-ps104	165.109	0.237066	0.139291	0.0157129	0.124541
ENSMUSG00000094472.1	Gm21897	523.695	0.26308	0.191224	0.0157301	0.124599
ENSMUSG00000114434.1	Gm48360	44.1071	0.270842	0.221564	0.0157468	0.124652
ENSMUSG00000059534.8	Uqcr10	1754.48	-0.205941	0.105306	0.0157661	0.124726
ENSMUSG00000029522.12	Pla2g1b	137.363	-0.240396	0.144718	0.0158649	0.125429
ENSMUSG00000037742.14	Eef1a1	143774	-0.126044	0.0552585	0.0159512	0.126032
ENSMUSG00000005981.11	Trap1	3535.34	-0.149987	0.0677539	0.0159885	0.126206
ENSMUSG00000022505.9	Emp2	80.017	0.251848	0.165505	0.0159934	0.126206
ENSMUSG00000042572.12	Ube2q1	834.728	-0.182554	0.0876974	0.0160472	0.126551
ENSMUSG00000035770.8	Dync1li2	508.399	-0.227841	0.128688	0.0162005	0.127679
ENSMUSG00000048040.8	Arxes2	267.541	0.206601	0.10667	0.0162202	0.127755
ENSMUSG00000048905.5	Bnip5	101.6	-0.253835	0.171503	0.0162759	0.128038
ENSMUSG00000089682.10	Bcl2l2	258.397	-0.231229	0.133182	0.0162766	0.128038
ENSMUSG00000026249.10	Serpine2	515.203	0.190991	0.0941129	0.0163355	0.128192
ENSMUSG00000033826.10	Dnah8	59.3674	-0.272037	0.24778	0.016329	0.128192
ENSMUSG00000045763.8	Basp1	1542.88	-0.242318	0.149575	0.0163218	0.128192
ENSMUSG00000058298.10	Mcm9	35.6969	0.146721	0.450127	0.0163371	0.128192
ENSMUSG00000046756.10	Mrps7	1130.02	-0.212882	0.1128	0.0163727	0.128391
ENSMUSG00000031502.11	Col4a1	931.162	-0.244473	0.153587	0.0164027	0.128546
ENSMUSG00000031490.6	Eif4ebp1	2718.53	-0.188338	0.0922858	0.0164424	0.128755
ENSMUSG00000058729.13	Lin9	412.219	0.243778	0.152585	0.0164499	0.128755
ENSMUSG00000020516.15	Rps6kb1	738.327	0.213241	0.113548	0.0165745	0.129568
ENSMUSG00000030122.12	Ptms	1414.65	-0.247353	0.159639	0.0165661	0.129568
ENSMUSG00000032405.10	Pias1	419.998	0.18185	0.0878381	0.016585	0.129569
ENSMUSG00000040828.10	Catsperd	20.3856	0.271051	0.306277	0.0166004	0.129571
ENSMUSG00000042772.15	Smg7	2168.33	0.191622	0.094949	0.0166058	0.129571
ENSMUSG00000035235.13	Trim13	418.19	0.229587	0.132066	0.016624	0.129632
ENSMUSG00000041991.18	Hrnr	206.745	0.271708	0.277714	0.0166515	0.129766
ENSMUSG00000049382.10	Krt8	3360.94	-0.199749	0.101612	0.016742	0.130383
ENSMUSG00000098176.2	Ccdc166	11.9678	0.0936232	0.399297	0.0167515	0.130383
ENSMUSG00000066621.12	Tecpr1	244.691	-0.227389	0.129695	0.0167755	0.130489
ENSMUSG00000004451.14	Ralb	906.592	-0.189368	0.0934972	0.0167936	0.130549
ENSMUSG00000025658.16	Cnksr2	57.1394	0.26968	0.243733	0.0168277	0.130733
ENSMUSG00000030660.9	Pik3c2a	644.711	0.266411	0.220299	0.0168979	0.131197
ENSMUSG00000020653.12	Klf11	478.116	0.181004	0.0876375	0.0169223	0.131223
ENSMUSG00000029432.12	Nipsnap2	444.412	-0.226144	0.128526	0.0169157	0.131223
ENSMUSG00000062867.13	Impdh2	7109.92	-0.197134	0.0997718	0.0169535	0.131384
ENSMUSG00000021548.10	Ccnh	333.064	0.224497	0.126906	0.0170658	0.132173
ENSMUSG00000038742.7	Angptl6	46.0211	-0.267759	0.235568	0.0171196	0.132508
ENSMUSG00000036913.15	Trim67	165.832	0.25345	0.176744	0.0171936	0.132916
ENSMUSG00000060032.6	H2aj	570.457	-0.230264	0.13461	0.0171898	0.132916
ENSMUSG00000016382.15	Pls3	735.232	0.230457	0.135202	0.0173001	0.133493
ENSMUSG00000020453.17	Patz1	139.837	-0.250601	0.170506	0.0172947	0.133493
ENSMUSG00000025993.10	Slc40a1	131.536	0.221758	0.12419	0.0172803	0.133493
ENSMUSG00000032469.12	Dbr1	557.856	-0.174729	0.0838887	0.0173923	0.134122
ENSMUSG00000025531.14	Chm	262.696	0.262659	0.210198	0.0174347	0.134318
ENSMUSG00000029407.10	Uso1	1786.91	0.233841	0.140488	0.0174499	0.134318
ENSMUSG00000051256.10	Jagn1	461.16	-0.194493	0.0983386	0.0174489	0.134318
ENSMUSG00000030410.16	Dmwd	376.839	-0.26485	0.223306	0.0174841	0.134499
ENSMUSG00000000386.16	Mx1	481.356	0.214449	0.116646	0.0175124	0.134502
ENSMUSG00000022557.11	Bop1	2106.14	-0.211668	0.113776	0.0174993	0.134502
ENSMUSG00000041658.12	Rragb	381.309	0.200412	0.10336	0.0175166	0.134502
ENSMUSG00000022130.10	Tgds	12.9242	0.238134	0.444008	0.0175328	0.134522
ENSMUSG00000078853.8	Igtp	108.234	0.254429	0.181937	0.0175408	0.134522
ENSMUSG00000040446.4	Rprd1a	796.257	0.183878	0.0904281	0.0175805	0.134662
ENSMUSG00000056209.7	Npm3	1175.25	-0.168434	0.0799811	0.0175753	0.134662
ENSMUSG00000069892.9	9930111J21Rik2	35.4419	0.26666	0.296897	0.017602	0.134745
ENSMUSG00000001348.15	Acp5	86.8043	0.26712	0.266958	0.0177006	0.135416
ENSMUSG00000024735.13	Prpf19	3263.35	-0.154438	0.0716126	0.0177115	0.135416
ENSMUSG00000089847.8	Timm10b	250.962	-0.263444	0.219532	0.0177221	0.135416
ENSMUSG00000021867.16	Tmem254b	101.162	0.266484	0.286707	0.0177516	0.135559
ENSMUSG00000019518.11	Ap4m1	176.63	-0.253577	0.181612	0.0178058	0.13589
ENSMUSG00000026095.15	Asnsd1	2173.02	0.189338	0.0947846	0.0178199	0.135915
ENSMUSG00000020463.15	Ppp4r3b	139.522	-0.26363	0.320807	0.0178402	0.135987
ENSMUSG00000001016.12	Ilf2	1106.63	-0.233042	0.140662	0.0178639	0.136085
ENSMUSG00000020580.10	Rock2	1261.2	0.215202	0.118238	0.0179011	0.136279
ENSMUSG00000096010.2	H4f16	2695.82	-0.250681	0.174649	0.0179112	0.136279
ENSMUSG00000029686.15	Cul1	11.2582	0.254766	0.381184	0.0179265	0.136313
ENSMUSG00000029528.19	Pxn	691.645	-0.164735	0.0780421	0.0180007	0.136794
ENSMUSG00000026564.9	Dusp27	180.581	-0.253161	0.383602	0.018113	0.137481
ENSMUSG00000041895.15	Wipi1	116.429	0.256012	0.19174	0.0181027	0.137481
ENSMUSG00000043542.12	Zc2hc1a	255.628	0.210607	0.113921	0.0181421	0.137619
ENSMUSG00000097306.9	Rhox5	912.853	-0.195975	0.100566	0.0181749	0.137784
ENSMUSG00000038630.8	Zkscan16	23.2833	0.263808	0.235484	0.0182013	0.137895
ENSMUSG00000063931.14	Pepd	567.307	-0.203858	0.107529	0.0182115	0.137895
ENSMUSG00000036275.13	9530068E07Rik	179.805	0.202761	0.466655	0.0182399	0.138027
ENSMUSG00000062647.16	Rpl7a	19452.7	-0.189348	0.0953444	0.0182572	0.138074
ENSMUSG00000057572.15	Zbtb8os	173.589	0.224192	0.129668	0.0182928	0.138142
ENSMUSG00000078817.4	Nlrp12	1852.48	-0.222658	0.127748	0.0182993	0.138142
ENSMUSG00000097297.3	Nlrp12	1852.48	-0.222658	0.127748	0.0182993	0.138142
ENSMUSG00000058900.5	Rsl1	88.364	0.238095	0.150439	0.0183106	0.138144
ENSMUSG00000044906.6	4930503L19Rik	69.363	0.259597	0.209235	0.0183364	0.138256
ENSMUSG00000019864.14	Rtn4ip1	409.945	-0.173366	0.0839902	0.0183959	0.138622
ENSMUSG00000016520.7	Lnx2	347.618	0.195195	0.100244	0.0184096	0.138641
ENSMUSG00000021194.6	Chga	118.753	-0.249504	0.175384	0.0184718	0.138819
ENSMUSG00000035898.13	Uba6	1129.15	0.249135	0.174467	0.0184775	0.138819
ENSMUSG00000044465.19	Fam160a2	344.788	0.232065	0.141183	0.0184749	0.138819
ENSMUSG00000055013.16	Agap1	580.652	0.216063	0.120383	0.0184773	0.138819
ENSMUSG00000055991.15	Zkscan5	409.432	0.169613	0.0816284	0.018522	0.138987
ENSMUSG00000078878.9	Gm14305	106.877	0.256195	0.196731	0.0185176	0.138987
ENSMUSG00000048796.7	Cyb561d1	32.8675	-0.169151	0.45844	0.0185545	0.139147
ENSMUSG00000044224.16	Dnajc21	1079.72	-0.217211	0.121984	0.0186182	0.139542
ENSMUSG00000026771.14	Spopl	137.984	0.252705	0.18728	0.0188115	0.140751
ENSMUSG00000029198.3	Grpel1	1590.85	-0.163328	0.077879	0.0188222	0.140751
ENSMUSG00000033055.12	Ankrd54	292.348	-0.235476	0.147891	0.0188244	0.140751
ENSMUSG00000038705.13	Gmeb2	386.297	-0.174493	0.0851744	0.0188201	0.140751
ENSMUSG00000027079.15	Clp1	638.666	-0.173212	0.084356	0.0188737	0.140921
ENSMUSG00000027223.15	Mapk8ip1	94.0834	0.257975	0.326018	0.0188678	0.140921
ENSMUSG00000084336.2	Olfr1269	18.6578	0.260226	0.304044	0.0188809	0.140921
ENSMUSG00000031326.2	Cdx4	25.0433	0.261984	0.246319	0.0189135	0.14108
ENSMUSG00000001918.17	Slc1a5	665.459	-0.247462	0.173249	0.0189511	0.141277
ENSMUSG00000026039.9	Sgo2a	2525.7	0.227158	0.135725	0.0190526	0.141949
ENSMUSG00000041638.18	Gcn1	5212.61	-0.189533	0.0965365	0.0190902	0.142145
ENSMUSG00000019820.11	Utrn	795.89	-0.224683	0.132454	0.0191099	0.142207
ENSMUSG00000009828.15	Cilk1	51.4463	-0.246728	0.384443	0.0191662	0.142315
ENSMUSG00000028878.11	Fam76a	368.431	0.208732	0.113845	0.0191405	0.142315
ENSMUSG00000029202.12	Pds5a	369.588	0.259493	0.225019	0.0191565	0.142315
ENSMUSG00000032661.9	Oas3	57.727	0.252327	0.189249	0.0191698	0.142315
ENSMUSG00000021477.9	Ctsl	91.4662	0.251975	0.189649	0.019344	0.143524
ENSMUSG00000037907.16	Ankrd13b	53.2135	0.260552	0.255892	0.0193682	0.143533
ENSMUSG00000067369.12	Trmt2b	85.0467	0.257443	0.214885	0.0193678	0.143533
ENSMUSG00000024143.15	Rhoq	440.669	0.172595	0.0844471	0.0193992	0.143678
ENSMUSG00000083798.1	Gm14584	17.2405	-0.246223	0.377093	0.0195385	0.144624
ENSMUSG00000020902.12	Ntn1	259.052	-0.257656	0.297226	0.0196053	0.144934
ENSMUSG00000056019.12	Zfp709	159.601	0.24194	0.163802	0.0196043	0.144934
ENSMUSG00000068798.10	Rap1a	244.096	0.244292	0.169352	0.0196151	0.144934
ENSMUSG00000024459.18	H2-M5	110.229	-0.233312	0.147141	0.0196321	0.144974
ENSMUSG00000003190.12	Bcl2l12	215.005	-0.213568	0.120097	0.0196977	0.145374
ENSMUSG00000055809.7	Dnaaf3	113.56	0.230448	0.142672	0.0197094	0.145374
ENSMUSG00000022043.19	Trim35	984.509	-0.156917	0.0746685	0.0197448	0.14555
ENSMUSG00000031967.15	Afg3l1	1465.47	-0.185724	0.0943678	0.0197721	0.145665
ENSMUSG00000020741.17	Cluh	2291.06	-0.178545	0.0890261	0.0198057	0.145827
ENSMUSG00000048280.18	Zfp738	483.041	0.241915	0.165018	0.01985	0.146067
ENSMUSG00000073293.4	Nudt10	66.8955	0.233905	0.149264	0.0199308	0.146576
ENSMUSG00000031848.15	Lsm4	763.635	-0.230111	0.143084	0.0200034	0.146875
ENSMUSG00000052406.14	Rexo4	314.593	-0.213349	0.446518	0.0200066	0.146875
ENSMUSG00000110900.1	Lsm4	763.635	-0.230111	0.143084	0.0200034	0.146875
ENSMUSG00000021510.11	Zfp729a	511.668	0.242752	0.168049	0.0200455	0.146989
ENSMUSG00000029135.10	Fosl2	281.027	-0.210392	0.117242	0.0200379	0.146989
ENSMUSG00000045009.9	Prrt3	38.2385	0.1797	0.455649	0.0200901	0.14723
ENSMUSG00000026893.4	Gca	316.01	0.187981	0.0965511	0.0201107	0.147268
ENSMUSG00000043687.15	1190005I06Rik	84.2176	-0.254562	0.210774	0.0201188	0.147268
ENSMUSG00000020064.9	Herc4	61.7954	-0.256412	0.284756	0.0201604	0.147293
ENSMUSG00000022601.11	Zbtb11	655.586	-0.182313	0.0922305	0.0201942	0.147293
ENSMUSG00000022673.5	Mcm4	4442.77	-0.175423	0.0871827	0.0201915	0.147293
ENSMUSG00000029576.17	Radil	418.278	0.256526	0.280654	0.0202074	0.147293
ENSMUSG00000039804.15	Ncoa5	601.16	-0.231513	0.146122	0.0202162	0.147293
ENSMUSG00000073209.4	Klf14	13.7941	0.252769	0.318992	0.0201714	0.147293
ENSMUSG00000074006.3	Omp	15.4158	-0.251596	0.326852	0.0201954	0.147293
ENSMUSG00000079478.9	Znrd2	534.826	-0.213495	0.121026	0.0201993	0.147293
ENSMUSG00000034452.7	Slc24a1	39.4143	-0.25696	0.240814	0.020309	0.147883
ENSMUSG00000044216.7	Kcnj4	61.5082	-0.256998	0.255549	0.0203589	0.148074
ENSMUSG00000053553.11	3110082I17Rik	417.206	-0.225794	0.137447	0.0203508	0.148074
ENSMUSG00000036687.13	Tmem184a	27.988	-0.254573	0.292557	0.0204517	0.148491
ENSMUSG00000044894.14	Uqcrq	1013.1	-0.220523	0.130289	0.0204517	0.148491
ENSMUSG00000118491.1	Zfp91	53.3508	-0.0781832	0.380182	0.0204496	0.148491
ENSMUSG00000029625.16	Cpsf4	463.93	-0.226027	0.138164	0.0204787	0.148601
ENSMUSG00000011382.8	Dhdh	346.253	0.195641	0.103699	0.02063	0.149353
ENSMUSG00000028495.14	Rps6	20857.2	-0.158133	0.076102	0.0206294	0.149353
ENSMUSG00000032788.15	Pdxk	509.507	-0.187204	0.0965263	0.0206119	0.149353
ENSMUSG00000046093.9	Hpcal4	26.3809	0.256167	0.255693	0.0205966	0.149353
ENSMUSG00000030499.9	Kctd15	267.726	-0.242337	0.170718	0.0206924	0.149719
ENSMUSG00000001995.9	Sipa1l2	696.495	0.23515	0.155003	0.0208003	0.149743
ENSMUSG00000019891.15	Dcbld1	251.041	-0.230511	0.146234	0.0207493	0.149743
ENSMUSG00000022109.6	Med4	574.261	-0.19175	0.100542	0.0208099	0.149743
ENSMUSG00000022113.6	Trim52	13.8429	0.252893	0.294738	0.0208152	0.149743
ENSMUSG00000022881.15	Rfc4	892.111	-0.163668	0.079766	0.0208055	0.149743
ENSMUSG00000025049.6	Taf5	558.188	-0.160507	0.0776785	0.0207362	0.149743
ENSMUSG00000034640.9	Tiparp	1029.88	0.237133	0.158911	0.020763	0.149743
ENSMUSG00000036180.15	Gatad2a	429.057	0.217204	0.126582	0.0207079	0.149743
ENSMUSG00000038299.16	Wdr36	468.705	-0.229272	0.14407	0.0207292	0.149743
ENSMUSG00000061286.7	Exosc5	944.531	-0.229767	0.145114	0.0207939	0.149743
ENSMUSG00000055239.10	Kcmf1	1054.4	-0.130129	0.0601277	0.0208371	0.149814
ENSMUSG00000030752.8	Kdm8	155.641	-0.226681	0.140303	0.020864	0.149845
ENSMUSG00000111585.1	Gm47355	30.3095	0.252265	0.298709	0.0208653	0.149845
ENSMUSG00000029875.5	Ccdc184	70.117	-0.242419	0.360756	0.020913	0.150102
ENSMUSG00000028626.5	Col9a2	107.962	-0.252545	0.212963	0.0209495	0.150278
ENSMUSG00000000916.15	Nsun5	422.825	-0.204825	0.113061	0.0210041	0.150325
ENSMUSG00000022952.17	Runx1	11.9113	0.21665	0.432627	0.0209803	0.150325
ENSMUSG00000044164.2	Rnf182	12.9379	0.249498	0.316807	0.0209857	0.150325
ENSMUSG00000064030.15	Pym1	584.653	-0.216647	0.126536	0.0210039	0.150325
ENSMUSG00000076435.3	Acsf2	385.085	-0.216358	0.126204	0.0210183	0.150342
ENSMUSG00000015981.12	Stk32c	11.5423	0.24671	0.333335	0.0210557	0.150437
ENSMUSG00000111536.1	Stk32c	11.5423	0.24671	0.333335	0.0210557	0.150437
ENSMUSG00000047669.8	Msl3l2	99.3381	0.233847	0.154115	0.0212177	0.151508
ENSMUSG00000063108.15	Zfp26	527.227	0.250891	0.208111	0.0212821	0.151882
ENSMUSG00000034636.9	Zyg11b	1024.61	0.201262	0.110045	0.0213648	0.152385
ENSMUSG00000034083.16	Ccdc174	46.0789	0.249206	0.201339	0.0214645	0.152922
ENSMUSG00000078485.3	Plekhn1	59.7204	0.252035	0.220655	0.0214641	0.152922
ENSMUSG00000015189.12	Casd1	205.01	0.231808	0.151283	0.0215062	0.15294
ENSMUSG00000024791.10	Cdca5	1345.86	-0.194803	0.104145	0.0215064	0.15294
ENSMUSG00000037242.8	Clic4	4370.36	-0.135362	0.0633635	0.0215279	0.15294
ENSMUSG00000039130.18	Zc3hc1	1280.87	-0.203669	0.112698	0.0215073	0.15294
ENSMUSG00000059714.13	Flot1	400.886	-0.221072	0.13373	0.0215257	0.15294
ENSMUSG00000030216.12	Wbp11	2886.04	-0.148537	0.0709225	0.0215423	0.152955
ENSMUSG00000025330.6	Padi4	74.1773	-0.248446	0.199011	0.0215804	0.153139
ENSMUSG00000057143.15	Trim12c	113.088	0.250411	0.212707	0.0217119	0.153921
ENSMUSG00000078713.8	Tomm5	1045.37	-0.196453	0.105947	0.0217151	0.153921
ENSMUSG00000024074.8	Crim1	153.942	-0.23794	0.166015	0.0218524	0.154807
ENSMUSG00000042632.17	Pla2g6	461.671	-0.214485	0.125864	0.0219554	0.155361
ENSMUSG00000081301.1	Gm15951	11.4742	0.2393	0.351764	0.021951	0.155361
ENSMUSG00000028582.14	Cc2d1b	930.698	-0.191509	0.101857	0.0220038	0.155527
ENSMUSG00000044005.13	Gls2	304.577	0.223858	0.139166	0.021995	0.155527
ENSMUSG00000019256.17	Ahr	143.318	-0.222257	0.136929	0.0220801	0.155926
ENSMUSG00000075069.3	Olfr1264	11.8039	0.237487	0.357474	0.022085	0.155926
ENSMUSG00000042784.9	Muc1	23.3856	0.245314	0.313541	0.0221046	0.155976
ENSMUSG00000004056.15	Akt2	72.9406	0.251181	0.250667	0.022122	0.156011
ENSMUSG00000034473.14	Sec22a	216.007	0.217631	0.130457	0.0221566	0.156168
ENSMUSG00000019920.18	Lims1	990.808	0.210087	0.120985	0.0222041	0.156414
ENSMUSG00000039497.8	Dse	1599.8	0.220033	0.133991	0.0222183	0.156426
ENSMUSG00000026393.10	Nek7	248.048	-0.249882	0.222301	0.0222849	0.156765
ENSMUSG00000082286.11	Pisd-ps1	14.4073	-0.243519	0.320222	0.0222915	0.156765
ENSMUSG00000032852.3	Rspo4	17.2878	0.244217	0.315379	0.0223075	0.15679
ENSMUSG00000032340.8	Neo1	467.246	0.208075	0.119149	0.0224763	0.157711
ENSMUSG00000035478.14	Mbd3	334.44	-0.249938	0.231195	0.0224649	0.157711
ENSMUSG00000049957.14	Ccdc137	405.024	-0.197627	0.108135	0.0224725	0.157711
ENSMUSG00000032122.15	Slc37a2	27.1247	0.240601	0.331946	0.0225139	0.15783
ENSMUSG00000040782.12	Cop1	151.663	-0.243337	0.186754	0.0225184	0.15783
ENSMUSG00000059939.13	9430015G10Rik	43.3877	0.0624312	0.370931	0.0226067	0.158361
ENSMUSG00000067889.6	Sptbn2	692.582	-0.205118	0.116104	0.0226331	0.158457
ENSMUSG00000023965.13	Fbxl17	229.811	-0.227961	0.148196	0.022656	0.158529
ENSMUSG00000048562.7	Sp8	44.7518	0.249572	0.243029	0.0226706	0.158542
ENSMUSG00000032402.12	Smad3	472.896	0.17981	0.0929802	0.0227081	0.158703
ENSMUSG00000094747.3	Olfr1307	119.424	0.246505	0.204017	0.0227189	0.158703
ENSMUSG00000030878.11	Cdr2	532.04	-0.190278	0.101715	0.0227558	0.158873
ENSMUSG00000020358.17	Hnrnpab	6516.23	-0.15907	0.0783926	0.0228505	0.159445
ENSMUSG00000026192.13	Atic	5140.4	-0.132769	0.0626699	0.0228697	0.15949
ENSMUSG00000029401.8	Rilpl2	124.35	-0.241791	0.184098	0.0228882	0.15949
ENSMUSG00000075703.15	Selenoi	473.27	0.180145	0.0934355	0.0228952	0.15949
ENSMUSG00000026544.6	Dusp23	45.5616	0.247981	0.220922	0.0229404	0.159717
ENSMUSG00000034974.13	Dapk3	605.791	-0.237568	0.171246	0.022981	0.15991
ENSMUSG00000031004.8	Mki67	7761.35	0.241722	0.184807	0.0230052	0.159948
ENSMUSG00000044949.4	Ubtd2	276.6	0.190179	0.101944	0.0230119	0.159948
ENSMUSG00000036103.9	Colec12	103.475	0.241444	0.183937	0.0230248	0.159949
ENSMUSG00000018217.12	Pmp22	274.341	-0.212639	0.125898	0.0230968	0.16036
ENSMUSG00000038954.14	Supt3	144.218	-0.214443	0.128299	0.0231123	0.160379
ENSMUSG00000020390.12	Ube2b	807.699	0.210548	0.123369	0.0231519	0.160565
ENSMUSG00000083718.2	Ccnb2-ps	64.0408	0.246696	0.214715	0.02321	0.160879
ENSMUSG00000038181.16	Chpf2	61.4833	0.247776	0.246217	0.0232572	0.161117
ENSMUSG00000040548.16	Tex2	843.534	0.127306	0.0598822	0.0232903	0.161257
ENSMUSG00000018196.18	Glrx2	46.8868	0.2462	0.268505	0.0233647	0.161683
ENSMUSG00000028953.10	Abcf2	3887.19	-0.152491	0.0745939	0.0234017	0.16185
ENSMUSG00000054381.5	Zfp747	147.999	-0.203073	0.115188	0.0234305	0.16196
ENSMUSG00000029217.16	Tec	20.2288	0.0749556	0.372706	0.0235485	0.162685
ENSMUSG00000027074.14	Slc43a3	121.722	0.229199	0.153953	0.0235799	0.162757
ENSMUSG00000034664.13	Itga2b	37.5833	0.244738	0.276126	0.0235847	0.162757
ENSMUSG00000003402.14	Prkcsh	213.255	-0.245922	0.217265	0.0236072	0.162822
ENSMUSG00000103749.1	Pcdhgb5	20.4786	-0.218056	0.398017	0.0236389	0.162951
ENSMUSG00000090035.3	Galnt4	56.5361	0.244656	0.207174	0.0236622	0.163022
ENSMUSG00000038037.5	Socs1	62.6464	-0.237329	0.323229	0.0237109	0.163268
ENSMUSG00000021775.11	Nr1d2	265.131	0.219966	0.137861	0.0237559	0.163488
ENSMUSG00000039748.11	Exo1	1287.34	-0.159356	0.0792789	0.0237811	0.163572
ENSMUSG00000039810.11	Zc3h10	487.469	-0.188815	0.101689	0.0238004	0.163615
ENSMUSG00000032253.13	Phip	1773.99	0.234582	0.168005	0.0238781	0.163969
ENSMUSG00000046865.7	Fbl	2373.38	-0.22864	0.153902	0.0238711	0.163969
ENSMUSG00000022101.6	Fgf17	236.736	-0.224644	0.146553	0.0240059	0.164756
ENSMUSG00000011158.8	Brf1	263.379	-0.206147	0.119685	0.0240306	0.164836
ENSMUSG00000020872.4	Tac4	14.6865	-0.236487	0.320551	0.0240561	0.16492
ENSMUSG00000117183.1	Gm20008	320.717	0.230852	0.159691	0.0240962	0.165105
ENSMUSG00000014355.10	Anapc1	2993.46	0.123044	0.0579736	0.0241236	0.165202
ENSMUSG00000032171.7	Pin1	1537.19	-0.197938	0.110857	0.0241481	0.16528
ENSMUSG00000026072.12	Il1r1	18.2488	0.184087	0.433898	0.0243217	0.166377
ENSMUSG00000035121.6	Neil2	83.9675	0.238794	0.184732	0.0243457	0.16645
ENSMUSG00000036989.16	Trim3	11.5307	0.082686	0.376926	0.0244045	0.166735
ENSMUSG00000063897.3	CAAA01118383.1	305.85	-0.222688	0.144282	0.0244139	0.166735
ENSMUSG00000057614.6	Gnai1	259.703	0.197217	0.110544	0.024444	0.16685
ENSMUSG00000042002.11	Foxn4	113.144	-0.228198	0.155221	0.0244578	0.166853
ENSMUSG00000037681.13	Esyt3	180.895	0.213137	0.129472	0.0244742	0.166874
ENSMUSG00000024847.15	Aip	43.2887	0.216782	0.388312	0.0246389	0.167724
ENSMUSG00000035107.13	Dcbld2	1076.5	0.184447	0.098811	0.0246201	0.167724
ENSMUSG00000097319.8	Aip	43.2887	0.216782	0.388312	0.0246389	0.167724
ENSMUSG00000040600.9	Eps8l3	23.3739	0.242505	0.264124	0.0246586	0.167767
ENSMUSG00000020888.16	Dvl2	1635.18	-0.170454	0.0877486	0.0246823	0.167837
ENSMUSG00000059486.11	Kbtbd2	1156.94	0.166403	0.08483	0.0247031	0.167887
ENSMUSG00000024241.7	Sos1	722.979	0.222799	0.145423	0.0247222	0.167916
ENSMUSG00000078768.2	Zfp566	167.363	-0.204856	0.119386	0.0247341	0.167916
ENSMUSG00000056342.16	Usp34	3587.12	0.243272	0.221478	0.0247698	0.168067
ENSMUSG00000007613.15	Tgfbr1	494.067	0.226053	0.152014	0.0248097	0.168247
ENSMUSG00000002395.14	Use1	276.785	-0.241249	0.203538	0.0248937	0.168528
ENSMUSG00000020441.6	2310033P09Rik	303.529	-0.213713	0.131194	0.0248881	0.168528
ENSMUSG00000046449.15	Nexmif	108.779	0.235006	0.311752	0.0248885	0.168528
ENSMUSG00000059142.16	Zfp945	71.3085	0.243266	0.235803	0.0249049	0.168528
ENSMUSG00000033720.12	Sfxn5	51.0302	0.239099	0.191398	0.0249189	0.168532
ENSMUSG00000038156.16	Spon1	52.0349	0.23369	0.171325	0.0249341	0.168544
ENSMUSG00000066441.14	Rdh11	427.066	0.20639	0.121634	0.024963	0.168648
ENSMUSG00000022090.10	Pdlim2	16.049	0.0667007	0.366402	0.0250205	0.168945
ENSMUSG00000040354.14	Mars1	3467.91	-0.182973	0.0980861	0.0251149	0.169037
ENSMUSG00000067071.8	Hes6	14.4019	-0.149976	0.428367	0.0250983	0.169037
ENSMUSG00000071078.6	Nr2c2ap	148.945	-0.241626	0.258655	0.0251123	0.169037
ENSMUSG00000074405.8	Zfp865	62.352	0.242802	0.233003	0.0250812	0.169037
ENSMUSG00000083990.1	Gm12101	20.9643	0.242431	0.248591	0.025071	0.169037
ENSMUSG00000090470.2	Prr23a3	116.604	0.219609	0.14095	0.0251146	0.169037
ENSMUSG00000001473.7	Tubb6	2509.01	-0.18259	0.0978163	0.0251682	0.169292
ENSMUSG00000030772.6	Dkk3	76.292	0.236354	0.18199	0.0251854	0.169292
ENSMUSG00000034453.8	Polr3b	1237	-0.151332	0.0750639	0.0251934	0.169292
ENSMUSG00000048965.9	Mrgpre	22.2504	0.241039	0.259124	0.0252988	0.16991
ENSMUSG00000013662.6	Atad1	441.975	0.232463	0.170564	0.0254438	0.170722
ENSMUSG00000079283.2	2310009B15Rik	71.2872	-0.241242	0.215632	0.0254469	0.170722
ENSMUSG00000022711.16	Pmm2	249.766	0.187305	0.102323	0.0254881	0.170815
ENSMUSG00000023443.13	Esx1	105.826	-0.240572	0.208882	0.0254749	0.170815
ENSMUSG00000024997.7	Prdx3	709.737	0.153261	0.0765655	0.0255877	0.171208
ENSMUSG00000039983.13	Ccdc32	137.049	-0.219289	0.141681	0.0255769	0.171208
ENSMUSG00000056820.7	Tsnax	1031.31	-0.14697	0.0725539	0.0255619	0.171208
ENSMUSG00000027122.15	Arl14ep	516.411	0.178363	0.0947531	0.0256188	0.171325
ENSMUSG00000083282.3	Ctsf	64.9275	-0.240373	0.21125	0.0256626	0.171526
ENSMUSG00000022841.15	Ap2m1	2208.15	-0.172115	0.0899019	0.0257121	0.171672
ENSMUSG00000026281.15	Dtymk	1583.06	-0.178066	0.0946153	0.0257255	0.171672
ENSMUSG00000034471.12	Caskin2	557.878	-0.160756	0.0816721	0.0257227	0.171672
ENSMUSG00000052419.7	2610001J05Rik	42.7644	0.240709	0.218925	0.0257583	0.1718
ENSMUSG00000000094.12	Tbx4	11.7179	0.070825	0.366909	0.0258111	0.17206
ENSMUSG00000030007.8	Cct7	6630.58	-0.178048	0.094758	0.0258859	0.172102
ENSMUSG00000032864.4	Rag2	18.6116	0.236583	0.281932	0.0258812	0.172102
ENSMUSG00000041141.7	Pnmal1	11.3795	0.233144	0.303617	0.0258446	0.172102
ENSMUSG00000060679.14	Mrps9	800.677	-0.161142	0.0820424	0.0258614	0.172102
ENSMUSG00000061244.14	Exoc5	358.936	0.217749	0.139812	0.0258581	0.172102
ENSMUSG00000023284.15	Zfp605	139.686	0.209468	0.127414	0.0259136	0.172194
ENSMUSG00000031503.13	Col4a2	437.912	-0.232542	0.173974	0.0259796	0.172541
ENSMUSG00000024619.8	Cdx1	43.825	0.240013	0.220526	0.0260827	0.173135
ENSMUSG00000026977.17	Marchf7	1076.11	0.216594	0.138564	0.0261196	0.173196
ENSMUSG00000041438.8	Utp4	18.9936	-0.233223	0.298165	0.0261121	0.173196
ENSMUSG00000043664.7	Tmem221	14.7994	0.227299	0.327159	0.0261773	0.173395
ENSMUSG00000093942.3	Olfr46	265.636	0.225415	0.155696	0.0261731	0.173395
ENSMUSG00000001525.10	Tubb5	34073.6	-0.156122	0.0789241	0.0262805	0.173895
ENSMUSG00000037349.9	Nudt22	86.2366	-0.235938	0.189683	0.0262666	0.173895
ENSMUSG00000114353.1	Gm7896	45.0138	0.235678	0.188722	0.0262981	0.17392
ENSMUSG00000031831.6	Dnaaf1	16.3845	-0.226575	0.324262	0.0265574	0.175542
ENSMUSG00000002985.16	Apoe	617.346	-0.225824	0.15847	0.0266322	0.175666
ENSMUSG00000020003.16	Pex7	138.905	0.209605	0.128978	0.0265943	0.175666
ENSMUSG00000020114.12	Cand1	4534.38	-0.0904817	0.0421027	0.0266201	0.175666
ENSMUSG00000060708.4	Bloc1s4	248.108	-0.199251	0.115916	0.0266043	0.175666
ENSMUSG00000020923.17	Ubtf	831.549	-0.165585	0.0858538	0.0267077	0.176072
ENSMUSG00000031216.13	Stard8	95.595	-0.2265	0.160719	0.0267696	0.17636
ENSMUSG00000032220.10	Myo1e	16.5142	0.198287	0.404353	0.0267796	0.17636
ENSMUSG00000038633.5	Degs1	1279.96	0.153125	0.0772997	0.0268244	0.176469
ENSMUSG00000116815.1	Gm49760	152.062	0.230776	0.173274	0.0268167	0.176469
ENSMUSG00000003070.6	Efna2	185.345	0.208294	0.127637	0.0268397	0.176478
ENSMUSG00000028394.9	Pole3	381.054	-0.194513	0.111156	0.0269026	0.176681
ENSMUSG00000037519.17	Ppfia1	875.234	-0.181268	0.0984806	0.0268872	0.176681
ENSMUSG00000046020.13	Pofut1	438.751	0.17751	0.0953105	0.0269128	0.176681
ENSMUSG00000039720.7	Got1l1	117.922	0.23803	0.227716	0.0269803	0.177031
ENSMUSG00000049907.8	Rasl11b	69.4419	-0.231284	0.176148	0.0269947	0.177033
ENSMUSG00000020412.16	Ascc2	786.055	-0.185362	0.102342	0.0270688	0.177426
ENSMUSG00000055817.18	Mta3	630.744	-0.22635	0.161767	0.0270967	0.177516
ENSMUSG00000040560.10	Wdr7	15.7964	-0.0543603	0.362934	0.0272142	0.178193
ENSMUSG00000042055.13	Wdr11	747.433	-0.159883	0.0821847	0.0272487	0.178325
ENSMUSG00000024754.13	Cemip2	43.6528	0.237007	0.238119	0.0273102	0.178635
ENSMUSG00000006299.13	Aamp	1854.27	-0.217202	0.142867	0.0273399	0.178642
ENSMUSG00000097829.3	Myadm	50.0274	-0.210804	0.371758	0.0273267	0.178642
ENSMUSG00000014786.8	Slc9a5	175.194	-0.225534	0.160984	0.0274013	0.17895
ENSMUSG00000029821.15	Gsdme	53.663	0.235344	0.256465	0.0274217	0.17899
ENSMUSG00000059005.13	Hnrnpa3	240.25	-0.23323	0.272478	0.0274604	0.17915
ENSMUSG00000030002.15	Dusp11	990.562	0.188386	0.105839	0.0276129	0.180051
ENSMUSG00000039318.12	Rab3gap2	1225.63	-0.140366	0.0697017	0.0276587	0.180256
ENSMUSG00000028760.16	Eif4g3	19.8403	-0.0855178	0.375258	0.0276981	0.180419
ENSMUSG00000056214.9	Pard6g	329.393	0.194068	0.111826	0.0277464	0.18064
ENSMUSG00000073805.5	Insyn2a	23.2644	0.2314	0.277673	0.0278222	0.181039
ENSMUSG00000033872.6	Best4-ps	10.9861	-0.215846	0.348946	0.0278552	0.18116
ENSMUSG00000017288.15	Vps53	611.582	-0.146283	0.073521	0.0278758	0.1812
ENSMUSG00000027134.4	Lpcat4	300.127	-0.200807	0.119837	0.0279364	0.1815
ENSMUSG00000054942.13	Miga1	672.24	0.176103	0.0951325	0.0279595	0.181556
ENSMUSG00000003346.14	Abhd17a	949.052	-0.214563	0.14004	0.0280444	0.181855
ENSMUSG00000006058.10	Snf8	750.751	-0.202603	0.122298	0.0280636	0.181855
ENSMUSG00000020483.14	Dynll2	1525.44	-0.204501	0.124719	0.0280287	0.181855
ENSMUSG00000073468.12	Sft2d1	245.127	-0.221496	0.153815	0.0280594	0.181855
ENSMUSG00000034278.3	Dnajc17	126.832	-0.218705	0.147965	0.0280967	0.181959
ENSMUSG00000067722.4	BC003965	367.784	-0.217049	0.144749	0.0281087	0.181959
ENSMUSG00000031820.9	Babam1	865.326	-0.196036	0.114545	0.0281452	0.182007
ENSMUSG00000032264.9	Zw10	850.303	-0.127513	0.062327	0.0281309	0.182007
ENSMUSG00000019054.13	Fis1	236.378	-0.199405	0.118806	0.0283642	0.183329
ENSMUSG00000020863.15	Luc7l3	305.273	0.225753	0.166662	0.0284921	0.184061
ENSMUSG00000022749.8	Tbc1d23	285.997	0.183933	0.102625	0.028532	0.184129
ENSMUSG00000047702.2	Olfr1388	4885.29	0.207969	0.130542	0.0285266	0.184129
ENSMUSG00000033022.8	Cdo1	128.567	0.225314	0.165684	0.028558	0.184202
ENSMUSG00000051817.8	Sox12	1338.32	-0.194286	0.11329	0.0286469	0.18468
ENSMUSG00000049511.5	Htr1b	30.8988	0.231157	0.26296	0.0286989	0.18492
ENSMUSG00000015092.9	Edf1	1255.6	-0.200498	0.120772	0.0287528	0.185162
ENSMUSG00000030880.14	Polr3e	362.511	-0.226248	0.169631	0.028766	0.185162
ENSMUSG00000044783.16	Hjurp	3829.12	0.119214	0.0579352	0.0288136	0.185374
ENSMUSG00000031453.16	Rasa3	191.076	-0.218236	0.149563	0.0289146	0.185929
ENSMUSG00000070605.4	Zfp992	735.293	0.218472	0.1503	0.0289871	0.186108
ENSMUSG00000070808.4	Bicra	58.3558	0.229258	0.270677	0.0289855	0.186108
ENSMUSG00000115857.1	Zfp992	735.293	0.218472	0.1503	0.0289871	0.186108
ENSMUSG00000017418.14	Arl5b	22.5818	0.0650484	0.359656	0.0291189	0.186859
ENSMUSG00000025140.15	Pycr1	480.373	-0.182061	0.101541	0.0291497	0.186961
ENSMUSG00000069265.2	H3c1	7616.89	-0.214358	0.142752	0.0292207	0.18732
ENSMUSG00000038538.17	Ubn2	864.842	0.21487	0.144194	0.0293938	0.188334
ENSMUSG00000015474.16	Ppt2	239.497	0.21818	0.151083	0.0294218	0.188416
ENSMUSG00000044312.4	Neurog3	10.4497	-0.186915	0.400519	0.0294647	0.188595
ENSMUSG00000046324.12	Ermp1	490.235	0.232092	0.215579	0.0295611	0.189116
ENSMUSG00000022544.14	Eef2kmt	191.364	0.224527	0.16862	0.0296161	0.189371
ENSMUSG00000024570.7	Rbfa	655.68	-0.197456	0.118465	0.0296873	0.189633
ENSMUSG00000028645.11	Slc2a1	6254.01	-0.186986	0.106876	0.029678	0.189633
ENSMUSG00000022119.15	Rbm26	339.476	0.217271	0.150341	0.0298073	0.190109
ENSMUSG00000035530.13	Eif1	6863.35	-0.126588	0.0625516	0.0297965	0.190109
ENSMUSG00000053253.16	Ndfip2	230.728	0.219927	0.15641	0.0297797	0.190109
ENSMUSG00000026743.16	Mllt10	239.358	-0.217433	0.3167	0.0298616	0.190358
ENSMUSG00000033628.15	Pik3c3	618.875	-0.222242	0.163009	0.0298898	0.190441
ENSMUSG00000059854.8	Hydin	47.1299	-0.229959	0.196779	0.0299302	0.190602
ENSMUSG00000001052.15	Sec24b	875.064	0.157318	0.0822667	0.0299519	0.190643
ENSMUSG00000058709.11	Egln2	629.808	-0.217178	0.15086	0.030031	0.191049
ENSMUSG00000034210.14	Efcab14	287.275	-0.18253	0.103024	0.0301425	0.191565
ENSMUSG00000055531.12	Cpsf6	1355.15	0.209226	0.135931	0.0301287	0.191565
ENSMUSG00000030695.16	Aldoa	23085.6	-0.197468	0.11929	0.0302232	0.19198
ENSMUSG00000069920.10	B3gnt9	13.4831	0.083466	0.37083	0.0302823	0.192117
ENSMUSG00000070828.10	Zscan4f	29.7516	-0.164337	0.413109	0.0302832	0.192117
ENSMUSG00000074272.10	Ceacam1	24.1751	-0.201046	0.367013	0.0302907	0.192117
ENSMUSG00000020255.8	D10Wsu102e	29125.3	0.201794	0.125143	0.0303492	0.192226
ENSMUSG00000029005.4	Draxin	28.9482	0.230417	0.22627	0.0303538	0.192226
ENSMUSG00000039285.12	Azi2	27.1456	0.212982	0.328413	0.0303414	0.192226
ENSMUSG00000059742.10	Kcnh7	36.0504	0.230044	0.231008	0.0304414	0.192586
ENSMUSG00000071637.5	Cebpd	154.074	-0.217105	0.152022	0.0304346	0.192586
ENSMUSG00000021306.11	Gpr137b	111.893	0.229336	0.239091	0.0305217	0.192913
ENSMUSG00000030259.12	Rassf8	197.176	0.207412	0.133828	0.0305268	0.192913
ENSMUSG00000038644.14	Pold1	2936.05	-0.19181	0.113083	0.0305547	0.192913
ENSMUSG00000062007.13	Hsh2d	55.2469	0.225701	0.178684	0.0305441	0.192913
ENSMUSG00000021066.9	Atl1	56.1116	0.226681	0.259373	0.0306522	0.19314
ENSMUSG00000025950.16	Idh1	1161.29	-0.202083	0.126045	0.0306354	0.19314
ENSMUSG00000032394.6	Igdcc3	80.5886	0.221856	0.28684	0.0306306	0.19314
ENSMUSG00000059263.9	Usp47	832.259	0.214836	0.147723	0.0306486	0.19314
ENSMUSG00000022615.7	Tymp	68.4633	0.227948	0.248279	0.0307317	0.193529
ENSMUSG00000026836.15	Acvr1	30.2173	0.0598541	0.355977	0.030752	0.193529
ENSMUSG00000030120.14	Mlf2	150.833	-0.218035	0.155413	0.0307757	0.193529
ENSMUSG00000039345.16	Mettl22	202.119	-0.224172	0.173969	0.0307707	0.193529
ENSMUSG00000029480.13	Dhx37	1028.38	-0.170895	0.0933252	0.0308048	0.193615
ENSMUSG00000052981.6	Ube2ql1	40.9242	-0.22944	0.22442	0.0308389	0.193732
ENSMUSG00000038683.16	Pak1ip1	1348.28	-0.165542	0.0890642	0.0308657	0.193803
ENSMUSG00000026821.16	Ralgds	42.3479	-0.217574	0.302577	0.0309382	0.194161
ENSMUSG00000048581.12	E130311K13Rik	58.2376	0.225102	0.179108	0.0309617	0.194211
[truncated: 21,451 more rows]

## Sheet: Deseq2_C58_24h
ens_gene	ext_gene	baseMean	log2FoldChange	lfcSE	pvalue	padj
ENSMUSG00000006288.8	Ttc5	755.698	-3.64579	0.15407	1.1383e-126	1.53078e-122
ENSMUSG00000035772.11	Mrps2	826.357	-3.12316	0.13249	4.74549e-125	3.19087e-121
ENSMUSG00000020392.8	Cdkn2aipnl	1621.65	-2.01218	0.0877652	1.04343e-117	4.67735e-114
ENSMUSG00000031479.9	Vps36	958.886	-1.79128	0.0941377	1.59341e-82	5.35705e-79
ENSMUSG00000040331.16	Nsmce4a	1672.24	-1.78525	0.103997	7.19541e-68	1.93528e-64
ENSMUSG00000028013.16	Ppa2	492.853	-3.80752	0.2257	6.63049e-67	1.48611e-63
ENSMUSG00000021993.10	Mipep	522.811	-2.46608	0.152348	2.49726e-60	4.79759e-57
ENSMUSG00000020692.14	Nle1	493.491	-3.83221	0.247099	2.54532e-57	4.27869e-54
ENSMUSG00000014748.13	Tex261	478.568	-2.3667	0.150233	3.0243e-57	4.51897e-54
ENSMUSG00000031672.8	Got2	4535.06	-1.66113	0.109535	4.86852e-54	6.54718e-51
ENSMUSG00000044617.8	Zbtb39	601.869	-2.03753	0.133547	5.7996e-54	7.09027e-51
ENSMUSG00000008604.11	Ubqln4	3177.68	-1.26349	0.0838703	1.5566e-53	1.74443e-50
ENSMUSG00000020869.8	Lrrc59	5661.64	-1.68358	0.113368	6.16764e-52	6.38019e-49
ENSMUSG00000020649.11	Rrm2	5448.67	-0.806155	0.0565827	8.00455e-49	7.68894e-46
ENSMUSG00000042406.8	Atf4	2816.28	-1.05481	0.0755532	1.35366e-46	1.2136e-43
ENSMUSG00000001173.15	Ocrl	478.968	-2.3337	0.166036	3.31295e-46	2.78454e-43
ENSMUSG00000051950.10	B3glct	370.949	-1.8222	0.130678	5.79862e-46	4.58705e-43
ENSMUSG00000026975.10	Dph7	252.708	-3.83633	0.281011	1.66638e-45	1.24497e-42
ENSMUSG00000005667.8	Mthfd2	1588.61	-1.25976	0.092062	7.06488e-45	5.00045e-42
ENSMUSG00000031993.7	Snx19	361.859	-2.16163	0.160657	1.30872e-42	8.79985e-40
ENSMUSG00000036098.15	Myrf	698.856	-2.03562	0.15193	2.25638e-42	1.44494e-39
ENSMUSG00000027774.16	Gfm1	557.347	-2.08429	0.157869	3.41307e-41	1.99561e-38
ENSMUSG00000039830.9	Olig2	611.662	-1.07666	0.0825133	3.41106e-41	1.99561e-38
ENSMUSG00000019797.11	Mtres1	284.613	-2.03736	0.160945	3.55073e-38	1.98959e-35
ENSMUSG00000036632.9	Alg5	210.492	-2.54535	0.207674	4.97998e-36	2.67883e-33
ENSMUSG00000022322.8	Shcbp1	589.406	-2.19511	0.179889	1.32861e-35	6.87196e-33
ENSMUSG00000031700.11	Gpt2	1202.56	-0.770559	0.0658142	2.46276e-34	1.22664e-31
ENSMUSG00000027193.12	Api5	3205.3	-1.51962	0.129458	4.08192e-34	1.96049e-31
ENSMUSG00000025203.6	Scd2	10136.8	-0.82717	0.0725564	7.26958e-33	3.37108e-30
ENSMUSG00000075279.5	Mrpl23-ps1	395.152	-4.57734	0.406545	1.17061e-32	5.24747e-30
ENSMUSG00000027313.3	Chac1	195.675	-2.37345	0.204281	1.36576e-32	5.92476e-30
ENSMUSG00000006445.3	Epha2	3464.79	-1.19692	0.104887	2.04353e-32	8.58795e-30
ENSMUSG00000025280.8	Polr3a	969.564	-1.09908	0.098757	4.54315e-31	1.8514e-28
ENSMUSG00000025056.4	Nr0b1	703.497	-1.05911	0.0964456	2.06418e-30	8.16445e-28
ENSMUSG00000033530.8	Ttc7b	872.865	-1.08526	0.0988765	2.39027e-30	9.1841e-28
ENSMUSG00000018446.8	C1qbp	5810.37	-0.796152	0.0735147	4.74084e-30	1.77097e-27
ENSMUSG00000025407.7	Gli1	413.512	-1.26998	0.117116	1.09158e-29	3.96746e-27
ENSMUSG00000041313.14	Slc7a1	1336.38	-0.65713	0.0611795	5.19646e-29	1.839e-26
ENSMUSG00000037855.15	Zfp365	608.171	1.01097	0.0948494	5.54905e-29	1.91343e-26
ENSMUSG00000023988.8	Bysl	1248.58	-1.33637	0.126069	1.40568e-28	4.72588e-26
ENSMUSG00000039768.16	Dnajc11	1398.75	-1.36901	0.132018	1.56485e-27	5.13271e-25
ENSMUSG00000028179.12	Cth	920.12	-0.87354	0.0856872	3.8844e-27	1.24375e-24
ENSMUSG00000029781.7	Fkbp9	2048.58	0.581695	0.0562602	1.18394e-26	3.70271e-24
ENSMUSG00000049396.6	Gemin4	2346.18	-0.918466	0.0916963	2.77708e-26	8.48777e-24
ENSMUSG00000028800.15	Hdac1	4263.6	-0.662387	0.0661904	1.05025e-25	3.13863e-23
ENSMUSG00000013089.15	Etv5	3369.11	-0.67089	0.0679725	3.69404e-25	1.07995e-22
ENSMUSG00000001510.8	Dlx3	93.6618	2.12914	0.213031	5.66005e-25	1.6195e-22
ENSMUSG00000032715.9	Trib3	693.845	-1.21321	0.124392	8.98298e-25	2.51673e-22
ENSMUSG00000031762.7	Mt2	9409.98	-0.867848	0.0903383	1.38088e-24	3.7898e-22
ENSMUSG00000046323.8	Dppa3	693.54	1.11762	0.115319	1.52464e-24	4.10067e-22
ENSMUSG00000032480.17	Dhx30	962.789	-2.49862	0.253012	1.68873e-24	4.45294e-22
ENSMUSG00000029119.9	Man2b2	197.675	-2.57013	0.260658	1.72819e-24	4.46937e-22
ENSMUSG00000030722.7	Nfatc2ip	1214.66	-0.698633	0.0726412	3.07625e-24	7.80554e-22
ENSMUSG00000002477.5	Snrpd1	1312.65	-1.09696	0.114608	4.63721e-24	1.15484e-21
ENSMUSG00000021953.14	Tdh	3018.62	-0.865233	0.0916463	6.79217e-24	1.66075e-21
ENSMUSG00000001674.11	Ddx18	3950.18	-0.780529	0.0828556	9.72158e-24	2.33457e-21
ENSMUSG00000067261.4	Foxd3	124.622	-2.02247	0.20975	1.44836e-23	3.3582e-21
ENSMUSG00000116152.1	Foxd3	124.622	-2.02247	0.20975	1.44836e-23	3.3582e-21
ENSMUSG00000026558.13	Uck2	4875.99	-0.410662	0.0418463	1.92209e-23	4.38107e-21
ENSMUSG00000002329.7	Mdp1	197.139	-3.27032	0.347548	1.98802e-23	4.45581e-21
ENSMUSG00000020000.7	Moxd1	76.6021	1.82316	0.19141	2.28384e-23	5.03492e-21
ENSMUSG00000040010.10	Slc7a5	3800.48	-0.902703	0.0970991	2.90939e-23	6.31055e-21
ENSMUSG00000032334.10	Loxl1	144.091	1.50159	0.161154	5.75073e-23	1.22755e-20
ENSMUSG00000037035.5	Inhbb	360.285	-1.60689	0.172495	7.45505e-23	1.56649e-20
ENSMUSG00000047443.14	Erfe	158.998	-1.77955	0.189853	8.09573e-23	1.67494e-20
ENSMUSG00000023938.8	Aars2	567.458	-1.29286	0.140763	1.91762e-22	3.9073e-20
ENSMUSG00000031783.10	Polr2c	1524.13	-1.11882	0.122198	2.38372e-22	4.78452e-20
ENSMUSG00000056043.5	Rgs9bp	156.026	1.25648	0.137675	3.3426e-22	6.61047e-20
ENSMUSG00000041773.8	Enc1	2271.68	-0.492357	0.0525928	6.62622e-22	1.29144e-19
ENSMUSG00000067377.12	Tspan6	240.142	-1.94664	0.21143	7.02342e-22	1.3493e-19
ENSMUSG00000038648.5	Creb3l2	156.997	1.27343	0.142112	1.49172e-21	2.82544e-19
ENSMUSG00000030316.13	Tamm41	443.346	-1.14861	0.130385	5.59796e-21	1.04558e-18
ENSMUSG00000021665.9	Hexb	740.236	0.860746	0.099289	8.09775e-21	1.49176e-18
ENSMUSG00000033938.5	Ndufb7	869.172	-1.50678	0.172417	1.13576e-20	2.06402e-18
ENSMUSG00000040102.10	Klhl42	430.4	0.805419	0.0932682	1.17231e-20	2.10203e-18
ENSMUSG00000028251.5	Tstd3	156.007	-2.09546	0.237238	2.96782e-20	5.25148e-18
ENSMUSG00000046707.9	Csnk2a2	358.193	-1.4923	0.178066	2.47182e-19	4.31701e-17
ENSMUSG00000036644.15	Tbc1d9b	576.583	-1.49803	0.178889	2.63319e-19	4.53988e-17
ENSMUSG00000039115.13	Itga9	117.524	-3.15329	0.376394	3.01384e-19	5.13039e-17
ENSMUSG00000037251.5	Pomk	331.534	-1.08148	0.129976	3.21185e-19	5.39912e-17
ENSMUSG00000024406.16	Pou5f1	11483.4	-0.890957	0.10818	3.4671e-19	5.75625e-17
ENSMUSG00000027220.2	Syt13	138.659	1.20224	0.145429	5.98036e-19	9.80779e-17
ENSMUSG00000034486.8	Gbx2	817.494	-1.09398	0.133059	7.49531e-19	1.21442e-16
ENSMUSG00000020877.11	Scrn2	170.81	-3.04983	0.368788	1.00911e-18	1.61553e-16
ENSMUSG00000028896.13	Rcc1	1786.92	-1.19124	0.146051	1.47262e-18	2.32986e-16
ENSMUSG00000019960.8	Dusp6	1642.59	-0.581153	0.0695446	1.62017e-18	2.5335e-16
ENSMUSG00000035551.6	Igfbpl1	84.7379	1.59495	0.195237	1.78237e-18	2.75509e-16
ENSMUSG00000090290.2	Tarbp1	960.182	0.681987	0.0835659	1.95275e-18	2.98416e-16
ENSMUSG00000102742.1	Pcdhga11	116.931	-2.79706	0.339088	2.40652e-18	3.63629e-16
ENSMUSG00000028224.14	Nbn	462.327	-1.16448	0.144715	3.49563e-18	5.22324e-16
ENSMUSG00000059842.12	Zfp341	121.802	-2.33222	0.283418	5.96745e-18	8.81871e-16
ENSMUSG00000029672.16	Fam3c	468.897	-1.26878	0.160129	9.73428e-18	1.4229e-15
ENSMUSG00000024640.9	Psat1	4714.29	-0.640459	0.0797951	1.04844e-17	1.51606e-15
ENSMUSG00000028089.5	Chd1l	781.799	-0.740434	0.0943211	1.30536e-17	1.86749e-15
ENSMUSG00000029547.10	Ints1	1907.46	-1.17418	0.149185	1.42773e-17	2.02106e-15
ENSMUSG00000037169.15	Mycn	3776.99	-0.54974	0.0678306	2.07747e-17	2.91019e-15
ENSMUSG00000028423.15	Nfx1	988.364	-0.684422	0.0876618	3.36313e-17	4.66262e-15
ENSMUSG00000043857.16	Mgat5b	200.985	-1.84909	0.23717	8.12063e-17	1.11435e-14
ENSMUSG00000016319.3	Slc25a5	7617.54	-0.584649	0.0743822	9.09648e-17	1.23565e-14
ENSMUSG00000032826.19	Ank2	336.193	0.791501	0.105732	1.61477e-16	2.17155e-14
ENSMUSG00000034931.15	Dhx8	2395.13	-0.635486	0.0826211	1.63438e-16	2.17616e-14
ENSMUSG00000034336.3	Ina	1282.7	-0.702204	0.0930293	2.07839e-16	2.74021e-14
ENSMUSG00000005892.4	Trh	2531.58	-1.05074	0.140592	2.34745e-16	3.06491e-14
ENSMUSG00000032393.15	Dpp8	366.56	-1.55828	0.206894	2.55752e-16	3.30707e-14
ENSMUSG00000070283.4	Ndufaf3	154.972	-1.93153	0.252399	3.18403e-16	4.07798e-14
ENSMUSG00000009630.10	Ppp2cb	1766.68	-0.568982	0.073898	4.05095e-16	5.13935e-14
ENSMUSG00000003099.11	Ppp5c	1642.79	-0.763834	0.103594	4.48534e-16	5.63728e-14
ENSMUSG00000045160.14	Bola3	130.028	-3.1487	0.424446	6.49821e-16	8.09148e-14
ENSMUSG00000055538.7	Zcchc24	163.142	0.90173	0.124873	1.0238e-15	1.26313e-13
ENSMUSG00000005204.12	Senp3	4606.08	-0.580617	0.0769792	1.15325e-15	1.4099e-13
ENSMUSG00000021062.15	Rab15	269.612	0.884745	0.123135	1.31093e-15	1.58824e-13
ENSMUSG00000042404.16	Dennd4b	249.357	-2.17398	0.289971	1.68349e-15	2.02139e-13
ENSMUSG00000044847.13	Lsm11	292.501	0.936863	0.131798	2.48232e-15	2.95418e-13
ENSMUSG00000025034.9	Trim8	1075.33	-0.730506	0.102064	2.95395e-15	3.48462e-13
ENSMUSG00000026249.10	Serpine2	515.203	0.76803	0.108515	3.92944e-15	4.59506e-13
ENSMUSG00000061666.6	Gdpd1	190.178	1.13963	0.160513	4.26433e-15	4.94368e-13
ENSMUSG00000089774.2	Slc5a3	391.16	1.00292	0.142397	4.69003e-15	5.39072e-13
ENSMUSG00000058761.5	Rnf169	949.913	0.51156	0.0685097	5.28358e-15	6.02149e-13
ENSMUSG00000024427.7	Spry4	1651.22	-0.736846	0.104291	5.46772e-15	6.17898e-13
ENSMUSG00000049960.4	Mrps16	238.602	1.18725	0.167898	5.5143e-15	6.17969e-13
ENSMUSG00000020032.14	Nuak1	608.251	0.669979	0.0935297	5.58154e-15	6.20335e-13
ENSMUSG00000040675.17	Mthfd1l	1396.52	-0.885272	0.12799	9.08155e-15	1.00105e-12
ENSMUSG00000026638.15	Irf6	310.107	0.723576	0.10322	9.2316e-15	1.00932e-12
ENSMUSG00000020423.6	Btg2	944.023	0.774165	0.111345	9.31602e-15	1.01034e-12
ENSMUSG00000018583.5	G3bp1	13611.6	-0.282629	0.0370702	1.04836e-14	1.12787e-12
ENSMUSG00000025190.13	Got1	1716.62	-0.508885	0.0690702	1.15357e-14	1.23121e-12
ENSMUSG00000031995.9	St14	1398.28	0.611948	0.0859743	1.73405e-14	1.83618e-12
ENSMUSG00000046591.10	Ticrr	1815.84	-0.642272	0.0911167	1.85681e-14	1.95081e-12
ENSMUSG00000000544.14	Gpa33	280.943	-0.755467	0.110393	2.30601e-14	2.40398e-12
ENSMUSG00000037321.17	Tap1	165.449	1.26019	0.184396	2.97182e-14	3.07423e-12
ENSMUSG00000004936.8	Map2k1	1531.33	-0.493052	0.0681392	3.71452e-14	3.81319e-12
ENSMUSG00000028211.11	Trp53inp1	1783.43	1.60026	0.237245	8.06238e-14	8.21386e-12
ENSMUSG00000074364.6	Ehd2	91.2345	-1.69423	0.250379	8.9465e-14	9.04605e-12
ENSMUSG00000023156.4	Rpp14	621.207	-0.779519	0.117811	9.52875e-14	9.56288e-12
ENSMUSG00000035936.6	Aldh5a1	324.578	-1.16096	0.175339	1.14103e-13	1.13663e-11
ENSMUSG00000014859.9	E2f4	2372.86	-0.404646	0.0562585	1.25899e-13	1.24491e-11
ENSMUSG00000073910.10	Mob3b	140.502	-1.78491	0.264389	1.30028e-13	1.27636e-11
ENSMUSG00000015652.9	Steap1	151.762	-1.42444	0.21552	1.4849e-13	1.44703e-11
ENSMUSG00000022814.6	Umps	2596.35	-0.498236	0.0711513	1.88509e-13	1.8238e-11
ENSMUSG00000037016.11	Frem2	676.481	0.587034	0.086345	2.38032e-13	2.28646e-11
ENSMUSG00000026181.13	Ppm1f	1207.32	-0.506127	0.0728044	2.44843e-13	2.33522e-11
ENSMUSG00000057530.14	Ece1	530.532	0.625444	0.0933041	2.66107e-13	2.52015e-11
ENSMUSG00000034194.18	R3hcc1	154.593	-2.40093	0.356054	3.52807e-13	3.31787e-11
ENSMUSG00000018427.8	Ypel2	187.812	0.908842	0.142743	3.86986e-13	3.61402e-11
ENSMUSG00000002870.8	Mcm2	7179.05	-0.620581	0.0932507	3.96161e-13	3.67419e-11
ENSMUSG00000061524.8	Zic2	1062	-0.513851	0.0752257	5.1849e-13	4.77579e-11
ENSMUSG00000070639.5	Lrrc8b	423.915	0.646373	0.098589	5.42167e-13	4.95991e-11
ENSMUSG00000029131.14	Dnajb6	1145.5	-0.553421	0.0820321	5.48183e-13	4.98105e-11
ENSMUSG00000021257.14	Angel1	323.221	0.733098	0.114925	6.6338e-13	5.98734e-11
ENSMUSG00000037111.9	Setd7	1352.99	0.559491	0.083671	7.57214e-13	6.78867e-11
ENSMUSG00000032577.16	Mapkapk3	827.694	0.821338	0.131168	8.46647e-13	7.54021e-11
ENSMUSG00000041359.14	Tcl1	221.31	-1.2019	0.19041	8.59165e-13	7.60135e-11
ENSMUSG00000018765.5	Fxr2	3847.57	-0.648609	0.100274	9.46891e-13	8.32274e-11
ENSMUSG00000038534.19	Osbpl7	263.456	-1.1923	0.190293	1.13798e-12	9.93741e-11
ENSMUSG00000024590.8	Lmnb1	6079.58	-0.463669	0.0683532	1.30001e-12	1.12791e-10
ENSMUSG00000026127.13	Imp4	1537.48	-0.448952	0.0663339	1.68774e-12	1.45492e-10
ENSMUSG00000031523.16	Dlc1	2975.33	-0.628423	0.0980829	1.86281e-12	1.59561e-10
ENSMUSG00000042724.8	Map3k9	351.569	0.852815	0.139346	1.94653e-12	1.65677e-10
ENSMUSG00000000628.10	Hk2	4412.09	-0.701382	0.112304	2.16366e-12	1.82999e-10
ENSMUSG00000024312.10	Wdr46	961.211	-0.691026	0.110378	2.19709e-12	1.83542e-10
ENSMUSG00000057863.6	Rpl36	7096.59	-0.830625	0.135969	2.19737e-12	1.83542e-10
ENSMUSG00000018651.14	Tada2a	1117.24	-0.455396	0.067794	2.23455e-12	1.85495e-10
ENSMUSG00000031837.14	Necab2	123.158	-2.08973	0.327295	2.9248e-12	2.41305e-10
ENSMUSG00000019432.15	Ddx39b	3981.08	-0.583768	0.0909841	3.27825e-12	2.68816e-10
ENSMUSG00000021567.15	Nkd2	94.592	-2.30061	0.360368	3.56211e-12	2.90323e-10
ENSMUSG00000021048.7	Mthfd1	5729.35	-0.45495	0.068456	3.64799e-12	2.95531e-10
ENSMUSG00000027573.11	Gid8	836.798	-0.446152	0.0671068	3.92744e-12	3.14382e-10
ENSMUSG00000037197.11	Rbm17	1536.85	-0.704793	0.114652	3.92033e-12	3.14382e-10
ENSMUSG00000034981.9	Parm1	83.7728	-1.53343	0.250902	4.13915e-12	3.29369e-10
ENSMUSG00000025935.10	Tram1	1569.16	-0.591608	0.0936408	5.56186e-12	4.39976e-10
ENSMUSG00000029482.4	Aacs	539.133	-0.670271	0.109032	5.77942e-12	4.54512e-10
ENSMUSG00000038393.14	Txnip	4266.17	0.615073	0.0984204	6.21971e-12	4.86295e-10
ENSMUSG00000079471.4	Mymx	297.953	-0.746495	0.124432	6.83239e-12	5.3111e-10
ENSMUSG00000026159.13	Agfg1	792.361	-1.01475	0.171189	6.91849e-12	5.34712e-10
ENSMUSG00000029185.14	Fam114a1	76.685	1.25706	0.210514	7.08055e-12	5.4411e-10
ENSMUSG00000025880.11	Smad7	1873.02	-0.652567	0.106641	8.61099e-12	6.57958e-10
ENSMUSG00000070473.4	Cldn3	167.177	1.08982	0.186303	1.22304e-11	9.29232e-10
ENSMUSG00000031160.4	Eras	304.094	-0.790105	0.136213	1.75546e-11	1.32626e-09
ENSMUSG00000027067.16	Ssrp1	5008.81	-0.375914	0.0579192	2.0959e-11	1.57462e-09
ENSMUSG00000025743.14	Sdc3	131.651	0.899965	0.157642	2.30794e-11	1.72429e-09
ENSMUSG00000020911.14	Krt19	881.386	0.954362	0.167196	2.34968e-11	1.74577e-09
ENSMUSG00000034685.4	Fam171a2	158.97	-1.686	0.287541	2.54814e-11	1.88282e-09
ENSMUSG00000033068.16	Entpd6	569.451	-0.692104	0.118097	2.67952e-11	1.96908e-09
ENSMUSG00000021737.4	Psmd6	1520.98	-0.626701	0.104732	2.81012e-11	2.05383e-09
ENSMUSG00000028766.10	Alpl	1524.37	-0.565149	0.092346	2.82622e-11	2.05444e-09
ENSMUSG00000035049.4	Rrp12	1820.23	-0.616522	0.10306	3.25841e-11	2.35586e-09
ENSMUSG00000019997.11	Ccn2	1318.69	0.583305	0.096396	3.36929e-11	2.41739e-09
ENSMUSG00000033373.16	Fntb	691.249	-0.528069	0.0855699	3.37945e-11	2.41739e-09
ENSMUSG00000020257.13	Wdr82	2547.05	-0.458983	0.0730747	3.84842e-11	2.73828e-09
ENSMUSG00000022055.7	Nefl	839.733	0.793223	0.140273	4.14368e-11	2.93285e-09
ENSMUSG00000038773.11	Kdm3b	1786.23	-0.685098	0.11816	4.22313e-11	2.97344e-09
ENSMUSG00000040918.12	Slc19a2	983.496	0.5744	0.09538	4.55606e-11	3.19114e-09
ENSMUSG00000050966.9	Lin28a	6876.38	-0.35235	0.0551524	4.81904e-11	3.35785e-09
ENSMUSG00000056167.8	Cnot10	1119.27	-0.523312	0.0855187	4.97551e-11	3.449e-09
ENSMUSG00000026192.13	Atic	5140.4	-0.418128	0.0664085	5.22713e-11	3.60484e-09
ENSMUSG00000070526.2	Peg12	144.932	-1.13192	0.202502	5.61141e-11	3.85012e-09
ENSMUSG00000027488.12	Snta1	468.701	0.889729	0.160151	5.68905e-11	3.88357e-09
ENSMUSG00000005481.18	Ddx39	2814.26	-0.614491	0.104373	5.96591e-11	4.052e-09
ENSMUSG00000018761.14	Mpdu1	841.294	-0.712261	0.125293	6.27238e-11	4.23874e-09
ENSMUSG00000020326.7	Ccng1	4319.06	0.761594	0.135933	6.795e-11	4.56896e-09
ENSMUSG00000030204.10	Ddx47	1339.49	-0.464229	0.0752861	7.52586e-11	5.03522e-09
ENSMUSG00000017009.3	Sdc4	1360.13	0.526711	0.0873339	8.22029e-11	5.4726e-09
ENSMUSG00000031488.14	Rab11fip1	371.845	0.784742	0.141773	8.75505e-11	5.7999e-09
ENSMUSG00000020899.16	Pfas	6104.58	-0.419961	0.0676677	9.12207e-11	6.01341e-09
ENSMUSG00000039096.10	Rsad1	104.073	-2.16775	0.373138	9.44797e-11	6.19787e-09
ENSMUSG00000041530.17	Ago1	1508.11	-0.58544	0.0997731	1.00067e-10	6.53251e-09
ENSMUSG00000032415.14	Ube2cbp	79.6664	-2.89432	0.509575	1.09297e-10	7.10061e-09
ENSMUSG00000022394.14	L3mbtl2	1824.86	-0.579279	0.0989739	1.19084e-10	7.69924e-09
ENSMUSG00000019577.6	Pdk4	101.789	1.44746	0.263783	1.30908e-10	8.42323e-09
ENSMUSG00000030313.15	Dennd5b	917.468	0.629624	0.110423	1.47381e-10	9.43799e-09
ENSMUSG00000038527.9	C1rl	37.4572	-2.56588	0.450494	1.70338e-10	1.08564e-08
ENSMUSG00000031972.5	Acta1	218.54	0.783013	0.144655	1.78871e-10	1.13465e-08
ENSMUSG00000042380.8	Smim12	355.732	-1.11596	0.208541	2.01119e-10	1.26979e-08
ENSMUSG00000053617.12	Sh3pxd2a	583.899	0.604525	0.106589	2.4607e-10	1.54633e-08
ENSMUSG00000024459.18	H2-M5	110.229	-1.14439	0.215817	2.66158e-10	1.66479e-08
ENSMUSG00000020775.13	Mrpl38	1207.34	-0.757631	0.1411	2.68592e-10	1.67223e-08
ENSMUSG00000041712.7	Ubr7	3451.3	-0.364607	0.0597924	2.82161e-10	1.74862e-08
ENSMUSG00000033405.4	Nudt15	167.995	0.866315	0.164365	2.94313e-10	1.81556e-08
ENSMUSG00000068079.5	Tcf15	603.725	-1.07264	0.203598	3.00082e-10	1.8427e-08
ENSMUSG00000026399.12	Cd55	112.501	1.08159	0.207893	4.26392e-10	2.60642e-08
ENSMUSG00000103332.1	Pcdhga2	54.5528	-3.19835	0.60488	4.61064e-10	2.8056e-08
ENSMUSG00000026377.12	Nifk	1803.69	-0.498355	0.0860032	4.87997e-10	2.95612e-08
ENSMUSG00000102222.1	Pcdhga10	63.7294	-2.18632	0.398074	5.19064e-10	3.13021e-08
ENSMUSG00000011306.7	Sugp1	681.879	-0.671897	0.124643	5.25572e-10	3.15531e-08
ENSMUSG00000020739.11	Nup85	2615.57	-0.437259	0.074351	5.73281e-10	3.42644e-08
ENSMUSG00000020534.14	Shmt1	1930.6	-0.492061	0.0852464	6.00698e-10	3.57442e-08
ENSMUSG00000030060.14	Hmces	952.423	-0.632254	0.116065	6.16727e-10	3.65363e-08
ENSMUSG00000021256.5	Vash1	187.648	0.900589	0.176031	6.48038e-10	3.82229e-08
ENSMUSG00000042369.8	Rbm45	623.3	-0.509914	0.0893294	7.02206e-10	4.1237e-08
ENSMUSG00000074682.4	Zcchc3	1332.93	-0.445014	0.0763249	7.16802e-10	4.19111e-08
ENSMUSG00000002006.12	Pdzd4	1624.46	-0.686248	0.12951	7.49735e-10	4.36469e-08
ENSMUSG00000032494.12	Tdgf1	12628.6	-0.456228	0.0787304	7.8813e-10	4.56843e-08
ENSMUSG00000051615.14	Rap2a	332.576	0.579774	0.105257	8.78659e-10	5.07133e-08
ENSMUSG00000048376.6	F2r	571.206	0.612732	0.113281	9.85942e-10	5.66622e-08
ENSMUSG00000034120.18	Srsf2	8663.99	-0.385427	0.0657293	1.00724e-09	5.764e-08
ENSMUSG00000026281.15	Dtymk	1583.06	-0.596778	0.109778	1.04677e-09	5.96484e-08
ENSMUSG00000041859.10	Mcm3	9328.09	-0.378348	0.0645955	1.10747e-09	6.28406e-08
ENSMUSG00000029591.14	Ung	1124.81	-0.592769	0.10919	1.15135e-09	6.5056e-08
ENSMUSG00000024140.10	Epas1	700.52	-0.582546	0.106917	1.18304e-09	6.64597e-08
ENSMUSG00000052763.7	Zfp212	358.19	-0.712607	0.137891	1.18607e-09	6.64597e-08
ENSMUSG00000023391.8	Dlx2	14.5387	3.15908	0.623814	1.53382e-09	8.55884e-08
ENSMUSG00000019820.11	Utrn	795.89	-0.857985	0.172804	1.55826e-09	8.65928e-08
ENSMUSG00000033970.15	Rfc3	658.195	-0.458151	0.0808519	1.6336e-09	9.0406e-08
ENSMUSG00000006763.14	Saal1	148.82	-1.15146	0.233211	1.69692e-09	9.35256e-08
ENSMUSG00000035305.5	Ror1	43.7816	-1.84382	0.358573	1.71361e-09	9.40595e-08
ENSMUSG00000050010.8	Shisa3	81.0124	-1.56656	0.314384	2.09469e-09	1.1451e-07
ENSMUSG00000068739.13	Sars	721.45	-0.602812	0.113844	2.10647e-09	1.14688e-07
ENSMUSG00000040446.4	Rprd1a	796.257	0.545877	0.100531	2.14664e-09	1.16403e-07
ENSMUSG00000042608.15	Stk40	1053.06	-0.469693	0.0839905	2.20611e-09	1.19147e-07
ENSMUSG00000026275.13	Ppp1r7	1191.42	-0.408653	0.0717774	2.26844e-09	1.22024e-07
ENSMUSG00000033752.7	Mnd1	298.085	0.7214	0.14344	2.31395e-09	1.23976e-07
ENSMUSG00000020427.11	Igfbp3	782.094	0.558847	0.104027	2.48578e-09	1.32654e-07
ENSMUSG00000028518.8	Prkaa2	277.605	0.791693	0.161616	2.84238e-09	1.51084e-07
ENSMUSG00000030105.8	Arl8b	882.395	-0.46711	0.0842359	2.96436e-09	1.56332e-07
ENSMUSG00000050910.5	Cdr2l	749.329	-0.494209	0.0900152	2.95433e-09	1.56332e-07
ENSMUSG00000032346.7	Ooep	565.296	-0.510139	0.0935386	2.98065e-09	1.56577e-07
ENSMUSG00000026579.8	F5	114.82	1.08613	0.225812	3.05393e-09	1.59802e-07
ENSMUSG00000007080.14	Pole	2711.49	-0.333708	0.0583834	3.467e-09	1.80714e-07
ENSMUSG00000003808.18	Farsa	1045.9	-0.841683	0.174668	3.49116e-09	1.81271e-07
ENSMUSG00000031609.3	Sap30	954.256	-0.540489	0.101206	3.77054e-09	1.95024e-07
ENSMUSG00000020431.5	Adcy1	247.203	0.852075	0.177665	3.8011e-09	1.95851e-07
ENSMUSG00000020303.2	Stc2	316.562	-0.893997	0.187493	3.9804e-09	2.04307e-07
ENSMUSG00000005148.8	Klf5	2631.75	-0.599256	0.11574	4.16238e-09	2.12835e-07
ENSMUSG00000070348.5	Ccnd1	2631.1	-0.380308	0.0676532	4.34615e-09	2.2139e-07
ENSMUSG00000048070.4	Pirt	60.6202	-1.29115	0.27217	4.61708e-09	2.34304e-07
ENSMUSG00000048756.11	Foxo3	1105.1	0.565802	0.108148	4.85736e-09	2.45571e-07
ENSMUSG00000034724.18	Cnot6l	366.169	0.569911	0.109208	4.93496e-09	2.48559e-07
ENSMUSG00000020902.12	Ntn1	259.052	-7.36854	1.5498	5.0196e-09	2.51879e-07
ENSMUSG00000025872.5	Thoc3	1239.87	-0.389247	0.0697221	5.05037e-09	2.52481e-07
ENSMUSG00000006056.13	Calcoco2	694.103	-0.513763	0.0961709	5.26743e-09	2.62357e-07
ENSMUSG00000033732.10	Sf3b3	8745.84	-0.365758	0.0652452	5.29769e-09	2.62891e-07
ENSMUSG00000002996.17	Hbp1	784.442	0.565729	0.108531	5.38774e-09	2.65822e-07
ENSMUSG00000039682.12	Lap3	3121.73	-0.410908	0.0741882	5.3963e-09	2.65822e-07
ENSMUSG00000096847.2	Tmem151b	153.654	0.843722	0.178856	5.80886e-09	2.851e-07
ENSMUSG00000051499.7	Zfp786	60.4536	-1.73854	0.36054	6.17938e-09	3.02183e-07
ENSMUSG00000029363.14	Rfc5	2282.65	-0.570177	0.110683	7.03008e-09	3.42538e-07
ENSMUSG00000003119.14	Cdk12	1879.46	-0.572909	0.111442	7.17012e-09	3.4693e-07
ENSMUSG00000036568.7	Bicral	810.035	-0.598012	0.117768	7.1718e-09	3.4693e-07
ENSMUSG00000026283.13	Ing5	1531.45	-0.476943	0.0889522	7.36522e-09	3.55009e-07
ENSMUSG00000021668.15	Polk	241.388	0.727857	0.152086	7.79897e-09	3.74574e-07
ENSMUSG00000029189.10	Sel1l3	83.0758	1.13042	0.245288	7.98465e-09	3.80771e-07
ENSMUSG00000042607.15	Asb4	18.1465	1.8747	0.388721	7.96364e-09	3.80771e-07
ENSMUSG00000046410.10	Kcnk6	198.562	0.591751	0.117307	9.26667e-09	4.40347e-07
ENSMUSG00000047501.3	Cldn4	1988.63	0.572717	0.112513	9.3783e-09	4.44082e-07
ENSMUSG00000025733.17	Rhot2	528.966	-0.590942	0.117842	1.09284e-08	5.15666e-07
ENSMUSG00000006731.10	B4galnt1	124.701	-1.72665	0.370082	1.20804e-08	5.68032e-07
ENSMUSG00000000120.6	Ngfr	207.717	-0.672425	0.140259	1.26145e-08	5.91078e-07
ENSMUSG00000037845.14	Fdxacb1	227.687	0.711667	0.151322	1.36068e-08	6.35362e-07
ENSMUSG00000003154.15	Foxj2	196.211	1.14128	0.254185	1.37014e-08	6.37564e-07
ENSMUSG00000078815.8	Cacng6	69.7729	1.06484	0.237671	1.42386e-08	6.58009e-07
ENSMUSG00000097894.8	Cacng6	69.7729	1.06484	0.237671	1.42386e-08	6.58009e-07
ENSMUSG00000031740.8	Mmp2	297.492	0.629211	0.129396	1.46391e-08	6.74201e-07
ENSMUSG00000087141.1	Plcxd2	101.971	0.866848	0.192109	1.49191e-08	6.84752e-07
ENSMUSG00000022913.16	Psmg1	886.027	-0.561743	0.112309	1.71476e-08	7.84358e-07
ENSMUSG00000071645.6	Tut1	876.383	-0.535832	0.10616	1.90102e-08	8.66608e-07
ENSMUSG00000066607.5	Insyn1	103.937	0.871315	0.195564	1.93704e-08	8.80043e-07
ENSMUSG00000026873.9	Phf19	283.287	-0.637086	0.133551	2.11838e-08	9.5919e-07
ENSMUSG00000028354.13	Fmn2	186.874	-0.750271	0.165275	2.25163e-08	1.01611e-06
ENSMUSG00000016831.12	Tox4	1818.04	-0.33134	0.061575	2.35652e-08	1.05988e-06
ENSMUSG00000026185.8	Igfbp5	63.3771	1.55606	0.351068	2.45564e-08	1.10078e-06
ENSMUSG00000020089.8	Ppa1	2766.84	-0.413845	0.0788474	2.59967e-08	1.15763e-06
ENSMUSG00000041358.1	Nutm1	7.48905	3.4548	0.804803	2.59753e-08	1.15763e-06
ENSMUSG00000032264.9	Zw10	850.303	-0.36574	0.0687569	2.62977e-08	1.16717e-06
ENSMUSG00000035047.9	Kri1	353.577	-0.805199	0.181522	2.70212e-08	1.19533e-06
ENSMUSG00000056209.7	Npm3	1175.25	-0.459246	0.0890813	2.71548e-08	1.19731e-06
ENSMUSG00000017999.16	Ddx27	1606.14	-0.679893	0.147089	2.74592e-08	1.20677e-06
ENSMUSG00000022074.6	Tnfrsf10b	915.827	0.37752	0.0713194	2.77226e-08	1.21438e-06
ENSMUSG00000024382.13	Ercc3	928.415	-0.392009	0.0745086	2.93682e-08	1.28229e-06
ENSMUSG00000056305.4	Usp39	833.295	-0.382226	0.0724827	2.97787e-08	1.29182e-06
ENSMUSG00000104250.2	Usp39	833.295	-0.382226	0.0724827	2.97787e-08	1.29182e-06
ENSMUSG00000026721.16	Rabgap1l	100.392	0.993111	0.23003	3.05596e-08	1.32143e-06
ENSMUSG00000040383.16	Aqr	3247.76	-0.479203	0.0942045	3.10934e-08	1.3402e-06
ENSMUSG00000030403.9	Vasp	1850.74	-0.445484	0.0864123	3.14109e-08	1.34957e-06
ENSMUSG00000006442.10	Srm	2987.76	-0.626163	0.1328	3.17486e-08	1.35973e-06
ENSMUSG00000019986.17	Ahi1	322.67	0.504937	0.100573	3.22205e-08	1.37556e-06
ENSMUSG00000025439.5	Clns1a	2419.63	-0.317403	0.0595923	3.45394e-08	1.46989e-06
ENSMUSG00000067150.6	Xpo5	3613.53	-0.276076	0.0514856	3.483e-08	1.47758e-06
ENSMUSG00000019854.17	Reps1	428.101	-0.84928	0.196107	3.72696e-08	1.5761e-06
ENSMUSG00000037656.9	Slc20a2	1454.52	-0.364923	0.0694842	3.81126e-08	1.6067e-06
ENSMUSG00000020648.3	Dus4l	194.021	-0.685703	0.151117	3.91373e-08	1.64474e-06
ENSMUSG00000026220.6	Slc16a14	50.9198	1.39675	0.326885	3.94755e-08	1.65379e-06
ENSMUSG00000027500.10	Stmn2	1915.48	-0.341796	0.0649363	4.19278e-08	1.75107e-06
ENSMUSG00000031751.14	Amfr	883.208	-0.43979	0.0861718	4.36485e-08	1.81729e-06
ENSMUSG00000056596.8	Trnp1	104.358	1.10785	0.263517	4.76795e-08	1.97899e-06
ENSMUSG00000073411.12	H2-D1	400.438	0.642239	0.13999	4.88453e-08	2.02114e-06
ENSMUSG00000061048.8	Cdh3	712.398	0.545741	0.112931	4.96125e-08	2.04659e-06
ENSMUSG00000035139.14	Secisbp2	572.394	0.357735	0.0690415	5.84673e-08	2.40449e-06
ENSMUSG00000057541.14	Pus7	977.959	-0.487445	0.0987062	6.04121e-08	2.47689e-06
ENSMUSG00000067713.7	Prkag1	542.283	0.413571	0.0813791	6.28561e-08	2.56927e-06
ENSMUSG00000075334.2	Rprm	54.2875	-1.97676	0.455017	6.46599e-08	2.63499e-06
ENSMUSG00000052997.15	Uba2	5686.62	-0.321236	0.0617233	6.52854e-08	2.65244e-06
ENSMUSG00000046280.9	She	172.407	0.614998	0.133988	6.6747e-08	2.70366e-06
ENSMUSG00000022367.7	Has2	57.2108	-1.26213	0.306304	6.79545e-08	2.7443e-06
ENSMUSG00000030435.16	U2af2	2556.38	-0.514489	0.106133	6.8518e-08	2.75877e-06
ENSMUSG00000001918.17	Slc1a5	665.459	-1.01122	0.245191	7.03535e-08	2.82422e-06
ENSMUSG00000024966.9	Stip1	7889.69	-0.328954	0.06354	7.21726e-08	2.88862e-06
ENSMUSG00000018920.11	Cxcl16	221.168	0.744738	0.17353	7.63156e-08	3.04538e-06
ENSMUSG00000018822.7	Sfrp5	28.6829	1.46296	0.355601	7.96882e-08	3.17055e-06
ENSMUSG00000042364.11	Snx18	1363.87	0.41352	0.0821908	8.17886e-08	3.24452e-06
ENSMUSG00000055302.5	Mrfap1	4879.01	-0.480527	0.0982851	8.38344e-08	3.3159e-06
ENSMUSG00000022724.15	Riox2	748.157	-0.426493	0.0853147	8.54056e-08	3.36814e-06
ENSMUSG00000062380.4	Tubb3	1024.55	-0.507214	0.105245	8.61702e-08	3.38835e-06
ENSMUSG00000020806.15	Rhbdf2	698.518	0.456756	0.0925616	8.69984e-08	3.41095e-06
ENSMUSG00000033902.12	Mapkbp1	377.053	0.477952	0.0978317	8.79473e-08	3.43813e-06
ENSMUSG00000025579.14	Gaa	898.486	-0.944792	0.230989	8.82977e-08	3.43889e-06
ENSMUSG00000027405.16	Nop56	4468.67	-0.395511	0.0783705	8.84783e-08	3.43889e-06
ENSMUSG00000032294.17	Pkm	47297.2	-0.53874	0.113867	8.91582e-08	3.45533e-06
ENSMUSG00000017715.11	Pgs1	440.098	-0.717071	0.166972	9.31124e-08	3.5982e-06
ENSMUSG00000024493.9	Lars	4842.25	-0.369906	0.072961	9.61965e-08	3.69614e-06
ENSMUSG00000096014.1	Sox1	336.558	-0.665345	0.151492	9.59833e-08	3.69614e-06
ENSMUSG00000039278.10	Pcsk1n	249.077	-0.917579	0.224876	9.68587e-08	3.70044e-06
ENSMUSG00000039952.15	Dag1	2508.24	0.396495	0.0788619	9.6764e-08	3.70044e-06
ENSMUSG00000020467.15	Efemp1	62.2012	1.00562	0.248349	9.74062e-08	3.70612e-06
ENSMUSG00000031770.16	Herpud1	212.743	-0.822597	0.198532	9.75585e-08	3.70612e-06
ENSMUSG00000037553.14	Zdhhc18	707.066	-0.510523	0.106829	1.00902e-07	3.82234e-06
ENSMUSG00000038279.10	Nop2	3351.28	-0.526567	0.111273	1.03626e-07	3.9145e-06
ENSMUSG00000055612.15	Cdca7	2887.04	-0.27365	0.053026	1.04878e-07	3.9507e-06
ENSMUSG00000115933.1	CT571246.1	103.624	1.01096	0.251107	1.06865e-07	4.0143e-06
ENSMUSG00000025047.9	Pdcd11	2833.84	-0.538669	0.114797	1.07718e-07	4.03506e-06
ENSMUSG00000104063.1	Pcdhgb7	59.3815	-1.65299	0.404942	1.13048e-07	4.22297e-06
ENSMUSG00000001053.15	N4bp3	797.322	-0.775721	0.186806	1.18409e-07	4.41099e-06
ENSMUSG00000024505.16	Dtwd2	156.451	1.18566	0.298263	1.20846e-07	4.48934e-06
ENSMUSG00000046186.8	Cd109	174.917	0.633438	0.143442	1.21803e-07	4.5124e-06
ENSMUSG00000021866.15	Anxa11	1701.64	0.415783	0.0842141	1.29382e-07	4.78003e-06
ENSMUSG00000030835.6	Nomo1	2593.17	-0.465449	0.0962784	1.30456e-07	4.80651e-06
ENSMUSG00000063888.7	Rpl7l1	2732.04	-0.363325	0.0724651	1.34985e-07	4.95977e-06
ENSMUSG00000034424.5	Gcsh	1574.16	-0.388313	0.0780939	1.37541e-07	5.03991e-06
ENSMUSG00000018405.7	Mrm1	263.01	-0.63464	0.144714	1.38361e-07	5.05618e-06
ENSMUSG00000056608.14	Chd9	469.124	1.64026	0.40921	1.46175e-07	5.32725e-06
ENSMUSG00000028583.14	Pdpn	470.794	0.455902	0.094491	1.51786e-07	5.50193e-06
ENSMUSG00000096951.7	Pdpn	470.794	0.455902	0.094491	1.51786e-07	5.50193e-06
ENSMUSG00000008999.7	Bmp7	171.779	0.868496	0.216846	1.52562e-07	5.51521e-06
ENSMUSG00000052397.8	Ezr	3530.78	-0.545561	0.118604	1.53312e-07	5.52747e-06
ENSMUSG00000030058.17	Copg1	2362.3	-0.29587	0.058395	1.54918e-07	5.57041e-06
ENSMUSG00000079435.9	Rpl36a	3291.16	-0.575773	0.127935	1.66112e-07	5.957e-06
ENSMUSG00000047557.2	Lxn	88.2072	0.991838	0.25312	1.71181e-07	6.12246e-06
ENSMUSG00000032402.12	Smad3	472.896	0.487356	0.103152	1.73611e-07	6.1929e-06
ENSMUSG00000046546.3	Fam43a	448.915	-0.501145	0.10709	1.82832e-07	6.50456e-06
ENSMUSG00000042388.14	Dlgap3	525.197	-0.801243	0.200207	2.02036e-07	7.1688e-06
ENSMUSG00000000489.7	Pdgfb	188.958	0.600103	0.136954	2.11898e-07	7.47928e-06
ENSMUSG00000024735.13	Prpf19	3263.35	-0.375669	0.0765522	2.11471e-07	7.47928e-06
ENSMUSG00000036026.15	Tmem63b	977.4	0.409936	0.0845579	2.13387e-07	7.51213e-06
ENSMUSG00000030741.15	Spns1	1127.87	-0.54724	0.120989	2.15041e-07	7.55057e-06
ENSMUSG00000043059.16	Zfp513	240.573	-0.921952	0.237594	2.26195e-07	7.92155e-06
ENSMUSG00000104346.1	Pcdhga3	47.9088	-2.518	0.630838	2.29271e-07	8.00841e-06
ENSMUSG00000022094.15	Slc39a14	1278.2	-0.453486	0.0960445	2.57676e-07	8.97727e-06
ENSMUSG00000040681.16	Hmgn1	6738.22	-0.308183	0.0621951	2.58397e-07	8.97912e-06
ENSMUSG00000020706.13	Ftsj3	4701.85	-0.520768	0.114446	2.64482e-07	9.16688e-06
ENSMUSG00000047649.9	Cd3eap	373.12	-0.556434	0.124993	2.65947e-07	9.19399e-06
ENSMUSG00000100862.1	Gm10925	2400.83	-4.18673	1.2453	2.71233e-07	9.35267e-06
ENSMUSG00000067274.10	Rplp0	33716.3	-0.49652	0.107833	2.76052e-07	9.49448e-06
ENSMUSG00000005958.15	Ephb3	472.43	0.644798	0.153402	2.82263e-07	9.67701e-06
ENSMUSG00000068267.5	Cenpb	734.229	-0.713246	0.175865	2.82798e-07	9.67701e-06
ENSMUSG00000016257.15	Prelid3b	772.953	-0.419139	0.0879028	2.90279e-07	9.90781e-06
ENSMUSG00000002984.17	Tomm40	2838.22	-0.48554	0.105145	2.95311e-07	1.0054e-05
ENSMUSG00000029504.5	Ddx51	524.234	-0.484792	0.105028	3.00647e-07	1.02099e-05
ENSMUSG00000046160.6	Olig1	1030.25	-0.528493	0.117512	3.06953e-07	1.03977e-05
ENSMUSG00000026024.14	Als2	1415.71	0.379489	0.0789351	3.37384e-07	1.13998e-05
ENSMUSG00000010097.15	Nxf1	1391.26	-0.420891	0.0889227	3.38455e-07	1.14074e-05
ENSMUSG00000029613.15	Eif2ak1	833.04	-0.363089	0.0752153	3.46796e-07	1.16593e-05
ENSMUSG00000036009.16	Mettl25	123.983	0.750397	0.190361	3.52783e-07	1.1831e-05
ENSMUSG00000048402.14	Gli2	658.703	-0.650528	0.157219	3.54976e-07	1.18749e-05
ENSMUSG00000051378.10	Kif18b	1606.99	0.366917	0.0761838	3.56194e-07	1.18861e-05
ENSMUSG00000021589.13	Rhobtb3	584.49	0.411887	0.0870382	3.69842e-07	1.2311e-05
ENSMUSG00000024665.8	Fads2	1311.18	-0.499071	0.110251	3.85055e-07	1.27857e-05
ENSMUSG00000039055.4	Eme1	799.839	-0.432829	0.0925266	3.93409e-07	1.30309e-05
ENSMUSG00000005320.9	Fgfr4	46.8892	1.1207	0.304924	3.97323e-07	1.31283e-05
ENSMUSG00000021950.15	Anxa8	59.7443	1.09919	0.298927	4.00894e-07	1.32138e-05
ENSMUSG00000061024.8	Rrs1	1433.71	-0.634929	0.15314	4.05057e-07	1.33184e-05
ENSMUSG00000030772.6	Dkk3	76.292	0.969212	0.261043	4.09091e-07	1.34182e-05
ENSMUSG00000025993.10	Slc40a1	131.536	0.619086	0.148388	4.32229e-07	1.41426e-05
ENSMUSG00000109865.1	Hspa14	1977.39	-0.280576	0.0575232	4.40053e-07	1.43637e-05
ENSMUSG00000022003.7	Slc25a30	551.419	0.525023	0.118606	4.42984e-07	1.44243e-05
ENSMUSG00000029161.7	Cgref1	160.828	-1.34511	0.370227	4.47043e-07	1.45213e-05
ENSMUSG00000003865.16	Gys1	755.458	0.411093	0.087632	4.54324e-07	1.47223e-05
ENSMUSG00000050856.16	Atp5k	531.802	-0.711221	0.180135	4.58841e-07	1.48329e-05
ENSMUSG00000031665.7	Sall1	2342.07	-0.466981	0.102236	4.61832e-07	1.48938e-05
ENSMUSG00000042414.7	Prdm14	199.342	-0.709065	0.179764	4.74781e-07	1.52748e-05
ENSMUSG00000021266.16	Wars	1672.49	-0.46673	0.102415	4.8615e-07	1.56032e-05
ENSMUSG00000026082.11	Rev1	1360	0.514066	0.115933	4.90219e-07	1.56963e-05
ENSMUSG00000057497.8	Fam136a	1371.09	-0.401333	0.0857131	5.1733e-07	1.65251e-05
ENSMUSG00000034457.10	Eda2r	515.828	0.772125	0.202946	5.53353e-07	1.76339e-05
ENSMUSG00000050192.8	Eif5a2	371.325	0.544635	0.126315	5.80132e-07	1.84435e-05
ENSMUSG00000036030.9	Prtg	2257.46	0.556403	0.130176	5.90781e-07	1.87378e-05
ENSMUSG00000028862.6	Map3k6	129.897	0.7636	0.202028	6.46611e-07	2.04603e-05
ENSMUSG00000028953.10	Abcf2	3887.19	-0.373727	0.0799005	6.65354e-07	2.10039e-05
ENSMUSG00000020184.15	Mdm2	1754.72	0.586997	0.141154	6.70672e-07	2.11222e-05
ENSMUSG00000005533.10	Igf1r	1222.62	0.392963	0.0847319	6.88017e-07	2.16179e-05
ENSMUSG00000022210.7	Dhrs4	298.536	-0.626444	0.155034	7.02317e-07	2.20157e-05
ENSMUSG00000045757.6	Zfp764	47.4195	-5.63393	2.09793	7.06019e-07	2.20803e-05
ENSMUSG00000078670.3	Fam174b	72.0689	0.850628	0.232822	7.12371e-07	2.22273e-05
ENSMUSG00000036913.15	Trim67	165.832	0.873938	0.240657	7.17453e-07	2.23341e-05
ENSMUSG00000019715.14	Gle1	923.732	-0.352117	0.0750093	7.19132e-07	2.23346e-05
ENSMUSG00000027185.15	Nat10	1833.11	-0.364803	0.07818	7.51411e-07	2.32833e-05
ENSMUSG00000022505.9	Emp2	80.017	0.804085	0.218042	7.57231e-07	2.34098e-05
ENSMUSG00000030400.17	Ercc2	647.127	-0.570503	0.136866	7.86796e-07	2.4268e-05
ENSMUSG00000020396.8	Nefh	721.753	-0.522872	0.121648	8.07572e-07	2.48518e-05
ENSMUSG00000046500.8	Tafa4	27.6829	-1.80272	0.509115	8.20557e-07	2.51937e-05
ENSMUSG00000039041.15	Adrm1	2549.18	-0.428979	0.094809	8.40756e-07	2.57551e-05
ENSMUSG00000000561.14	Wdr77	2193.81	-0.351938	0.075539	8.53307e-07	2.60802e-05
ENSMUSG00000025410.10	Dctn2	1517.6	-0.405087	0.0887072	8.66058e-07	2.64099e-05
ENSMUSG00000024841.8	Eif1ad	843.462	-0.391534	0.0854976	9.17241e-07	2.79074e-05
ENSMUSG00000073409.12	H2-Q6	79.5431	0.843027	0.234425	9.24568e-07	2.80668e-05
ENSMUSG00000059791.14	Nrm	314.458	-0.485769	0.11164	9.99062e-07	3.02599e-05
ENSMUSG00000035413.8	Tmem98	343.232	0.571667	0.139195	1.00907e-06	3.0426e-05
ENSMUSG00000074219.3	Gm10644	28.5065	1.2986	0.381947	1.00715e-06	3.0426e-05
ENSMUSG00000048307.8	Ankrd46	40.7087	-1.48148	0.434459	1.01384e-06	3.05015e-05
ENSMUSG00000004892.13	Bcan	27.8648	1.58417	0.462592	1.02188e-06	3.06746e-05
ENSMUSG00000038762.15	Abcf1	2556.59	-0.54514	0.130497	1.03623e-06	3.1036e-05
ENSMUSG00000039238.6	Zfp750	146.447	0.683296	0.179341	1.04426e-06	3.12072e-05
ENSMUSG00000049303.10	Syt12	78.9134	0.797393	0.221436	1.11382e-06	3.32121e-05
ENSMUSG00000030761.16	Myo7a	111.138	-2.5855	0.768068	1.13415e-06	3.37433e-05
ENSMUSG00000025759.11	Mfsd8	37.6864	0.918797	0.264499	1.16758e-06	3.45851e-05
ENSMUSG00000116169.1	Mfsd8	37.6864	0.918797	0.264499	1.16758e-06	3.45851e-05
ENSMUSG00000056870.9	Gulp1	60.7436	-1.98377	0.576449	1.18531e-06	3.5033e-05
ENSMUSG00000030641.10	Ddias	561.506	0.696525	0.185866	1.20436e-06	3.55181e-05
ENSMUSG00000007458.14	M6pr	1907.71	-0.342802	0.0747046	1.2691e-06	3.73453e-05
ENSMUSG00000030084.11	Plxna1	3002.48	0.388216	0.086019	1.28525e-06	3.7738e-05
ENSMUSG00000038697.15	Taf5l	1605.23	-0.346232	0.0756496	1.3122e-06	3.84455e-05
ENSMUSG00000051455.13	Meioc	599.916	0.831142	0.236136	1.31518e-06	3.84489e-05
ENSMUSG00000019849.11	Prep	1619.12	-0.331574	0.0722291	1.35359e-06	3.94861e-05
ENSMUSG00000006218.4	Fam131c	104.16	-1.0639	0.317923	1.4164e-06	4.12288e-05
ENSMUSG00000099032.2	Tcf24	82.375	0.773637	0.216816	1.44519e-06	4.19761e-05
ENSMUSG00000050017.11	Pitpnb	1720.9	-0.352031	0.0775181	1.48922e-06	4.31616e-05
ENSMUSG00000078765.11	U2af1l4	26.4129	-5.427	2.48104	1.54072e-06	4.45583e-05
ENSMUSG00000031819.13	Emc8	754.941	-0.398866	0.0897276	1.60257e-06	4.62475e-05
ENSMUSG00000032041.15	Tirap	158.148	-0.811999	0.233046	1.64746e-06	4.74412e-05
ENSMUSG00000028093.15	Acp6	754.822	-0.466819	0.108952	1.66397e-06	4.78142e-05
ENSMUSG00000056612.7	Ppp1r14b	2153.25	-0.486396	0.114986	1.68711e-06	4.83759e-05
ENSMUSG00000056665.2	Them6	293.127	-0.766182	0.216479	1.69346e-06	4.84547e-05
ENSMUSG00000039804.15	Ncoa5	601.16	-0.700813	0.19186	1.70629e-06	4.87181e-05
ENSMUSG00000033909.17	Usp36	1478.84	-0.490659	0.116529	1.74498e-06	4.9717e-05
ENSMUSG00000021763.17	BC067074	566.355	0.466471	0.109141	1.74967e-06	4.97455e-05
ENSMUSG00000051853.10	Arf3	1835.21	-0.28421	0.0619471	1.78567e-06	5.06617e-05
ENSMUSG00000034889.8	Cactin	545.445	-0.835433	0.243685	1.84453e-06	5.22216e-05
ENSMUSG00000034867.16	Ankrd27	1292.26	0.271886	0.0592217	1.86622e-06	5.27246e-05
ENSMUSG00000001100.10	Poldip2	1404.91	-0.389766	0.0883021	1.99825e-06	5.63363e-05
ENSMUSG00000020883.18	Fbxl20	690.494	0.429812	0.0994114	2.07246e-06	5.83064e-05
ENSMUSG00000021587.5	Pcsk1	74.6206	0.687424	0.189334	2.08391e-06	5.85061e-05
ENSMUSG00000007989.7	Fzd3	594.524	0.513922	0.125298	2.09957e-06	5.88229e-05
ENSMUSG00000023009.14	Nckap5l	373.748	-0.603596	0.157433	2.14316e-06	5.97951e-05
ENSMUSG00000025626.16	Phf6	808.321	0.550748	0.138081	2.13995e-06	5.97951e-05
ENSMUSG00000053080.10	2700081O15Rik	279.112	-0.812659	0.238495	2.2124e-06	6.1599e-05
ENSMUSG00000011752.7	Pgam1	11645.1	-0.359942	0.0810803	2.25398e-06	6.24979e-05
ENSMUSG00000025912.16	Mybl1	244.484	0.663393	0.180965	2.25042e-06	6.24979e-05
ENSMUSG00000103088.1	Pcdhgb6	33.976	-2.20268	0.693257	2.26423e-06	6.26529e-05
ENSMUSG00000017478.15	Zc3h18	816.995	-1.03763	0.322738	2.34915e-06	6.48694e-05
ENSMUSG00000037820.15	Tgm2	223.203	-0.892351	0.26997	2.38381e-06	6.56915e-05
ENSMUSG00000008305.18	Tle1	247.438	-1.11384	0.35061	2.40824e-06	6.61958e-05
ENSMUSG00000066724.3	Gm10175	2804.2	-0.572886	0.147138	2.41195e-06	6.61958e-05
ENSMUSG00000021752.13	Kctd6	204.831	0.486272	0.117333	2.43714e-06	6.67508e-05
ENSMUSG00000038028.9	Tigar	591.973	-0.390112	0.0893569	2.47612e-06	6.76805e-05
ENSMUSG00000020358.17	Hnrnpab	6516.23	-0.368718	0.0838043	2.52612e-06	6.89072e-05
ENSMUSG00000010175.13	Prox1	40.9626	1.23031	0.393122	2.55172e-06	6.94646e-05
ENSMUSG00000030917.13	Tmem159	90.03	0.726245	0.207637	2.59211e-06	7.04216e-05
ENSMUSG00000045730.4	Adrb2	54.4708	0.969947	0.300843	2.59797e-06	7.04386e-05
ENSMUSG00000038894.7	Irs2	1016.1	0.357639	0.0811621	2.66233e-06	7.20383e-05
ENSMUSG00000025395.14	Prim1	933.59	-0.450403	0.106859	2.6932e-06	7.26692e-05
ENSMUSG00000042195.9	Slc35f2	1019.71	-0.318912	0.0715094	2.69645e-06	7.26692e-05
ENSMUSG00000024063.13	Lbh	64.8182	0.812776	0.242337	2.71252e-06	7.2956e-05
ENSMUSG00000049791.4	Fzd4	112.418	0.723079	0.207199	2.73449e-06	7.34001e-05
ENSMUSG00000032661.9	Oas3	57.727	0.871957	0.265622	2.77824e-06	7.44258e-05
ENSMUSG00000025726.11	Slc28a1	277.038	-0.565359	0.145727	2.79255e-06	7.46604e-05
ENSMUSG00000013415.9	Igf2bp1	20257.9	-0.395419	0.0913753	2.80748e-06	7.49108e-05
ENSMUSG00000021583.7	Erap1	225.981	0.656827	0.181558	2.89577e-06	7.71136e-05
ENSMUSG00000028069.16	Gpatch4	236.122	-1.04322	0.331337	2.93426e-06	7.79839e-05
ENSMUSG00000000627.15	Sema4f	78.8953	0.880503	0.27109	3.06444e-06	8.12831e-05
ENSMUSG00000048007.4	Timm8a1	636.924	-0.634878	0.173583	3.0806e-06	8.15509e-05
ENSMUSG00000070708.5	Gtsf1l	285.08	-0.56879	0.148011	3.1048e-06	8.20301e-05
ENSMUSG00000008373.16	Prpf31	414.303	-0.556579	0.143556	3.13543e-06	8.26771e-05
ENSMUSG00000039509.8	Nup133	2946.72	-0.31735	0.0717417	3.21413e-06	8.45864e-05
ENSMUSG00000023169.15	Slc38a1	640.058	-1.39024	0.457194	3.22158e-06	8.46169e-05
ENSMUSG00000006456.10	Rbm14	1773.81	-0.372158	0.0857705	3.23202e-06	8.47256e-05
ENSMUSG00000043999.6	Gpr75	50.8962	0.894107	0.277693	3.24659e-06	8.49418e-05
ENSMUSG00000026174.9	Cnot9	3136.58	-0.189597	0.041733	3.27766e-06	8.55884e-05
ENSMUSG00000024556.4	Me2	1285.16	-0.298506	0.0672882	3.37252e-06	8.78947e-05
ENSMUSG00000070462.4	Tlnrd1	967.874	-0.456256	0.110147	3.44916e-06	8.97181e-05
ENSMUSG00000048752.7	Prss50	61.1253	-1.37156	0.455626	3.54811e-06	9.21138e-05
ENSMUSG00000025480.5	Syce1	129.234	0.582602	0.154974	3.67258e-06	9.51615e-05
ENSMUSG00000036478.8	Btg1	661.864	0.401432	0.094375	3.68514e-06	9.53034e-05
ENSMUSG00000049502.17	Dtx3l	403.575	0.411113	0.0972907	3.80964e-06	9.83341e-05
ENSMUSG00000029730.16	Mcm7	6835.95	-0.390873	0.0916201	3.82446e-06	9.83802e-05
ENSMUSG00000056972.6	Magel2	33.7167	-1.26163	0.420756	3.82606e-06	9.83802e-05
ENSMUSG00000058392.13	Rrp1b	1526.29	-0.515865	0.130738	3.89645e-06	9.9999e-05
ENSMUSG00000037681.13	Esyt3	180.895	0.584746	0.156581	3.94959e-06	0.000100951
ENSMUSG00000037762.6	Slc16a9	58.6324	1.17515	0.39065	3.95608e-06	0.000100951
ENSMUSG00000038374.10	Rbm8a	853.994	-0.487271	0.121046	3.95561e-06	0.000100951
ENSMUSG00000025268.15	Maged2	29.5704	4.74383	2.90768	4.0821e-06	0.000103966
ENSMUSG00000042367.12	Gjb3	713.686	-0.657857	0.186587	4.0946e-06	0.000103966
ENSMUSG00000103897.1	Pcdhga8	50.2561	-1.92254	0.648847	4.09741e-06	0.000103966
ENSMUSG00000015653.13	Steap2	204.763	0.780543	0.23804	4.23598e-06	0.00010728
ENSMUSG00000042046.15	Dstyk	453.233	0.436095	0.105382	4.33851e-06	0.00010967
ENSMUSG00000035121.6	Neil2	83.9675	0.840911	0.263418	4.36501e-06	0.000110133
ENSMUSG00000026944.18	Abca2	748.46	-0.531336	0.137435	4.44717e-06	0.000111995
ENSMUSG00000037347.7	Chst7	35.348	1.02884	0.339898	4.55897e-06	0.000114596
ENSMUSG00000024014.8	Pim1	3131.74	-0.281268	0.0641373	4.65042e-06	0.000116677
ENSMUSG00000031119.4	Gpc4	857.845	0.335434	0.0778854	4.86138e-06	0.000121743
ENSMUSG00000025266.11	Gnl3l	2875.66	-0.346661	0.0808479	4.90051e-06	0.000122495
ENSMUSG00000042111.9	Ccdc115	398.582	-0.529374	0.137682	4.95238e-06	0.000123561
ENSMUSG00000036136.9	Fam110c	34.4978	0.962172	0.316603	5.06402e-06	0.000126113
ENSMUSG00000032026.7	Rexo2	556.36	-0.478832	0.120076	5.08897e-06	0.0001265
ENSMUSG00000055660.9	Mettl4	632.184	0.533525	0.139528	5.11912e-06	0.000127015
ENSMUSG00000020841.5	Cpd	970.949	0.426026	0.103425	5.20262e-06	0.000128849
ENSMUSG00000040152.8	Thbs1	1434.65	0.528864	0.137968	5.21753e-06	0.00012898
ENSMUSG00000052957.8	Gas1	133.013	0.720061	0.216729	5.28045e-06	0.000130296
ENSMUSG00000007836.6	Hnrnpa0	3904.76	-0.514249	0.132744	5.29648e-06	0.000130453
ENSMUSG00000028221.3	Pip4p2	600.629	0.333877	0.0779481	5.44996e-06	0.000133987
ENSMUSG00000037894.13	H2az1	10311.6	-0.470287	0.11785	5.54369e-06	0.000136043
ENSMUSG00000020577.17	Tspan13	417.428	0.409279	0.0989232	5.65738e-06	0.00013858
ENSMUSG00000028591.11	Pramef12	295.2	0.363237	0.0859388	5.68121e-06	0.000138911
ENSMUSG00000002658.9	Gtf2f1	1025.95	-0.571626	0.155427	5.72711e-06	0.000139779
ENSMUSG00000027996.13	Sfrp2	324.207	0.443513	0.109629	5.92039e-06	0.000144234
ENSMUSG00000038793.8	Lefty1	6088.16	0.527874	0.13887	5.98639e-06	0.000145579
ENSMUSG00000056076.13	Eif3b	7970.64	-0.469784	0.118319	6.04921e-06	0.000146841
ENSMUSG00000054720.12	Lrrc8c	299.486	0.416914	0.101687	6.16396e-06	0.000149357
ENSMUSG00000004317.14	Clcn5	980.759	0.495869	0.127726	6.37705e-06	0.000154242
ENSMUSG00000020691.13	Mettl2	524.694	-0.53878	0.143739	6.44724e-06	0.00015566
ENSMUSG00000067430.7	Zfp763	220.93	0.520018	0.136675	6.48806e-06	0.000156365
ENSMUSG00000036390.8	Gadd45a	869.581	-0.570439	0.156406	6.52643e-06	0.000157008
ENSMUSG00000022718.12	Dgcr8	620.624	-0.362161	0.0864047	6.67389e-06	0.000159983
ENSMUSG00000106687.5	Dgcr8	620.624	-0.362161	0.0864047	6.67389e-06	0.000159983
ENSMUSG00000103749.1	Pcdhgb5	20.4786	-4.08888	2.60617	6.80599e-06	0.000162859
ENSMUSG00000020282.18	Rhbdf1	463.515	0.360132	0.0860087	6.90333e-06	0.000164603
ENSMUSG00000049036.7	Tmem121	126.933	-0.776217	0.24624	6.89881e-06	0.000164603
ENSMUSG00000028683.14	Eif2b3	887.576	-0.376222	0.090548	6.99417e-06	0.000166474
ENSMUSG00000029518.15	Rab35	1250.37	-0.290101	0.0678055	7.19718e-06	0.000170701
ENSMUSG00000037071.3	Scd1	2046.05	-0.395644	0.096267	7.18914e-06	0.000170701
ENSMUSG00000013846.10	St3gal1	55.8091	1.16197	0.413514	7.5314e-06	0.000178314
ENSMUSG00000022849.5	Hspbap1	1362.04	-0.296388	0.0695794	7.56336e-06	0.000178442
ENSMUSG00000046572.10	Zfp518b	565.8	-1.11698	0.395016	7.55191e-06	0.000178442
ENSMUSG00000025785.5	Exosc7	863	-0.413784	0.102181	7.83941e-06	0.000184631
ENSMUSG00000030079.15	Ruvbl1	2004.84	-0.345599	0.0826681	7.89127e-06	0.000185528
ENSMUSG00000021703.9	Serinc5	256.435	0.480303	0.124019	7.93433e-06	0.000186214
ENSMUSG00000048327.6	Ckap2l	1063.64	0.372216	0.0901464	8.06702e-06	0.000188985
ENSMUSG00000051397.5	Tacstd2	103.853	0.835817	0.276262	8.08049e-06	0.000188985
ENSMUSG00000034187.18	Nsf	1877	-0.319695	0.0758792	8.11434e-06	0.000189447
ENSMUSG00000036693.12	Nop14	1341.58	-0.465313	0.119035	8.14143e-06	0.00018975
ENSMUSG00000040653.6	Ppp1r14c	41.5166	1.32163	0.484319	8.42407e-06	0.000195998
ENSMUSG00000019851.8	Perp	669.009	0.466236	0.11987	8.7093e-06	0.000202284
ENSMUSG00000024143.15	Rhoq	440.669	0.375954	0.0916947	8.84987e-06	0.000205195
ENSMUSG00000025666.16	Tmem47	352.677	0.513596	0.137203	8.88419e-06	0.000205636
ENSMUSG00000029388.14	Eif2b1	1096.03	-0.30899	0.0734844	8.97038e-06	0.000207274
ENSMUSG00000005413.8	Hmox1	1210.7	-0.389661	0.0958114	9.06894e-06	0.000209192
ENSMUSG00000029594.12	Rbm19	1149.19	-0.468299	0.120985	9.16799e-06	0.000211115
ENSMUSG00000011256.16	Adam19	1270.49	-0.292677	0.069364	9.21394e-06	0.00021181
ENSMUSG00000042834.15	Nrep	222.219	0.586701	0.167403	9.23978e-06	0.000212042
ENSMUSG00000040857.15	Erf	2370.88	-0.372937	0.0911194	9.34806e-06	0.000214161
ENSMUSG00000025580.15	Eif4a3	4429.19	-0.408605	0.101815	9.56139e-06	0.000218676
ENSMUSG00000031422.16	Morf4l2	1902.89	0.599904	0.173629	9.59137e-06	0.000218989
ENSMUSG00000040263.16	Klhdc4	916.39	-0.585362	0.167465	9.7047e-06	0.000221201
ENSMUSG00000062007.13	Hsh2d	55.2469	0.780581	0.256092	9.7515e-06	0.000221892
ENSMUSG00000022557.11	Bop1	2106.14	-0.488159	0.128967	1.0206e-05	0.000231842
ENSMUSG00000021095.5	Gsc	18.0113	1.53756	0.585064	1.02773e-05	0.000233067
ENSMUSG00000024359.10	Hspa9	10624.3	-0.261133	0.0618234	1.05548e-05	0.000238958
ENSMUSG00000039929.14	Urb1	1679.24	-0.29111	0.0695339	1.07252e-05	0.000242407
ENSMUSG00000013698.12	Pea15a	761.343	0.414906	0.104513	1.07569e-05	0.000242715
ENSMUSG00000029480.13	Dhx37	1028.38	-0.415028	0.104592	1.08239e-05	0.000243819
ENSMUSG00000070047.14	Fat1	9051.23	0.441139	0.113128	1.09812e-05	0.000246948
ENSMUSG00000086583.3	Gm15500	20646.9	-0.387234	0.0962319	1.10722e-05	0.000248579
ENSMUSG00000009073.16	Nf2	1912.14	-0.266202	0.063277	1.11077e-05	0.000248669
ENSMUSG00000030095.10	Tmem43	433.724	0.393917	0.0982617	1.11206e-05	0.000248669
ENSMUSG00000032338.9	Hcn4	31.2527	1.14662	0.426374	1.11339e-05	0.000248669
ENSMUSG00000038722.17	Bud31	704.721	-0.505689	0.136366	1.11502e-05	0.000248669
ENSMUSG00000070730.11	Rmdn3	516.977	-0.442388	0.113699	1.12151e-05	0.000249703
ENSMUSG00000102218.1	Gm37493	7.84924	2.01993	0.812706	1.13866e-05	0.000253103
ENSMUSG00000024642.17	Tle4	1571.9	-0.311622	0.075253	1.16475e-05	0.000258475
ENSMUSG00000015023.7	Ddx19a	1253.57	-0.297814	0.0717881	1.22009e-05	0.000270016
ENSMUSG00000022889.7	Mrpl39	814.919	-0.328449	0.0799986	1.22077e-05	0.000270016
ENSMUSG00000103567.1	Pcdhga5	32.5242	-2.95407	1.63461	1.22854e-05	0.000271288
ENSMUSG00000025857.10	Dnaaf5	884.065	-0.284402	0.0683213	1.23218e-05	0.000271645
ENSMUSG00000033781.7	Asb13	117.947	0.527079	0.145928	1.24205e-05	0.000273372
ENSMUSG00000065979.12	Cpped1	203.431	0.534296	0.148901	1.24467e-05	0.000273502
ENSMUSG00000011267.8	Zfp296	694.167	-0.539481	0.151212	1.26287e-05	0.000277049
ENSMUSG00000032519.11	Slc25a38	264.81	-0.613983	0.184199	1.28453e-05	0.000281342
ENSMUSG00000040312.14	Cchcr1	104.811	-3.48865	2.65082	1.31006e-05	0.000286465
ENSMUSG00000098132.1	Rassf10	42.318	0.925003	0.332377	1.32103e-05	0.000288395
ENSMUSG00000025137.15	Pcyt2	369.514	-0.513285	0.141074	1.32545e-05	0.00028877
ENSMUSG00000110949.1	Nudt8	142.12	-0.684373	0.217787	1.32704e-05	0.00028877
ENSMUSG00000031636.7	Pdlim3	47.8581	0.86672	0.30496	1.32977e-05	0.000288898
ENSMUSG00000018209.15	Stk4	1641.48	-0.375358	0.0939284	1.37096e-05	0.000297365
ENSMUSG00000047221.5	Fam185a	295.034	-0.431091	0.111588	1.40599e-05	0.000304473
ENSMUSG00000034311.3	Kif4	1352.46	0.37092	0.0928188	1.42115e-05	0.00030726
ENSMUSG00000073568.2	Arl14epl	253.068	-0.588463	0.174115	1.42555e-05	0.000307718
ENSMUSG00000033228.8	Scaf11	528.796	0.604177	0.181597	1.45358e-05	0.000313265
ENSMUSG00000028681.11	Ptch2	285.245	-0.545564	0.155885	1.50636e-05	0.000324121
ENSMUSG00000026238.14	Ptma	37857	-0.472574	0.12701	1.56093e-05	0.000335325
ENSMUSG00000024309.15	Pfdn6	762.711	-0.425112	0.110411	1.57147e-05	0.000337051
ENSMUSG00000023004.8	Tuba1b	31854.9	-0.36769	0.0925067	1.59231e-05	0.000340977
ENSMUSG00000034024.8	Cct2	12460.5	-0.226202	0.0543294	1.59845e-05	0.000341749
ENSMUSG00000034607.6	Pof1b	13.8839	1.57498	0.647478	1.67279e-05	0.000356508
ENSMUSG00000061458.9	Nol10	1655.84	-0.316621	0.0782003	1.67242e-05	0.000356508
ENSMUSG00000043962.16	Thrap3	4655.7	-0.433312	0.113749	1.69768e-05	0.00036124
ENSMUSG00000028807.2	Zbtb8a	785.761	-0.323924	0.0803658	1.7248e-05	0.000366432
ENSMUSG00000064125.14	Prr36	136.809	0.578543	0.172699	1.76564e-05	0.000374515
ENSMUSG00000014361.5	Mertk	74.5581	0.630941	0.197727	1.79045e-05	0.00037918
ENSMUSG00000024222.17	Fkbp5	1965.64	-0.360425	0.0910726	1.80737e-05	0.000382162
ENSMUSG00000030934.9	Oat	833.337	0.352321	0.0887306	1.82012e-05	0.000384253
ENSMUSG00000031924.4	Cyb5b	2831.06	-0.261777	0.0639923	1.87629e-05	0.000395492
ENSMUSG00000026433.13	Rab29	36.4296	1.1388	0.452944	1.89786e-05	0.000399413
ENSMUSG00000062157.6	Ifnlr1	64.3601	0.654611	0.210567	1.91286e-05	0.000401939
ENSMUSG00000048096.7	Lmod1	34.4465	0.978738	0.377376	2.06073e-05	0.000432336
ENSMUSG00000031490.6	Eif4ebp1	2718.53	-0.387714	0.100216	2.06939e-05	0.000433476
ENSMUSG00000033294.11	Noc4l	984.998	-0.390745	0.101222	2.08477e-05	0.000436018
ENSMUSG00000028124.15	Gclm	715.831	0.503416	0.142119	2.11883e-05	0.000441083
ENSMUSG00000033099.10	Nol12	303.256	-0.550144	0.162312	2.11704e-05	0.000441083
ENSMUSG00000040270.16	Bach2	159.672	0.683344	0.227098	2.11636e-05	0.000441083
ENSMUSG00000071646.9	Mta2	2687.33	-0.248852	0.061059	2.12278e-05	0.000441224
ENSMUSG00000032897.17	Nfyc	873.365	-0.441838	0.118629	2.15319e-05	0.000446854
ENSMUSG00000029426.8	Scarb2	1365.81	0.269171	0.0665122	2.18303e-05	0.000452348
ENSMUSG00000016528.10	Mapkapk2	1182.81	0.424685	0.112787	2.19644e-05	0.000454427
ENSMUSG00000025161.16	Slc16a3	1503.72	-0.477636	0.132231	2.21168e-05	0.000456876
ENSMUSG00000019039.14	Dalrd3	319.383	-0.538302	0.157639	2.22014e-05	0.000457921
ENSMUSG00000033737.14	Fndc3c1	474.323	0.580109	0.177091	2.24787e-05	0.00046293
ENSMUSG00000026307.12	Scly	274.544	-0.461849	0.126392	2.26064e-05	0.000464848
ENSMUSG00000021822.3	Plau	97.3342	0.667943	0.221201	2.31108e-05	0.000474495
ENSMUSG00000033965.10	Slc16a2	207.923	0.497808	0.140816	2.32018e-05	0.000474681
ENSMUSG00000034674.18	Tdg	1670.92	-0.2345	0.05763	2.32258e-05	0.000474681
ENSMUSG00000051306.7	Usp42	788.968	0.346542	0.0883619	2.31686e-05	0.000474681
ENSMUSG00000028476.13	Reck	123.042	0.537969	0.158436	2.38465e-05	0.000486002
ENSMUSG00000117183.1	Gm20008	320.717	0.636907	0.206074	2.3852e-05	0.000486002
ENSMUSG00000060373.15	Hnrnpc	944.115	-0.595523	0.185632	2.40567e-05	0.000489433
ENSMUSG00000033020.7	Polr2f	1028.72	-0.417106	0.110932	2.41603e-05	0.000490796
ENSMUSG00000024247.14	Pkdcc	315.431	-0.572435	0.174754	2.44538e-05	0.000496011
ENSMUSG00000001380.7	Hars	1551.47	-0.347497	0.0889567	2.45001e-05	0.0004962
ENSMUSG00000028099.8	Polr3c	547.179	-0.538141	0.159081	2.48794e-05	0.000503125
ENSMUSG00000029036.18	Atad3a	1718.16	-0.366454	0.0948161	2.50694e-05	0.000506206
ENSMUSG00000026426.10	Arl8a	576.229	0.352982	0.0907903	2.5354e-05	0.000511186
ENSMUSG00000020075.8	Ddx21	8056.35	-0.354601	0.0913246	2.55594e-05	0.000514555
ENSMUSG00000002660.8	Clpp	878.482	-0.391283	0.102843	2.58286e-05	0.000519134
ENSMUSG00000002833.11	Hdgfl2	684.398	-0.618376	0.198282	2.58641e-05	0.000519134
ENSMUSG00000031853.5	Map3k21	16.3349	1.50883	0.664595	2.59701e-05	0.000520486
ENSMUSG00000023393.15	Slc17a9	58.6816	-0.746065	0.265263	2.63549e-05	0.000527412
ENSMUSG00000022982.10	Sod1	6033.38	-0.402286	0.106651	2.65553e-05	0.000530633
ENSMUSG00000021678.9	F2rl1	1458.3	-0.331347	0.0847779	2.71859e-05	0.000542427
ENSMUSG00000030870.12	Ubfd1	2631.68	-0.222537	0.055045	2.73026e-05	0.000543948
ENSMUSG00000021810.3	Ecd	1213.51	-0.285451	0.0718452	2.73954e-05	0.000544989
ENSMUSG00000020630.9	Rnaseh1	320.663	-0.447549	0.122943	2.78043e-05	0.000552307
ENSMUSG00000000078.7	Klf6	1162.48	0.428905	0.116273	2.81797e-05	0.00055894
ENSMUSG00000003134.10	Tbc1d8	289.897	0.527395	0.156254	2.89284e-05	0.000572944
ENSMUSG00000028633.7	Ctps	2939.62	-0.196404	0.0484921	2.94034e-05	0.000581496
ENSMUSG00000029538.14	Srsf9	1335.24	-0.433387	0.11832	2.96687e-05	0.000584719
ENSMUSG00000032333.6	Stoml1	276.563	-0.851434	0.32615	2.96968e-05	0.000584719
ENSMUSG00000047866.18	Lonp2	560.113	-0.300467	0.0763841	2.96947e-05	0.000584719
ENSMUSG00000029007.8	Agtrap	882.212	-0.303335	0.0772339	2.99542e-05	0.000588924
ENSMUSG00000002324.8	Rec8	461.746	0.537205	0.161256	3.00488e-05	0.000589921
ENSMUSG00000026437.11	Cdk18	298.05	0.459576	0.128457	3.07144e-05	0.000602109
ENSMUSG00000025780.7	Itih5	48.4532	0.663693	0.225622	3.10052e-05	0.000606927
ENSMUSG00000032477.14	Cdc25a	2124.84	-0.221991	0.0553245	3.11136e-05	0.000608163
ENSMUSG00000020834.17	Dhrs13	275.901	-0.801064	0.300652	3.14129e-05	0.000613122
ENSMUSG00000062661.6	Ncs1	442.343	0.383138	0.101598	3.15969e-05	0.000615819
ENSMUSG00000039842.15	Mcph1	674.115	-0.344931	0.0897262	3.20177e-05	0.000623118
ENSMUSG00000025366.8	Esyt1	810.498	-0.415937	0.112832	3.23554e-05	0.000628779
ENSMUSG00000053411.16	Cbx7	916.386	-0.431387	0.118468	3.28049e-05	0.000636595
ENSMUSG00000042275.9	Pelo	539.51	-0.400492	0.107662	3.29793e-05	0.000639056
ENSMUSG00000038816.14	Ctnnal1	1558.87	-0.451257	0.126005	3.31963e-05	0.000642336
ENSMUSG00000004897.16	Hdgf	8923.79	-0.335833	0.0872899	3.37175e-05	0.000651484
ENSMUSG00000048550.17	Thnsl1	302.866	0.462719	0.130839	3.44266e-05	0.000664231
ENSMUSG00000002486.15	Tchp	88.9569	-1.52284	0.713748	3.55936e-05	0.000685764
ENSMUSG00000023068.16	Nus1	1005.18	-0.364644	0.0965504	3.60053e-05	0.000692373
ENSMUSG00000048878.6	Hexim1	662.777	-0.446541	0.12499	3.60396e-05	0.000692373
ENSMUSG00000024580.8	Grpel2	506.051	0.366995	0.0973512	3.63022e-05	0.000696422
ENSMUSG00000024251.10	Thada	1135.66	-0.366297	0.0971685	3.65188e-05	0.00069958
ENSMUSG00000039720.7	Got1l1	117.922	0.912107	0.369649	3.67148e-05	0.000702334
ENSMUSG00000018411.17	Mapt	143.131	0.575692	0.183097	3.67705e-05	0.0007024
ENSMUSG00000035397.8	Klf16	829.296	-0.422459	0.116455	3.77795e-05	0.00072065
ENSMUSG00000039356.15	Exosc2	1206.53	-0.434218	0.120882	3.822e-05	0.000728021
ENSMUSG00000034064.14	Poglut1	631.256	-0.553814	0.173074	3.8828e-05	0.000738556
ENSMUSG00000033863.2	Klf9	2104.66	-0.194148	0.048737	3.93524e-05	0.000747473
ENSMUSG00000031657.16	Heatr3	1588.38	-0.290452	0.0749065	3.94781e-05	0.000748803
ENSMUSG00000026974.11	Zmynd19	1024.02	-0.279346	0.0717797	3.95348e-05	0.000748822
ENSMUSG00000027752.15	Exosc8	842.013	-0.335182	0.0880389	3.97216e-05	0.000751302
ENSMUSG00000040694.4	Apobec2	29.7442	0.846223	0.335751	3.99907e-05	0.00075427
ENSMUSG00000116086.2	Apobec2	29.7442	0.846223	0.335751	3.99907e-05	0.00075427
ENSMUSG00000067367.9	Lyar	1223.49	-0.472139	0.136401	4.04907e-05	0.000762631
ENSMUSG00000017493.12	Igfbp4	489.928	-0.440767	0.123933	4.06326e-05	0.000764234
ENSMUSG00000044681.19	Cnpy1	205.281	-0.721188	0.264657	4.07821e-05	0.000765973
ENSMUSG00000020156.16	Pwwp3a	617.827	-0.549094	0.171713	4.12194e-05	0.000773107
ENSMUSG00000021577.14	Sdha	3411.34	-0.220467	0.0558684	4.13495e-05	0.000774469
ENSMUSG00000052296.7	Ppp6r1	2245.01	-0.309893	0.080752	4.14546e-05	0.000775357
ENSMUSG00000035530.13	Eif1	6863.35	-0.256538	0.0657586	4.25361e-05	0.00079448
ENSMUSG00000002778.14	Kdelr1	475.043	-0.528562	0.162542	4.34444e-05	0.00081032
ENSMUSG00000005732.14	Ranbp1	2483.3	-0.302619	0.0789982	4.44983e-05	0.00082768
ENSMUSG00000099164.8	Ranbp1	2483.3	-0.302619	0.0789982	4.44983e-05	0.00082768
ENSMUSG00000034795.14	Ccdc122	13.7627	-2.35271	2.41799	4.49399e-05	0.00083474
ENSMUSG00000041930.7	Fam222a	137.59	-0.550197	0.173717	4.50373e-05	0.000835395
ENSMUSG00000021340.13	Gpld1	12.8974	1.67933	0.862813	4.5708e-05	0.000846667
ENSMUSG00000044066.14	Cep68	877.03	-0.435576	0.123113	4.58638e-05	0.000848385
ENSMUSG00000027555.8	Car13	172.646	-0.701033	0.256848	4.60855e-05	0.000851315
ENSMUSG00000052934.14	Fbxo31	474.668	-0.395755	0.108805	4.70413e-05	0.000867779
ENSMUSG00000042323.17	Pbrm1	203.111	1.98744	2.81281	4.76248e-05	0.00087734
ENSMUSG00000040146.9	Rgl3	13.6854	-2.28566	2.37577	4.8839e-05	0.000897249
ENSMUSG00000057719.11	Sh3rf2	61.7861	0.794202	0.313639	4.88228e-05	0.000897249
ENSMUSG00000021701.8	Plk2	739.627	0.350983	0.0943138	4.95554e-05	0.000909169
ENSMUSG00000028851.6	Nudc	3249.79	-0.545987	0.173245	4.96877e-05	0.000910355
ENSMUSG00000056758.14	Hmga2	531.222	0.482561	0.143288	4.98028e-05	0.000911221
ENSMUSG00000039202.12	Abhd2	1221.35	0.263692	0.068449	5.01588e-05	0.000916489
ENSMUSG00000026771.14	Spopl	137.984	0.685083	0.250309	5.04648e-05	0.000920828
ENSMUSG00000017453.4	Pipox	582.458	0.396717	0.109967	5.20701e-05	0.000948651
ENSMUSG00000039911.13	Spsb1	203.553	0.55937	0.18095	5.21307e-05	0.000948651
ENSMUSG00000027944.13	Hax1	1190.8	-0.478889	0.142315	5.24207e-05	0.00095264
ENSMUSG00000027452.11	Acss1	105.056	0.614827	0.211483	5.33038e-05	0.000967381
ENSMUSG00000048249.14	Crebrf	347.275	0.616586	0.212795	5.40525e-05	0.000979646
ENSMUSG00000022272.17	Myo10	1980.13	0.370894	0.10144	5.43303e-05	0.000983356
ENSMUSG00000045690.8	Wdr89	352.459	-0.414044	0.116672	5.48236e-05	0.000990952
ENSMUSG00000028820.13	Sfpq	8177.19	-0.324585	0.0868055	5.56957e-05	0.00100499
ENSMUSG00000033055.12	Ankrd54	292.348	-0.56742	0.186445	5.57499e-05	0.00100499
ENSMUSG00000034275.18	Igsf9b	1324.89	0.460247	0.135458	5.77207e-05	0.00103913
ENSMUSG00000055239.10	Kcmf1	1054.4	-0.248873	0.0649295	5.81671e-05	0.00104576
ENSMUSG00000042460.5	C1galt1	680.253	0.477987	0.143362	5.88256e-05	0.00105619
ENSMUSG00000026604.17	Ptpn14	2694.88	0.33043	0.0890052	5.94075e-05	0.00106522
ENSMUSG00000028430.14	Nol6	2870.72	-0.305204	0.0813449	5.98511e-05	0.00107174
ENSMUSG00000029599.13	Ddx54	2290.37	-0.526088	0.16656	6.07538e-05	0.00108502
ENSMUSG00000048497.11	Mmgt2	8.51954	1.48735	0.777999	6.0743e-05	0.00108502
ENSMUSG00000112101.1	Gm47924	523.623	0.575144	0.192504	6.13198e-05	0.00109367
ENSMUSG00000039230.14	Tbcd	2076.79	-0.324604	0.0874036	6.14476e-05	0.0010945
ENSMUSG00000003526.12	Prodh	104.389	-0.99559	0.452851	6.21572e-05	0.00110567
ENSMUSG00000074088.6	Snrnp40	752.681	-0.308368	0.0825635	6.27704e-05	0.00111364
ENSMUSG00000106911.1	Snrnp40	752.681	-0.308368	0.0825635	6.27704e-05	0.00111364
ENSMUSG00000068284.14	Usf3	475.222	0.560241	0.185111	6.35177e-05	0.00112541
ENSMUSG00000042535.9	Gtpbp1	1257.64	-0.368127	0.101691	6.36706e-05	0.00112663
ENSMUSG00000042363.14	Lgalsl	534.296	0.460311	0.136932	6.52872e-05	0.00115372
ENSMUSG00000022023.6	Wbp4	279.081	-0.401914	0.113881	6.60891e-05	0.00116515
ENSMUSG00000022895.16	Ets2	389.357	-0.427819	0.123721	6.6107e-05	0.00116515
ENSMUSG00000034391.12	Fbxo15	1444.28	0.38996	0.10974	6.75378e-05	0.00118881
ENSMUSG00000040354.14	Mars1	3467.91	-0.383483	0.107461	6.76751e-05	0.00118967
ENSMUSG00000042207.17	Kdm5b	3176.13	-0.335696	0.091503	6.77655e-05	0.0011897
ENSMUSG00000027613.15	Eif6	2478.2	-0.524643	0.168088	6.96474e-05	0.00122114
ENSMUSG00000016554.9	Eif3d	5730.62	-0.361523	0.100194	7.01823e-05	0.00122732
ENSMUSG00000040093.16	Bmf	301.776	0.549923	0.181466	7.015e-05	0.00122732
ENSMUSG00000026925.16	Inpp5e	140.179	-1.13723	0.557484	7.0501e-05	0.0012313
ENSMUSG00000029190.19	D5Ertd579e	603.85	0.335503	0.0917264	7.07694e-05	0.00123438
ENSMUSG00000022673.5	Mcm4	4442.77	-0.341754	0.0937915	7.13484e-05	0.00124262
ENSMUSG00000029389.17	Ddx55	268.898	-0.464972	0.140057	7.14266e-05	0.00124262
ENSMUSG00000049482.16	Ctu2	567.811	-0.539674	0.176426	7.17726e-05	0.00124703
ENSMUSG00000040760.11	Appl1	1105.84	0.473358	0.144028	7.27218e-05	0.00126189
ENSMUSG00000000184.12	Ccnd2	287.988	-0.469865	0.14259	7.34698e-05	0.00127012
ENSMUSG00000030189.15	Ybx3	5065.94	-0.27712	0.0741018	7.34794e-05	0.00127012
ENSMUSG00000034297.14	Med13	2860.45	0.499897	0.156586	7.33374e-05	0.00127012
ENSMUSG00000044350.14	Lacc1	107.426	0.543999	0.179232	7.37473e-05	0.00127311
ENSMUSG00000042851.17	Zc3h6	86.0076	0.578858	0.198526	7.38637e-05	0.00127349
ENSMUSG00000030726.16	Pold3	1141.43	-0.318819	0.0867939	7.45991e-05	0.00128452
ENSMUSG00000028270.12	Gbp2	686.211	0.416857	0.120814	7.58052e-05	0.00130362
ENSMUSG00000025574.13	Tk1	1095.62	-0.4291	0.125675	7.59911e-05	0.00130514
ENSMUSG00000002835.9	Chaf1a	1529.29	-0.439168	0.129912	7.69119e-05	0.00131928
ENSMUSG00000018965.11	Ywhah	3309.83	-0.260053	0.06946	7.87431e-05	0.00134897
ENSMUSG00000040018.9	Cox15	660.221	-0.351448	0.0977517	7.96398e-05	0.00136259
ENSMUSG00000031239.5	Itm2a	180.59	0.48038	0.14853	7.98839e-05	0.00136503
ENSMUSG00000031226.13	Pbdc1	844.418	-0.281764	0.0760608	8.22941e-05	0.00140443
ENSMUSG00000021773.11	Comtd1	66.3119	-0.866826	0.386728	8.26691e-05	0.00140904
ENSMUSG00000051582.2	Otud6a	31.6867	0.766216	0.319148	8.29874e-05	0.00141268
ENSMUSG00000079737.4	3110001I22Rik	37.267	-1.54669	2.49502	8.31605e-05	0.00141383
ENSMUSG00000051159.16	Cited1	39.4704	0.835658	0.366038	8.34154e-05	0.00141638
ENSMUSG00000039254.16	Pomt1	236.604	-0.620276	0.226036	8.37535e-05	0.00142032
ENSMUSG00000046722.14	Cdc42se1	1009.31	-0.275875	0.0744111	8.39167e-05	0.0014213
ENSMUSG00000030127.15	Cops7a	572.013	-0.516325	0.167093	8.44967e-05	0.00142932
ENSMUSG00000039621.13	Prex1	438.21	0.481657	0.149948	8.46337e-05	0.00142984
ENSMUSG00000042599.8	Kdm7a	376.181	0.520884	0.169626	8.52864e-05	0.00143906
ENSMUSG00000027203.15	Dut	1850.16	-0.284618	0.0771215	8.55434e-05	0.00144159
ENSMUSG00000030800.10	Prss8	233.673	0.526053	0.172489	8.59702e-05	0.00144697
ENSMUSG00000041959.14	S100a10	817.37	0.450056	0.135913	8.65898e-05	0.00145557
ENSMUSG00000019966.18	Kitl	41.5002	0.72903	0.296531	8.6798e-05	0.00145725
ENSMUSG00000036943.9	Rab8b	286.846	0.393882	0.113459	8.75669e-05	0.00146833
ENSMUSG00000057236.10	Rbbp4	6338.58	-0.260295	0.0700779	8.83389e-05	0.00147943
ENSMUSG00000038845.11	Phb	3972.33	-0.390153	0.11219	8.8666e-05	0.00148122
ENSMUSG00000045281.5	Gpr20	42.6382	0.736222	0.302171	8.86173e-05	0.00148122
ENSMUSG00000027508.15	Pag1	37.0453	0.746009	0.310421	9.2106e-05	0.00153487
ENSMUSG00000043004.13	Gng2	226.744	0.386943	0.111348	9.20818e-05	0.00153487
ENSMUSG00000017264.16	Exosc10	1607.85	-0.283409	0.0772141	9.30551e-05	0.00154877
ENSMUSG00000046718.8	Bst2	867.314	0.316191	0.0873638	9.31978e-05	0.00154923
ENSMUSG00000022114.5	Spry2	1895.94	-0.248043	0.0670114	9.84591e-05	0.00163466
ENSMUSG00000030041.9	M1ap	151.553	0.453125	0.139162	0.000100672	0.00166934
ENSMUSG00000019897.8	Ccdc59	327.976	-0.407719	0.120146	0.000101132	0.0016749
ENSMUSG00000033014.12	Trim33	685.12	0.595547	0.216006	0.000101265	0.00167504
ENSMUSG00000053219.15	Raet1e	119.852	0.746176	0.31551	0.000102555	0.0016943
ENSMUSG00000015932.8	Dstn	5993.41	0.272576	0.0745139	0.000103377	0.00170369
ENSMUSG00000017861.11	Mybl2	9100.16	-0.35367	0.100469	0.000103266	0.00170369
ENSMUSG00000006457.4	Actn3	726.015	-0.479814	0.15209	0.000103991	0.00171172
ENSMUSG00000060244.1	Alyref2	49.3377	0.691032	0.278704	0.000104411	0.00171652
ENSMUSG00000026398.14	Nr5a2	442.852	-0.484688	0.154673	0.000105303	0.00172908
ENSMUSG00000030603.16	Psmc4	2872.25	-0.28823	0.0794157	0.000106063	0.00173944
ENSMUSG00000073207.1	Ccdc160	136.181	0.478478	0.151765	0.000106265	0.00174063
ENSMUSG00000026355.11	Mcm6	8683.76	-0.215732	0.0580268	0.000106423	0.00174108
ENSMUSG00000000594.7	Gm2a	536.133	0.402257	0.118635	0.000107613	0.00175628
ENSMUSG00000025869.11	Nop16	766.824	-0.294772	0.0815233	0.000107599	0.00175628
ENSMUSG00000009376.15	Met	208.416	0.585527	0.211519	0.000107939	0.00175947
ENSMUSG00000042632.17	Pla2g6	461.671	-0.468963	0.147724	0.000110224	0.00179309
ENSMUSG00000043099.4	Hic1	76.4082	-1.05045	0.543724	0.000110268	0.00179309
ENSMUSG00000022020.15	Naa16	202.989	0.519032	0.173405	0.000110802	0.00179959
ENSMUSG00000029641.8	Rasl11a	55.2848	0.680331	0.273987	0.000111333	0.00180604
ENSMUSG00000027199.14	Gatm	53.0186	0.63064	0.241283	0.000112434	0.00181515
ENSMUSG00000032803.15	Cdv3	2838.71	-0.360958	0.103682	0.000112207	0.00181515
ENSMUSG00000036036.15	Zfp57	114.411	-1.01199	0.516321	0.000112295	0.00181515
ENSMUSG00000111138.1	Gatm	53.0186	0.63064	0.241283	0.000112434	0.00181515
ENSMUSG00000022947.8	Cbr3	349.235	0.509453	0.168603	0.000113037	0.00182269
ENSMUSG00000024619.8	Cdx1	43.825	0.767006	0.335603	0.000114329	0.00183911
ENSMUSG00000038344.14	Txlng	461.237	-0.456828	0.14254	0.000114305	0.00183911
ENSMUSG00000078185.3	Chml	182.51	0.476378	0.152498	0.000119279	0.00191644
ENSMUSG00000027490.17	E2f1	529.122	-0.359428	0.103685	0.000119824	0.0019229
ENSMUSG00000040459.11	Arglu1	425.788	-0.461193	0.145621	0.00012309	0.00197296
ENSMUSG00000049562.6	Ap5b1	91.339	-0.726364	0.310971	0.000124806	0.00199808
ENSMUSG00000042348.10	Arl15	577.394	-0.397971	0.118527	0.00012562	0.00200872
ENSMUSG00000024212.9	Mllt1	642.674	-0.362554	0.105338	0.000127632	0.00203847
ENSMUSG00000071256.4	Zfp213	376.129	-0.468295	0.149638	0.000128229	0.00204558
ENSMUSG00000034158.9	Lrrc58	3044.73	0.351252	0.101424	0.000129313	0.00205799
ENSMUSG00000038398.8	Upf3a	425.816	-0.488257	0.159804	0.000129311	0.00205799
ENSMUSG00000023832.14	Acat2	1184.51	-0.325987	0.0928246	0.00013025	0.0020696
ENSMUSG00000063605.5	Ccdc102a	114.254	-0.720773	0.309049	0.00013035	0.0020696
ENSMUSG00000047749.2	Zc3hav1l	635.224	0.333534	0.0953838	0.000130592	0.002071
ENSMUSG00000000386.16	Mx1	481.356	0.423598	0.129584	0.000131867	0.00208874
ENSMUSG00000026142.15	Rhbdd1	228.834	-0.427807	0.13149	0.000132885	0.00210145
ENSMUSG00000026851.9	BC005624	340.109	-0.472757	0.152431	0.000133294	0.00210145
ENSMUSG00000032469.12	Dbr1	557.856	-0.326936	0.0933043	0.000133192	0.00210145
ENSMUSG00000039483.10	Asb6	488.4	-0.434141	0.134295	0.000133222	0.00210145
ENSMUSG00000051154.11	Commd3	163.828	0.557077	0.199443	0.000133604	0.00210388
ENSMUSG00000018848.4	Rars	3560.82	-0.317735	0.0904145	0.000136469	0.00214648
ENSMUSG00000028044.6	Cks1b	1677.12	-0.263522	0.07326	0.000136702	0.00214762
ENSMUSG00000048732.5	Klhl11	746.637	0.342408	0.0987976	0.000137	0.0021498
ENSMUSG00000044147.8	Arf6	1835.65	-0.468434	0.150799	0.000137735	0.00215881
ENSMUSG00000035597.19	Prpf39	303.465	0.563993	0.205123	0.000141286	0.00221189
ENSMUSG00000022843.17	Clcn2	98.563	-1.04392	0.568677	0.000142128	0.00222248
ENSMUSG00000030738.11	Eif3c	9677.14	-0.213232	0.0584913	0.000142678	0.00222843
ENSMUSG00000034690.13	Nlrp4c	50.8176	0.899969	0.451839	0.00014284	0.00222843
ENSMUSG00000028599.10	Tnfrsf1b	176.423	0.431206	0.133951	0.000143628	0.00223813
ENSMUSG00000028292.14	Rars2	543.892	-0.339667	0.0982307	0.000143833	0.00223873
ENSMUSG00000029146.14	Snx17	593.248	-0.409462	0.124798	0.000145906	0.00226837
ENSMUSG00000074093.4	Svip	109.699	0.514498	0.176317	0.000146246	0.00227103
ENSMUSG00000040463.16	Mybbp1a	15708.9	-0.2895	0.0817571	0.000146939	0.00227916
ENSMUSG00000005897.14	Nr2c1	74.6003	-1.03085	0.562566	0.000147644	0.00228584
ENSMUSG00000036983.7	Tfb1m	353.3	-0.330687	0.0953441	0.000147709	0.00228584
ENSMUSG00000004032.10	Gstm5	176.371	0.605179	0.233262	0.000148306	0.00229244
ENSMUSG00000020455.16	Trim11	254.814	0.462307	0.149283	0.000151876	0.00234492
ENSMUSG00000025980.14	Hspd1	16563.8	-0.324956	0.0936205	0.000152232	0.00234504
ENSMUSG00000063171.4	Rps4l	4890.13	-0.343201	0.0999131	0.000152072	0.00234504
ENSMUSG00000000339.14	Rtca	829.637	-0.273861	0.0770734	0.000152936	0.00235284
ENSMUSG00000015087.14	Rabl6	1257.84	-0.286433	0.0810411	0.000153205	0.00235284
ENSMUSG00000028706.14	Nsun4	199.456	-0.47246	0.154516	0.000153264	0.00235284
ENSMUSG00000020021.4	Fgd6	224.132	0.396358	0.120123	0.000155424	0.00238329
ENSMUSG00000025337.10	Sbds	736.574	-0.327025	0.09465	0.000158954	0.00243464
ENSMUSG00000042156.16	Dzip1	287.36	0.464406	0.151061	0.000159212	0.00243581
ENSMUSG00000028464.16	Tpm2	16.1436	1.41874	0.982346	0.00016148	0.00246771
ENSMUSG00000017288.15	Vps53	611.582	-0.28505	0.0809647	0.000162487	0.00248028
ENSMUSG00000045665.5	Mfsd5	638.358	-0.325641	0.0943557	0.000162744	0.00248138
ENSMUSG00000019796.12	Lrp11	17.516	1.33716	2.03416	0.000163124	0.00248155
ENSMUSG00000116377.1	Lrp11	17.516	1.33716	2.03416	0.000163124	0.00248155
ENSMUSG00000042793.13	Lgr6	43.7049	0.765839	0.355536	0.000163798	0.002489
ENSMUSG00000032309.15	Fbxo22	1244.62	-0.306148	0.0879251	0.00016542	0.0025108
ENSMUSG00000057421.12	Las1l	1145.68	-0.435529	0.137846	0.00016645	0.00252358
ENSMUSG00000030592.18	Ryr1	47.7326	-1.01505	2.07816	0.000168114	0.00254307
ENSMUSG00000059363.10	Fxn	173.258	-0.71356	0.316473	0.000168027	0.00254307
ENSMUSG00000059991.7	Nptx2	362.54	0.422451	0.132164	0.000169311	0.00255831
ENSMUSG00000051256.10	Jagn1	461.16	-0.369062	0.110322	0.000169612	0.00255998
ENSMUSG00000032244.9	Fem1b	6963.19	0.341968	0.10049	0.000171972	0.00259268
ENSMUSG00000045107.5	Saysd1	68.7216	0.619747	0.248468	0.000172675	0.00260037
ENSMUSG00000031671.11	Setd6	419.633	-0.355927	0.105658	0.000174195	0.00262033
ENSMUSG00000029610.13	Aimp2	866.388	-0.463626	0.152134	0.000174474	0.00262159
ENSMUSG00000064254.6	Ethe1	176.177	0.470052	0.15551	0.000175323	0.00263141
ENSMUSG00000025393.12	Atp5b	22408.3	-0.274111	0.0780291	0.000177517	0.00266137
ENSMUSG00000031758.10	Cdyl2	533.895	-0.304097	0.0877559	0.00017803	0.00266608
ENSMUSG00000079037.9	Prnp	142.735	0.522301	0.185192	0.000178797	0.00267459
ENSMUSG00000025950.16	Idh1	1161.29	-0.450042	0.145772	0.000178997	0.00267462
ENSMUSG00000062901.3	Klhl24	1109.97	0.363193	0.108781	0.000182204	0.00271951
ENSMUSG00000029569.9	Tmem168	509.717	0.418558	0.131447	0.000183245	0.00273073
ENSMUSG00000034659.14	Tmem109	366.204	-0.440277	0.141455	0.000183768	0.00273073
ENSMUSG00000036940.15	Kdm1a	1515.09	-0.332089	0.097526	0.000183426	0.00273073
ENSMUSG00000037295.7	Ldlrap1	331.77	0.403849	0.125106	0.000183725	0.00273073
ENSMUSG00000103677.1	Pcdhga4	33.777	-1.48845	1.45713	0.000186244	0.00276447
ENSMUSG00000020476.14	Dbnl	651.744	-0.496634	0.171224	0.000187891	0.00278584
ENSMUSG00000025064.15	Col17a1	20.4431	-1.14247	2.0197	0.000188836	0.00279677
ENSMUSG00000034667.8	Xpot	3503.05	-0.302956	0.0878064	0.00018932	0.00280085
ENSMUSG00000052656.12	Rnf103	173.018	0.621085	0.253015	0.000190232	0.00281125
ENSMUSG00000052926.16	Rnaseh2a	87.2337	-0.711099	0.321426	0.000190787	0.00281636
ENSMUSG00000046997.5	Spsb4	87.2812	0.603272	0.240651	0.000192364	0.00283653
ENSMUSG00000024525.7	Impa2	749.793	-0.343366	0.102007	0.000193759	0.0028509
ENSMUSG00000074476.6	Spc24	815.155	-0.388656	0.119394	0.000193763	0.0028509
ENSMUSG00000041870.16	Ankrd13a	1279.23	-0.22004	0.0619244	0.00019729	0.00289963
ENSMUSG00000002396.8	Ocel1	14.0512	1.24636	0.82716	0.000197998	0.00290685
ENSMUSG00000071379.2	Hpcal1	349.69	0.482136	0.164284	0.000199607	0.00292729
ENSMUSG00000020708.12	Psmc5	3163.37	-0.335434	0.0994349	0.000200293	0.00293414
ENSMUSG00000050382.14	Kif7	216.878	-1.33057	0.948542	0.000201934	0.00295496
ENSMUSG00000016206.6	H2-M3	60.0716	0.581882	0.22741	0.000202896	0.00296581
ENSMUSG00000026833.18	Olfm1	103.315	-0.813549	0.410868	0.000204436	0.00298184
ENSMUSG00000032841.15	Prr5l	80.5627	-0.66753	0.290878	0.000204288	0.00298184
ENSMUSG00000030056.8	Isy1	634.177	-0.380544	0.116742	0.000205425	0.00299302
ENSMUSG00000020133.8	2310011J03Rik	304.175	-0.434797	0.14048	0.000205718	0.00299405
ENSMUSG00000031765.8	Mt1	5330.63	-0.347091	0.103929	0.000206484	0.00300195
ENSMUSG00000055980.2	Irs1	239.093	0.458898	0.152518	0.000206876	0.00300365
ENSMUSG00000059493.13	Nhs	168.497	0.571395	0.220798	0.000207048	0.00300365
ENSMUSG00000032171.7	Pin1	1537.19	-0.396975	0.123677	0.000208389	0.00301985
ENSMUSG00000018900.7	Slc22a5	162.669	0.398511	0.124344	0.000208666	0.00302061
ENSMUSG00000015776.12	Med22	537.363	-0.394222	0.122603	0.000209932	0.00303567
ENSMUSG00000031858.16	Mau2	461.645	-0.427163	0.137232	0.000210849	0.00304565
ENSMUSG00000025575.14	Cant1	524.362	0.417648	0.132897	0.000211402	0.00305036
ENSMUSG00000019370.10	Calm3	3811.03	-0.267486	0.0769855	0.000211849	0.00305353
ENSMUSG00000022769.9	Sdf2l1	408.202	-0.478226	0.163497	0.000214613	0.00309007
ENSMUSG00000028840.10	Zfp593	542.269	-0.442183	0.144851	0.000216942	0.00312025
ENSMUSG00000020471.11	Pold2	2040.41	-0.424895	0.136971	0.000223218	0.00320709
ENSMUSG00000022346.16	Myc	140.301	-0.606583	0.248792	0.000224952	0.00322694
ENSMUSG00000046312.4	Myorg	134.243	0.466187	0.157815	0.000225079	0.00322694
ENSMUSG00000042903.8	Foxo4	737.036	0.275274	0.0798781	0.000225489	0.00322937
ENSMUSG00000027122.15	Arl14ep	516.411	-0.353236	0.107194	0.000229283	0.00328021
ENSMUSG00000054083.8	Capn12	14.2094	0.997414	0.595478	0.000232265	0.00331934
ENSMUSG00000103472.1	Pcdhga7	27.5757	-1.35247	1.54521	0.00023315	0.00332845
ENSMUSG00000004929.12	Thop1	2856.71	-0.382866	0.119291	0.000237695	0.00338974
ENSMUSG00000071076.6	Jund	1242.84	-0.399829	0.126652	0.00024084	0.00342732
ENSMUSG00000110974.1	Jund	1242.84	-0.399829	0.126652	0.00024084	0.00342732
ENSMUSG00000001383.9	Zmat2	835.467	-0.361088	0.110806	0.000243553	0.00346056
ENSMUSG00000024338.15	Psmb8	30.4199	0.985303	0.590883	0.00024369	0.00346056
ENSMUSG00000057963.9	Itpk1	1308.93	-0.306303	0.0908152	0.000244695	0.00347116
ENSMUSG00000078853.8	Igtp	108.234	0.571351	0.226257	0.000245489	0.00347875
ENSMUSG00000079478.9	Znrd2	534.826	-0.423824	0.137859	0.00024618	0.00348488
ENSMUSG00000046351.11	Zfp322a	546.822	0.48283	0.169059	0.000249361	0.00352619
ENSMUSG00000028163.17	Nfkb1	586.528	-0.413903	0.133521	0.000251418	0.00355155
ENSMUSG00000028902.4	Sf3a3	1937.02	-0.271285	0.0793249	0.000253425	0.00357614
ENSMUSG00000011831.16	Evi5	868.731	0.492273	0.175578	0.000260769	0.00367591
ENSMUSG00000044636.6	Csrnp2	392.36	0.314302	0.0942327	0.00026505	0.00373234
ENSMUSG00000027677.17	Ttc14	492.855	0.577527	0.233563	0.000266342	0.00374662
ENSMUSG00000033106.6	Slc7a6os	507.102	-0.376988	0.118189	0.000267401	0.00375759
ENSMUSG00000022711.16	Pmm2	249.766	-0.396672	0.126757	0.000271146	0.0037985
ENSMUSG00000025938.16	Slco5a1	294.462	0.675624	0.31236	0.000271443	0.0037985
ENSMUSG00000054196.7	Cthrc1	40.7091	0.577726	0.234376	0.000271315	0.0037985
ENSMUSG00000106929.3	Cthrc1	40.7091	0.577726	0.234376	0.000271315	0.0037985
ENSMUSG00000015656.17	Hspa8	74960.5	-0.242088	0.0703838	0.000273029	0.00381673
ENSMUSG00000015944.9	Castor2	288.354	0.389763	0.124042	0.000277776	0.00387906
ENSMUSG00000022788.16	Fgd4	154.854	0.539276	0.207663	0.000278487	0.00388459
ENSMUSG00000050953.10	Gja1	4919.68	0.413741	0.13488	0.00027875	0.00388459
ENSMUSG00000021748.9	Pdhb	2005.63	-0.317128	0.0957286	0.000281408	0.00391352
ENSMUSG00000027907.4	S100a11	749.367	0.41689	0.136485	0.00028113	0.00391352
ENSMUSG00000021892.14	Sh3bp5	11.3548	-1.07672	1.75696	0.000283538	0.00393907
ENSMUSG00000026622.15	Nek2	1102.68	0.24895	0.0728139	0.000284838	0.0039449
ENSMUSG00000038976.12	Ppp1r9b	654.386	-0.633706	0.279976	0.000284271	0.0039449
ENSMUSG00000110797.1	Nek2	1102.68	0.24895	0.0728139	0.000284838	0.0039449
ENSMUSG00000083534.1	H2-M6-ps	35.7598	-0.713298	0.348191	0.000285171	0.00394545
ENSMUSG00000117975.1	Itprip	140.851	0.497918	0.181127	0.000285747	0.00394936
ENSMUSG00000009566.12	Fpgs	968.88	-0.345632	0.106497	0.000288237	0.00397968
ENSMUSG00000033059.7	Pygb	1265.55	0.278189	0.0824912	0.000289623	0.00399472
ENSMUSG00000028385.14	Snx30	521.012	0.268801	0.0793949	0.000290616	0.0040043
ENSMUSG00000029463.5	Fam216a	551.825	0.301295	0.0904173	0.000291336	0.00401012
ENSMUSG00000039449.14	Prpf18	462.559	-0.397343	0.128098	0.000294049	0.00404332
ENSMUSG00000032612.14	Usp4	1433.08	-0.285557	0.0851267	0.000296034	0.00406622
ENSMUSG00000032702.16	Kank1	443.124	0.376513	0.119168	0.000296319	0.00406622
ENSMUSG00000027782.10	Kpna4	563.182	0.50131	0.184315	0.000298481	0.00409172
ENSMUSG00000034422.14	Parp14	168.14	0.434164	0.145917	0.000298946	0.00409392
ENSMUSG00000000378.15	Ccm2	813.584	-0.396924	0.128318	0.00030336	0.00415014
ENSMUSG00000061787.15	Rps17	126.391	-0.571062	0.23356	0.000304171	0.004157
ENSMUSG00000039095.8	En2	88.3199	-0.598322	0.255262	0.000308797	0.00421594
ENSMUSG00000067144.7	Slc22a7	65.1438	0.597123	0.254532	0.000310402	0.00423356
ENSMUSG00000020783.14	Ncbp3	1263.01	-0.284653	0.0852378	0.000313771	0.00427084
ENSMUSG00000054659.13	Pm20d2	57.8035	0.603686	0.260211	0.000313569	0.00427084
ENSMUSG00000078317.6	F8a	78.3818	0.502524	0.186388	0.000314372	0.0042747
ENSMUSG00000020544.14	Cox11	256.335	-0.448091	0.154154	0.000315503	0.00428574
ENSMUSG00000028885.8	Smpdl3b	241.337	-0.441783	0.151036	0.000320145	0.00434442
ENSMUSG00000017485.11	Top2b	1041.41	0.476201	0.170847	0.000326186	0.00441747
ENSMUSG00000024188.16	Luc7l	579.147	-0.343374	0.106842	0.000326169	0.00441747
ENSMUSG00000028645.11	Slc2a1	6254.01	-0.370318	0.117805	0.00032961	0.00445487
ENSMUSG00000030527.15	Crtc3	117.192	0.475538	0.170677	0.000329608	0.00445487
ENSMUSG00000041571.9	Selenow	869.566	-0.341034	0.106204	0.000335125	0.00452486
ENSMUSG00000028378.6	Ptgr1	552.309	0.322254	0.0992087	0.000339168	0.00457486
ENSMUSG00000038602.7	Slc35f1	34.7905	-0.822654	0.469812	0.000339756	0.0045782
ENSMUSG00000078789.9	Dph1	417.781	-0.37977	0.122315	0.00034316	0.00461944
ENSMUSG00000113450.1	Gm49359	141.325	0.446068	0.154675	0.000344698	0.00463549
ENSMUSG00000037242.8	Clic4	4370.36	-0.226122	0.0665971	0.00034514	0.00463681
ENSMUSG00000024012.18	Mtch1	1000.7	0.516796	0.198612	0.000347394	0.00466132
ENSMUSG00000025103.8	Btbd1	942.773	0.308604	0.09444	0.000347921	0.00466132
ENSMUSG00000066148.3	Prpf4	1336.89	-0.23989	0.0710654	0.000348005	0.00466132
ENSMUSG00000035246.16	Pcyt1b	628.042	-0.368315	0.117644	0.000349489	0.00467654
ENSMUSG00000022561.13	Gpaa1	315.56	-0.453945	0.159398	0.000350989	0.00469195
ENSMUSG00000051067.8	Lingo3	122.888	0.431237	0.147117	0.00035172	0.00469705
ENSMUSG00000074785.5	Plxnc1	51.0181	0.542366	0.217393	0.000353225	0.00471247
ENSMUSG00000003200.10	Sh3gl1	1137.22	-0.389345	0.127001	0.000355568	0.00473902
ENSMUSG00000029430.13	Ran	13657.3	-0.283319	0.0857244	0.000356976	0.00475309
ENSMUSG00000043664.7	Tmem221	14.7994	0.979548	0.654587	0.000357982	0.00476176
ENSMUSG00000028278.14	Rragd	904.543	0.379288	0.123028	0.00036948	0.00490984
ENSMUSG00000028452.7	Vcp	11521.8	-0.149066	0.0431038	0.000378237	0.00502125
ENSMUSG00000038437.11	Mllt6	1264.73	-0.4776	0.175085	0.000378743	0.00502302
ENSMUSG00000032245.12	Cln6	451.055	0.367953	0.118506	0.000380897	0.00504661
ENSMUSG00000020868.15	Xylt2	527.457	-0.421343	0.143405	0.000382216	0.0050591
ENSMUSG00000039616.10	Mocos	82.2715	0.696402	0.354362	0.000384499	0.00508431
ENSMUSG00000026880.11	Stom	174.919	0.468442	0.170114	0.000390103	0.00515335
ENSMUSG00000027858.13	Tspan2	209.07	0.397962	0.132301	0.000391558	0.00516652
ENSMUSG00000030966.13	Trim21	96.8429	0.493604	0.186233	0.000391868	0.00516652
ENSMUSG00000029387.10	Gtf2h3	584.832	-0.444333	0.156182	0.000392876	0.00517473
ENSMUSG00000042660.8	Wdr55	695.281	-0.338207	0.106708	0.000393276	0.00517492
ENSMUSG00000029151.14	Slc30a3	81.6595	0.490875	0.184599	0.000394426	0.00518499
ENSMUSG00000042831.13	Alkbh6	113.095	-0.575016	0.247069	0.000395477	0.00519372
ENSMUSG00000058755.3	Osm	21.3433	-0.868106	0.540967	0.000397136	0.00521042
ENSMUSG00000028894.18	Inpp5b	402.03	-0.337329	0.106578	0.000401644	0.00526443
ENSMUSG00000031661.12	Nkd1	48.5516	0.770072	0.433914	0.000403459	0.00528308
ENSMUSG00000034487.4	Poglut3	223.482	0.41387	0.140537	0.000404446	0.00529085
ENSMUSG00000019789.9	Hey2	10.3777	1.02001	0.740458	0.000406313	0.00531011
ENSMUSG00000092035.8	Peg10	7789.78	0.384969	0.12689	0.000409036	0.0053405
ENSMUSG00000027176.8	Cstf3	1097.26	-0.306836	0.0952113	0.000410472	0.00535405
ENSMUSG00000017376.15	Nlk	1176.35	0.222397	0.0663881	0.000413484	0.00538811
ENSMUSG00000038323.3	1700066M21Rik	150.444	0.454597	0.163262	0.000416862	0.00542688
ENSMUSG00000090219.3	4930516K23Rik	19.1067	0.854962	0.534128	0.000419247	0.00545264
ENSMUSG00000046733.7	Gprc5a	288.548	0.352834	0.113489	0.000426979	0.00554784
ENSMUSG00000030869.11	Ndufab1	73.2648	-0.624085	0.293427	0.000428035	0.00555619
ENSMUSG00000079104.4	Prps1l3	864.864	-0.276585	0.0847751	0.000429926	0.00557535
ENSMUSG00000036466.17	Megf11	12.3978	1.06608	0.839167	0.000432762	0.00560672
ENSMUSG00000040600.9	Eps8l3	23.3739	0.756453	0.42731	0.000434357	0.00562197
ENSMUSG00000034781.5	Gna11	1035	-0.283252	0.0872192	0.000435865	0.00563607
ENSMUSG00000033685.13	Ucp2	570.336	-0.409083	0.139437	0.000438784	0.00566837
ENSMUSG00000031979.17	Cog2	496.44	-0.31194	0.097708	0.000439313	0.00566975
ENSMUSG00000042510.7	AA986860	27.8551	-1.0805	0.877738	0.000440998	0.00568604
ENSMUSG00000022229.3	Atp12a	50.289	0.654813	0.324438	0.000442859	0.00570457
ENSMUSG00000028322.11	Exosc3	612.447	-0.339493	0.108582	0.000448191	0.00576773
ENSMUSG00000001983.7	Taco1	298.63	-0.335428	0.10702	0.000450888	0.00579688
ENSMUSG00000019362.8	D8Ertd738e	919.593	-0.349109	0.11271	0.000456748	0.00586661
ENSMUSG00000028333.10	Anp32b	5360.23	-0.346483	0.111962	0.000470615	0.00603896
ENSMUSG00000020101.14	Vsir	34.4225	1.09208	1.19328	0.00048585	0.00622851
ENSMUSG00000017499.15	Cdc6	403.566	-0.456318	0.16775	0.00048831	0.00625409
ENSMUSG00000022893.14	Adamts1	177.147	0.477622	0.181509	0.000490636	0.00627512
ENSMUSG00000030103.11	Bhlhe40	883.349	-0.381718	0.127903	0.000490885	0.00627512
ENSMUSG00000010663.5	Fads1	1277.54	-0.345101	0.111925	0.000493425	0.00630159
ENSMUSG00000030138.8	Bms1	2539.43	-0.371732	0.123496	0.000496679	0.00633714
ENSMUSG00000022596.3	Slurp1	21.0434	-0.909675	0.63677	0.000498394	0.00634861
ENSMUSG00000049307.6	Fut4	82.3903	0.4966	0.195041	0.000498522	0.00634861
ENSMUSG00000017858.12	Ift52	517.169	-0.266122	0.0824001	0.000510195	0.00648497
ENSMUSG00000117284.1	Gm7072	336.622	0.510076	0.205588	0.000509714	0.00648497
ENSMUSG00000061758.13	Akr1b10	149.384	0.473052	0.179537	0.000511064	0.00648988
ENSMUSG00000026131.20	Dst	4678.76	0.500321	0.198711	0.00051494	0.00653294
ENSMUSG00000003070.6	Efna2	185.345	0.416014	0.145772	0.000516606	0.00654789
ENSMUSG00000074909.5	Ranbp6	251.27	0.457278	0.169692	0.000517697	0.00655555
ENSMUSG00000015478.13	Rnf5	315.702	-0.336001	0.108794	0.000520956	0.00658495
ENSMUSG00000070803.6	Cited4	57.6791	0.55673	0.243842	0.000520998	0.00658495
ENSMUSG00000021276.10	Cinp	91.5263	-0.888089	0.618819	0.000525933	0.00664107
ENSMUSG00000042444.10	Mindy2	101.528	0.486563	0.189579	0.000527066	0.00664914
ENSMUSG00000049313.8	Sorl1	725.79	0.306263	0.0973528	0.00053308	0.0067187
ENSMUSG00000031570.17	Plpp5	43.3419	-1.06253	1.14367	0.00053596	0.00674869
ENSMUSG00000036737.12	Oxsr1	1637.45	-0.357001	0.118005	0.000538079	0.00676902
ENSMUSG00000108218.2	Olfr1372-ps1	538.131	0.416805	0.147082	0.000542722	0.00682105
ENSMUSG00000049086.8	Bmyc	250.398	-0.464078	0.175258	0.000544523	0.00683092
ENSMUSG00000107928.1	Gm45140	34.1523	-0.629546	1.49748	0.000544136	0.00683092
ENSMUSG00000030607.7	Acan	253.019	-0.447746	0.165022	0.000546308	0.00684693
ENSMUSG00000034751.17	Mast4	34.0184	0.518317	1.43395	0.000548102	0.00686301
ENSMUSG00000032946.16	Rasgrp2	35.2382	-0.924191	0.684668	0.000552348	0.00690332
ENSMUSG00000106685.3	Rasgrp2	35.2382	-0.924191	0.684668	0.000552348	0.00690332
ENSMUSG00000018293.4	Pfn1	9395.37	-0.318859	0.102697	0.000559997	0.00699242
ENSMUSG00000003345.16	Csnk1g2	1401.25	-0.404476	0.141339	0.000567806	0.00708336
ENSMUSG00000038658.15	Ric1	800.311	0.296733	0.0944261	0.000573318	0.00714548
ENSMUSG00000030796.17	Tead2	1965.98	-0.302015	0.0964801	0.000577091	0.00718585
ENSMUSG00000027832.5	Ptx3	9.41772	0.84577	0.580122	0.000578881	0.00720148
ENSMUSG00000032816.15	Igdcc4	97.1304	0.526835	1.42577	0.000580353	0.00721311
ENSMUSG00000030410.16	Dmwd	376.839	-0.608467	0.297539	0.000583144	0.0072411
ENSMUSG00000028480.14	Glipr2	1350.47	-0.402799	0.141025	0.0005867	0.00727854
ENSMUSG00000002319.16	Ipo4	1918.27	-0.368029	0.124105	0.000588674	0.0072963
ENSMUSG00000003575.13	Crtc1	161.492	-0.514016	0.213763	0.000591228	0.00732121
ENSMUSG00000020580.10	Rock2	1261.2	0.379332	0.129548	0.000595054	0.00736181
ENSMUSG00000025402.12	Nab2	282.841	-0.538445	0.234467	0.000600503	0.00742239
ENSMUSG00000062867.13	Impdh2	7109.92	-0.329047	0.107535	0.000601604	0.00742917
ENSMUSG00000053129.5	Gsx1	51.2032	-0.594564	0.286471	0.000607702	0.00749759
ENSMUSG00000070697.4	Utp3	838.407	-0.386116	0.13317	0.000608263	0.00749763
ENSMUSG00000059796.16	Eif4a1	29763	-0.257176	0.0806307	0.000613676	0.00755743
ENSMUSG00000022748.8	Cmss1	268.345	-0.379317	0.130018	0.000614474	0.00756034
ENSMUSG00000005981.11	Trap1	3535.34	-0.230748	0.0715193	0.000615665	0.00756807
ENSMUSG00000084883.2	Ccdc85c	1017.5	-0.415299	0.148707	0.000619279	0.00760554
ENSMUSG00000021796.15	Bmpr1a	1614.72	0.462598	0.177616	0.000620123	0.00760838
ENSMUSG00000026315.13	Serpinb8	11.2749	0.897731	0.676102	0.000621207	0.00760838
ENSMUSG00000031303.8	Map3k15	202.713	-0.46603	0.179979	0.000621206	0.00760838
ENSMUSG00000038299.16	Wdr36	468.705	-0.444551	0.166353	0.000631272	0.00772461
ENSMUSG00000074622.4	Mafb	30.7312	0.757782	0.480848	0.000649281	0.00793775
ENSMUSG00000028582.14	Cc2d1b	930.698	-0.337413	0.111945	0.000652909	0.00797486
ENSMUSG00000038244.14	Mical2	20.7686	0.704647	0.415223	0.000660201	0.00805661
ENSMUSG00000028961.15	Pgd	3021.66	-0.260569	0.0824178	0.000662945	0.00808275
ENSMUSG00000035847.15	Ids	164.513	0.401591	0.142821	0.000674422	0.00821525
ENSMUSG00000024190.7	Dusp1	829.293	-0.30512	0.099227	0.00067794	0.00825062
ENSMUSG00000037710.8	Cisd1	1052.58	-0.329733	0.109238	0.000682777	0.00830198
ENSMUSG00000025092.7	Hspa12a	74.8461	0.540391	0.242316	0.000688228	0.00836069
ENSMUSG00000025921.7	Rdh10	148.197	0.385837	0.135043	0.000690408	0.00837961
ENSMUSG00000039148.5	Sart1	945.376	-0.516084	0.221451	0.000691607	0.0083866
ENSMUSG00000027167.11	Elp4	206.628	-0.404849	0.145126	0.000695041	0.00841925
ENSMUSG00000038354.13	Ankrd35	102.268	-0.735415	0.461534	0.000695553	0.00841925
ENSMUSG00000042684.8	Npl	172.242	0.414441	0.150652	0.000701911	0.00848858
ENSMUSG00000025586.17	Cpeb1	124.852	0.561276	0.262862	0.000704608	0.00851354
ENSMUSG00000022945.12	Chaf1b	1558.95	-0.332936	0.110965	0.00070552	0.00851691
ENSMUSG00000053093.16	Myh7	39.4149	0.617323	0.320466	0.000707912	0.00853812
ENSMUSG00000022550.18	Adck5	132.902	-0.652845	0.360796	0.00071003	0.00855599
ENSMUSG00000032501.9	Trib1	400.453	-0.337348	0.112941	0.000711136	0.00856165
ENSMUSG00000059486.11	Kbtbd2	1156.94	0.282256	0.0910442	0.000720516	0.00866681
ENSMUSG00000020941.7	Map3k14	74.7814	0.505858	0.214649	0.000721698	0.00867328
ENSMUSG00000041360.8	Pum3	1205.13	-0.377871	0.13183	0.000724344	0.00869705
ENSMUSG00000050410.15	Tcf19	97.5648	-0.876711	0.688037	0.00072497	0.00869705
ENSMUSG00000040548.16	Tex2	843.534	0.204578	0.0636794	0.000726143	0.00870336
ENSMUSG00000004798.14	Ulk2	245.354	0.373003	0.12952	0.000727903	0.00871669
ENSMUSG00000040495.4	Chrm4	48.6482	-0.683747	0.401038	0.000729359	0.00872635
ENSMUSG00000036934.9	4921524J17Rik	261.326	0.382663	0.134441	0.000734275	0.00877736
ENSMUSG00000021569.10	Trip13	630.393	-0.342736	0.115747	0.000738359	0.00881835
ENSMUSG00000052914.4	Cyp2j6	27.1146	0.680203	0.39814	0.000739079	0.00881911
ENSMUSG00000031865.16	Dctn1	1084.69	-0.396536	0.141804	0.000740984	0.008834
ENSMUSG00000033316.14	Galnt9	62.8902	0.611901	0.318278	0.000742662	0.00884616
ENSMUSG00000026662.13	Sephs1	635.142	-0.335384	0.112757	0.000750819	0.00893541
ENSMUSG00000032177.17	Pde4a	157.829	0.436834	0.165782	0.000757165	0.00900297
ENSMUSG00000027968.11	Larp7	1248.88	-0.33614	0.113301	0.000764244	0.00907911
ENSMUSG00000027359.16	Slc27a2	441.174	-0.37061	0.129127	0.000765651	0.0090878
ENSMUSG00000025235.8	Bbs4	229.862	0.318918	0.106115	0.000770317	0.00913512
ENSMUSG00000003437.14	Paf1	721.003	-0.356355	0.122689	0.000783446	0.00928262
ENSMUSG00000043262.16	Uevld	578.7	0.394661	0.142162	0.000799187	0.0094608
ENSMUSG00000021379.2	Id4	76.6128	0.463945	0.185788	0.000802132	0.0094873
ENSMUSG00000034377.10	Tulp4	17.3217	0.562695	1.34317	0.000805224	0.00951551
ENSMUSG00000033998.9	Kcnk1	552.421	0.300393	0.0991768	0.000811596	0.00958239
ENSMUSG00000025404.15	R3hdm2	7.54639	-0.678293	1.32606	0.000820215	0.00967566
ENSMUSG00000024151.13	Msh2	4817.3	-0.259255	0.0836553	0.000823069	0.00970082
ENSMUSG00000026669.14	Mcm10	272.426	-0.452018	0.178155	0.000826068	0.00972763
ENSMUSG00000083246.1	Gm11839	19.7061	-0.895869	0.78945	0.000827752	0.00973894
ENSMUSG00000017781.17	Pitpna	410.751	-0.358917	0.124731	0.000830747	0.00976563
ENSMUSG00000037239.8	Spred3	121.612	-0.472202	0.193062	0.000831979	0.00977158
ENSMUSG00000046876.16	Atxn1	124.025	0.418926	0.157075	0.000841363	0.00987317
ENSMUSG00000081137.3	BC022960	42.1748	0.518789	0.233088	0.000857148	0.0100496
ENSMUSG00000026121.13	Sema4c	43.1939	-0.471026	1.28624	0.000860749	0.0100831
ENSMUSG00000044308.17	Ubr3	1297.48	0.472537	0.19448	0.000861881	0.0100875
ENSMUSG00000024999.7	Noc3l	1225.85	-0.334436	0.114146	0.000867551	0.0101446
ENSMUSG00000050989.9	Selenon	372.2	0.397848	0.145464	0.000868267	0.0101446
ENSMUSG00000060181.6	Slc35e3	330.012	0.295223	0.0978397	0.000870586	0.0101629
ENSMUSG00000044026.3	Slc35g1	413.117	0.317841	0.107144	0.000877194	0.0102311
ENSMUSG00000001506.10	Col1a1	507.223	0.469703	0.193099	0.000882788	0.0102786
ENSMUSG00000037204.7	Atg101	643.018	-0.380489	0.136406	0.000882696	0.0102786
ENSMUSG00000057093.14	Zfp607b	30.6266	0.677758	0.417351	0.000884256	0.0102867
ENSMUSG00000110777.2	Ifi30	358.782	0.39656	0.145199	0.000888973	0.0103327
ENSMUSG00000029071.16	Dvl1	376.6	-0.47698	0.199397	0.000899074	0.0104355
ENSMUSG00000066621.12	Tecpr1	244.691	-0.402135	0.148581	0.000899371	0.0104355
ENSMUSG00000034639.7	Setmar	70.9575	0.500414	0.218961	0.000901067	0.0104462
ENSMUSG00000039715.8	Wdr34	517.934	-0.395747	0.145111	0.000905968	0.0104939
ENSMUSG00000022538.20	Lsg1	360.655	-0.534809	0.251049	0.000907411	0.0105016
ENSMUSG00000024617.16	Camk2a	38.3882	0.649387	0.382831	0.000910563	0.010529
ENSMUSG00000029623.14	Pdap1	999.441	-0.447185	0.17784	0.000921223	0.0106431
ENSMUSG00000047710.8	Champ1	1311.41	-0.307641	0.103539	0.000928261	0.0107152
ENSMUSG00000058558.12	Rpl5	694.726	-0.395399	0.145418	0.000929757	0.0107233
ENSMUSG00000017221.14	Psmd3	4633.26	-0.325827	0.111312	0.000934354	0.0107611
ENSMUSG00000047547.14	Cltb	200.365	-0.455128	0.183979	0.000934638	0.0107611
ENSMUSG00000041895.15	Wipi1	116.429	0.513508	0.23257	0.000939774	0.010811
ENSMUSG00000010376.15	Nedd8	1333.41	-0.282722	0.0936953	0.000940835	0.010814
ENSMUSG00000002688.8	Prkd1	103.114	0.39642	0.146278	0.000943313	0.0108258
ENSMUSG00000030256.11	Bhlhe41	98.5263	0.465322	0.191933	0.00094347	0.0108258
ENSMUSG00000038292.14	Ccdc155	56.4013	-0.568825	0.289456	0.000953152	0.0109275
ENSMUSG00000063535.7	Zfp773	139.318	0.427955	0.165711	0.000953976	0.0109277
ENSMUSG00000025584.17	Pde8a	158.262	0.44768	0.179257	0.00095596	0.0109411
ENSMUSG00000028330.8	Ncbp1	2720.61	-0.175018	0.0552909	0.000968774	0.0110783
ENSMUSG00000014602.15	Kif1a	805.706	0.372165	0.133759	0.000973258	0.0110991
ENSMUSG00000015474.16	Ppt2	239.497	0.444167	0.177252	0.000972467	0.0110991
ENSMUSG00000022652.7	Morc1	343.495	-0.409369	0.154532	0.000974717	0.0110991
ENSMUSG00000026196.7	Bard1	1666.62	-0.207692	0.0664944	0.000972361	0.0110991
ENSMUSG00000078941.9	Ak6	569.807	-0.278419	0.0923581	0.000974407	0.0110991
ENSMUSG00000020361.13	Hspa4	12621.7	-0.329161	0.113468	0.000987085	0.0112304
ENSMUSG00000001419.17	Mef2d	610.649	0.324416	0.111496	0.000996236	0.0113249
ENSMUSG00000034245.10	Hdac11	130.247	0.407501	0.153973	0.0010003	0.0113423
ENSMUSG00000042772.15	Smg7	2168.33	0.301862	0.101978	0.000999755	0.0113423
ENSMUSG00000071652.8	Ints5	1663.22	-0.296547	0.0998076	0.000999777	0.0113423
ENSMUSG00000075023.11	Accsl	29.3073	-0.786113	0.620001	0.0010022	0.0113543
ENSMUSG00000009076.10	Zmat5	389.054	-0.340383	0.118759	0.00100344	0.0113588
ENSMUSG00000021130.8	Galnt16	15.5241	-0.480618	1.24728	0.00100971	0.0114201
ENSMUSG00000070493.3	Chchd2	4729.3	-0.310887	0.105971	0.00102037	0.011531
ENSMUSG00000030207.15	Fam234b	157.96	0.414144	0.158611	0.00102511	0.0115749
ENSMUSG00000035105.5	Egln3	434.569	-0.439707	0.175767	0.00103104	0.011632
ENSMUSG00000033706.13	Smyd5	1553.39	-0.34228	0.120077	0.00103525	0.0116697
ENSMUSG00000037993.8	Dhx38	1425.3	-0.399151	0.149841	0.00104013	0.011715
ENSMUSG00000035606.8	Ky	23.1842	0.723881	0.515814	0.00104138	0.0117192
ENSMUSG00000021400.8	Wrnip1	605.81	-0.361571	0.129511	0.00104252	0.0117223
ENSMUSG00000078235.3	Fam43b	23.6496	0.606087	0.341997	0.00105049	0.011802
ENSMUSG00000028919.11	Arhgef19	12.6256	0.796286	0.659372	0.00105438	0.0118358
ENSMUSG00000029999.14	Tgfa	79.1999	0.499395	0.225235	0.0010611	0.0118914
ENSMUSG00000049401.10	Ogfr	771.039	-0.356099	0.127059	0.0010603	0.0118914
ENSMUSG00000061286.7	Exosc5	944.531	-0.422619	0.164924	0.00106259	0.0118982
ENSMUSG00000052298.12	Cdc42se2	1743.19	-0.204718	0.0660922	0.00107545	0.0120321
ENSMUSG00000035069.3	Oma1	237.734	-0.386408	0.143294	0.00108007	0.0120642
ENSMUSG00000049106.7	Dcaf5	381.516	0.272551	0.0910572	0.00108011	0.0120642
ENSMUSG00000042251.12	Pm20d1	164.391	0.404935	0.154459	0.00109682	0.0122407
ENSMUSG00000020295.1	Hbq1a	7.64156	-0.6361	1.20915	0.00109857	0.01225
ENSMUSG00000022754.6	Tmem45a	55.3314	-0.562502	0.292976	0.00110169	0.0122746
ENSMUSG00000026259.14	Ngef	47.9871	0.547569	0.27655	0.00110928	0.012349
ENSMUSG00000078234.6	Klhdc7a	68.1505	0.499388	0.227665	0.00111774	0.0124329
ENSMUSG00000032796.8	Lama1	1394.45	-0.280619	0.0946034	0.00112205	0.0124606
ENSMUSG00000042289.11	Hsd3b7	48.8267	-0.615853	1.20824	0.00112208	0.0124606
ENSMUSG00000050714.9	Zbtb26	260.161	0.39771	0.150849	0.00113515	0.0125953
ENSMUSG00000034164.17	Emid1	86.2371	0.4864	0.216568	0.00113815	0.0126182
ENSMUSG00000082229.1	Nap1l2	56.866	0.435027	0.175611	0.00115133	0.0127538
ENSMUSG00000018476.7	Kdm6b	1876.57	-0.285212	0.0968172	0.00116346	0.0128775
ENSMUSG00000004393.10	Ddx56	2298.64	-0.311611	0.107879	0.00116645	0.0129
ENSMUSG00000026309.14	Ilkap	51.6098	-0.609834	0.35825	0.00116765	0.0129027
ENSMUSG00000044452.10	Zfp507	765.378	-0.311222	0.107741	0.00116929	0.0129102
ENSMUSG00000043439.5	Epop	2992.42	-0.350283	0.125789	0.00117388	0.0129503
ENSMUSG00000019857.7	Asf1a	251.032	-0.431346	0.173601	0.00117594	0.0129624
ENSMUSG00000029454.15	Mapkapk5	564.975	-0.368135	0.134998	0.00118066	0.0129824
ENSMUSG00000030516.14	Tjp1	1802.41	0.282116	0.0957066	0.00117898	0.0129824
ENSMUSG00000064326.13	Siva1	950.252	-0.363078	0.132345	0.00118041	0.0129824
ENSMUSG00000019767.12	Ccdc170	35.6344	0.601949	0.349269	0.0011866	0.0130371
ENSMUSG00000044224.16	Dnajc21	1079.72	-0.365947	0.134059	0.00119514	0.0131201
ENSMUSG00000026048.16	Ercc5	46.8835	0.517352	0.249151	0.00120115	0.0131754
ENSMUSG00000021098.14	4930447C04Rik	95.8327	0.513533	0.245828	0.00121406	0.0133062
ENSMUSG00000040943.12	Tet2	241.734	-0.811937	0.797178	0.00121722	0.01333
ENSMUSG00000045005.9	Fzd5	1666.57	-0.322894	0.113448	0.00122067	0.0133568
ENSMUSG00000023067.14	Cdkn1a	10.107	0.802411	0.757728	0.00122334	0.0133652
ENSMUSG00000024683.6	Mrpl16	586.66	-0.232151	0.0768563	0.00122342	0.0133652
ENSMUSG00000027177.14	Hipk3	589.17	0.405845	0.157584	0.00122526	0.0133745
ENSMUSG00000036376.3	Abt1	583.681	-0.29214	0.100285	0.00123371	0.0134558
ENSMUSG00000022160.18	Mettl3	532.786	-0.340596	0.121864	0.00123579	0.0134675
ENSMUSG00000046636.5	Gm7729	25.6951	-0.803435	0.776522	0.00124211	0.0135255
ENSMUSG00000006276.10	Eps15l1	529.34	-0.354106	0.128733	0.00125184	0.0136203
ENSMUSG00000060679.14	Mrps9	800.677	-0.264361	0.0893155	0.00125873	0.0136842
ENSMUSG00000073838.10	Tufm	2085.64	-0.300997	0.104256	0.00126079	0.0136956
[truncated: 22,212 more rows]

## Sheet: Deseq2_F1_3h
ens_gene	ext_gene	baseMean	log2FoldChange	lfcSE	pvalue	padj
[truncated: 23,450 more rows]

[truncated: 10 more sheets: Deseq2_F1_12h, Deseq2_F1_24h, Deseq2_C40_3h, Deseq2_C40_12h, Deseq2_C40_24h, Deseq2_YD39_3h, Deseq2_YD39_12h, Deseq2_YD39_24h, Deseq2_JM8_12h, Deseq2_JM8_24h]
