# Supplementary material for: Enhancer–promoter interactions and transcription are largely maintained upon acute loss of CTCF, cohesin, WAPL or YY1
Source: Nat Genet. 2022 Dec 5;54(12):1919–32. doi: 10.1038/s41588-022-01223-8 (PMC9729117; doi:10.1038/s41588-022-01223-8)
Supplement: Supplementary file 6 — Supplementary Table 12 mNET-seq–DEseq2. [file 41588_2022_1223_MOESM6_ESM.xlsx]

## Sheet: Deseq2_C58_3h
Transcript	ext_gene	baseMean	log2FoldChange	lfcSE	pvalue	padj
ENSMUSG00000035208.17	Slfn8	5223.49	-2.57924	0.118177	4.69992e-107	7.97013e-103
ENSMUSG00000026816.15	Gtf3c5	2059.37	-2.05036	0.126426	1.05801e-61	8.97087e-58
ENSMUSG00000051518.9	Rps19bp1	760.637	-1.97536	0.139193	1.70185e-48	9.62001e-45
ENSMUSG00000091908.8	Gm17231	342.774	3.58442	0.273516	2.16306e-41	9.17027e-38
ENSMUSG00000040127.14	Sdr9c7	733.871	-1.72855	0.143481	1.77361e-36	6.01538e-33
ENSMUSG00000039055.5	Eme1	241.106	-2.56983	0.216966	5.69704e-34	1.61017e-30
ENSMUSG00000034832.16	Tet3	2677.18	-0.970942	0.0919284	1.47002e-27	3.56122e-24
ENSMUSG00000048307.9	Ankrd46	622.305	-1.57614	0.154729	4.1258e-27	8.74567e-24
ENSMUSG00000062044.17	Lmtk3	3146.04	1.16155	0.121673	3.89234e-23	7.33403e-20
ENSMUSG00000021565.17	Slc6a19	287.713	-2.19918	0.237396	9.61053e-23	1.62975e-19
ENSMUSG00000027489.16	Necab3	555.956	1.49455	0.164195	2.90539e-22	4.47906e-19
ENSMUSG00000020899.17	Pfas	203.327	1.98383	0.221394	5.30135e-22	7.49169e-19
ENSMUSG00000094285.3	Olfr743	272.765	-1.94949	0.222979	3.26635e-21	4.26083e-18
ENSMUSG00000020389.20	Cdkl3	3607.28	-0.880828	0.102561	2.22005e-19	2.68911e-16
ENSMUSG00000038517.16	Tbkbp1	1160.04	-1.0594	0.124094	4.32889e-19	4.89396e-16
ENSMUSG00000039163.11	Cmc1	84.9686	3.11507	0.381507	4.15294e-18	4.4016e-15
ENSMUSG00000029672.17	Fam3c	655.734	-1.12493	0.13821	1.11402e-17	1.11126e-14
ENSMUSG00000018412.17	Kansl1	10158.2	0.653378	0.0807814	1.67574e-17	1.57873e-14
ENSMUSG00000020826.10	Nos2	1829.99	-0.838119	0.106824	9.91635e-17	8.8506e-14
ENSMUSG00000040389.16	Wdr47	468.142	-1.21816	0.156014	1.14976e-16	9.74882e-14
ENSMUSG00000029547.11	Ints1	1919.23	-0.864689	0.110525	1.22234e-16	9.87072e-14
ENSMUSG00000036529.18	Sbf1	3372.7	-0.656678	0.0849731	2.95959e-16	2.2813e-13
ENSMUSG00000079278.3	Tmem233	191.601	1.35903	0.182045	7.02342e-16	5.1784e-13
ENSMUSG00000032394.7	Igdcc3	1109.09	-1.01782	0.135385	1.5656e-15	1.10623e-12
ENSMUSG00000030316.14	Tamm41	616.053	-0.946352	0.127022	2.43657e-15	1.65278e-12
ENSMUSG00000052281.15	Tspan32os	265.635	-1.55428	0.219753	3.67583e-15	2.39749e-12
ENSMUSG00000006134.5	Crkl	1288.88	0.676732	0.0919566	4.69972e-15	2.95177e-12
ENSMUSG00000025821.10	Zfp282	739.932	-1.00926	0.137859	6.74609e-15	4.08572e-12
ENSMUSG00000022209.13	Dhrs2	378.79	-1.36921	0.192739	9.31867e-15	5.44917e-12
ENSMUSG00000035551.7	Igfbpl1	457.435	1.05572	0.148035	2.65276e-14	1.49952e-11
ENSMUSG00000042357.3	Gjb5	700.524	-1.07505	0.15259	4.81495e-14	2.63393e-11
ENSMUSG00000040761.17	Spen	2236.86	0.534432	0.0761757	8.29455e-14	4.39559e-11
ENSMUSG00000020869.9	Lrrc59	156.051	-1.74865	0.278849	5.03346e-13	2.58659e-10
ENSMUSG00000022479.16	Vdr	2354.73	-0.71318	0.112612	5.4336e-12	2.71009e-09
ENSMUSG00000097887.3	Gm26542	1242.54	-0.790214	0.125436	6.30143e-12	3.05313e-09
ENSMUSG00000019432.16	Ddx39b	110.194	1.57274	0.266475	8.48476e-12	3.9779e-09
ENSMUSG00000020910.17	Adprm	912.389	-0.723047	0.115549	8.67923e-12	3.9779e-09
ENSMUSG00000044912.12	Syt16	348.792	-1.12291	0.17997	9.1256e-12	4.07242e-09
ENSMUSG00000027454.11	Gins1	1639.88	-0.681233	0.109015	9.84942e-12	4.28273e-09
ENSMUSG00000002477.6	Snrpd1	2291.13	-0.759584	0.122145	1.06862e-11	4.53043e-09
ENSMUSG00000041817.15	Fam169a	6646.61	-0.562988	0.0901575	1.36592e-11	5.64957e-09
ENSMUSG00000021972.15	Hmbox1	3354.9	0.460341	0.0744366	2.56824e-11	1.03696e-08
ENSMUSG00000031757.8	Mt4	1346.39	-0.826426	0.136127	2.65062e-11	1.04533e-08
ENSMUSG00000037553.15	Zdhhc18	7118.28	-0.588637	0.0962543	2.86166e-11	1.10291e-08
ENSMUSG00000045672.16	Col27a1	630.903	-0.955718	0.157853	3.15529e-11	1.18905e-08
ENSMUSG00000035355.16	Kcnh4	363.193	-1.28094	0.216865	3.75094e-11	1.38279e-08
ENSMUSG00000061825.11	Ces2c	302.154	0.975243	0.163649	5.61932e-11	2.0275e-08
ENSMUSG00000038199.13	Iqca1l	2698.82	0.820717	0.140049	9.455e-11	3.34037e-08
ENSMUSG00000031779.4	Ccl22	284.169	-1.18924	0.205002	1.01711e-10	3.52003e-08
ENSMUSG00000006219.13	Fblim1	7900.85	-0.632879	0.10829	1.31556e-10	4.46185e-08
ENSMUSG00000114942.2	Gm49361	496.18	0.921927	0.161521	2.38961e-10	7.94569e-08
ENSMUSG00000032044.5	Rpusd4	287.728	-1.17077	0.207014	2.45026e-10	7.99068e-08
ENSMUSG00000039512.13	Uhrf1bp1	1918.03	0.621248	0.108598	2.79553e-10	8.94463e-08
ENSMUSG00000044167.7	Foxo1	542.235	0.97513	0.172505	3.30402e-10	1.03758e-07
ENSMUSG00000020193.4	Zpbp	423.742	1.01402	0.180692	4.11296e-10	1.26814e-07
ENSMUSG00000032336.18	Nptn	4272.54	0.588408	0.105189	6.30068e-10	1.90798e-07
ENSMUSG00000017631.20	Abr	12528.2	0.343359	0.0596565	6.77278e-10	2.01496e-07
ENSMUSG00000082361.7	Btc	259.843	-1.09944	0.200354	7.32683e-10	2.14221e-07
ENSMUSG00000023072.15	Cep89	1194.24	-1.17396	0.217555	9.82041e-10	2.82262e-07
ENSMUSG00000030823.7	9130019O22Rik	1027.06	-0.811141	0.149022	1.02632e-09	2.90074e-07
ENSMUSG00000036622.16	Atp13a2	2770.02	-0.686448	0.126436	1.25105e-09	3.47791e-07
ENSMUSG00000086552.4	Dlx4os	508.093	-0.80016	0.148979	1.5257e-09	4.17302e-07
ENSMUSG00000029769.17	Ccdc136	1035.86	0.588739	0.108704	1.696e-09	4.56521e-07
ENSMUSG00000044405.5	Adig	133.548	-1.65833	0.338471	1.80532e-09	4.73817e-07
ENSMUSG00000075327.11	Zbtb2	4844.8	0.489901	0.0898364	1.81614e-09	4.73817e-07
ENSMUSG00000087687.4	Pet100	144.167	1.19132	0.227428	2.09294e-09	5.37759e-07
ENSMUSG00000020176.18	Grb10	2373.69	-0.533046	0.0996313	2.83173e-09	7.16723e-07
ENSMUSG00000034744.14	Nagk	375.706	-1.10563	0.213173	3.44532e-09	8.59203e-07
ENSMUSG00000075318.14	Scn2a	386.869	-0.973268	0.187385	3.86784e-09	9.50592e-07
ENSMUSG00000084856.2	Gm11528	635.809	0.973519	0.187566	3.94079e-09	9.54686e-07
ENSMUSG00000068250.14	Amn1	313.251	1.07005	0.208257	4.68513e-09	1.10348e-06
ENSMUSG00000028917.15	Plekhm2	375.199	-0.880757	0.170676	4.62292e-09	1.10348e-06
ENSMUSG00000107429.3	Gm44206	258.773	0.809927	0.158078	5.62543e-09	1.30679e-06
ENSMUSG00000022589.9	Cyp11b2	2216.19	-0.554872	0.106655	5.86838e-09	1.34481e-06
ENSMUSG00000030322.13	Mbd4	912.916	0.670286	0.130893	6.69673e-09	1.51418e-06
ENSMUSG00000067081.14	Asb18	8789.31	-0.508294	0.0987164	8.90058e-09	1.986e-06
ENSMUSG00000000303.13	Cdh1	3659.12	0.571502	0.11191	9.22529e-09	2.03172e-06
ENSMUSG00000039062.16	Anpep	513.01	0.899623	0.179933	1.03834e-08	2.25746e-06
ENSMUSG00000033152.14	Podxl2	2472.37	-0.581749	0.116074	1.4561e-08	3.12564e-06
ENSMUSG00000100147.3	1700047M11Rik	1564.37	0.556823	0.111476	1.70264e-08	3.60916e-06
ENSMUSG00000001440.6	Kpnb1	2240.86	-0.576609	0.11681	2.15852e-08	4.51903e-06
ENSMUSG00000027490.18	E2f1	1573.21	0.707484	0.145871	2.43767e-08	5.04121e-06
ENSMUSG00000041997.17	Tlk1	1177.14	0.48325	0.0990078	3.79179e-08	7.74713e-06
ENSMUSG00000041930.8	Fam222a	2415.17	-0.573446	0.118963	3.84859e-08	7.76957e-06
ENSMUSG00000042406.9	Atf4	110.283	-1.3096	0.29063	3.91175e-08	7.80418e-06
ENSMUSG00000089748.3	Matr3-ps2	225.222	0.967756	0.206046	4.21362e-08	8.30866e-06
ENSMUSG00000001844.11	Zdhhc4	1184.95	-0.639321	0.134541	4.48224e-08	8.73676e-06
ENSMUSG00000010307.8	Tmem86a	236.882	-0.988492	0.212444	5.02584e-08	9.68502e-06
ENSMUSG00000037336.15	Mfsd2b	1388.02	0.564194	0.118561	5.32016e-08	1.0137e-05
ENSMUSG00000024414.14	Mrpl27	298.04	-0.988462	0.213767	5.70291e-08	1.07455e-05
ENSMUSG00000030105.9	Arl8b	441.185	-0.752687	0.164494	8.29241e-08	1.5453e-05
ENSMUSG00000028261.14	Ndufaf4	629.267	-0.81429	0.179441	9.28677e-08	1.71179e-05
ENSMUSG00000074625.11	Arhgap40	14919.1	-0.957295	0.212397	9.67908e-08	1.75612e-05
ENSMUSG00000020702.14	Ccl1	513.799	-1.12232	0.252929	9.73436e-08	1.75612e-05
ENSMUSG00000021770.12	Samd8	5577.68	-0.436686	0.0928585	1.08595e-07	1.90313e-05
ENSMUSG00000074003.5	Gucy2d	805.111	-0.629376	0.137761	1.07434e-07	1.90313e-05
ENSMUSG00000020528.15	Prpsap2	225.836	-1.01988	0.228621	1.0886e-07	1.90313e-05
ENSMUSG00000046623.9	Gjb4	210.892	-0.991813	0.222611	1.15668e-07	2.00153e-05
ENSMUSG00000056328.15	Myh1	195.531	-0.87696	0.201341	1.92544e-07	3.29814e-05
ENSMUSG00000058252.7	Tcp11x2	7329.06	-0.526604	0.118488	2.52587e-07	4.28337e-05
ENSMUSG00000031788.15	Kifc3	3061.25	-0.465503	0.106292	4.18455e-07	6.95702e-05
ENSMUSG00000048058.18	Ldlrad3	1202.77	-0.532941	0.12332	4.1827e-07	6.95702e-05
ENSMUSG00000079606.2	Fsip2l	109.66	-1.18344	0.299489	4.57523e-07	7.5327e-05
ENSMUSG00000032482.10	Cspg5	1305.35	-0.619657	0.147517	5.27217e-07	8.59668e-05
ENSMUSG00000086136.2	Gm12718	1364.49	0.564389	0.133747	5.73387e-07	9.26047e-05
ENSMUSG00000037563.16	Rps16	28.368	2.00408	0.633106	7.32138e-07	0.000116527
ENSMUSG00000050270.13	Tmem220	847.899	-0.678303	0.166324	7.35249e-07	0.000116527
ENSMUSG00000086902.8	Gm11728	101.475	-1.22883	0.329111	7.57323e-07	0.000118914
ENSMUSG00000087675.2	Gm11762	551.312	0.555474	0.136468	1.05554e-06	0.000164219
ENSMUSG00000074579.15	Lekr1	5016.54	0.513122	0.126953	1.35758e-06	0.00020929
ENSMUSG00000039828.8	Wdr70	4036.57	-0.446056	0.108582	1.3787e-06	0.00021063
ENSMUSG00000033510.15	Otud7a	1001.24	-0.636645	0.162524	1.45212e-06	0.000219867
ENSMUSG00000015702.14	Anxa9	760.224	0.529623	0.132587	1.52433e-06	0.000228758
ENSMUSG00000028224.15	Nbn	418.335	-0.692497	0.180158	1.63917e-06	0.000243387
ENSMUSG00000079227.11	Ccr5	1697.62	0.709891	0.185293	1.65052e-06	0.000243387
ENSMUSG00000079563.11	Pglyrp2	111.21	0.934815	0.25402	1.82513e-06	0.000266815
ENSMUSG00000042419.9	Nfkbil1	70.786	1.08359	0.311632	2.22604e-06	0.000322643
ENSMUSG00000058975.8	Kcnc1	2783.49	-0.392753	0.0984553	2.80527e-06	0.000403151
ENSMUSG00000028295.15	Smim8	292.652	-0.746008	0.207295	3.16651e-06	0.00045124
ENSMUSG00000045968.8	Teddm2	550.098	-0.62425	0.170146	3.383e-06	0.000478074
ENSMUSG00000049649.9	Gpr3	78.202	1.31962	0.445156	3.41721e-06	0.000478918
ENSMUSG00000032316.9	Clk3	49.2643	1.7658	0.720965	3.54627e-06	0.000492931
ENSMUSG00000028639.15	Ybx1	1627.79	-0.527136	0.141466	3.83032e-06	0.000528086
ENSMUSG00000029173.13	Sepsecs	345.687	-0.86368	0.251365	3.98401e-06	0.000544846
ENSMUSG00000028842.16	Ago3	6045.59	-0.355469	0.0914036	4.97373e-06	0.000674757
ENSMUSG00000023274.15	Cd4	1520.84	-0.536958	0.148684	5.26638e-06	0.000708788
ENSMUSG00000020799.17	Tekt1	226.701	-0.896849	0.273175	5.39952e-06	0.000720984
ENSMUSG00000038009.8	Dnajc22	1501.38	0.501241	0.138355	5.78263e-06	0.000766108
ENSMUSG00000117718.2	1500032F14Rik	367.007	0.842169	0.256344	6.00057e-06	0.000788819
ENSMUSG00000020640.11	Itsn2	2505.22	0.359573	0.0964387	8.09204e-06	0.00104857
ENSMUSG00000015653.14	Steap2	292.569	-0.846461	0.268762	8.10019e-06	0.00104857
ENSMUSG00000074269.11	Rec114	5101.69	0.571545	0.169051	8.95128e-06	0.00114997
ENSMUSG00000027304.10	Rtf1	805.145	0.482087	0.138167	9.13993e-06	0.00115725
ENSMUSG00000025938.17	Slco5a1	3810.67	0.387911	0.106715	9.14443e-06	0.00115725
ENSMUSG00000015711.9	Prune1	1870.56	0.372732	0.102268	9.64366e-06	0.00121139
ENSMUSG00000014503.16	Pkd2l2	873.552	-0.487785	0.141122	9.78372e-06	0.00121994
ENSMUSG00000032763.12	Ilvbl	517.383	0.484112	0.140479	1.02039e-05	0.0012539
ENSMUSG00000027702.8	Lrrc34	738.797	-0.440139	0.12533	1.01786e-05	0.0012539
ENSMUSG00000021749.7	Oit1	1686.21	-0.495291	0.145737	1.11113e-05	0.00135558
ENSMUSG00000066058.12	Cldn19	1368.68	-0.539589	0.162644	1.17035e-05	0.00141763
ENSMUSG00000075023.12	Accsl	55.393	-1.18243	0.488449	1.21681e-05	0.00146345
ENSMUSG00000017195.16	Zpbp2	851.808	0.49905	0.150738	1.3746e-05	0.0016301
ENSMUSG00000042826.14	Fgf11	1159.21	-0.504675	0.152716	1.36724e-05	0.0016301
ENSMUSG00000038204.14	Asb10	285.427	-0.635235	0.204356	1.44596e-05	0.00170282
ENSMUSG00000037012.19	Hk1	436.044	-0.624184	0.201883	1.54863e-05	0.00181115
ENSMUSG00000038712.17	Mindy1	528.21	0.535575	0.167191	1.5722e-05	0.00182613
ENSMUSG00000107821.2	Gm8038	48.5584	1.24821	0.608154	1.70112e-05	0.00196242
ENSMUSG00000064147.8	Rab44	5155.69	0.361528	0.105814	1.91477e-05	0.00219396
ENSMUSG00000069456.5	Rdh16	2008.2	-0.361719	0.10617	1.96069e-05	0.0022315
ENSMUSG00000024516.14	Sec11c	156.755	0.733959	0.2649	2.28012e-05	0.00257775
ENSMUSG00000028643.12	Svbp	293.964	-0.759214	0.277688	2.29673e-05	0.00257933
ENSMUSG00000086336.2	Gm12979	941.957	-0.422351	0.132622	2.53453e-05	0.00282767
ENSMUSG00000017146.13	Brca1	6429.89	0.306728	0.0899735	2.65181e-05	0.00293917
ENSMUSG00000085203.2	Gm12927	2046.08	-0.429604	0.137631	2.8435e-05	0.00313118
ENSMUSG00000083246.2	Gm11839	54.3067	-1.09113	0.572194	3.08811e-05	0.00334539
ENSMUSG00000032894.14	1700031F05Rik	54.5866	1.24113	0.81394	3.08039e-05	0.00334539
ENSMUSG00000047150.9	1700001C19Rik	1119.9	-0.45265	0.148838	3.09722e-05	0.00334539
ENSMUSG00000015937.16	Macroh2a1	780.351	-0.606189	0.218114	3.16074e-05	0.00337106
ENSMUSG00000055866.10	Per2	2787.9	-0.355623	0.110246	3.14316e-05	0.00337106
ENSMUSG00000087193.8	Gm14820	1820.29	-0.433192	0.141735	3.24103e-05	0.00343508
ENSMUSG00000062519.14	Zfp398	3447.92	-0.373939	0.118109	3.29448e-05	0.00347005
ENSMUSG00000001228.15	Uhrf1	15680.1	-0.358894	0.11319	3.50714e-05	0.00367124
ENSMUSG00000026229.18	Psmd1	941.557	0.513879	0.179924	3.64963e-05	0.00379696
ENSMUSG00000043289.13	Mei4	578.325	0.496416	0.173839	3.88853e-05	0.00402084
ENSMUSG00000054520.16	Sh3bp2	72.6564	1.01249	0.535944	3.9761e-05	0.00408647
ENSMUSG00000029592.12	Usp30	857.68	-0.398683	0.132915	4.24689e-05	0.00433847
ENSMUSG00000050132.14	Sarm1	314.14	-0.628611	0.243368	4.30536e-05	0.00437188
ENSMUSG00000003154.16	Foxj2	2759.06	0.365239	0.119529	4.38545e-05	0.0044267
ENSMUSG00000054708.18	Ankrd24	691.355	-0.564549	0.212935	4.60655e-05	0.0045683
ENSMUSG00000078963.4	Hsbp1l1	153.348	-0.664512	0.266288	4.55333e-05	0.0045683
ENSMUSG00000059486.12	Kbtbd2	354.436	-0.49671	0.179078	4.57981e-05	0.0045683
ENSMUSG00000039176.18	Polg	150.118	-0.860903	0.409491	4.86335e-05	0.00479492
ENSMUSG00000033487.15	Fndc3a	1136.91	0.447739	0.158626	4.99817e-05	0.00489937
ENSMUSG00000107526.2	1700003I16Rik	508.142	0.554987	0.212116	5.07399e-05	0.0049451
ENSMUSG00000033728.15	Lrrc14	878.265	-0.437287	0.154883	5.20271e-05	0.00504157
ENSMUSG00000091568.9	Gm8206	119.47	0.73772	0.323992	5.37035e-05	0.00517446
ENSMUSG00000037263.14	Aldh3b3	722.827	0.450423	0.16219	5.41479e-05	0.00518591
ENSMUSG00000029922.16	Mkrn1	3113.17	-0.321189	0.105101	5.4434e-05	0.00518591
ENSMUSG00000091204.9	Gm7271	493.342	-0.50329	0.190517	5.77328e-05	0.00546946
ENSMUSG00000029265.5	Dr1	267.784	-0.660991	0.282101	5.98714e-05	0.00560939
ENSMUSG00000026768.11	Itga8	100.884	-0.869981	0.452227	5.9766e-05	0.00560939
ENSMUSG00000043079.18	Synpo	19159.1	0.364105	0.125663	6.13438e-05	0.00571576
ENSMUSG00000102530.2	Gm37228	57.1611	-0.960781	0.599164	6.28153e-05	0.00582088
ENSMUSG00000038023.13	Atp6v0a2	111.743	-0.856134	0.451655	6.47061e-05	0.00596351
ENSMUSG00000029190.20	D5Ertd579e	3656.99	-0.386033	0.137302	6.60227e-05	0.00605197
ENSMUSG00000035051.16	Dhx57	851.981	-0.388861	0.139413	6.81384e-05	0.00621232
ENSMUSG00000059119.10	Nap1l4	5603.21	-0.300717	0.10074	6.97993e-05	0.00632972
ENSMUSG00000097308.2	Gm6410	61.0127	-0.940786	0.606617	7.01916e-05	0.00633143
ENSMUSG00000037818.17	Abhd18	725.467	0.363055	0.129278	7.36138e-05	0.00653858
ENSMUSG00000024217.11	Snrpc	1173.1	0.456714	0.175507	7.38892e-05	0.00653858
ENSMUSG00000018395.20	Kif3a	626.073	-0.47694	0.186313	7.40304e-05	0.00653858
ENSMUSG00000037747.10	Phyhipl	2310.75	-0.292152	0.0980583	7.36479e-05	0.00653858
ENSMUSG00000037669.16	Ldah	2173.33	-0.348517	0.123722	7.73842e-05	0.00679938
ENSMUSG00000036707.17	Cab39	267.879	-0.644584	0.295905	8.24855e-05	0.00721025
ENSMUSG00000048833.10	Slc39a9	1206.65	-0.414465	0.158061	8.42118e-05	0.0073234
ENSMUSG00000068600.11	Gml2	4036.38	-0.367373	0.134767	8.46639e-05	0.00732516
ENSMUSG00000089876.4	Tmem102	246.041	-0.55081	0.237223	8.7161e-05	0.00750292
ENSMUSG00000026414.14	Tnnt2	4765.65	-0.344292	0.125579	9.12456e-05	0.00781486
ENSMUSG00000026942.14	Traf2	1037.23	-0.404807	0.156795	9.44663e-05	0.00805005
ENSMUSG00000038793.9	Lefty1	258.787	-0.625916	0.295708	9.641e-05	0.00813558
ENSMUSG00000097785.3	B230217O12Rik	317.552	-0.506554	0.215681	9.69093e-05	0.00813558
ENSMUSG00000032841.16	Prr5l	933.961	-0.401133	0.155601	9.6599e-05	0.00813558
ENSMUSG00000024792.10	Zfpl1	834.612	-0.42653	0.170424	9.98423e-05	0.00834052
ENSMUSG00000101955.2	Tuba5-ps	103.473	-0.754496	0.440352	0.000113028	0.00934992
ENSMUSG00000114207.2	Gm41109	189.371	-0.65647	0.335874	0.000112578	0.00934992
ENSMUSG00000052812.6	Atad2b	784.803	0.667328	0.349312	0.000116055	0.00950058
ENSMUSG00000032496.8	Ltf	277.229	-0.517014	0.232805	0.000116123	0.00950058
ENSMUSG00000028454.17	Pigo	808.869	-0.390501	0.156239	0.00011653	0.00950058
ENSMUSG00000028457.19	Atp8b5	237.152	0.465884	0.201171	0.000119058	0.00964584
ENSMUSG00000016257.16	Prelid3b	67.7477	0.762596	0.466139	0.000119942	0.00964584
ENSMUSG00000036591.17	Arhgap21	3866.31	0.327224	0.124081	0.000120018	0.00964584
ENSMUSG00000044997.4	E130304I02Rik	1078.96	-0.359371	0.141526	0.000124071	0.00992451
ENSMUSG00000022450.7	Ndufa6	871.667	-0.402104	0.166624	0.000129394	0.0103017
ENSMUSG00000041293.6	Adgrf1	263.593	-0.555507	0.268465	0.000130505	0.0103416
ENSMUSG00000020642.14	Rnf144a	80.1055	-0.706176	0.43554	0.000149008	0.0117529
ENSMUSG00000117873.2	Gm45928	235.313	0.488103	0.232188	0.000156815	0.0123114
ENSMUSG00000039523.17	Cep104	353.652	-0.470352	0.224956	0.000170703	0.01334
ENSMUSG00000035561.6	Aldh1b1	92.2841	0.630401	0.367212	0.000172226	0.0133973
ENSMUSG00000075394.5	Hoxc4	203.12	0.472419	0.228259	0.000175332	0.0135766
ENSMUSG00000023045.14	Soat2	157.022	0.56488	0.30502	0.00017733	0.0136071
ENSMUSG00000019467.16	Arhgef25	1472.66	-0.347781	0.146923	0.000177113	0.0136071
ENSMUSG00000022210.8	Dhrs4	1641.54	-0.356991	0.155725	0.000193432	0.0147095
ENSMUSG00000114566.2	Gm48500	435.569	-0.41434	0.192776	0.000193239	0.0147095
ENSMUSG00000058618.7	Defa39	91.4274	-0.691639	0.570017	0.000220213	0.0165972
ENSMUSG00000025329.4	Padi1	145.301	-0.574467	0.341853	0.000220144	0.0165972
ENSMUSG00000085196.2	Gm14963	1662.13	-0.292386	0.123351	0.000225992	0.0169574
ENSMUSG00000034595.18	Ppp1r18	231.165	-0.482213	0.258284	0.000233267	0.0174261
ENSMUSG00000021676.11	Iqgap2	639.502	-0.416862	0.210085	0.000250615	0.0186401
ENSMUSG00000038925.16	E330034G19Rik	39.1963	-0.633734	0.754311	0.000255886	0.018949
ENSMUSG00000054381.6	Zfp747	63.1627	0.619624	0.4547	0.000271414	0.0199954
ENSMUSG00000074595.10	Wfdc6a	568.755	-0.391004	0.195552	0.000272375	0.0199954
ENSMUSG00000018042.19	Cyb5r3	2577.29	0.345132	0.163176	0.000274847	0.0200899
ENSMUSG00000005886.15	Ncoa2	2763.25	0.391915	0.199653	0.000287837	0.0208923
ENSMUSG00000087615.3	Pnpla1os	556.601	-0.366876	0.180882	0.000288288	0.0208923
ENSMUSG00000101797.2	Gm29266	1163.9	-0.483001	0.289891	0.000315293	0.0227521
ENSMUSG00000001467.6	Cyp51	157.821	0.589224	0.698409	0.000322275	0.0231574
ENSMUSG00000095409.2	Gm13043	737.054	0.351025	0.176734	0.000331111	0.0236919
ENSMUSG00000117445.2	Gm50026	1160.71	0.362463	0.185648	0.000332558	0.0236955
ENSMUSG00000028080.17	Lrba	15679.3	0.258179	0.116977	0.000347064	0.0243203
ENSMUSG00000004980.17	Hnrnpa2b1	81.0834	-0.535725	0.368581	0.000344233	0.0243203
ENSMUSG00000038648.6	Creb3l2	332.295	0.4043	0.222973	0.000346596	0.0243203
ENSMUSG00000020940.14	Efcab15	1093.14	0.349163	0.177433	0.000343987	0.0243203
ENSMUSG00000063253.12	Scoc	4008.04	0.312171	0.152821	0.000359434	0.0250834
ENSMUSG00000027739.10	Rab33b	1182	-0.302164	0.146428	0.000363405	0.0252567
ENSMUSG00000016255.6	Tubb1	2588.48	0.296221	0.142764	0.000366388	0.02536
ENSMUSG00000037995.16	Igsf9	1116.48	-0.316246	0.159245	0.000387487	0.0267114
ENSMUSG00000037640.16	Zfp60	928.067	-0.390478	0.220955	0.000395169	0.0271307
ENSMUSG00000117393.2	Gm36279	24.5763	0.468113	0.756874	0.000401973	0.0274865
ENSMUSG00000029178.15	Klf3	137.181	0.480334	0.322991	0.00041103	0.027881
ENSMUSG00000006542.14	Prkag3	425.705	-0.384652	0.218752	0.000410951	0.027881
ENSMUSG00000039629.15	Strip2	113.089	0.508909	0.378234	0.000437288	0.0295439
ENSMUSG00000097537.3	2610020C07Rik	107.452	-0.535181	0.518004	0.000479971	0.0321713
ENSMUSG00000030407.3	Qpctl	149.735	-0.465097	0.327333	0.000478569	0.0321713
ENSMUSG00000102219.2	Gm6606	2100.19	-0.303188	0.161059	0.000487507	0.0325478
ENSMUSG00000004849.15	Ap1s1	933.462	-0.345616	0.197431	0.000495506	0.0329521
ENSMUSG00000030117.6	Gdf3	229.633	0.403244	0.257926	0.00050995	0.0337802
ENSMUSG00000097166.2	9330179D12Rik	715.221	-0.382422	0.237115	0.000519334	0.034268
ENSMUSG00000111746.2	4933422A05Rik	63.682	-0.510746	0.554626	0.000533853	0.034853
ENSMUSG00000000632.14	Sez6	911.542	-0.320552	0.180302	0.000532737	0.034853
ENSMUSG00000039908.15	Slc26a11	1774.41	-0.26433	0.136592	0.000534367	0.034853
ENSMUSG00000117459.2	Cyp4f38-ps	304.143	-0.400442	0.260495	0.000536636	0.0348669
ENSMUSG00000032058.15	Ppp2r1b	1506.85	0.291285	0.158037	0.000549559	0.0355703
ENSMUSG00000111962.2	Gm20110	381.706	-0.335178	0.19616	0.000555592	0.0356284
ENSMUSG00000045980.14	Tmem104	2511.61	-0.253911	0.130993	0.00055676	0.0356284
ENSMUSG00000065954.12	Tacc1	2200.9	-0.220463	0.109172	0.00055408	0.0356284
ENSMUSG00000117957.2	Gm50334	634.231	-0.363834	0.226383	0.000569893	0.0362012
ENSMUSG00000094622.3	Gm3055	1005.74	0.309983	0.175463	0.000569981	0.0362012
ENSMUSG00000056870.10	Gulp1	384.209	-0.440944	0.326962	0.000583758	0.0368006
ENSMUSG00000027386.10	Fbln7	101.438	0.471058	0.381215	0.000582699	0.0368006
ENSMUSG00000009588.10	St6galnac1	1127.8	0.333996	0.200957	0.000601325	0.0377677
ENSMUSG00000020329.13	Polrmt	147.068	-0.447093	0.343976	0.000603842	0.0377858
ENSMUSG00000022750.19	Klhl22	269.418	-0.397157	0.271362	0.000606181	0.0377927
ENSMUSG00000110708.2	Gnb1-ps3	68.4773	-0.485173	0.44628	0.00061389	0.0381067
ENSMUSG00000027829.16	Ccnl1	61.7141	0.488305	0.514066	0.000615711	0.0381067
ENSMUSG00000107123.2	Vmn2r-ps25	1292.83	0.279395	0.154767	0.000618343	0.0381304
ENSMUSG00000021810.4	Ecd	5280.09	0.225287	0.116021	0.000623007	0.0382788
ENSMUSG00000034714.10	Ttyh2	1094.96	-0.306013	0.178615	0.000632945	0.0386904
ENSMUSG00000040860.17	Crocc	955.31	-0.287658	0.162894	0.000634269	0.0386904
ENSMUSG00000117296.2	Gm20742	76.771	-0.466643	0.409902	0.000651261	0.0395845
ENSMUSG00000104382.2	4930402C01Rik	46.7932	-0.465501	0.528591	0.0006834	0.0413896
ENSMUSG00000020262.16	Adarb1	12424.7	-0.255559	0.142546	0.000705466	0.042574
ENSMUSG00000032340.9	Neo1	1172.69	0.382438	0.274337	0.000716107	0.0430629
ENSMUSG00000024758.16	Rtn3	7327.58	-0.177575	0.092136	0.000725455	0.0433179
ENSMUSG00000106223.2	2400006E01Rik	1401.82	-0.256688	0.144672	0.000723885	0.0433179
ENSMUSG00000118667.1	Ahnak2	1882.39	-0.271039	0.157404	0.000737846	0.0437496
ENSMUSG00000029352.15	Crybb3	306.348	0.401791	0.307369	0.000736172	0.0437496
ENSMUSG00000028950.4	Tas1r1	1218.58	-0.268406	0.156283	0.000752734	0.0444769
ENSMUSG00000027552.15	E2f5	66.0519	-0.45112	0.461834	0.000765608	0.0450805
ENSMUSG00000026031.16	Cflar	614.131	0.337243	0.227915	0.00078435	0.0460242
ENSMUSG00000035765.11	Dym	17097.7	-0.213423	0.116773	0.000794454	0.0464564
ENSMUSG00000086477.4	Gm15506	541.36	-0.31272	0.203106	0.000806779	0.047015
ENSMUSG00000044452.11	Zfp507	565.969	-0.398484	0.323855	0.000824133	0.0478618
ENSMUSG00000022771.18	Ppil2	1634.88	-0.243149	0.140405	0.000827516	0.0478942
ENSMUSG00000040183.14	Ankrd6	3535.87	-0.203769	0.112461	0.000845016	0.0487407
ENSMUSG00000005667.9	Mthfd2	736.844	-0.30399	0.199742	0.000866237	0.0497954
ENSMUSG00000060152.15	Pop5	92.2734	0.405245	0.366144	0.000912141	0.0520098
ENSMUSG00000114790.2	4921509O07Rik	2516.86	0.220737	0.127498	0.00091396	0.0520098
ENSMUSG00000028158.15	Mttp	390.034	-0.333276	0.239421	0.000911594	0.0520098
ENSMUSG00000020023.19	Tmcc3	2714.55	-0.17705	0.0988301	0.000940152	0.0533214
ENSMUSG00000055555.2	Ct55	1909.17	-0.312905	0.224768	0.00101077	0.0571354
ENSMUSG00000032342.14	Mto1	7407.34	-0.223191	0.137342	0.00108765	0.0612769
ENSMUSG00000044700.16	Tmem201	243.637	0.353272	0.304942	0.00113079	0.0634964
ENSMUSG00000092275.2	Gm20465	69.5451	-0.38684	0.430706	0.00113672	0.063619
ENSMUSG00000038305.16	Spats2l	2113.13	0.222457	0.139503	0.00115046	0.0641762
ENSMUSG00000009614.17	Sardh	147.012	-0.360387	0.32713	0.00116211	0.0646135
ENSMUSG00000037286.16	Stag1	8263.43	0.286367	0.207214	0.0011791	0.0653435
ENSMUSG00000038637.16	Lrrc56	211.685	0.316038	0.248801	0.00118851	0.0656507
ENSMUSG00000118122.2	Gm50405	16.26	0.260196	0.575548	0.00119357	0.0657163
ENSMUSG00000021940.11	Ptpn20	627.758	0.275489	0.196645	0.00121273	0.0663404
ENSMUSG00000023979.15	Guca1b	1382.63	-0.27203	0.192577	0.00121268	0.0663404
ENSMUSG00000028980.15	H6pd	1686.89	-0.206416	0.129174	0.0012276	0.0669378
ENSMUSG00000068856.4	Sf3b4	359.046	0.311	0.250128	0.00126839	0.0689404
ENSMUSG00000051036.14	Ttc24	2459.8	-0.239689	0.161919	0.00128576	0.069661
ENSMUSG00000063652.11	Slc22a21	323.666	-0.310984	0.252652	0.00129086	0.0697146
ENSMUSG00000055978.6	Fut2	1675.53	-0.241989	0.167186	0.00134235	0.0722654
ENSMUSG00000035104.15	Eva1a	491.243	0.265876	0.196131	0.00137154	0.0729107
ENSMUSG00000117762.2	Gm30889	189.127	-0.326231	0.289419	0.00136066	0.0729107
ENSMUSG00000037197.12	Rbm17	1443.99	-0.204075	0.132269	0.00136875	0.0729107
ENSMUSG00000038187.15	Btbd10	402.256	0.295164	0.235701	0.00136577	0.0729107
ENSMUSG00000098004.2	Gm27027	75.4337	-0.354319	0.421383	0.00140581	0.074499
ENSMUSG00000039809.11	Gabbr2	4727.81	0.25401	0.18585	0.00143715	0.0759227
ENSMUSG00000032392.12	Parp16	2421.85	-0.235374	0.165622	0.00145197	0.0764675
ENSMUSG00000097327.8	E030030I06Rik	12706.1	-0.232159	0.165541	0.00152397	0.080011
ENSMUSG00000005732.15	Ranbp1	82.2241	-0.340176	0.425599	0.00153462	0.0803213
ENSMUSG00000112884.2	Gm47946	45.9498	0.334214	0.447988	0.00153964	0.0803361
ENSMUSG00000118592.2	Gm53005	65.8744	-0.339396	0.395187	0.00156167	0.0812289
ENSMUSG00000059013.13	Sh2d3c	2732.62	-0.227429	0.162964	0.0015807	0.0812289
ENSMUSG00000001493.10	Meox1	4964.93	-0.18048	0.119023	0.001579	0.0812289
ENSMUSG00000051998.15	Lax1	1838.61	0.215937	0.150601	0.00157044	0.0812289
ENSMUSG00000038564.12	Ift172	717.304	0.338271	0.394332	0.00157398	0.0812289
ENSMUSG00000028251.6	Tstd3	249.726	-0.295776	0.259355	0.00159052	0.0814868
ENSMUSG00000020392.9	Cdkn2aipnl	155.413	-0.315411	0.305025	0.00161322	0.0824008
ENSMUSG00000111473.2	LOC102637012	1332.22	0.220094	0.157593	0.00163986	0.0835097
ENSMUSG00000098784.2	Gm27174	1317.43	-0.220246	0.158115	0.00164889	0.0837181
ENSMUSG00000034908.17	Sidt2	410.994	-0.275916	0.233127	0.00168184	0.0848828
ENSMUSG00000017733.5	Eppin	315.339	-0.275517	0.232415	0.00168115	0.0848828
ENSMUSG00000019861.16	Gopc	978.114	-0.215503	0.155431	0.00170917	0.0860062
ENSMUSG00000029299.15	Abcg3	97.9992	-0.318287	0.335642	0.00171912	0.086251
ENSMUSG00000039887.12	Alg14	42.9967	-0.314659	0.434718	0.00176686	0.0883007
ENSMUSG00000111720.2	Gm39459	138.673	-0.307874	0.311496	0.00177039	0.0883007
ENSMUSG00000070533.12	Wfdc8	3197.97	-0.238261	0.184786	0.0017773	0.0883854
ENSMUSG00000028948.17	Nol9	844.605	-0.226889	0.175528	0.00188529	0.0934819
ENSMUSG00000003411.11	Rab3b	972.94	0.205	0.15097	0.00189771	0.0936054
ENSMUSG00000038560.8	Sp6	2016.91	0.224819	0.173565	0.00189882	0.0936054
ENSMUSG00000040855.16	Reps2	170.163	0.308951	0.349701	0.00190828	0.0937991
ENSMUSG00000091709.2	Gm17189	1455.19	-0.22317	0.172844	0.00192985	0.094585
ENSMUSG00000053730.16	Tmem39b	718.682	-0.250968	0.212555	0.00195741	0.0956593
ENSMUSG00000016252.8	Atp5e	27.5465	0.270419	0.466356	0.00198721	0.0966272
ENSMUSG00000042182.17	Bend6	3964.09	0.161347	0.112744	0.00198861	0.0966272
ENSMUSG00000043542.13	Zc2hc1a	499.733	-0.241495	0.200968	0.00200601	0.0969171
ENSMUSG00000025724.13	Sec11a	1127.33	0.196708	0.145568	0.00200325	0.0969171
ENSMUSG00000117927.2	Gm50271	51.0924	-0.295681	0.41955	0.00203884	0.0976683
ENSMUSG00000072663.13	Spef2	109.465	-0.288063	0.436717	0.00203785	0.0976683
ENSMUSG00000017724.15	Etv4	4052.75	-0.212241	0.16381	0.00203571	0.0976683
ENSMUSG00000020366.19	Mapk9	441.61	-0.232873	0.190995	0.00205345	0.0980913
ENSMUSG00000013662.7	Atad1	5601.66	0.233131	0.192878	0.00208524	0.0993301
ENSMUSG00000103260.2	Gm8146	100.679	0.282487	0.415958	0.0022238	0.105634
ENSMUSG00000037148.9	Arhgap10	1292.89	-0.221785	0.184053	0.0022446	0.106324
ENSMUSG00000101581.7	C430002N11Rik	17.0005	0.22053	0.469579	0.00229591	0.108451
ENSMUSG00000114425.2	Gm33447	603.145	-0.232789	0.204504	0.00233345	0.109919
ENSMUSG00000034708.13	Grn	2215.19	-0.21111	0.173583	0.00234724	0.109957
ENSMUSG00000103175.2	Gm37169	428.686	-0.264559	0.268272	0.00234154	0.109957
ENSMUSG00000097587.3	4930578M01Rik	565.668	-0.22717	0.199101	0.00240676	0.112226
ENSMUSG00000086818.2	Ctrcos	1118.58	0.263692	0.272861	0.0024089	0.112226
ENSMUSG00000022791.20	Tnk2	1337.47	0.188095	0.148619	0.00244948	0.113804
ENSMUSG00000039201.11	Tbc1d25	123.704	0.26729	0.289649	0.00246064	0.11401
ENSMUSG00000034278.4	Dnajc17	1144.83	-0.182965	0.143841	0.00248661	0.114899
ENSMUSG00002075770.1		4776.45	0.195409	0.159363	0.00252676	0.116437
ENSMUSG00000004127.13	Trmt10a	2832.62	-0.163717	0.125211	0.00253876	0.116673
ENSMUSG00000051278.13	Zgrf1	578.307	0.23377	0.218048	0.00256077	0.116766
ENSMUSG00000090066.3	1110002E22Rik	706.424	-0.244249	0.238557	0.00255625	0.116766
ENSMUSG00000004451.15	Ralb	3858.64	-0.214176	0.185815	0.00256145	0.116766
ENSMUSG00000092274.4	Neat1	2479.81	0.199675	0.16719	0.00260728	0.118537
ENSMUSG00000037797.15	Adh4	226.224	-0.241986	0.240108	0.00265096	0.120201
ENSMUSG00000101549.2	Gm29630	4134.25	-0.18276	0.147949	0.00266602	0.120561
ENSMUSG00000027193.13	Api5	378.062	-0.228749	0.215178	0.00268161	0.120943
ENSMUSG00000016346.18	Kcnq2	7242.8	-0.16404	0.128553	0.00270202	0.121541
ENSMUSG00000029811.15	Aoc1	131.125	0.259602	0.299355	0.00273045	0.122234
ENSMUSG00000074805.6	Il1bos	957.773	-0.240091	0.241386	0.00273184	0.122234
ENSMUSG00000028896.14	Rcc1	317.173	0.223655	0.20888	0.00274183	0.122358
ENSMUSG00000014592.22	Camta1	6947.66	-0.129547	0.0988832	0.00277689	0.123565
ENSMUSG00000108449.2	Gm44507	128.974	-0.262357	0.327392	0.00278345	0.123565
ENSMUSG00000037857.17	Nufip2	4678.45	0.186308	0.158234	0.00290651	0.128204
ENSMUSG00000070643.12	Sox13	1548.36	-0.187259	0.159566	0.00291063	0.128204
ENSMUSG00000052303.7	Mrgpra6	5085.64	-0.175941	0.145574	0.00290827	0.128204
ENSMUSG00000027544.17	Nfatc2	1118.77	-0.178505	0.148897	0.00292108	0.128331
ENSMUSG00000026254.18	Eif4e2	299.406	0.240061	0.256763	0.00294031	0.128842
ENSMUSG00000075254.13	Heg1	2141.59	-0.165317	0.134542	0.00295356	0.129089
ENSMUSG00000020884.16	Asgr1	522.841	0.248488	0.292204	0.00300581	0.130699
ENSMUSG00000024730.8	Ms4a8a	93.2711	0.253821	0.353477	0.00300254	0.130699
ENSMUSG00000038957.14	Edc3	1535.16	0.176481	0.151624	0.00315445	0.136331
ENSMUSG00000042359.19	Osbpl6	4388.88	-0.144189	0.116199	0.00314761	0.136331
ENSMUSG00000098530.2	Gm28051	2957.31	0.187757	0.166766	0.00315947	0.136331
ENSMUSG00000108782.2	Gm32772	2198.63	-0.167498	0.141469	0.00319087	0.137337
ENSMUSG00000046605.15	B3gntl1	1010.93	-0.181275	0.159199	0.00321293	0.137936
ENSMUSG00000010538.15	Tsacc	28.6715	0.217518	0.408255	0.0032234	0.138037
ENSMUSG00000047721.9	Bola2	503.891	-0.188068	0.170105	0.00326755	0.139019
ENSMUSG00000070574.3	2310016G11Rik	123.595	0.24135	0.297927	0.00327095	0.139019
ENSMUSG00000026430.17	Rassf5	7954.19	-0.175607	0.153052	0.00327026	0.139019
ENSMUSG00000020739.12	Nup85	1180.83	-0.175914	0.154008	0.00329573	0.139374
ENSMUSG00000055172.11	C1ra	188.007	-0.23796	0.283708	0.00328935	0.139374
ENSMUSG00000027577.15	Chrna4	2235.34	-0.186414	0.169319	0.003329	0.140431
ENSMUSG00000043323.18	Fbrsl1	1121.38	0.191452	0.178516	0.00338392	0.142393
ENSMUSG00000037031.11	Tspan15	140.783	-0.226987	0.257287	0.0034337	0.144131
ENSMUSG00000040412.18	Elapor1	7737.46	-0.138719	0.115238	0.0034853	0.145935
ENSMUSG00000070691.11	Runx3	3254.01	-0.138203	0.115078	0.00351387	0.146769
ENSMUSG00000086451.9	4933431K23Rik	189.274	-0.226241	0.262392	0.00352603	0.146915
ENSMUSG00000115441.2	Gm34759	18.9396	-0.127172	0.408934	0.00360908	0.150007
ENSMUSG00000023047.12	Amhr2	371.163	0.209095	0.224266	0.00369997	0.15102
ENSMUSG00000028683.15	Eif2b3	423.099	0.206157	0.216081	0.0036708	0.15102
ENSMUSG00000070531.5	Wfdc6b	164.805	0.218436	0.249679	0.00369666	0.15102
ENSMUSG00000026883.18	Dab2ip	2560.94	-0.126062	0.105631	0.00370582	0.15102
ENSMUSG00000026220.7	Slc16a14	1084.36	0.180594	0.170308	0.00371205	0.15102
ENSMUSG00000028104.15	Polr3gl	488.226	0.190758	0.187113	0.00371244	0.15102
ENSMUSG00000103655.2	Gm37202	1205.65	0.170258	0.154729	0.0036875	0.15102
ENSMUSG00000086272.2	BC039966	55.4904	-0.214857	0.379534	0.00371361	0.15102
ENSMUSG00000020634.13	Ubxn2a	596.746	0.217143	0.378091	0.00368482	0.15102
ENSMUSG00000037773.15	Pced1a	109.938	-0.226528	0.291702	0.0037703	0.152959
ENSMUSG00000052763.8	Zfp212	621.961	-0.202899	0.214283	0.00379868	0.153262
ENSMUSG00000039844.21	Rapgef1	2594.29	0.158514	0.141554	0.00380489	0.153262
ENSMUSG00000025877.15	Hk3	430.811	0.193305	0.194647	0.00380317	0.153262
ENSMUSG00000060268.13	Armh1	2021.41	-0.156238	0.139089	0.00382617	0.153754
ENSMUSG00000028859.15	Csf3r	113.95	0.219432	0.27092	0.00390738	0.156394
ENSMUSG00000078584.10	AU022252	1034.14	-0.166908	0.154516	0.00391032	0.156394
ENSMUSG00000070687.12	Htr1d	101.932	0.221496	0.304243	0.00402101	0.160075
ENSMUSG00000037278.10	Tmem97	180.659	-0.221793	0.315988	0.00402124	0.160075
ENSMUSG00000030310.11	Slc6a1	302.899	-0.214272	0.260511	0.00403214	0.160133
ENSMUSG00000021759.15	Plpp1	1468.42	0.162595	0.15105	0.00404511	0.160273
ENSMUSG00000048387.9	Osr1	41.268	0.201456	0.373976	0.00410089	0.161122
ENSMUSG00000052676.17	Zmat1	191.466	-0.218731	0.294916	0.00410455	0.161122
ENSMUSG00000072494.8	Ppp1r3e	293.65	-0.210894	0.253064	0.00410202	0.161122
ENSMUSG00000018900.8	Slc22a5	7993.1	-0.163456	0.153293	0.00410254	0.161122
ENSMUSG00000097635.3	Gm26826	282.875	0.218469	0.301701	0.00413782	0.161961
ENSMUSG00000001988.10	Npas1	1055.76	-0.157413	0.145749	0.00414501	0.161961
ENSMUSG00000028088.15	Fmo5	612.651	-0.172792	0.168701	0.00416946	0.162169
ENSMUSG00000040659.4	Efhd2	8502.6	0.176766	0.175155	0.00416468	0.162169
ENSMUSG00000045671.18	Spred2	12352.8	0.101593	0.0882617	0.00427036	0.165713
ENSMUSG00000022246.15	Rai14	4990.72	0.165656	0.16007	0.00429089	0.16613
ENSMUSG00000033478.6	Fam160b1	2652.12	-0.163611	0.157562	0.00432091	0.166911
ENSMUSG00000022180.8	Slc7a8	698.121	0.179354	0.184322	0.00434473	0.16745
ENSMUSG00000021608.16	Lpcat1	2422.55	-0.149576	0.138967	0.00437157	0.168102
ENSMUSG00000027568.10	Ntsr1	4971.99	0.163734	0.159974	0.00443918	0.170264
ENSMUSG00000042331.14	Specc1	5503.65	0.130285	0.117202	0.00444788	0.170264
ENSMUSG00000061607.16	Mdc1	4108.1	-0.132647	0.120297	0.00449721	0.170667
ENSMUSG00000109160.2	4930598N05Rik	122.694	0.208299	0.331825	0.00447007	0.170667
ENSMUSG00000098131.2	Gm26989	1114.79	0.168138	0.168198	0.00449864	0.170667
ENSMUSG00000024039.16	Cbs	3515.53	-0.155057	0.148099	0.00448928	0.170667
ENSMUSG00000086841.2	2410006H16Rik	1757.78	0.164119	0.161993	0.00451347	0.170847
ENSMUSG00000035247.17	Hectd1	4528.05	-0.110418	0.0980673	0.00454379	0.171611
ENSMUSG00000114249.2	Gm47709	175.244	-0.20272	0.255735	0.00456772	0.172132
ENSMUSG00000060084.5	Olfr748	231.377	-0.203586	0.261016	0.00458309	0.172328
ENSMUSG00000045690.9	Wdr89	710.621	-0.165473	0.166601	0.0046365	0.173951
ENSMUSG00000037428.15	Vgf	149.784	-0.197205	0.241767	0.0046835	0.175326
ENSMUSG00000105662.5	Gm6639	391.275	-0.191674	0.225932	0.00472765	0.176589
ENSMUSG00000046637.4	Ttc34	292.413	-0.187314	0.214592	0.00474871	0.176984
ENSMUSG00000023473.14	Celsr3	488.298	0.201353	0.266106	0.00475913	0.176984
ENSMUSG00000085559.2	Gm11959	76.693	-0.203828	0.288043	0.00476954	0.176984
ENSMUSG00000051934.6	Spats2	15828.1	0.154877	0.153922	0.00486727	0.180216
ENSMUSG00000038768.9	9130409I23Rik	650.485	-0.185149	0.214143	0.00488759	0.180575
ENSMUSG00000026575.16	Nme7	1703.39	-0.137685	0.131698	0.00498997	0.183956
ENSMUSG00000000876.12	Pxmp4	3960.55	0.110011	0.100956	0.00501136	0.184344
ENSMUSG00000038354.14	Ankrd35	2106.2	0.13458	0.128643	0.00506636	0.185964
ENSMUSG00000025916.11	Ppp1r42	4171.01	-0.150268	0.150591	0.00510179	0.1865
ENSMUSG00000021700.11	Rab3c	2537.06	-0.163925	0.173384	0.00510295	0.1865
ENSMUSG00000034973.17	Dop1a	115.541	-0.18828	0.33367	0.00522458	0.189718
ENSMUSG00000100819.2	Gm2693	579.662	-0.165064	0.177869	0.00521273	0.189718
ENSMUSG00000002602.17	Axl	339.264	-0.187002	0.234754	0.00522246	0.189718
ENSMUSG00000084921.2	Gm13838	915.867	-0.156884	0.163605	0.0052473	0.190136
ENSMUSG00000009073.17	Nf2	6435.4	-0.121587	0.115549	0.00531328	0.192116
ENSMUSG00000078515.5	Ddi2	1365.23	-0.146884	0.148901	0.00533781	0.192593
ENSMUSG00000090291.4	Lrrc10b	305.135	-0.187079	0.243495	0.00536801	0.193271
ENSMUSG00000049800.14	Sertad2	2657.89	0.131	0.128161	0.00545108	0.195846
ENSMUSG00000092247.3	Gm20426	178.965	0.19064	0.27902	0.00547129	0.196157
ENSMUSG00000117890.2	Gm32441	40.8464	0.169848	0.349434	0.00550563	0.196971
ENSMUSG00000025576.18	Rbfox3	10678.3	-0.111744	0.106579	0.00556422	0.198648
ENSMUSG00000015092.10	Edf1	104.82	-0.188601	0.293582	0.00559973	0.199078
ENSMUSG00000026773.20	Pfkfb3	2035.04	-0.140463	0.142754	0.00559724	0.199078
ENSMUSG00000007815.14	Rhoa	623.212	0.163919	0.184719	0.00562535	0.19957
ENSMUSG00000087010.2	1700041M05Rik	1482.31	-0.160703	0.179865	0.00571628	0.202373
ENSMUSG00000021276.11	Cinp	1660.41	0.149527	0.159152	0.00574097	0.202824
ENSMUSG00000020653.13	Klf11	5859.02	-0.137904	0.141385	0.00579409	0.203941
ENSMUSG00000027465.14	Tbc1d20	6033.8	-0.149162	0.159488	0.00580317	0.203941
ENSMUSG00000034463.5	Scara3	634.168	-0.156157	0.172493	0.00580868	0.203941
ENSMUSG00000039958.18	Etfbkmt	62.8597	0.166982	0.339447	0.00590185	0.206784
ENSMUSG00000031537.16	Ikbkb	4876.65	-0.154969	0.173164	0.00597025	0.208749
ENSMUSG00000005936.20	Kctd20	497.137	-0.165885	0.199597	0.00602783	0.209467
ENSMUSG00000021612.16	Slc6a18	684.251	-0.165144	0.197067	0.00600679	0.209467
ENSMUSG00000037174.19	Elf2	6942.82	-0.108865	0.106461	0.00601549	0.209467
ENSMUSG00000061143.16	Maml3	1200.02	0.143455	0.157447	0.00634143	0.219914
ENSMUSG00000033762.9	Recql4	540.307	-0.155689	0.183287	0.00640372	0.221621
ENSMUSG00000058728.16	Cd300c	1040.54	-0.137119	0.148394	0.00647951	0.223787
ENSMUSG00000026843.16	Fubp3	3275.73	-0.142607	0.158444	0.00651947	0.22471
ENSMUSG00000039963.21	Ccdc40	525.371	0.151028	0.177431	0.00664432	0.227798
ENSMUSG00000075524.4	4930407I10Rik	4624.86	-0.132817	0.143377	0.00664938	0.227798
ENSMUSG00000001138.14	Cnnm3	1189.07	-0.155484	0.187539	0.00662396	0.227798
ENSMUSG00000087516.8	Tbx3os1	1545.29	0.133339	0.144555	0.00667989	0.227973
ENSMUSG00000041798.16	Gck	6558.54	-0.111161	0.113537	0.00668138	0.227973
ENSMUSG00000078532.10	Nkain1	4386.87	-0.12623	0.133934	0.00671174	0.228261
ENSMUSG00000085180.2	AI838599	58.3448	0.171849	0.278163	0.00674157	0.228261
ENSMUSG00000078591.2	Hs3st4	245.827	-0.161163	0.206217	0.00672989	0.228261
ENSMUSG00000040414.9	Slc25a28	537.018	-0.14417	0.164704	0.00674366	0.228261
ENSMUSG00000026317.8	Cln8	179.979	-0.165408	0.224336	0.00679907	0.229679
ENSMUSG00000111172.2	Gm39302	473.598	-0.144841	0.167312	0.0068248	0.230089
ENSMUSG00000063439.8	B9d2	298.744	0.15286	0.187069	0.00690621	0.232372
ENSMUSG00000052906.8	Ubxn8	342.61	-0.157591	0.2016	0.00695805	0.233653
ENSMUSG00000028760.17	Eif4g3	8552.55	0.0900173	0.0914453	0.00705713	0.236511
ENSMUSG00000026114.15	Cnga3	582.235	-0.141239	0.164626	0.00713094	0.238514
ENSMUSG00000003228.10	Grk5	1056.11	0.135074	0.153353	0.00717645	0.239564
ENSMUSG00000026686.15	Lmx1a	261.735	-0.155891	0.204102	0.00723982	0.241204
ENSMUSG00000020892.11	Aloxe3	2710.83	-0.123998	0.136591	0.00736096	0.244759
ENSMUSG00000117848.2	Gm35867	2789.06	-0.120562	0.1316	0.0073933	0.245353
ENSMUSG00000105106.2	Gm43657	17.4177	0.105335	0.333122	0.00751172	0.248796
ENSMUSG00000116589.2	Gm31323	251.99	-0.15814	0.224251	0.00755364	0.249697
ENSMUSG00000117232.2	1600002D24Rik	1067.32	-0.117718	0.129739	0.00768759	0.253631
ENSMUSG00000073542.4	Cep76	576.367	-0.140583	0.172226	0.00772085	0.254233
ENSMUSG00000037965.16	Zc3h7a	1389.99	-0.120054	0.133742	0.00773915	0.254342
ENSMUSG00000031644.20	Nek1	1748.77	-0.112396	0.122886	0.0078107	0.255702
ENSMUSG00000037440.9	Vnn1	1062.4	-0.14554	0.186353	0.00780699	0.255702
ENSMUSG00000004633.18	Chn2	1682.86	-0.103272	0.110773	0.00783927	0.25594
ENSMUSG00000040649.16	Rimklb	1483.61	0.131571	0.154855	0.00784837	0.25594
ENSMUSG00000045589.8	Frrs1l	169.652	-0.149802	0.200784	0.00786323	0.25594
ENSMUSG00000039068.17	Zzz3	1265.44	-0.127109	0.147414	0.0079323	0.257693
ENSMUSG00000030286.7	Emc3	3625.5	-0.119854	0.135586	0.00799397	0.2592
ENSMUSG00000042043.7	Tbca	439.841	-0.153613	0.222046	0.00802385	0.259673
ENSMUSG00000047515.9	BC049715	1162.33	-0.133183	0.160693	0.00805745	0.260263
ENSMUSG00000058297.17	Spock2	2746.98	-0.120623	0.138149	0.00814431	0.262071
ENSMUSG00000049036.8	Tmem121	200.446	0.151592	0.216527	0.0081356	0.262071
ENSMUSG00000028568.17	Btf3l4	93.47	0.149911	0.294312	0.00817929	0.262698
ENSMUSG00000063801.8	Ap3s2	208.759	0.153882	0.23462	0.00822313	0.263606
ENSMUSG00000020198.9	Ap3d1	4056.6	0.110925	0.123926	0.00827055	0.264626
ENSMUSG00000021990.17	Spata13	407.162	-0.125772	0.148634	0.00828765	0.264674
ENSMUSG00000024743.17	Syt7	559.719	-0.139893	0.181068	0.00834729	0.266078
ENSMUSG00000028811.13	Yars	666.117	-0.13448	0.170381	0.00855035	0.269511
ENSMUSG00000031540.15	Kat6a	1200.74	-0.121988	0.144119	0.00853998	0.269511
ENSMUSG00000058881.14	Zfp516	1923.1	-0.124322	0.148348	0.00852819	0.269511
ENSMUSG00000030378.16	Sult2a8	217.729	-0.144255	0.19763	0.00849381	0.269511
ENSMUSG00000045333.16	Zfp423	2685.21	0.132408	0.165246	0.00853359	0.269511
ENSMUSG00000041740.17	Rnf10	379.595	0.140147	0.185445	0.00854314	0.269511
ENSMUSG00000028062.16	Lamtor2	26.4643	0.119816	0.317412	0.00858859	0.270214
ENSMUSG00000034295.11	Fhod3	3431.12	0.145748	0.209194	0.00869487	0.271295
ENSMUSG00000032911.7	Cspg4	178.401	0.146475	0.212864	0.00870293	0.271295
ENSMUSG00000023809.11	Rps6ka2	3153.83	-0.114649	0.132593	0.00867321	0.271295
ENSMUSG00000023032.13	Slc4a8	1584.4	-0.103755	0.116094	0.0086649	0.271295
ENSMUSG00000028278.15	Rragd	1434.22	0.117623	0.137616	0.00867805	0.271295
ENSMUSG00000001558.6	Klhl10	1116.57	0.122376	0.147739	0.00884251	0.274636
ENSMUSG00000034362.8	Csta1	480.071	0.133987	0.173328	0.00883	0.274636
ENSMUSG00000030528.13	Blm	6291.03	0.127912	0.159304	0.00886092	0.274705
ENSMUSG00000116029.2	Gm41414	8849.22	0.101674	0.114638	0.0089266	0.276236
ENSMUSG00000038301.16	Snx10	2535.13	0.0874239	0.0963019	0.00897888	0.276847
ENSMUSG00000043131.15	Mob1a	1402.21	-0.116512	0.138166	0.00897901	0.276847
ENSMUSG00000044349.17	Snhg11	25.4749	0.106858	0.315027	0.00903779	0.278154
ENSMUSG00000091994.3	E130317F20Rik	2658.57	-0.110979	0.129884	0.00912243	0.28025
ENSMUSG00000056131.14	Pgm3	39.0639	-0.113355	0.311854	0.00919024	0.281314
ENSMUSG00000026754.17	Golga1	980.016	0.113997	0.135383	0.00918102	0.281314
ENSMUSG00000073411.13	H2-D1	273.36	0.137136	0.190138	0.00925429	0.282256
ENSMUSG00000021733.12	Slc4a7	179.912	0.141364	0.206749	0.00925125	0.282256
ENSMUSG00000033722.10	BC034090	1400.99	-0.137294	0.192429	0.00933544	0.283904
ENSMUSG00000017288.16	Vps53	336.945	-0.136982	0.191456	0.0093418	0.283904
ENSMUSG00000023800.16	Tiam2	2328.8	-0.0977108	0.111471	0.00938535	0.284717
ENSMUSG00000029636.12	Wasf3	1853.98	0.108148	0.128113	0.00954355	0.288999
ENSMUSG00000109143.2	Gm10046	216.112	-0.140206	0.214236	0.00964312	0.290762
ENSMUSG00000085926.2	Gm12299	141.171	-0.142971	0.244671	0.00964055	0.290762
ENSMUSG00000028042.16	Zbtb7b	178.73	-0.141315	0.222205	0.00965321	0.290762
ENSMUSG00000028676.18	Srsf10	373.134	-0.133132	0.185552	0.00970555	0.290853
ENSMUSG00000042807.16	Hecw2	816.893	0.119192	0.149698	0.00970768	0.290853
ENSMUSG00000021681.9	Aggf1	314.258	-0.136741	0.198208	0.00967373	0.290853
ENSMUSG00000040667.12	Nup88	1705.28	0.12824	0.171837	0.00976797	0.292143
ENSMUSG00000006445.4	Epha2	1112.96	-0.110589	0.134236	0.00982974	0.293473
ENSMUSG00000048120.17	Entpd1	468.095	0.123384	0.160833	0.00987944	0.294439
ENSMUSG00000003153.11	Slc2a3	29538.1	-0.105238	0.125749	0.00992137	0.294812
ENSMUSG00000026750.7	Psmb7	717.225	-0.118302	0.149909	0.00992673	0.294812
ENSMUSG00000022964.15	Tmem50b	557.661	0.111104	0.136515	0.0100153	0.296921
ENSMUSG00000017453.5	Pipox	402.424	-0.128064	0.176283	0.0101031	0.299002
ENSMUSG00000019996.18	Map7	317.679	0.131248	0.187279	0.0101373	0.299491
ENSMUSG00000070644.14	Etnk2	178.283	0.132774	0.193563	0.0101612	0.299675
ENSMUSG00000054720.13	Lrrc8c	8934.59	0.0761499	0.0866896	0.0102309	0.300239
ENSMUSG00000064043.16	Trerf1	18471	-0.0814498	0.0933246	0.0102334	0.300239
ENSMUSG00000028028.12	Alpk1	3241.91	-0.0949328	0.111564	0.0102331	0.300239
ENSMUSG00000009863.15	Sdhb	6014.61	-0.0974551	0.115528	0.0102812	0.30112
ENSMUSG00000025203.7	Scd2	3441.41	-0.124867	0.16996	0.0103063	0.301336
ENSMUSG00000021359.17	Tfap2a	977.211	-0.103118	0.124783	0.0103417	0.30185
ENSMUSG00000040234.17	Tm7sf3	299.733	-0.129249	0.186399	0.0104688	0.304511
ENSMUSG00000115405.2	Gm41307	155.84	-0.135109	0.214344	0.0104563	0.304511
ENSMUSG00000086020.2	Gm12239	348.834	-0.126165	0.176616	0.0105043	0.30502
ENSMUSG00000000154.17	Slc22a18	637.438	-0.120945	0.162448	0.0105447	0.305671
ENSMUSG00000051207.8	Mrgprd	914.921	-0.11538	0.149772	0.0105926	0.306534
ENSMUSG00000017446.15	C1qtnf1	94.9759	-0.135272	0.250134	0.0106382	0.306807
ENSMUSG00000023210.3	Lcn9	18.4807	-0.0750246	0.295103	0.0106319	0.306807
ENSMUSG00000015401.13	Cltrn	646.474	0.12005	0.161824	0.0106912	0.307289
ENSMUSG00000036402.14	Gng12	675.596	0.11199	0.143376	0.0106853	0.307289
ENSMUSG00000116114.2	Gm35853	8387.92	-0.0953753	0.114586	0.0107394	0.308154
ENSMUSG00000020386.6	Sar1b	4175.04	-0.097598	0.11814	0.0107606	0.30824
ENSMUSG00000024422.15	Dhx16	255.446	-0.132375	0.210784	0.0108372	0.308398
ENSMUSG00000028423.16	Nfx1	2669.51	-0.105078	0.131157	0.0108328	0.308398
ENSMUSG00000022848.9	Slc49a4	1372.34	-0.105785	0.132153	0.0107883	0.308398
ENSMUSG00000025165.13	Sectm1a	1916.47	-0.120144	0.163766	0.0108389	0.308398
ENSMUSG00000032580.13	Rbm5	3162.27	0.115912	0.155235	0.0110427	0.313673
ENSMUSG00000025386.3	Pde6g	833.024	-0.115942	0.155774	0.0110902	0.314494
ENSMUSG00000039954.10	Stk32a	585.124	0.108445	0.13992	0.011176	0.316399
ENSMUSG00000035390.17	Brsk1	1069.97	-0.1012	0.126703	0.0112401	0.317682
ENSMUSG00000017132.18	Cyth1	2920.59	-0.094394	0.115679	0.0112999	0.318842
ENSMUSG00000042096.16	Dao	615.86	-0.120207	0.171171	0.0114202	0.321562
ENSMUSG00000108033.2	Gm44284	542.324	-0.115914	0.159194	0.0114342	0.321562
ENSMUSG00000039953.14	Clstn1	2123.21	-0.0797087	0.0949459	0.0114556	0.321628
ENSMUSG00000024188.17	Luc7l	1275.7	-0.0984884	0.123393	0.0114957	0.322221
ENSMUSG00000022945.13	Chaf1b	2204.7	0.108892	0.143628	0.0115463	0.322954
ENSMUSG00000050390.13	C77080	955.706	-0.102425	0.130829	0.0115655	0.322954
ENSMUSG00000032845.17	Alpk2	1303.72	0.101517	0.129232	0.011579	0.322954
ENSMUSG00000118590.2	Gm15433	20.0396	0.105837	0.288623	0.0115997	0.323002
ENSMUSG00000025081.14	Tdrd1	636.639	-0.114812	0.158736	0.011669	0.324399
ENSMUSG00000053333.16	Dis3l2	4718.71	0.109866	0.147536	0.0117667	0.326579
ENSMUSG00000110823.2	Gm36799	39.6488	-0.104846	0.286844	0.0118335	0.327361
ENSMUSG00000003131.8	Pafah1b2	1456.48	-0.104241	0.135975	0.0118263	0.327361
ENSMUSG00000105478.2	Gm43285	23.8468	0.094751	0.289429	0.0119252	0.328438
ENSMUSG00000014554.14	Dguok	425.434	-0.111617	0.152786	0.011895	0.328438
ENSMUSG00000038843.19	Gcnt1	298.644	-0.11824	0.171736	0.0119305	0.328438
ENSMUSG00000021255.18	Esrrb	20547.2	-0.0877968	0.108234	0.0119572	0.328639
ENSMUSG00000078632.5	Lrrc37a	5164.74	-0.0910562	0.113438	0.0119895	0.328993
ENSMUSG00000034748.17	Sirt6	338.67	-0.11605	0.166212	0.0120348	0.329703
ENSMUSG00000050105.6	Grrp1	226.533	-0.122574	0.191064	0.0120829	0.330487
ENSMUSG00000062961.8	Ccdc177	153.617	-0.1252	0.207549	0.012112	0.330557
ENSMUSG00000023845.8	Lnpep	6703.1	0.0993064	0.128267	0.0121245	0.330557
ENSMUSG00000020191.12	Spata48	924.445	0.104273	0.138636	0.0122159	0.330958
ENSMUSG00000001729.15	Akt1	160.169	-0.1245	0.20525	0.0121939	0.330958
ENSMUSG00000013822.8	Elof1	46.2987	0.122599	0.258887	0.0121751	0.330958
ENSMUSG00000028479.19	Gne	2224.76	-0.0845739	0.104347	0.0122172	0.330958
ENSMUSG00000026004.16	Kansl1l	2949.35	-0.100055	0.130549	0.0122769	0.332043
ENSMUSG00000020160.19	Meis1	737.339	0.107174	0.14623	0.0123805	0.334312
ENSMUSG00000030301.18	Ccdc91	1168.57	0.0908003	0.114946	0.0124415	0.334867
ENSMUSG00000021257.15	Angel1	289.951	0.118518	0.180195	0.0124416	0.334867
ENSMUSG00000002028.14	Kmt2a	6829.54	0.0790483	0.0971083	0.0124603	0.334867
ENSMUSG00000006711.16	D130043K22Rik	227.313	-0.116557	0.173601	0.0124874	0.335065
ENSMUSG00000032688.10	Malt1	19961.9	-0.0870284	0.109165	0.0125103	0.335149
ENSMUSG00000028681.12	Ptch2	42.5676	0.114783	0.269844	0.0125408	0.335436
ENSMUSG00000024030.8	Abcg1	2378.5	-0.0947856	0.12252	0.0126035	0.336472
ENSMUSG00000097125.3	Gm26885	2952.11	-0.0850674	0.106523	0.0126192	0.336472
ENSMUSG00000045438.13	Cox19	797.705	0.111943	0.161891	0.0127424	0.339224
ENSMUSG00000024360.9	Etf1	946.883	0.0916466	0.117868	0.012787	0.339842
ENSMUSG00000097429.2	Gm26520	1647.83	-0.101048	0.135703	0.0128057	0.339842
ENSMUSG00000057722.18	Lepr	1512.61	-0.0855005	0.107946	0.0128267	0.339868
ENSMUSG00000085861.2	Armh2	30.2145	-0.101159	0.279346	0.0128591	0.339917
ENSMUSG00000002603.16	Tgfb1	959.483	0.0884331	0.112813	0.0128687	0.339917
ENSMUSG00000024073.17	Birc6	1030.43	0.114593	0.172243	0.012898	0.340161
ENSMUSG00000032398.8	Snapc5	62.5039	0.108203	0.272846	0.0129743	0.340277
ENSMUSG00000024846.7	Cst6	220.572	-0.119519	0.19507	0.0129521	0.340277
ENSMUSG00000023806.11	Rsph3b	357.326	0.105741	0.147495	0.0129826	0.340277
ENSMUSG00000079553.12	Kifc1	855.804	-0.11236	0.16541	0.0129481	0.340277
ENSMUSG00000057223.7	Gm6578	173.213	-0.120469	0.239058	0.0131325	0.343673
ENSMUSG00000028779.17	Pef1	573.887	-0.106801	0.152503	0.0132673	0.346134
ENSMUSG00000035439.14	Haus8	831.121	-0.105533	0.149199	0.0132651	0.346134
ENSMUSG00000044816.11	D630023F18Rik	25.1916	-0.091622	0.279115	0.0133671	0.348201
ENSMUSG00000059810.19	Rgs3	5032.44	-0.0853535	0.110024	0.0134607	0.348498
ENSMUSG00000073633.10	Fbxo36	17997	0.0785201	0.0993159	0.0134529	0.348498
ENSMUSG00000057818.9	1600029O15Rik	48.7964	0.115781	0.252798	0.0134479	0.348498
ENSMUSG00000056671.8	Prelid2	182.357	-0.114616	0.17998	0.0134231	0.348498
ENSMUSG00000002227.16	Mov10	58.3706	-0.109554	0.264642	0.0135428	0.35009
ENSMUSG00000022070.8	Bora	3314.36	-0.0953555	0.128477	0.0135742	0.350366
ENSMUSG00000021271.6	Zfp839	1445.71	0.10975	0.164977	0.0136613	0.352079
ENSMUSG00000036779.13	Tent4b	2226.79	-0.0889709	0.117597	0.0138178	0.355034
ENSMUSG00000048978.15	Nrsn1	16.3236	0.0768822	0.277123	0.0138009	0.355034
ENSMUSG00000074207.11	Adh1	706.587	-0.105413	0.155153	0.0140163	0.35959
ENSMUSG00000020696.19	Rffl	200.758	-0.109593	0.170646	0.0141892	0.363476
ENSMUSG00000025185.15	Loxl4	267.91	-0.107289	0.162785	0.0142122	0.363514
ENSMUSG00000025280.9	Polr3a	7178.01	-0.0974411	0.136723	0.0142635	0.364277
ENSMUSG00000094634.9	Gm3468	560.772	0.109068	0.170694	0.014352	0.365437
ENSMUSG00000040928.16	S100pbp	2891.51	-0.0695314	0.0884639	0.0143413	0.365437
ENSMUSG00000009545.15	Kcnq1	640.86	-0.106349	0.161944	0.0144312	0.366902
ENSMUSG00000028978.13	Nos3	676.644	0.102092	0.150175	0.0145434	0.369202
ENSMUSG00000022332.9	Khdrbs3	1034.53	0.0922347	0.127302	0.0145923	0.36989
ENSMUSG00000045039.10	Megf8	857.738	-0.0912256	0.125548	0.0146539	0.370898
ENSMUSG00000024974.11	Smc3	3774.18	0.0752837	0.0978762	0.0146794	0.370988
ENSMUSG00000105942.2	Gm43175	16.0377	-0.0394281	0.237154	0.0147016	0.370995
ENSMUSG00000011148.15	Adssl1	941.366	-0.0870136	0.118223	0.0148468	0.373548
ENSMUSG00000016150.16	Tenm1	6247.78	0.094478	0.133355	0.0148398	0.373548
ENSMUSG00000006538.13	Ihh	62.4804	0.0948958	0.265317	0.0150464	0.378011
ENSMUSG00000059851.16	Kmt5c	3418.04	-0.0821592	0.110533	0.0151386	0.379297
ENSMUSG00000114045.2	Gm34220	122.214	0.111679	0.203106	0.0151647	0.379297
ENSMUSG00000022015.9	Tnfsf11	813.23	-0.0968989	0.140879	0.0151549	0.379297
ENSMUSG00000045664.6	Cdc42ep2	200.032	0.107524	0.175987	0.0152217	0.380162
ENSMUSG00000070814.18	Zswim9	6498.25	0.0867222	0.119464	0.0152928	0.381375
ENSMUSG00000039577.18	Nphp4	609.153	-0.104711	0.165942	0.0153515	0.382277
ENSMUSG00000102286.2	Gm37004	1963.02	0.0807508	0.109206	0.0154789	0.384885
ENSMUSG00000090952.3	Gm17251	44.221	-0.105557	0.246891	0.015505	0.384969
ENSMUSG00000085654.2	Gm12536	830.218	-0.096428	0.142227	0.0155568	0.38569
ENSMUSG00000039164.3	Naif1	121.526	-0.110223	0.206279	0.015607	0.38637
ENSMUSG00000050199.14	Lgr4	51.162	-0.106428	0.242304	0.015648	0.386821
ENSMUSG00000108175.2	Gm16499	626.838	-0.0983854	0.149105	0.015782	0.38869
ENSMUSG00000038248.9	Sobp	411.476	-0.0984885	0.149481	0.0157924	0.38869
ENSMUSG00000020890.12	Gucy2e	832.232	-0.0865852	0.121121	0.0157671	0.38869
ENSMUSG00000032399.9	Rpl4	56.2475	0.103151	0.246435	0.0159688	0.392462
ENSMUSG00000073399.10	Trim40	1174.52	-0.0990724	0.152793	0.0159953	0.392544
ENSMUSG00000118221.2	Gm50194	1487.83	-0.0868091	0.12271	0.0160422	0.393108
ENSMUSG00000022307.17	Oxr1	1409.92	0.0819774	0.113377	0.0160646	0.393108
ENSMUSG00000017723.12	Wfdc2	35.656	-0.0928395	0.258718	0.0161382	0.39434
ENSMUSG00000029403.15	Cdkl2	718.839	0.106076	0.233454	0.0161994	0.395265
ENSMUSG00000032690.17	Oas2	228.121	-0.103671	0.172927	0.0162825	0.396723
ENSMUSG00000075184.4	F930017D23Rik	9353.99	-0.075589	0.103377	0.0165075	0.399984
ENSMUSG00000034910.6	Pygo1	378.518	0.10201	0.168174	0.0164973	0.399984
ENSMUSG00000004267.17	Eno2	18684.9	0.102972	0.17263	0.0165061	0.399984
ENSMUSG00000041189.10	Chrnb1	4998.76	-0.0795017	0.110299	0.0165107	0.399984
ENSMUSG00000049686.15	Orai1	2378.45	-0.0820227	0.115626	0.016685	0.40363
ENSMUSG00000001930.18	Vwf	987.296	-0.0818812	0.115493	0.0167253	0.404028
ENSMUSG00000036304.15	Zdhhc23	76.6763	0.10283	0.234717	0.0168566	0.406414
ENSMUSG00000025977.16	Boll	363.215	-0.101521	0.170564	0.016872	0.406414
ENSMUSG00000024121.14	Atp6v0c	48.1717	-0.0916025	0.254222	0.016907	0.40668
ENSMUSG00000027306.16	Nusap1	4871.56	0.0650583	0.0873932	0.0169654	0.407506
ENSMUSG00000016477.19	E2f3	450.426	0.089913	0.134162	0.0170178	0.408119
ENSMUSG00000025782.13	Taf3	2383.26	0.09923	0.162633	0.0170391	0.408119
ENSMUSG00000053963.8	Stum	111.588	-0.104775	0.199366	0.0170908	0.40878
ENSMUSG00000024604.8	Rbm22	66.9507	0.104023	0.216085	0.0172934	0.412468
ENSMUSG00000032300.8	1700017B05Rik	54.9286	-0.0970437	0.244096	0.0172936	0.412468
ENSMUSG00000034334.9	Fam151b	1205.11	0.0962842	0.154543	0.0173433	0.413073
ENSMUSG00000032087.12	Dscaml1	1534.37	-0.0780871	0.110512	0.0174158	0.413637
ENSMUSG00000049755.15	Zfp672	221.952	-0.100651	0.173496	0.0174154	0.413637
ENSMUSG00000022206.8	Npr3	594.966	-0.0862031	0.127849	0.0175503	0.41625
ENSMUSG00000040661.7	Rad54l2	1046.31	0.0799926	0.115156	0.0177106	0.41853
ENSMUSG00000029475.18	Kdm2b	7904.49	0.0661623	0.0906591	0.0177205	0.41853
ENSMUSG00000032468.12	Armc8	1646.08	-0.0862714	0.128638	0.0176924	0.41853
ENSMUSG00000054293.11	P2ry10b	1263.9	-0.0855835	0.128153	0.0179488	0.422743
ENSMUSG00000074199.8	Krtdap	2404.55	-0.0863482	0.129892	0.0179304	0.422743
ENSMUSG00000020142.13	Slc1a4	472.483	-0.086791	0.13123	0.0179868	0.423052
ENSMUSG00000067724.6	Gbx1	2475.81	-0.0757268	0.108201	0.0181334	0.425909
ENSMUSG00000032602.7	Slc25a20	2584.95	0.0933711	0.151826	0.0182784	0.428589
ENSMUSG00000078607.7	1810010H24Rik	1639.13	0.0839864	0.125908	0.018298	0.428589
ENSMUSG00000032315.7	Cyp1a1	476.258	0.0886575	0.13815	0.0183993	0.430366
ENSMUSG00000033770.14	Clcnka	979.425	0.0785399	0.114624	0.0184375	0.430666
ENSMUSG00000041782.15	Lad1	357.134	-0.0939734	0.155756	0.0185022	0.431583
ENSMUSG00000087292.2	Gm13832	4625.83	-0.0720696	0.102982	0.0187102	0.435835
ENSMUSG00000039021.16	Ttc16	390.897	-0.0880619	0.138363	0.0187464	0.436078
ENSMUSG00000113950.2	Gm47080	466.584	0.0943855	0.233404	0.0189026	0.437949
ENSMUSG00000105952.2	Gm40153	72.2065	-0.0977473	0.221148	0.0189043	0.437949
ENSMUSG00000000374.9	Trappc10	8017.45	-0.0739	0.106856	0.0188903	0.437949
ENSMUSG00000022452.17	Smdt1	5034.19	-0.0731557	0.105858	0.0190445	0.440595
ENSMUSG00000017400.11	Stac2	502.846	0.0838541	0.1289	0.019083	0.440885
ENSMUSG00000049106.8	Dcaf5	2003.08	0.0838588	0.129185	0.0191462	0.441744
ENSMUSG00000074912.11	Gm14207	219.145	-0.0919806	0.153691	0.019174	0.441783
ENSMUSG00000028857.17	Tmem222	390.979	0.0871875	0.138351	0.0192073	0.441951
ENSMUSG00000108060.3	4921529L05Rik	183.369	-0.0965331	0.177849	0.0193115	0.443694
ENSMUSG00000039850.17	Endov	1155.22	-0.0796554	0.120026	0.0193354	0.443694
ENSMUSG00000022702.17	Hira	1527.61	-0.0805522	0.122685	0.0195069	0.447025
ENSMUSG00000034641.3	Cd300ld	1007.42	-0.0875224	0.142044	0.0196947	0.450719
ENSMUSG00000110463.2	Gm35998	695.354	-0.0881487	0.144981	0.0198521	0.453097
ENSMUSG00000020780.16	Srp68	4930.77	0.0620522	0.0879657	0.0198368	0.453097
ENSMUSG00000020077.15	Srgn	585.327	-0.0763318	0.114935	0.0199914	0.455665
ENSMUSG00000000631.21	Myo18a	22027.6	0.079394	0.121892	0.0200271	0.455865
ENSMUSG00000112762.2	4930459C07Rik	39.5075	-0.0899841	0.231793	0.0201246	0.457023
ENSMUSG00000024833.16	Pola2	544.267	0.0847822	0.136209	0.0201319	0.457023
ENSMUSG00000115020.2	Vmn1r218	1708.44	-0.0833912	0.133025	0.0202835	0.45985
ENSMUSG00000022875.19	Kng1	192.306	0.0928677	0.170334	0.0204252	0.462444
ENSMUSG00000049044.17	Rapgef4	9555.86	-0.0683406	0.100329	0.020486	0.463203
ENSMUSG00000017210.15	Med24	64.0802	-0.0918684	0.221649	0.020598	0.465114
ENSMUSG00000080317.4	Vmn2r-ps94	593.077	-0.0769703	0.119022	0.0208262	0.465425
ENSMUSG00000024266.9	Adad2	225.726	-0.0917794	0.168657	0.0208084	0.465425
ENSMUSG00000072825.12	Cep170b	1085.03	-0.0757844	0.116166	0.0207732	0.465425
ENSMUSG00000026638.16	Irf6	127.078	-0.0927845	0.176411	0.0208511	0.465425
ENSMUSG00000035268.15	Pkig	106.025	-0.0934705	0.207406	0.0208637	0.465425
ENSMUSG00000074507.7	Gm14340	147.166	-0.094135	0.189392	0.0207345	0.465425
ENSMUSG00000021484.9	Lman2	5773.97	0.0755761	0.115388	0.0206705	0.465425
ENSMUSG00000107666.2	4933406J09Rik	775.526	-0.0767872	0.118797	0.0208862	0.465425
ENSMUSG00000038456.10	Dennd2a	7941.53	0.0665873	0.0978696	0.0208499	0.465425
ENSMUSG00000027546.16	Atp9a	973.725	-0.0817259	0.130947	0.0208394	0.465425
ENSMUSG00000061650.7	Med9	1704.99	0.0742803	0.113615	0.0210243	0.467886
ENSMUSG00000107895.2	1700094M24Rik	15.8502	-0.0611672	0.2441	0.0211207	0.46855
ENSMUSG00000021226.8	Acot2	56.1448	-0.0917871	0.214242	0.021137	0.46855
ENSMUSG00000032527.14	Pccb	806.231	0.0881019	0.227282	0.0211271	0.46855
ENSMUSG00000021244.16	Ylpm1	2256.78	-0.0633468	0.0928054	0.0212597	0.470042
ENSMUSG00000053007.10	Creb5	449.007	0.0896686	0.16173	0.0212383	0.470042
ENSMUSG00000022552.17	Sharpin	220.628	-0.0875901	0.152688	0.0212903	0.470106
ENSMUSG00000109966.2	Gm34623	190.807	-0.0893128	0.161003	0.0213479	0.470671
ENSMUSG00000036744.14	Olfr701	544.499	0.0772724	0.239604	0.0213714	0.470671
ENSMUSG00000027556.16	Car1	113.402	0.092593	0.19457	0.021419	0.471106
ENSMUSG00000033644.6	Piwil2	8350.04	-0.0690608	0.104042	0.0215019	0.472319
ENSMUSG00000109293.2	Dcst2	354.239	-0.0840302	0.14148	0.0215861	0.472655
ENSMUSG00000053950.11	Adnp2	5389.49	-0.0679139	0.102013	0.0216009	0.472655
ENSMUSG00000024816.13	Frmd8	2328.57	0.0688945	0.103867	0.0215681	0.472655
ENSMUSG00000024697.5	Gna14	979.268	-0.0868655	0.154054	0.0218685	0.473622
ENSMUSG00000060090.17	Rp2	141.801	0.0802643	0.234671	0.0218574	0.473622
ENSMUSG00000046178.4	Nxph1	99.1367	-0.0913172	0.184703	0.0218476	0.473622
ENSMUSG00000114017.2	Gm40662	35.8852	0.0837099	0.230949	0.0217484	0.473622
ENSMUSG00000050567.17	Maml1	175.675	-0.0876363	0.155981	0.0216815	0.473622
ENSMUSG00000042672.16	Dcst1	1360.51	-0.0746305	0.116907	0.0218625	0.473622
ENSMUSG00000024222.18	Fkbp5	6369.73	0.0495305	0.0703136	0.02185	0.473622
ENSMUSG00000020932.15	Gfap	736.339	-0.0834025	0.140531	0.0217942	0.473622
ENSMUSG00000004789.11	Dlst	153.987	-0.0907688	0.178765	0.0218982	0.47366
ENSMUSG00000023949.8	Tcte1	77.3224	0.088997	0.216339	0.0219312	0.47377
ENSMUSG00000047921.18	Trappc9	1085.98	0.0763805	0.121415	0.0219635	0.473865
ENSMUSG00000097745.2	AI115009	366.847	0.0876416	0.160844	0.0222168	0.47872
ENSMUSG00000053898.13	Ech1	29.4565	-0.0761845	0.235542	0.0224183	0.480874
ENSMUSG00000086368.3	Gm13830	932.323	0.0741861	0.117404	0.0223646	0.480874
ENSMUSG00000040521.12	Tsfm	49.9485	-0.0858814	0.221924	0.0223858	0.480874
ENSMUSG00000036330.13	Slc18a1	16.3687	0.0708182	0.238413	0.0224533	0.480874
ENSMUSG00000056486.19	Chn1	1990.68	-0.0611734	0.0911034	0.0224857	0.480874
ENSMUSG00000092602.2	4931413I07Rik	22.8069	-0.0725715	0.237494	0.0224869	0.480874
ENSMUSG00000001700.11	Gramd3	4596.99	0.0680019	0.104699	0.0227081	0.484256
ENSMUSG00000053877.13	Srcap	389.46	-0.0824699	0.142461	0.0227307	0.484256
ENSMUSG00000035864.15	Syt1	3284.74	0.0767018	0.124719	0.0226765	0.484256
ENSMUSG00000033055.13	Ankrd54	2261.9	-0.0609334	0.0912318	0.0228122	0.485383
ENSMUSG00000028517.9	Plpp3	123.398	0.0881586	0.207389	0.0228522	0.485624
ENSMUSG00000004070.16	Hmox2	8231.46	0.0701348	0.110138	0.0230768	0.486737
ENSMUSG00000022010.20	Tsc22d1	1945.21	-0.0687813	0.107111	0.0230405	0.486737
ENSMUSG00000027824.6	Vmn2r1	613.781	0.0888308	0.187257	0.0230396	0.486737
ENSMUSG00000028115.17	Bnipl	58.2096	0.0880842	0.204888	0.023016	0.486737
ENSMUSG00000022469.18	Rapgef3	22.1759	0.0680979	0.237105	0.0230674	0.486737
ENSMUSG00000020647.11	Ncoa1	4222.99	0.0595704	0.0889722	0.0229426	0.486737
ENSMUSG00000034066.14	Farp2	8693.89	0.0501394	0.0728588	0.0231241	0.487129
ENSMUSG00000029204.8	Rhoh	190.837	-0.0850145	0.157178	0.0233079	0.490137
ENSMUSG00000020964.15	Sel1l	1279.96	-0.0761963	0.1257	0.0233247	0.490137
ENSMUSG00000064179.14	Tnnt1	328.193	0.0858518	0.162423	0.0233649	0.490374
ENSMUSG00000009628.15	Tex15	205.867	-0.0850752	0.158492	0.0234181	0.490883
ENSMUSG00000071647.6	Eml3	717.428	-0.0764337	0.126823	0.023452	0.490987
ENSMUSG00000097023.9	Mir9-3hg	125.509	-0.0865691	0.171854	0.0236749	0.493823
ENSMUSG00000037594.12	Clba1	167.702	-0.0855395	0.163526	0.0236432	0.493823
ENSMUSG00000047832.10	Cdca4	318.747	-0.0854301	0.163168	0.0236741	0.493823
ENSMUSG00000050271.13	Prag1	6922.46	-0.0644258	0.0996659	0.0237539	0.494862
ENSMUSG00000022203.8	Efs	35.4112	-0.0697525	0.233682	0.0238325	0.495891
ENSMUSG00000024122.17	Pdpk1	431.617	-0.0732028	0.119619	0.0238665	0.49599
ENSMUSG00000097237.2	Gm26519	241.013	0.0868735	0.186807	0.023978	0.497697
ENSMUSG00000030116.15	Mfap5	2387.01	0.070601	0.114416	0.02429	0.502942
ENSMUSG00000060373.16	Hnrnpc	2533.27	-0.064268	0.100413	0.0242866	0.502942
ENSMUSG00000002307.17	Daxx	2359.64	-0.0670705	0.106468	0.0243455	0.503477
ENSMUSG00000112418.2	Gm9466	69.5257	-0.0847205	0.20473	0.0244118	0.503689
ENSMUSG00000010760.6	Phlda2	121.383	-0.0859508	0.18364	0.0244152	0.503689
ENSMUSG00000031660.14	Brd7	744.872	-0.0735462	0.122379	0.0244493	0.503781
ENSMUSG00000078503.10	Zfp990	620.209	-0.077376	0.133803	0.0244864	0.503933
ENSMUSG00000026289.16	Atg16l1	1191.25	-0.0739992	0.124062	0.0245822	0.504069
ENSMUSG00000110597.2	Gm8798	1949	-0.0612304	0.0948567	0.0245664	0.504069
ENSMUSG00000022440.10	C1qtnf6	449.273	-0.0742153	0.124643	0.024576	0.504069
ENSMUSG00000033066.17	Gas7	1200.23	-0.0658716	0.104469	0.024617	0.504172
ENSMUSG00000025194.6	Abcc2	165.712	-0.0833726	0.160744	0.0246709	0.504243
ENSMUSG00000023004.9	Tuba1b	92.8511	0.0853546	0.190501	0.0247096	0.504243
ENSMUSG00000021221.16	Dpf3	1898.63	-0.0596526	0.0920314	0.0247027	0.504243
ENSMUSG00000025795.9	Rassf3	71.3893	0.083311	0.207894	0.024749	0.50444
ENSMUSG00000022136.9	Dnajc3	136.128	0.0797845	0.217811	0.0248798	0.505283
ENSMUSG00000050982.14	Apol10a	5133.85	-0.0683987	0.110626	0.0248351	0.505283
ENSMUSG00000047356.3	Lcn10	931.225	-0.0760451	0.131187	0.0248768	0.505283
ENSMUSG00000018559.17	Ctdnep1	1600.37	0.0696454	0.113955	0.0249769	0.506649
ENSMUSG00000081991.2	Gm13859	67.2686	0.0828824	0.206855	0.0250178	0.506872
ENSMUSG00000004895.10	Prcc	204.896	0.0805555	0.149091	0.0250809	0.507543
ENSMUSG00000022066.17	Entpd4b	539.111	-0.0749373	0.129097	0.0252212	0.509168
ENSMUSG00000083722.3	Adgrd2-ps	109.963	-0.0832487	0.166371	0.0252204	0.509168
ENSMUSG00000039187.17	Fanci	168.304	-0.0832128	0.166739	0.0252682	0.509511
ENSMUSG00000022536.15	Glyr1	1269.54	-0.0729555	0.123825	0.0253809	0.511175
ENSMUSG00000097209.3	AU022754	234.554	-0.0800677	0.151086	0.0257008	0.515078
ENSMUSG00000033902.13	Mapkbp1	2537.13	0.0606058	0.0957558	0.0257873	0.515078
ENSMUSG00000025969.16	Nrp2	3908.14	-0.0577161	0.0899653	0.0257386	0.515078
ENSMUSG00000062296.9	Trank1	1450.24	0.0802665	0.151744	0.0256536	0.515078
ENSMUSG00000113099.2	Gm34016	406.434	-0.0786509	0.144332	0.0256598	0.515078
ENSMUSG00000109084.2	Gm44955	130.536	-0.0832693	0.178054	0.0257658	0.515078
ENSMUSG00000037613.17	Tnfrsf23	2071.42	-0.0711676	0.119936	0.0257132	0.515078
ENSMUSG00000061740.9	Cyp2d22	312.625	-0.0778483	0.141981	0.0258304	0.515331
ENSMUSG00000067787.11	Blcap	694.64	-0.0723475	0.123728	0.0258743	0.515602
ENSMUSG00000057286.7	St6galnac2	1119.06	0.066592	0.109006	0.0259175	0.515856
ENSMUSG00000022148.17	Fyb	354.302	0.074277	0.130737	0.0261849	0.516931
ENSMUSG00000015365.16	Mov10l1	2722.91	-0.0678596	0.112693	0.026181	0.516931
ENSMUSG00000109561.2	Ankrd31	593.256	0.0724424	0.125002	0.0261729	0.516931
ENSMUSG00000021911.17	Parg	169.73	0.0803264	0.15487	0.0260095	0.516931
ENSMUSG00000108722.2	Gm34225	180.886	-0.0817635	0.166558	0.0261502	0.516931
ENSMUSG00000068876.17	Cgn	52.2108	-0.0802378	0.206514	0.0261713	0.516931
ENSMUSG00000028945.10	Rheb	684.117	0.0704659	0.119289	0.0261318	0.516931
ENSMUSG00000029016.14	Clcn6	1382.86	-0.0703515	0.119567	0.0263314	0.519219
ENSMUSG00000022546.6	Gpt	712.925	-0.0753008	0.135295	0.0264393	0.52074
ENSMUSG00000036097.9	Slf2	1523.2	-0.0609871	0.0981958	0.02672	0.52505
ENSMUSG00000060739.9	Nsa2	810.087	-0.0684829	0.115602	0.0266936	0.52505
ENSMUSG00000027861.14	Casq2	157.242	0.0800133	0.160216	0.0267888	0.525184
ENSMUSG00000047821.17	Trim16	1189.89	0.0705994	0.121588	0.0267718	0.525184
ENSMUSG00000027195.11	Hsd17b12	962.521	-0.0615317	0.0995514	0.0268265	0.525317
ENSMUSG00000032878.17	Ccdc85a	867.826	0.0791738	0.204163	0.0268917	0.525986
ENSMUSG00000020865.17	Abcc3	1313.62	-0.0647355	0.106923	0.0269241	0.526013
ENSMUSG00000031844.9	Hsd17b2	208.921	0.0789319	0.203649	0.0270566	0.526366
ENSMUSG00000059552.14	Trp53	146.446	0.0790407	0.15678	0.027118	0.526366
ENSMUSG00000018166.9	Erbb3	3201.04	0.0640131	0.105673	0.0271261	0.526366
ENSMUSG00000086043.2	Gm12473	26.9683	0.0718598	0.219382	0.0270737	0.526366
ENSMUSG00000041828.16	Abca8a	33.5414	-0.0756158	0.213042	0.0271284	0.526366
ENSMUSG00000079173.12	Zan	396.443	-0.075032	0.137252	0.0270886	0.526366
ENSMUSG00000073768.4	Olfr1330	1038.82	0.0650764	0.108418	0.0272365	0.527859
ENSMUSG00000044991.11	Shld1	1011.92	0.072453	0.128997	0.0272932	0.528353
ENSMUSG00000040552.9	C3ar1	227.817	0.0774038	0.149058	0.0273369	0.528596
ENSMUSG00000021408.16	Ripk1	57.8636	-0.0800626	0.19184	0.0274021	0.529254
ENSMUSG00000102418.2	Sh2d1b1	46.4622	0.0652302	0.223642	0.0274665	0.529292
ENSMUSG00000039826.14	Trub2	374.085	0.079918	0.168228	0.0274401	0.529292
ENSMUSG00000052512.18	Nav2	5848.06	-0.0547379	0.0868966	0.0275951	0.531167
ENSMUSG00000034342.10	Cbl	4625.54	-0.0563691	0.0902902	0.0277065	0.532707
ENSMUSG00000022773.20	Ypel1	3700.77	-0.0569981	0.091766	0.0278409	0.53369
ENSMUSG00000024425.5	Ndfip1	6592.48	-0.0602274	0.0985987	0.0278623	0.53369
ENSMUSG00000037754.14	Ppp1r16b	199.454	-0.0774351	0.153225	0.0278748	0.53369
ENSMUSG00000100357.2	Gm28181	65.622	0.078575	0.196635	0.0278835	0.53369
ENSMUSG00000033166.12	Dis3	2458.28	-0.0667927	0.114487	0.0279712	0.534763
ENSMUSG00000074219.4	Gm10644	2794.27	-0.0593586	0.0970907	0.0280776	0.535827
ENSMUSG00000041278.11	Ttc1	1945.37	-0.0632346	0.105922	0.0281216	0.535827
ENSMUSG00000036327.19	Qsox2	398.635	-0.0700609	0.124155	0.0280938	0.535827
ENSMUSG00000015852.14	Fcrls	401.556	-0.0699799	0.124137	0.0281658	0.536068
ENSMUSG00000024590.9	Lmnb1	55.4887	0.0731338	0.212116	0.0282333	0.536271
ENSMUSG00000027189.17	Trim44	1539.93	0.0613059	0.10168	0.0282398	0.536271
ENSMUSG00000091896.9	Ube2d2a	636.508	-0.0683447	0.119711	0.0283172	0.53714
ENSMUSG00000062257.14	Opcml	340.1	-0.0744378	0.1413	0.0284003	0.538115
ENSMUSG00000025019.18	Lcor	2733.7	0.072999	0.137099	0.0287842	0.540049
ENSMUSG00000040280.11	Ndufa4l2	49.0226	-0.0694927	0.215578	0.0287191	0.540049
ENSMUSG00000032612.15	Usp4	3639.54	0.0577228	0.0947128	0.0287643	0.540049
ENSMUSG00000039585.16	Myo9a	16658.2	-0.0609434	0.101662	0.0286729	0.540049
ENSMUSG00000050343.3	Olfr1378	34.849	-0.0754686	0.203399	0.0287021	0.540049
ENSMUSG00000027637.4	Rab5if	633.988	-0.071526	0.131253	0.0287283	0.540049
ENSMUSG00000030125.12	Lrrc23	1620.79	-0.0578796	0.0949806	0.0287222	0.540049
ENSMUSG00000052105.18	Mtcl1	64.3345	0.0770394	0.196494	0.0287001	0.540049
ENSMUSG00000042364.12	Snx18	672.429	-0.0696633	0.125165	0.028789	0.540049
ENSMUSG00000056492.7	Adgrf5	171.492	-0.0779342	0.170855	0.0288877	0.541301
ENSMUSG00000037474.14	Dtl	164.068	-0.0750199	0.147371	0.0289585	0.542029
ENSMUSG00000073052.5	D130052B06Rik	784.85	-0.0651607	0.112682	0.0289944	0.542102
ENSMUSG00000107240.2	Gm43231	1929.42	-0.0740845	0.143497	0.0291009	0.543495
ENSMUSG00000045576.17	St7l	7577.15	-0.0494747	0.0786902	0.029167	0.544129
ENSMUSG00000081593.2	Gm11841	19.7472	-0.0531449	0.22212	0.0292769	0.545581
ENSMUSG00000055833.15	1700034H15Rik	889.336	-0.066454	0.117037	0.0293158	0.545706
ENSMUSG00000006576.17	Slc4a3	610.444	-0.0660583	0.116042	0.0293632	0.545987
ENSMUSG00000032387.16	Rbpms2	411.545	0.0666334	0.117809	0.0294126	0.546308
ENSMUSG00000046500.9	Tafa4	278.515	-0.0762248	0.160025	0.0294924	0.547191
ENSMUSG00000026792.17	Lrsam1	597.427	0.0643982	0.111973	0.0295526	0.547708
ENSMUSG00000040859.15	Bsdc1	5920.72	-0.0474599	0.0753694	0.0296497	0.547926
ENSMUSG00000020395.14	Itk	196.673	-0.0757214	0.157578	0.0296613	0.547926
ENSMUSG00000034154.16	Ino80	6270.02	-0.0583982	0.0976229	0.029649	0.547926
ENSMUSG00000062203.16	Gspt1	1127.65	0.0713091	0.134453	0.0297211	0.548433
ENSMUSG00000042694.18	Stn1	1389.5	-0.0561108	0.0928943	0.0298207	0.549672
ENSMUSG00000022033.10	Pbk	21.2355	-0.0631736	0.217413	0.0299261	0.55082
ENSMUSG00000029120.11	Ppp2r2c	1412.63	-0.0584339	0.0983191	0.0300185	0.55082
ENSMUSG00000029171.13	Pgm2	238.8	0.0765191	0.177097	0.029949	0.55082
ENSMUSG00000025789.10	St8sia2	4902.82	0.0606426	0.103522	0.0300453	0.55082
ENSMUSG00000022999.16	Lmbr1l	921.198	0.0608704	0.104046	0.0300319	0.55082
ENSMUSG00000089690.2	Gm16569	38.1157	0.0728487	0.20218	0.0301478	0.552103
ENSMUSG00000026712.4	Mrc1	148.066	-0.075136	0.19071	0.0302688	0.552801
ENSMUSG00000020115.4	Tbk1	931.213	-0.0616188	0.106304	0.0302449	0.552801
ENSMUSG00000054814.15	Usp46	104.603	-0.0760252	0.1773	0.0302838	0.552801
ENSMUSG00000025505.17	Tmem80	75.6786	-0.0728944	0.200906	0.0303246	0.552952
ENSMUSG00000020868.16	Xylt2	354.75	-0.0721404	0.141321	0.0304125	0.553958
ENSMUSG00000035105.6	Egln3	302.965	0.0755765	0.169035	0.0305001	0.554959
ENSMUSG00000062980.16	Cped1	165.743	-0.0755685	0.172027	0.0305799	0.555218
ENSMUSG00000029131.15	Dnajb6	54.0382	-0.0733563	0.197431	0.0305765	0.555218
ENSMUSG00000021509.6	Slc25a48	110.272	-0.0751731	0.165039	0.0306343	0.555611
ENSMUSG00000033423.17	Eri3	1950.45	0.0494816	0.0804388	0.0307027	0.556256
ENSMUSG00000107956.2	Speer9-ps1	1801.41	0.0582553	0.099132	0.0307476	0.556476
ENSMUSG00000023151.10	Lrrc69	244.465	-0.069386	0.131741	0.0309175	0.558954
ENSMUSG00000000184.13	Ccnd2	1009.4	-0.0732201	0.151139	0.0309998	0.559844
ENSMUSG00000107985.2	Gm35037	1417.17	-0.0603204	0.104664	0.0310672	0.560466
ENSMUSG00000112006.2	Gm48633	40.6104	-0.0640454	0.212993	0.0311528	0.561413
ENSMUSG00000062563.16	Cys1	1449.3	-0.0711096	0.14122	0.0313491	0.563576
ENSMUSG00000021815.5	Mss51	2734.57	0.0585001	0.100772	0.0313725	0.563576
ENSMUSG00000038894.8	Irs2	29.52	-0.0688194	0.205942	0.0313091	0.563576
ENSMUSG00000118217.2	Gm6951	305.873	-0.0726535	0.152404	0.0316457	0.564299
ENSMUSG00000087647.3	Gm15407	69.7766	-0.0722728	0.194529	0.0315623	0.564299
ENSMUSG00000024170.16	Telo2	22.2482	-0.0511265	0.217213	0.0316447	0.564299
ENSMUSG00000014769.11	Psmb1	4807.09	0.0726597	0.151497	0.0315315	0.564299
ENSMUSG00000026110.16	Mgat4a	1262.59	0.0528372	0.0883226	0.0315431	0.564299
ENSMUSG00000018776.11	Slc35g3	162.059	-0.0738912	0.16459	0.0316104	0.564299
ENSMUSG00000051435.12	Fhad1	4447.5	0.0470715	0.0765031	0.0314646	0.564299
ENSMUSG00000006216.11	Clcnkb	1014.97	0.0633666	0.114657	0.0319129	0.568465
ENSMUSG00000116581.2	Gm46565	123.648	0.073682	0.169855	0.0319493	0.568516
ENSMUSG00000002342.18	Tmem161a	834.719	-0.0680462	0.130957	0.0320941	0.569897
ENSMUSG00000019880.11	Rspo3	2034.94	0.0533993	0.0902293	0.0320723	0.569897
ENSMUSG00000040629.9	Mael	333.392	-0.071065	0.146005	0.0322157	0.571459
ENSMUSG00000045482.17	Trrap	2685.42	-0.0606064	0.107923	0.0323589	0.572801
ENSMUSG00000030814.18	Bcl7c	6937.8	0.0599077	0.106075	0.0323578	0.572801
ENSMUSG00000039047.18	Pigk	807.189	-0.0706311	0.146348	0.0326788	0.573865
ENSMUSG00000032740.18	Ccdc88a	3369.17	0.0605264	0.108485	0.032745	0.573865
ENSMUSG00000020836.16	Coro6	111.165	0.0725817	0.182585	0.0324934	0.573865
ENSMUSG00000038533.16	Cbfa2t2	3584.52	0.0460188	0.0757294	0.0327705	0.573865
ENSMUSG00000023027.14	Atf1	108.639	0.0697598	0.195352	0.0329087	0.573865
ENSMUSG00000105891.5	A230001M10Rik	2427.49	-0.0574729	0.100884	0.0329058	0.573865
ENSMUSG00000040600.10	Eps8l3	44.6361	0.0705264	0.194717	0.0325581	0.573865
ENSMUSG00000027247.17	Arhgap1	166.187	0.0721187	0.160861	0.0328661	0.573865
ENSMUSG00000037742.15	Eef1a1	211.773	-0.0707014	0.146933	0.0327	0.573865
ENSMUSG00000022100.15	Xpo7	39.0262	0.0668429	0.203682	0.0327411	0.573865
ENSMUSG00000045107.6	Saysd1	3732.72	-0.0534766	0.09127	0.032718	0.573865
ENSMUSG00000029074.15	Ttll10	2414.63	-0.0608599	0.108827	0.0324679	0.573865
ENSMUSG00000040857.16	Erf	157.003	-0.0714943	0.15365	0.0328147	0.573865
ENSMUSG00000020718.13	Polg2	155.936	-0.0717569	0.154687	0.0326851	0.573865
ENSMUSG00000074731.4	Zfp345	2652.03	0.0711715	0.151995	0.0329267	0.573865
ENSMUSG00000027478.16	Dnmt3b	834.996	0.0565258	0.0987764	0.0330304	0.575082
ENSMUSG00000031709.16	Tbc1d9	9996.2	0.0495612	0.0833458	0.0331287	0.576201
ENSMUSG00000028068.15	Iqgap3	314.506	0.06903	0.140711	0.0332925	0.577607
ENSMUSG00000059327.10	Eda	1002.58	-0.0614135	0.112202	0.0333247	0.577607
ENSMUSG00000027884.17	Clcc1	1251.67	-0.056576	0.099459	0.0333798	0.577607
ENSMUSG00000024665.9	Fads2	1600.87	-0.057333	0.101268	0.033341	0.577607
ENSMUSG00000039159.17	Ube2h	1862.92	0.0620773	0.114284	0.033377	0.577607
ENSMUSG00000112666.2	Gm48485	326.24	-0.0647811	0.123903	0.0336652	0.58002
ENSMUSG00000023938.9	Aars2	323.578	0.0669816	0.132407	0.0336238	0.58002
ENSMUSG00000071074.10	Yipf3	79.12	-0.0714487	0.168749	0.0337157	0.58002
ENSMUSG00000071477.11	Zfp777	510.317	-0.065058	0.125094	0.0337245	0.58002
ENSMUSG00000002688.9	Prkd1	457.815	0.0679682	0.136934	0.033626	0.58002
ENSMUSG00000039621.14	Prex1	521.475	0.0664561	0.130411	0.0336836	0.58002
ENSMUSG00000056544.3	Defb21	108.271	0.0711908	0.165119	0.0338583	0.581143
ENSMUSG00000039648.15	Kyat1	6714.36	-0.0548861	0.096082	0.0338327	0.581143
ENSMUSG00000044737.7	Klk14	245.154	-0.0675078	0.136296	0.0339788	0.582277
ENSMUSG00000087667.9	Gm13381	327.908	-0.0620417	0.116107	0.0341935	0.582277
ENSMUSG00000022682.9	Rrn3	425.011	0.0708456	0.167088	0.0341991	0.582277
ENSMUSG00000079597.3	Cstdc4	123.055	0.0692715	0.189884	0.0340341	0.582277
ENSMUSG00000040896.17	Kcnd3	120.603	0.0701116	0.154597	0.0341834	0.582277
ENSMUSG00000033268.9	Duox1	845.459	-0.0604535	0.111123	0.0341182	0.582277
ENSMUSG00000038143.17	Stox2	7492.96	-0.0525924	0.0912489	0.0341899	0.582277
ENSMUSG00000051339.11	2900026A02Rik	13175.3	-0.0539357	0.0941668	0.0340579	0.582277
ENSMUSG00000068349.13	Gml	132.476	-0.0707156	0.164489	0.0342486	0.582535
ENSMUSG00000047473.15	Zfp30	316.751	0.0707425	0.171308	0.0342982	0.582794
ENSMUSG00000075028.13	Prdm11	168.464	-0.0700073	0.158862	0.0346157	0.587601
ENSMUSG00000000881.13	Dlg3	592.807	0.0629382	0.120309	0.0346816	0.588131
ENSMUSG00000020261.16	Slc36a1	686.01	-0.0570173	0.102826	0.0347366	0.588474
ENSMUSG00000090383.3	Vmn2r58	2770.16	0.0621495	0.118557	0.0350382	0.592992
ENSMUSG00000022236.11	Ropn1l	50.8022	-0.0692185	0.179874	0.0351489	0.594273
ENSMUSG00000034412.14	Tbc1d10a	2913.71	-0.0524605	0.0922785	0.0352002	0.594547
ENSMUSG00000094732.3	1500015L24Rik	105.734	-0.069442	0.16063	0.0352387	0.594605
ENSMUSG00000021190.15	Lgmn	313.56	-0.0663611	0.13685	0.0353698	0.595903
ENSMUSG00000074575.5	Kcng1	1418.97	-0.0507181	0.0885084	0.0353859	0.595903
ENSMUSG00000039879.10	Heca	617.955	-0.0620047	0.119119	0.0354483	0.596362
ENSMUSG00000021831.10	Ero1a	1408.53	-0.0518017	0.0911238	0.0354921	0.596506
ENSMUSG00000023094.15	Msrb2	797.9	-0.0569821	0.104245	0.035613	0.596587
ENSMUSG00000117251.2	Gm49891	390.889	-0.0611518	0.116636	0.035604	0.596587
ENSMUSG00000035770.9	Dync1li2	94.696	-0.0691422	0.173007	0.0355931	0.596587
ENSMUSG00000035401.10	Emsy	374.411	0.0687589	0.156524	0.0356376	0.596587
ENSMUSG00000085609.2	1700016P03Rik	108.867	0.0641794	0.196811	0.0358385	0.598179
ENSMUSG00000046991.13	Wdr27	2603.48	-0.0471866	0.0811832	0.0357901	0.598179
ENSMUSG00000017485.12	Top2b	87.5246	-0.068796	0.17472	0.0358122	0.598179
ENSMUSG00000087164.2	Nr5a1os	196.2	0.0686904	0.174613	0.0359056	0.598709
ENSMUSG00000113056.2	6030440G07Rik	2528.35	-0.0424512	0.0714374	0.0359852	0.599165
ENSMUSG00000022949.10	Clic6	530.756	-0.0585943	0.10985	0.0361617	0.599165
ENSMUSG00000110524.2	Gm39228	79.9554	-0.0686143	0.163436	0.0361122	0.599165
ENSMUSG00000028132.16	Tlcd4	42.7697	0.065182	0.192902	0.0361563	0.599165
ENSMUSG00000063018.7	2010204K13Rik	132.129	0.0685083	0.171619	0.0361802	0.599165
ENSMUSG00000027293.14	Ehd4	3304.34	0.0633465	0.125908	0.036086	0.599165
ENSMUSG00000030064.17	Frmd4b	1413.37	0.0583885	0.109188	0.0361353	0.599165
ENSMUSG00000001761.8	Smo	709.401	0.0570503	0.105664	0.0363093	0.60013
ENSMUSG00000011427.17	Zfp790	505.922	0.0655441	0.136773	0.0362913	0.60013
ENSMUSG00000042766.18	Trim46	798.968	-0.0550591	0.100389	0.0363803	0.600718
ENSMUSG00000002871.15	Tpra1	1430.23	-0.0606644	0.117109	0.0364745	0.600878
ENSMUSG00000045967.12	Gpr158	155.708	0.0676443	0.153405	0.0364963	0.600878
ENSMUSG00000038331.16	Satb2	1434.01	0.0499513	0.0880457	0.0364592	0.600878
ENSMUSG00000041408.19	Wapl	1200.39	0.0666767	0.145773	0.0366321	0.602232
ENSMUSG00000036568.8	Bicral	1331.96	-0.0559905	0.103317	0.0366496	0.602232
ENSMUSG00000116987.2	Gm49625	1801.5	-0.0499632	0.0883586	0.0367014	0.6025
ENSMUSG00000044544.5	4921513I03Rik	85.8494	-0.0676735	0.172758	0.0368637	0.603506
ENSMUSG00000040528.16	Milr1	331.395	-0.0615388	0.121096	0.0368222	0.603506
ENSMUSG00000021363.15	Mak	304.862	-0.0641416	0.132111	0.0368695	0.603506
ENSMUSG00000075229.12	Ccdc58	130.666	-0.067562	0.172704	0.0369639	0.604468
ENSMUSG00000046618.8	Olfml2a	868.905	0.0662552	0.182575	0.0371804	0.605795
ENSMUSG00000039716.13	Dock3	19207.9	0.0414598	0.0703027	0.0370846	0.605795
ENSMUSG00000056162.15	Cndp1	263.77	-0.0612112	0.120927	0.0372099	0.605795
ENSMUSG00000117436.2	Gm9474	18.0364	0.0491515	0.207105	0.0372236	0.605795
ENSMUSG00000039364.14	Sectm1b	1705.26	-0.0596825	0.115443	0.0371723	0.605795
ENSMUSG00000106429.2	Gm10685	190.804	0.0556486	0.203871	0.0373225	0.606211
ENSMUSG00000002240.13	Prr27	51.0541	-0.0636934	0.191821	0.0373564	0.606211
ENSMUSG00000096986.3	4930509E16Rik	170.095	-0.0670571	0.156228	0.0373178	0.606211
ENSMUSG00000032579.15	Hemk1	85.8972	0.0629888	0.192975	0.0375289	0.608188
ENSMUSG00000039449.15	Prpf18	537.936	-0.0624862	0.127019	0.03755	0.608188
ENSMUSG00000025737.6	Wdr24	105.611	0.06641	0.151618	0.0376264	0.608588
ENSMUSG00000054626.12	Xlr	432.519	0.0631775	0.130458	0.0376465	0.608588
ENSMUSG00000021916.17	Glt8d1	323.676	0.0666786	0.170858	0.03784	0.610207
ENSMUSG00000075511.10	1700001L05Rik	1480.1	0.0531111	0.0974315	0.0377882	0.610207
ENSMUSG00000079402.10	Gm3020	120.181	0.0639352	0.188832	0.0378546	0.610207
ENSMUSG00000032939.15	Nup93	322.915	-0.0640933	0.136212	0.0379095	0.610512
ENSMUSG00000024219.17	Anks1	9565.71	-0.0446355	0.0779053	0.0380827	0.612038
ENSMUSG00000019647.17	Sema6a	1962.39	0.0519353	0.0948362	0.0380809	0.612038
ENSMUSG00000052426.5	Gm9877	66.8754	0.0614115	0.194405	0.0381125	0.612038
ENSMUSG00000022035.7	Ccdc25	104.68	-0.0661837	0.158182	0.0383291	0.612038
ENSMUSG00000034190.10	Chmp7	70.0321	-0.0663924	0.165621	0.0382489	0.612038
ENSMUSG00000050783.6	Htr1f	8687.08	-0.0496726	0.0895604	0.0382968	0.612038
ENSMUSG00000054459.9	Vsnl1	1049.71	-0.0554326	0.104498	0.0382763	0.612038
ENSMUSG00000108900.2	Ccdc194	288.855	-0.0646518	0.141067	0.0381935	0.612038
ENSMUSG00000097640.8	Gm20033	409.505	0.0597724	0.118394	0.038279	0.612038
ENSMUSG00000085928.2	4933427I22Rik	31.5832	-0.0587442	0.198098	0.0383738	0.612175
ENSMUSG00000021764.9	Ndufs4	222.587	-0.0640011	0.13838	0.0384777	0.613257
ENSMUSG00000104956.2	4930429D17Rik	245.662	0.0634756	0.13561	0.0385476	0.613793
ENSMUSG00000020471.12	Pold2	783.669	-0.0564035	0.10791	0.0385866	0.613839
ENSMUSG00000109737.2	Gm39566	1148.18	-0.0579392	0.112979	0.0386892	0.614893
ENSMUSG00000019303.15	Psmc3ip	17.9733	0.0479293	0.204799	0.0387428	0.615168
ENSMUSG00000116872.2	Gm6815	74.2738	0.0621268	0.190007	0.0388459	0.616229
ENSMUSG00000001436.16	Slc19a1	119.814	0.0642221	0.181913	0.0388999	0.616509
ENSMUSG00000068431.4	Olfr742	85.4296	0.0496	0.203717	0.0390938	0.617634
ENSMUSG00000021476.10	Habp4	823.492	0.0624369	0.132458	0.0391407	0.617634
ENSMUSG00000068323.13	Slc4a5	651.132	-0.0567419	0.109854	0.0390613	0.617634
ENSMUSG00000026374.15	Tsn	27.8535	0.0583628	0.196516	0.039153	0.617634
ENSMUSG00000040174.15	Alkbh3	177.26	-0.06547	0.16696	0.0391285	0.617634
ENSMUSG00000022466.7	Rpap3	4085	-0.0580776	0.114597	0.0392227	0.618159
ENSMUSG00000060240.13	Cend1	326.578	-0.0632515	0.137652	0.0392694	0.61832
ENSMUSG00000118391.2	Gm19519	1961.06	-0.0568169	0.110811	0.0394281	0.619669
ENSMUSG00000022031.7	Elp3	1753.36	-0.0497136	0.0909952	0.0394188	0.619669
ENSMUSG00000048230.7	Fbxo43	114.2	-0.065052	0.167583	0.0395214	0.620559
ENSMUSG00000091890.3	A830073O21Rik	24.1945	0.0578079	0.196106	0.039603	0.621265
ENSMUSG00000021427.11	Ssr1	246.94	0.0603963	0.124886	0.0397573	0.62311
ENSMUSG00000031886.15	Ces2e	360.269	0.063568	0.179079	0.0398758	0.624364
ENSMUSG00000048402.15	Gli2	1807.86	-0.0576292	0.114628	0.0399478	0.624364
ENSMUSG00000054312.7	Mrps21	307.302	0.0645785	0.169043	0.0399233	0.624364
ENSMUSG00000051007.16	Gatd1	92.5572	-0.0638875	0.175515	0.0400474	0.625344
ENSMUSG00000022678.17	Nde1	1858.51	0.0455583	0.0818634	0.0400916	0.625459
ENSMUSG00000059325.15	Hopx	1102.84	-0.057467	0.114595	0.0401936	0.626473
ENSMUSG00000025477.15	Inpp5a	462.25	0.0599381	0.124899	0.0404299	0.627848
ENSMUSG00000056158.15	Car10	138.382	0.0624359	0.181759	0.0404042	0.627848
ENSMUSG00000057179.7	Olfr747	5747.45	-0.0525177	0.0995836	0.0403832	0.627848
ENSMUSG00000107141.2	Gm42654	767.541	-0.0561491	0.110469	0.0403662	0.627848
ENSMUSG00000061288.14	Taok3	20273.4	-0.0422746	0.0748817	0.0405288	0.628233
ENSMUSG00000071769.12	Rhox3h	429.956	0.0639264	0.152795	0.0405046	0.628233
ENSMUSG00000021027.18	Ralgapa1	3709.51	0.0483104	0.0888951	0.0405848	0.628296
ENSMUSG00000038991.18	Txndc5	272.62	-0.0627844	0.141678	0.0406069	0.628296
ENSMUSG00000021156.18	Zmynd11	1386.99	0.0606295	0.128879	0.0406607	0.628555
ENSMUSG00000118611.2	Gm52949	150.261	0.0580973	0.192577	0.0407248	0.628972
ENSMUSG00000026470.15	Stx6	486.18	-0.0587181	0.120988	0.0408849	0.629724
ENSMUSG00000072621.14	Slfn10-ps	73.1298	0.0619167	0.181609	0.0408697	0.629724
ENSMUSG00000027398.14	Il1b	2194.02	-0.0528066	0.101137	0.0408831	0.629724
ENSMUSG00000085055.3	Gm15958	111.453	-0.0635487	0.153055	0.0409636	0.630363
ENSMUSG00000009772.16	Nuak2	112.605	-0.063603	0.156102	0.0410624	0.631311
ENSMUSG00000039168.16	Dap	656.37	-0.0548517	0.107695	0.0411283	0.631751
ENSMUSG00000075284.11	Wipf1	1376.32	-0.045956	0.0839099	0.041234	0.632802
ENSMUSG00000032633.13	Flcn	164.522	0.0634484	0.163625	0.0412983	0.633116
ENSMUSG00000051034.8	Zfp11	1295.04	-0.0457445	0.0835041	0.0413291	0.633116
ENSMUSG00000027652.16	Ralgapb	191.785	-0.0604935	0.131341	0.041533	0.635665
ENSMUSG00000112021.2	Gm30346	253.385	-0.0591922	0.125037	0.0415931	0.636011
ENSMUSG00000050702.7	4930563M21Rik	176.612	0.0630854	0.158492	0.0417224	0.637063
ENSMUSG00000115970.2	8430426J06Rik	1834.08	0.0488839	0.0916595	0.0417371	0.637063
ENSMUSG00000091304.3	Speer6-ps1	134.588	-0.0619192	0.144046	0.042082	0.638415
ENSMUSG00000048332.14	Lhfp	10264.6	-0.0467032	0.0866414	0.0421496	0.638415
ENSMUSG00000042942.19	Greb1l	997.781	0.0546777	0.108937	0.0421291	0.638415
ENSMUSG00000038212.17	Mfsd14b	3297.71	-0.0437169	0.0794174	0.0420178	0.638415
ENSMUSG00000112192.2	Gm48341	74.1808	0.0618979	0.174175	0.0420904	0.638415
ENSMUSG00000041986.17	Elmod1	535.272	-0.0596143	0.129218	0.0422414	0.638415
ENSMUSG00000020340.17	Cyfip2	1790.1	-0.0454925	0.0835548	0.0419913	0.638415
ENSMUSG00000032127.10	Vps11	161.442	-0.0629455	0.159012	0.0418889	0.638415
ENSMUSG00000004099.17	Dnmt1	778.165	-0.0533396	0.104858	0.0422476	0.638415
ENSMUSG00000030536.11	Iqgap1	1860.03	-0.0398128	0.0707522	0.0421799	0.638415
ENSMUSG00000017707.10	Serinc3	904.118	-0.0515369	0.0993013	0.0421094	0.638415
ENSMUSG00000037110.21	Ralgapa2	3061.7	-0.046837	0.0871045	0.0422774	0.638415
ENSMUSG00000006998.17	Psmd2	623.83	0.0583367	0.124013	0.0425744	0.638649
ENSMUSG00000048371.9	Pdp2	515.821	-0.0550564	0.111008	0.0425493	0.638649
ENSMUSG00000038569.14	Rad9b	2617.66	0.0593732	0.128721	0.042461	0.638649
ENSMUSG00000016637.8	Ift27	72.5561	-0.0623233	0.157634	0.0425942	0.638649
ENSMUSG00000031171.12	Ftsj1	120.981	-0.0612906	0.175021	0.0425625	0.638649
ENSMUSG00000030002.16	Dusp11	1186.51	0.0471198	0.0880482	0.0425043	0.638649
ENSMUSG00000031803.9	B3gnt3	2008.3	-0.0503148	0.0962693	0.042392	0.638649
ENSMUSG00000026082.12	Rev1	3090.66	-0.0505874	0.0971034	0.0424535	0.638649
ENSMUSG00000030207.16	Fam234b	330.227	0.0582402	0.12401	0.0427264	0.639513
ENSMUSG00000115912.2	Gm35569	65.2271	-0.0617778	0.169625	0.0427272	0.639513
ENSMUSG00000040350.17	Trim7	28.5676	0.0507101	0.196549	0.0427974	0.639998
ENSMUSG00000052407.18	Ccdc171	7105.64	-0.0352099	0.0611249	0.0428808	0.640117
ENSMUSG00000025403.6	Shmt2	88.6673	-0.0617078	0.168955	0.0428629	0.640117
ENSMUSG00000038538.18	Ubn2	2895.08	0.0505583	0.097678	0.0429443	0.6405
ENSMUSG00000069280.3	Vmn1r223	162.875	0.0616265	0.15181	0.0432246	0.642279
ENSMUSG00000041476.13	Smpx	58.3103	0.042676	0.198974	0.0432415	0.642279
ENSMUSG00000025876.16	Unc5a	7254.85	0.0356954	0.062426	0.0432484	0.642279
ENSMUSG00000020211.16	Sf3a2	284.729	-0.0552964	0.113262	0.0432529	0.642279
ENSMUSG00000029153.12	Ociad2	643.075	0.0578319	0.123258	0.0431184	0.642279
ENSMUSG00000111531.2	Gm32688	78.7869	-0.0616285	0.162316	0.0433621	0.642481
ENSMUSG00000025571.14	Tnrc6c	3240.04	-0.0434855	0.0802329	0.043544	0.642481
ENSMUSG00000003068.18	Stk11	2145.87	0.0526571	0.104448	0.0433121	0.642481
ENSMUSG00000025085.17	Ablim1	473.421	-0.0525587	0.104414	0.0434845	0.642481
ENSMUSG00000026102.10	Inpp1	741.383	-0.0487369	0.0932643	0.0434155	0.642481
ENSMUSG00000024982.11	Zdhhc6	1307.14	-0.0509884	0.0997744	0.0435696	0.642481
ENSMUSG00000028039.12	Efna3	1011.08	0.0465585	0.0876163	0.0434289	0.642481
ENSMUSG00000055333.15	Fat2	479.097	-0.0549686	0.112643	0.0435384	0.642481
ENSMUSG00000048938.13	Nr1h5	76.933	0.059885	0.176647	0.0436496	0.643102
ENSMUSG00000023022.15	Lima1	7951.25	0.0394275	0.0710737	0.0437713	0.644335
ENSMUSG00000005057.14	Sh2b2	390.723	0.0607628	0.145647	0.0438198	0.644489
ENSMUSG00000118030.2	Gm50163	284.481	-0.0574071	0.123398	0.0438609	0.644534
ENSMUSG00000074680.2	Defb26	879.792	-0.0553209	0.114831	0.0439577	0.64484
ENSMUSG00000046157.14	Tmem229b	1900.93	0.0582772	0.127937	0.0439247	0.64484
ENSMUSG00000116569.2	Gm49620	119.313	-0.0606718	0.147185	0.0441042	0.64643
ENSMUSG00000046727.14	Cystm1	4492.41	-0.0457462	0.0863187	0.0441585	0.646667
ENSMUSG00000025240.11	Sacm1l	839.832	-0.0457027	0.0862791	0.0442281	0.647127
ENSMUSG00000026791.15	Slc2a8	105.595	-0.0606178	0.151488	0.0445024	0.650579
ENSMUSG00000028381.9	Ugcg	1313.65	0.0599148	0.142549	0.044604	0.651503
ENSMUSG00000051401.8	Kctd16	69.0866	0.0604127	0.161069	0.0448394	0.653457
ENSMUSG00000047361.17	Gm973	461.692	-0.0554868	0.11756	0.044884	0.653457
ENSMUSG00000032023.8	Jhy	22077.9	-0.0520251	0.104949	0.0448919	0.653457
ENSMUSG00000069824.6	Olfr377-ps1	79.2151	-0.060421	0.160733	0.0448415	0.653457
ENSMUSG00000033530.9	Ttc7b	742.865	-0.0575063	0.127444	0.045018	0.65473
ENSMUSG00000028071.13	Sh2d2a	52.4008	0.0586134	0.175558	0.0451139	0.654788
ENSMUSG00000025645.9	Ccdc51	311.258	0.0590723	0.138638	0.0452151	0.654788
ENSMUSG00000028840.11	Zfp593	209.277	-0.0582814	0.132493	0.0451452	0.654788
ENSMUSG00000074863.6	Platr25	184.876	-0.0583076	0.132913	0.0452049	0.654788
ENSMUSG00000110721.2	Gm47231	112.211	0.0600547	0.149217	0.0451092	0.654788
ENSMUSG00000112206.2	Gm30228	76.1611	0.0595542	0.168272	0.0452827	0.655146
ENSMUSG00000029027.10	Dffb	40.5146	-0.0577446	0.178214	0.0453659	0.655146
ENSMUSG00000030614.9	Tmem126b	80.9378	-0.059984	0.151532	0.0453428	0.655146
ENSMUSG00000107256.2	Gm13821	125.56	-0.0598272	0.163757	0.0453943	0.655146
ENSMUSG00000049411.16	Tmem241	5548.97	0.0390926	0.0716007	0.0455422	0.656721
ENSMUSG00000101792.2	Gm28447	3190.82	-0.0431747	0.081412	0.0457277	0.658836
ENSMUSG00000032293.9	Ireb2	1589.72	-0.0456173	0.087721	0.0458751	0.658889
ENSMUSG00000025401.10	Myo1a	187.284	-0.0592467	0.145262	0.0458868	0.658889
ENSMUSG00000053004.10	Hrh1	198.1	-0.0579602	0.133145	0.045807	0.658889
ENSMUSG00000025465.14	Echs1	49.9258	0.0582512	0.173787	0.045839	0.658889
ENSMUSG00000027959.15	Sass6	446.014	-0.0520508	0.107422	0.0463478	0.662767
ENSMUSG00000039234.12	Sec24d	288.997	0.0559912	0.123701	0.0463747	0.662767
ENSMUSG00000024232.3	Bambi	296.037	-0.0577597	0.133886	0.0462951	0.662767
ENSMUSG00000020661.16	Dnmt3a	5861.92	-0.0465019	0.0906982	0.0464695	0.662767
ENSMUSG00000024098.7	Twsg1	122.792	-0.059197	0.153411	0.0464651	0.662767
ENSMUSG00000097602.3	4930519P11Rik	162.299	0.058249	0.171742	0.0462204	0.662767
ENSMUSG00000108151.2	Gm33201	235.536	-0.056211	0.124498	0.0462632	0.662767
ENSMUSG00000025728.17	Pigq	363.944	0.0591257	0.149882	0.0464286	0.662767
ENSMUSG00000058869.10	Gm4832	32.9023	-0.0557149	0.180731	0.046543	0.663257
ENSMUSG00000056203.5	Tas2r135	78.2739	0.0552399	0.181059	0.0468627	0.666185
ENSMUSG00000036469.17	Marchf1	4699.64	-0.0435417	0.083342	0.0468663	0.666185
ENSMUSG00000103083.2	A630035G10Rik	201.794	0.0585462	0.14425	0.0467967	0.666185
ENSMUSG00000027649.16	Ctnnbl1	12937.9	-0.0368151	0.0673686	0.0470074	0.667632
ENSMUSG00000004677.18	Myo9b	130.251	-0.0586918	0.151331	0.0471007	0.668281
ENSMUSG00000033629.7	Hacd3	1186.34	-0.0429569	0.0821057	0.047132	0.668281
ENSMUSG00000112765.2	9430078K24Rik	138.981	-0.0582841	0.146782	0.0474226	0.67184
ENSMUSG00000078670.4	Fam174b	722.154	0.0486391	0.0981568	0.0475876	0.673614
ENSMUSG00000031552.14	Adam18	1830.11	-0.0453084	0.088883	0.0478278	0.676417
ENSMUSG00000015243.5	Abca1	382.939	-0.0538023	0.117193	0.0478653	0.676417
ENSMUSG00000025558.20	Dock9	4545.5	0.0363741	0.0669697	0.0479673	0.67673
ENSMUSG00000030022.15	Adamts9	466.194	-0.050495	0.104656	0.0479598	0.67673
ENSMUSG00000079534.2	Pwwp4c	288.262	-0.0529683	0.113959	0.0480119	0.676795
ENSMUSG00000049122.18	Frmd3	219.432	0.0554937	0.126392	0.0481419	0.678065
ENSMUSG00000057130.13	Txnl4a	524.348	-0.0492824	0.101653	0.0486747	0.681795
ENSMUSG00000040287.10	Stac3	1522.52	-0.0517766	0.110749	0.0488149	0.681795
ENSMUSG00000020374.17	Rasgef1c	5456.34	-0.0431575	0.0839029	0.0485822	0.681795
ENSMUSG00000050097.7	Ces2b	589.722	0.0482454	0.098711	0.0489601	0.681795
ENSMUSG00000078498.6	Zfp988	1219.57	-0.0433256	0.084289	0.0485256	0.681795
ENSMUSG00000027163.14	Commd9	78.1066	-0.0575526	0.15654	0.048694	0.681795
ENSMUSG00000086349.2	Gm13497	2979.28	-0.0535743	0.118731	0.0489696	0.681795
ENSMUSG00000087174.8	5530601H04Rik	262.653	0.0573431	0.146565	0.0488114	0.681795
ENSMUSG00000101505.2	1700109G14Rik	305.56	0.0569269	0.140109	0.0487712	0.681795
ENSMUSG00000021944.16	Gata4	11020.9	-0.0476745	0.0969053	0.0489307	0.681795
ENSMUSG00000034312.16	Iqsec1	2097.47	-0.0396499	0.0754143	0.0489584	0.681795
ENSMUSG00000090110.9	Cmc4	131.465	-0.0575823	0.150123	0.0486457	0.681795
ENSMUSG00000110222.2	Gm39149	2548.59	0.0450983	0.0891574	0.0486622	0.681795
ENSMUSG00000026556.16	Vangl2	120.705	-0.0575629	0.160059	0.0484972	0.681795
ENSMUSG00000076928.6	Trac	35.7834	-0.0530123	0.180667	0.049014	0.681853
ENSMUSG00000031889.10	D230025D16Rik	1680.12	-0.0384446	0.0726106	0.0491086	0.68205
ENSMUSG00000034675.18	Dbn1	1513.54	0.0469011	0.0947504	0.0490765	0.68205
ENSMUSG00000038611.18	Phrf1	1503.07	0.0412194	0.0794814	0.0492011	0.682217
ENSMUSG00000062604.12	Srpk2	23053.6	-0.0388777	0.0736937	0.0491665	0.682217
ENSMUSG00000027624.21	Epb41l1	1740.06	-0.0378852	0.0714303	0.0493395	0.683578
ENSMUSG00000035064.18	Eef2k	114.912	0.0569066	0.149538	0.04963	0.687041
ENSMUSG00000020872.5	Tac4	111.556	0.0565172	0.144004	0.0498865	0.687785
ENSMUSG00000024847.16	Aip	786.644	0.0484243	0.100406	0.0498113	0.687785
ENSMUSG00000079580.10	Tmem217	111.013	-0.056745	0.149532	0.0498741	0.687785
ENSMUSG00000038816.15	Ctnnal1	2852.87	-0.0416975	0.0812515	0.0498799	0.687785
ENSMUSG00000041654.16	Slc39a11	6388.74	0.0360009	0.0672428	0.0497812	0.687785
ENSMUSG00000040596.16	Pogk	51.4776	0.0534855	0.176964	0.0499403	0.687967
ENSMUSG00000109878.2	Olfr567-ps1	17.1456	0.0457264	0.188556	0.0499975	0.688196
ENSMUSG00000096199.3	Ptrhd1	127.028	0.0479241	0.186374	0.0501355	0.688977
ENSMUSG00000018428.16	Akap1	491.314	-0.0499393	0.106069	0.0501219	0.688977
ENSMUSG00000031226.14	Pbdc1	337.724	0.0547571	0.171413	0.0502191	0.689567
ENSMUSG00000054191.10	Klf1	80.0095	0.0503493	0.182529	0.0504831	0.692071
ENSMUSG00000029538.15	Srsf9	1299.51	0.0429667	0.0850785	0.0504517	0.692071
ENSMUSG00000029095.18	Ablim2	448.14	-0.0486449	0.102149	0.0505447	0.692357
ENSMUSG00000002020.16	Ltbp2	559.482	-0.0471943	0.0974727	0.0506028	0.692592
ENSMUSG00000040660.7	Cyp2b9	105.059	-0.0561437	0.153991	0.0507869	0.693448
ENSMUSG00000034243.18	Golgb1	709.914	-0.0501341	0.10787	0.050788	0.693448
ENSMUSG00000115421.2	Gm48917	26.2806	0.0500846	0.182409	0.0507615	0.693448
ENSMUSG00000023990.19	Tfeb	176.016	-0.0561093	0.152284	0.0508689	0.693995
ENSMUSG00000058659.7	Olfr58	86.8197	0.0557891	0.158703	0.0510327	0.695327
ENSMUSG00000006494.12	Pdk1	2796.81	-0.041544	0.0819213	0.0511676	0.695327
ENSMUSG00000067951.6	Vmn1r227	244.418	-0.0536298	0.124738	0.0510984	0.695327
ENSMUSG00000036202.17	Rif1	197.958	-0.0531183	0.121974	0.0511496	0.695327
ENSMUSG00000107799.2	Gm38825	953.504	0.04198	0.0830751	0.0511716	0.695327
ENSMUSG00000020092.10	Pald1	566.636	-0.0520003	0.116793	0.0513433	0.697101
ENSMUSG00000033577.19	Myo6	2259.66	0.0532811	0.124233	0.0516178	0.697878
ENSMUSG00000061322.16	Dnai1	452.164	-0.0479571	0.101259	0.0515985	0.697878
ENSMUSG00000026388.16	3110009E18Rik	3302.88	-0.0513375	0.114152	0.0515273	0.697878
ENSMUSG00000024269.12	Tpgs2	220.177	0.0533655	0.172093	0.0516474	0.697878
ENSMUSG00000021311.10	Mtr	1461.96	0.0411972	0.0813417	0.0515689	0.697878
ENSMUSG00000105664.2	Gm42797	65.2575	-0.0545525	0.166964	0.0514944	0.697878
ENSMUSG00000007570.17	Fance	114.156	0.0552141	0.144526	0.0520542	0.701625
ENSMUSG00000029238.12	Clock	133.622	-0.0550017	0.140379	0.0520177	0.701625
ENSMUSG00000087213.3	2810408I11Rik	1372.66	-0.0498598	0.108994	0.0520902	0.701625
ENSMUSG00000110105.2	Gm45844	38.6666	0.0497491	0.180516	0.0520064	0.701625
ENSMUSG00000090406.2	Gm17058	126.854	0.0545066	0.135921	0.0522365	0.702315
ENSMUSG00000041805.4	Pramel1	139.641	-0.0549928	0.142188	0.0522306	0.702315
ENSMUSG00000039982.9	Dtx4	196.994	-0.0545415	0.13646	0.0522657	0.702315
ENSMUSG00000025094.9	Slc18a2	155.588	-0.0543788	0.135951	0.0524735	0.703991
ENSMUSG00000026819.16	Slc25a25	1492.46	-0.0403095	0.0797304	0.0524619	0.703991
ENSMUSG00000062101.13	Zfp119b	111.366	0.0549884	0.145984	0.0525185	0.704038
ENSMUSG00000031781.15	Ciapin1	93.6051	-0.0549986	0.147508	0.0525641	0.704093
ENSMUSG00000047996.17	Prrg1	3899.07	0.0509101	0.114479	0.0526323	0.70445
ENSMUSG00000073158.5	9030624G23Rik	373.599	0.0494313	0.108636	0.0528912	0.705682
ENSMUSG00000048922.19	Cdca2	1380.4	0.0452088	0.0939734	0.0529324	0.705682
ENSMUSG00000066441.15	Rdh11	205.264	-0.051569	0.11831	0.0529293	0.705682
ENSMUSG00000010175.14	Prox1	1184.04	-0.0471982	0.100321	0.0528393	0.705682
ENSMUSG00000109689.2	Gm45646	2130.81	-0.0402543	0.0799392	0.0529167	0.705682
ENSMUSG00000106797.2	Gm42936	53.6726	-0.0539063	0.163447	0.0530409	0.706184
ENSMUSG00000045078.13	Rnf216	1468.23	0.0534402	0.130273	0.0530533	0.706184
ENSMUSG00000027810.15	Eif2a	354.119	0.0545586	0.149045	0.0533153	0.70745
ENSMUSG00000113900.2	Gm40437	1767.53	-0.0384398	0.0755033	0.0532594	0.70745
ENSMUSG00000037922.14	Bank1	59.5503	0.0532631	0.166398	0.0532964	0.70745
ENSMUSG00000027634.15	Ndrg3	1255.23	-0.0440247	0.0906865	0.0532194	0.70745
ENSMUSG00000021448.9	Shc3	7899.92	0.0334037	0.0633314	0.0536967	0.711954
ENSMUSG00000055884.9	Fancm	2715.27	0.0353933	0.0682246	0.0537633	0.71228
ENSMUSG00000037375.17	Hhat	513.663	-0.0508442	0.116832	0.0538821	0.713297
ENSMUSG00000002804.5	Nudt14	109.442	-0.0540597	0.145479	0.0540676	0.715194
ENSMUSG00000031432.4	Prps1	350.835	-0.0515696	0.121665	0.0542584	0.716358
ENSMUSG00000025920.20	Stau2	2819.69	0.0518928	0.123521	0.0542248	0.716358
ENSMUSG00000112977.2	Gm34081	30.9898	-0.0503662	0.174286	0.0542824	0.716358
ENSMUSG00000001089.15	Luzp1	4316.67	-0.0300497	0.0555282	0.0543855	0.716385
ENSMUSG00000059089.5	Fcgr4	636.636	0.0530372	0.162841	0.0543754	0.716385
ENSMUSG00000016624.16	Phf21b	2065.05	-0.0406062	0.0820592	0.0544111	0.716385
ENSMUSG00000074179.12	Gsta5	1193.78	0.0458477	0.0990497	0.0555007	0.717881
ENSMUSG00000016918.16	Sulf1	1450.04	0.0388119	0.078095	0.0555408	0.717881
ENSMUSG00000035840.8	Lysmd3	45.3819	-0.0517015	0.167164	0.0551741	0.717881
ENSMUSG00000019726.13	Lyst	854.662	-0.0443846	0.0939931	0.0553391	0.717881
ENSMUSG00000093663.2	Gm7171	895.845	-0.0446291	0.0943675	0.0549624	0.717881
ENSMUSG00000014668.16	Chfr	2189.18	-0.0377759	0.0751964	0.0552816	0.717881
ENSMUSG00000001870.17	Ltbp1	1561.15	-0.0369361	0.0727272	0.0548056	0.717881
ENSMUSG00000006221.8	Hspb7	414.108	0.0522801	0.128712	0.0549725	0.717881
ENSMUSG00000091514.3	Gm17484	350.007	0.050683	0.119839	0.0555165	0.717881
ENSMUSG00000062132.11	Arhgap33os	299.461	0.050272	0.11673	0.0551388	0.717881
ENSMUSG00000062464.7	Cyp4f37	80.8487	-0.0517069	0.166387	0.0553879	0.717881
ENSMUSG00000117059.2	Gm7912	59.6188	-0.0488998	0.176874	0.0546454	0.717881
ENSMUSG00000031386.15	Hcfc1	400.868	-0.0451269	0.0965534	0.0554638	0.717881
ENSMUSG00000055799.14	Tcf7l1	4264.97	0.049029	0.111482	0.0554895	0.717881
ENSMUSG00000048065.9	Cyb5r2	38.3434	-0.0496611	0.17412	0.05514	0.717881
ENSMUSG00000035914.12	Cd276	4168.72	0.0449874	0.0956886	0.0551092	0.717881
ENSMUSG00000011158.9	Brf1	3601.38	-0.0373995	0.0741752	0.0552075	0.717881
ENSMUSG00000037341.15	Slc9a7	234.235	0.0537382	0.146866	0.054667	0.717881
ENSMUSG00000032534.19	Cep63	18.1375	-0.0418948	0.18425	0.0552833	0.717881
ENSMUSG00000102476.2	Gm37245	4348.15	0.0527975	0.162378	0.0548106	0.717881
ENSMUSG00000041135.16	Ripk2	288.505	0.0527812	0.132645	0.0548772	0.717881
ENSMUSG00000001248.16	Gramd1a	696.847	-0.0440789	0.092761	0.0550878	0.717881
ENSMUSG00000074813.15	Morrbid	9095.33	-0.0358889	0.0700392	0.054724	0.717881
ENSMUSG00000086831.2	Gm14280	657.234	-0.0482571	0.106913	0.0547203	0.717881
ENSMUSG00000095195.8	Gm3005	164.663	-0.0504069	0.118614	0.0556457	0.71869
ENSMUSG00000009549.15	Srp14	34.1269	-0.0491421	0.174115	0.0557217	0.719124
ENSMUSG00000021879.14	Dnah12	4693.15	0.0415045	0.0857241	0.0557976	0.719555
ENSMUSG00000027784.11	Ppm1l	1221.65	0.0449092	0.0965507	0.056096	0.720377
ENSMUSG00000108929.3	Cc2d2b	183.873	-0.051888	0.130871	0.0563025	0.720377
ENSMUSG00000057406.17	Nsd2	1865.83	0.0402675	0.0828342	0.0565515	0.720377
ENSMUSG00000091764.4	Zfp964	297.725	0.0497312	0.117002	0.0565262	0.720377
ENSMUSG00000070683.8	Lactbl1	950.819	-0.043316	0.0918963	0.0565835	0.720377
ENSMUSG00000048897.16	Zfp710	3593.79	-0.0361603	0.0718515	0.0565353	0.720377
ENSMUSG00000020000.8	Moxd1	587.594	0.0416164	0.0861901	0.0559623	0.720377
ENSMUSG00000028328.14	Tmod1	719.708	-0.044212	0.0946154	0.0564338	0.720377
ENSMUSG00000066306.14	Numa1	312.531	-0.0519005	0.13198	0.0565153	0.720377
ENSMUSG00000042684.9	Npl	2968.77	-0.0384799	0.0774748	0.055905	0.720377
ENSMUSG00000024972.17	Lgals12	363.113	-0.0445749	0.0954708	0.0561258	0.720377
ENSMUSG00000040250.15	Ints13	65.7335	-0.0524099	0.158164	0.0561334	0.720377
ENSMUSG00000029103.17	Lrpap1	39.2457	-0.0491954	0.172304	0.0564801	0.720377
ENSMUSG00000036678.9	Aaas	1917.19	-0.0465461	0.102532	0.056244	0.720377
ENSMUSG00000068921.15	Dap3	1661.61	0.0487853	0.112113	0.0564325	0.720377
ENSMUSG00000027641.14	Rbl1	2604.26	-0.0334595	0.0649497	0.0563795	0.720377
ENSMUSG00000026389.17	Steap3	3765.36	-0.0404902	0.0830434	0.0560339	0.720377
ENSMUSG00000117241.2	Gm9214	85.7838	-0.0525159	0.143243	0.056731	0.721173
ENSMUSG00000111774.2	Gm38398	61.6236	-0.0522893	0.155228	0.0567235	0.721173
ENSMUSG00000017765.18	Slc12a4	2242.46	-0.0380295	0.0769966	0.0569303	0.723002
ENSMUSG00000099708.2	Gm29361	65.8609	0.0487067	0.17252	0.0569602	0.723002
ENSMUSG00000029787.11	Avl9	2333.84	-0.0368823	0.0740584	0.0570652	0.723344
ENSMUSG00000021508.12	Cxcl14	66.603	-0.0521477	0.154205	0.0570724	0.723344
ENSMUSG00000036862.16	Dchs1	43.083	-0.0518608	0.156702	0.0572292	0.724265
ENSMUSG00000067529.3	Olfr1423	386.025	0.0482618	0.111155	0.0572305	0.724265
ENSMUSG00000048919.6	Olfr223	209.117	0.0520277	0.140036	0.0574403	0.725837
ENSMUSG00000085858.2	Gm15831	2101.77	-0.0461883	0.102788	0.0574248	0.725837
ENSMUSG00000057322.13	Rpl38	42.2099	-0.0494019	0.169016	0.0575927	0.72722
ENSMUSG00000079330.10	Lemd1	542.889	0.0473957	0.108014	0.0576489	0.727388
ENSMUSG00000099957.5	2610027F03Rik	391.958	-0.0485421	0.113423	0.0577268	0.72783
ENSMUSG00000054280.15	Prr14l	1762.21	-0.0411723	0.0864828	0.0578027	0.728245
ENSMUSG00000039632.14	Odad3	277.075	0.0493452	0.118145	0.0579462	0.729511
ENSMUSG00000056288.12	Gm11961	147.973	0.0517523	0.150232	0.0580894	0.730771
ENSMUSG00000025025.15	Mxi1	1544.93	0.0402418	0.084141	0.0582688	0.732158
ENSMUSG00000003581.15	Rnf215	279.444	-0.0469529	0.107196	0.0583275	0.732158
ENSMUSG00000052331.15	Ankrd44	634.13	0.0428147	0.0920432	0.0583291	0.732158
ENSMUSG00000049265.9	Kcnk3	189.928	0.0506117	0.128336	0.0584311	0.732354
ENSMUSG00000016028.12	Celsr1	12914	-0.035475	0.071234	0.0584079	0.732354
ENSMUSG00000097434.3	Gm16630	473.04	0.0500602	0.124135	0.0584779	0.732399
ENSMUSG00000031441.16	Atp11a	5237.12	-0.036001	0.0729184	0.0589095	0.73726
ENSMUSG00000034429.16	Zfp707	1586.34	-0.0416868	0.0893153	0.0592254	0.740668
ENSMUSG00000087124.2	Gm13839	307.396	-0.0483747	0.115876	0.0593462	0.741631
ENSMUSG00000026670.16	Uap1	188.601	-0.0506357	0.133164	0.0594054	0.741823
ENSMUSG00000060260.14	Pwwp2b	3997.74	-0.0338989	0.0678457	0.0595986	0.743688
ENSMUSG00000035673.11	Sbno2	5517.99	0.0389635	0.081576	0.0597055	0.744474
ENSMUSG00000086346.2	Gm12510	3626.04	-0.0390246	0.0819024	0.0599061	0.746427
ENSMUSG00000032327.15	Stra6	80.1947	-0.0506436	0.148906	0.0602027	0.748662
ENSMUSG00000032497.20	Lrrfip2	4692.19	-0.0372268	0.0771275	0.0603104	0.748662
ENSMUSG00000020149.18	Rab1a	3505.71	-0.0376218	0.0781061	0.0601413	0.748662
ENSMUSG00000024370.18	Cdc23	1785.18	0.0397197	0.0842621	0.0603281	0.748662
ENSMUSG00000105516.5	Gm36823	817.94	-0.04413	0.0987606	0.0603503	0.748662
ENSMUSG00000041961.15	Znrf3	3657.94	0.0468591	0.109966	0.0602747	0.748662
ENSMUSG00000026548.5	Slamf9	41.3114	-0.0427711	0.177036	0.0604531	0.749389
ENSMUSG00000091475.5	Cerox1	3944.35	-0.0342954	0.0694117	0.0605482	0.750019
ENSMUSG00000001415.11	Smg5	600.552	-0.0408911	0.0880864	0.060634	0.750534
ENSMUSG00000057572.16	Zbtb8os	3055.51	-0.0393657	0.0834914	0.0606813	0.750571
ENSMUSG00000042595.8	Fam199x	323.102	0.0471507	0.112284	0.0607708	0.750618
ENSMUSG00000098257.2	Gm27169	4485.72	-0.0383932	0.0807306	0.0607736	0.750618
ENSMUSG00000087230.11	Mroh3	431.571	-0.0480248	0.117214	0.0608451	0.750954
ENSMUSG00000020758.16	Itgb4	1412.95	-0.0353713	0.0724949	0.0609491	0.751691
ENSMUSG00000104414.2	Gm37799	805.847	0.0388516	0.0822574	0.0610429	0.752301
ENSMUSG00000028245.16	Nsmaf	401.715	-0.0454503	0.105044	0.0611591	0.753185
ENSMUSG00000036667.15	Tcaf1	256.254	0.0486516	0.122888	0.0614345	0.756028
ENSMUSG00000031901.13	Dus2	849.304	0.0493154	0.154957	0.061872	0.757147
ENSMUSG00000053931.12	Cnn3	46.1894	0.04407	0.172613	0.0623149	0.757147
ENSMUSG00000097742.2	Gm26535	75.803	-0.0497835	0.145409	0.0620526	0.757147
ENSMUSG00000062064.7	Slc2a7	14881	-0.0344443	0.0708548	0.0623825	0.757147
ENSMUSG00000042138.10	Msantd2	323.142	-0.0484545	0.124364	0.0623903	0.757147
ENSMUSG00000115323.2	Gm18762	58.7037	-0.0495343	0.148547	0.0623583	0.757147
ENSMUSG00000026417.14	Pigr	97.1109	-0.0493413	0.152843	0.0621964	0.757147
ENSMUSG00000110639.2	Gm6831	418.375	0.0461794	0.110502	0.0624893	0.757147
ENSMUSG00000036241.4	Ube2r2	2932.39	0.0474014	0.116989	0.0623832	0.757147
ENSMUSG00000013936.13	Myl2	857.098	-0.0421107	0.0938718	0.0625077	0.757147
ENSMUSG00000068580.12	Zfyve19	1666.84	-0.0326761	0.0658817	0.06183	0.757147
ENSMUSG00000059423.14	Zfp933	558.262	-0.0414807	0.0912532	0.0620254	0.757147
ENSMUSG00000024349.11	Sting1	158.827	-0.0484106	0.122683	0.0619659	0.757147
ENSMUSG00000020644.10	Id2	93.4095	-0.0499914	0.144888	0.0616481	0.757147
ENSMUSG00000097178.8	2310002F09Rik	862.74	-0.0437306	0.0990202	0.0618309	0.757147
ENSMUSG00000015747.6	Vps45	4864.34	0.0333793	0.0679428	0.0622382	0.757147
ENSMUSG00000020917.18	Acly	8439.97	-0.0353467	0.0729097	0.0617465	0.757147
ENSMUSG00000056771.8	Gm10010	63.6214	-0.0495183	0.147912	0.0624425	0.757147
ENSMUSG00000059475.14	Zfp426	359.898	0.0468263	0.113688	0.0623876	0.757147
ENSMUSG00000030737.18	Slco2b1	660.747	-0.0460441	0.108548	0.061718	0.757147
ENSMUSG00000074109.5	Mrgprx2	489.567	0.0473484	0.115126	0.0616729	0.757147
ENSMUSG00000025466.20	Fuom	21.3054	0.0439516	0.172887	0.0622649	0.757147
ENSMUSG00000042631.8	Xkr7	697.897	0.0430021	0.0972125	0.0626347	0.757274
ENSMUSG00000056124.6	B4galt6	1142.38	0.0488883	0.155214	0.0625891	0.757274
ENSMUSG00000062564.13	Tex28	23.352	0.0438275	0.172524	0.0626522	0.757274
ENSMUSG00000100857.3	1700041M19Rik	36.1941	0.0477675	0.161635	0.062726	0.757627
ENSMUSG00000022375.7	Lrrc6	342.726	-0.048797	0.129656	0.0629067	0.759268
ENSMUSG00000037058.17	Paip2	344.422	0.0450774	0.106249	0.0630931	0.759608
ENSMUSG00000021365.16	Nedd9	399.395	-0.0438405	0.101003	0.0631053	0.759608
ENSMUSG00000022962.16	Gart	58.2966	0.0490593	0.150162	0.063114	0.759608
ENSMUSG00000100779.2	Gm29292	138.24	-0.0487809	0.130437	0.0631027	0.759608
ENSMUSG00000034271.17	Jdp2	64.1777	0.0474414	0.161648	0.0632511	0.760718
ENSMUSG00000042817.16	Flt3	759.593	0.0491932	0.144021	0.063305	0.760827
ENSMUSG00000030095.11	Tmem43	968.393	-0.0429071	0.0977299	0.0634115	0.761326
ENSMUSG00000023020.4	Cox14	102.652	0.0490115	0.147545	0.0634847	0.761326
ENSMUSG00000095101.3	Gm13285	71.2156	-0.0487438	0.151562	0.0635277	0.761326
ENSMUSG00000061561.6	Olfr373	44.5433	-0.0463729	0.164999	0.063554	0.761326
ENSMUSG00000032413.13	Rasa2	2966.96	-0.0340937	0.070587	0.063571	0.761326
ENSMUSG00000042425.19	Frmpd3	1850.12	-0.0327825	0.067137	0.0636865	0.762171
ENSMUSG00000045417.3	Vmn1r230	53.0185	-0.0479473	0.157262	0.0637828	0.762785
ENSMUSG00000032320.8	Rcn2	349.851	-0.0443969	0.104388	0.0639007	0.763384
ENSMUSG00000028397.14	Kdm4c	4660.52	0.0363133	0.0772158	0.0643396	0.763384
ENSMUSG00000015405.16	Ace2	179.923	0.0485976	0.14639	0.0644265	0.763384
ENSMUSG00000070327.15	Rnf213	5039.43	-0.0349953	0.0734438	0.0642431	0.763384
ENSMUSG00000044340.8	Phlpp1	1083.41	0.0444987	0.10523	0.064176	0.763384
ENSMUSG00000042680.9	Garem1	3067.02	0.0464689	0.115894	0.0644429	0.763384
ENSMUSG00000025092.8	Hspa12a	532.026	-0.0414636	0.093493	0.0644042	0.763384
ENSMUSG00000024937.16	Ehbp1l1	1979.45	0.0347793	0.0728349	0.0642236	0.763384
ENSMUSG00000037578.5	Pkd2l1	1295.63	-0.0359128	0.0759475	0.0641385	0.763384
ENSMUSG00000108876.2	Gm44692	80.4529	-0.0487721	0.145949	0.0640957	0.763384
ENSMUSG00000020814.14	Mxra7	2339.03	-0.0330206	0.0681616	0.0644208	0.763384
ENSMUSG00000022474.16	Pmm1	92.5145	-0.0482579	0.152588	0.064286	0.763384
ENSMUSG00000043913.15	Ccdc60	4610.12	-0.0335713	0.0693903	0.0639535	0.763384
ENSMUSG00000032661.10	Oas3	1409.56	-0.0391838	0.0859223	0.0644631	0.763384
ENSMUSG00000028128.14	F3	249.823	0.0446628	0.106522	0.0645439	0.763807
ENSMUSG00000039218.18	Srrm2	1961.92	-0.0346962	0.0728391	0.0646227	0.764206
ENSMUSG00000024786.10	Majin	5814.85	-0.0339038	0.0708055	0.0648797	0.765229
ENSMUSG00000025083.19	Afap1l2	436.876	-0.0435014	0.101871	0.0648897	0.765229
ENSMUSG00000024037.14	Wdr4	199.831	-0.0453409	0.110369	0.0648638	0.765229
ENSMUSG00000079469.11	Pigb	201.329	0.0469053	0.119783	0.0648612	0.765229
ENSMUSG00000045467.14	Ttll13	524.47	0.0451251	0.109819	0.0651927	0.768269
ENSMUSG00000054890.3	Olfr1535	168.86	-0.0481883	0.135631	0.0652581	0.768504
ENSMUSG00000022132.16	Cldn10	942.291	0.0365206	0.0785271	0.0654263	0.769951
ENSMUSG00000046318.17	Ccbe1	654.803	0.0391688	0.0867144	0.0655036	0.770326
ENSMUSG00000079379.3	Gm3242	124.097	0.0480759	0.14107	0.0657683	0.771542
ENSMUSG00000099407.2	1700060O08Rik	72.5234	-0.0478759	0.148365	0.0657211	0.771542
ENSMUSG00000086940.2	Gm12746	60.8149	-0.0474808	0.153009	0.0657047	0.771542
ENSMUSG00000024241.8	Sos1	1288.03	-0.0337512	0.0708926	0.065789	0.771542
ENSMUSG00000044701.6	Il27	714.215	0.0478456	0.147883	0.065845	0.771665
ENSMUSG00000068040.11	Tm9sf4	2669.23	-0.0338033	0.0711035	0.0659096	0.771888
ENSMUSG00000045932.13	Ifit2	44.7351	-0.0437012	0.167098	0.0663501	0.77189
ENSMUSG00000113410.2	Gm20043	134.713	0.0477834	0.144102	0.0663252	0.77189
ENSMUSG00000038368.17	Focad	1298.12	-0.039126	0.0869922	0.0660156	0.77189
ENSMUSG00000096450.2	Gm2877	17.2733	0.0423454	0.169928	0.0662572	0.77189
ENSMUSG00000027345.7	4921508D12Rik	1026.39	0.0344396	0.0729528	0.066047	0.77189
ENSMUSG00000049670.10	Morn4	186.691	-0.0473015	0.127269	0.066092	0.77189
ENSMUSG00000063889.17	Crem	768.886	0.0451836	0.112225	0.0663649	0.77189
ENSMUSG00000114865.3	Gm29776	202.017	-0.0472565	0.127234	0.0662003	0.77189
ENSMUSG00000018509.9	Cenpv	1006.23	0.0478926	0.139219	0.0661636	0.77189
ENSMUSG00000047384.4	A730013G03Rik	48.3976	-0.0470895	0.15458	0.0660833	0.77189
ENSMUSG00000116125.2	Gm41361	9033.05	-0.0304303	0.0622616	0.06648	0.772699
ENSMUSG00000113701.2	B230303A05Rik	56.69	-0.0474664	0.14838	0.0665739	0.77326
ENSMUSG00000054263.13	Lifr	3601.1	-0.0291712	0.0593717	0.0675299	0.774611
ENSMUSG00000097931.2	Gm11392	119.136	-0.0472534	0.137152	0.0675955	0.774611
ENSMUSG00000024491.17	Rbm27	48.8995	0.0461761	0.156513	0.067248	0.774611
ENSMUSG00000026339.19	Ccdc93	437.939	0.0419706	0.0980855	0.0669591	0.774611
ENSMUSG00000038274.14	Fau	16.6465	-0.0414482	0.16967	0.0675804	0.774611
ENSMUSG00000046733.8	Gprc5a	44.8078	-0.0465504	0.152765	0.0676037	0.774611
ENSMUSG00000061859.18	Patj	2484.86	0.034524	0.0738978	0.0672624	0.774611
ENSMUSG00000039765.16	Cc2d2a	3965.61	-0.0331189	0.069793	0.0669733	0.774611
ENSMUSG00000048406.6	B330016D10Rik	225.803	-0.0464581	0.124071	0.0675054	0.774611
ENSMUSG00000100174.2	Gm28719	224.892	0.0446345	0.110684	0.0671975	0.774611
ENSMUSG00000073971.4	Olfr554	98.7444	0.0473464	0.14085	0.0674362	0.774611
ENSMUSG00000086025.2	4933406G16Rik	290.378	0.0431011	0.103137	0.0671936	0.774611
ENSMUSG00000087620.8	5330434G04Rik	1018.5	0.0452593	0.113519	0.0668084	0.774611
ENSMUSG00000067158.10	Col4a4	85.0147	-0.0471699	0.133092	0.0674574	0.774611
ENSMUSG00000056271.14	Lman1l	2109.09	0.0334399	0.0709688	0.0674968	0.774611
ENSMUSG00000105185.5	4930519H02Rik	118.957	0.0474516	0.138234	0.0671656	0.774611
ENSMUSG00000038500.16	Prr3	335.959	-0.0445559	0.110693	0.0674473	0.774611
ENSMUSG00000062310.8	Glrp1	148.476	0.047124	0.130583	0.0672122	0.774611
ENSMUSG00000035239.7	Neu3	7148.83	-0.0399704	0.0910873	0.0674483	0.774611
ENSMUSG00000030838.21	Ush1c	3734.34	-0.0370659	0.0813676	0.0672021	0.774611
ENSMUSG00000113032.2	Gm47578	34.3898	-0.0404836	0.170704	0.0679177	0.776116
ENSMUSG00000112818.2	Gm35920	18.2897	0.0387715	0.172686	0.0680097	0.776116
ENSMUSG00000028461.13	Ccdc107	465.014	0.0430624	0.104022	0.0679818	0.776116
ENSMUSG00000028127.11	Abcd3	3869.57	-0.0373676	0.0828758	0.0680052	0.776116
ENSMUSG00000085012.2	Gm15492	20.8915	-0.0414763	0.169328	0.0678095	0.776116
ENSMUSG00000070870.7	Cryge	20.6555	-0.0405839	0.170569	0.0679123	0.776116
ENSMUSG00000057367.13	Birc2	884.893	-0.0382415	0.0858133	0.0681735	0.777462
ENSMUSG00000097316.3	Gm10516	2542.19	0.0354258	0.0771084	0.0682417	0.777616
ENSMUSG00000049878.14	Rlf	1834.77	0.0297133	0.061163	0.0682787	0.777616
ENSMUSG00000071181.3	3830408C21Rik	20.8628	0.0367993	0.17416	0.0683351	0.777736
ENSMUSG00000022216.18	Psme1	157.145	0.0458273	0.121453	0.0684568	0.778276
ENSMUSG00000044988.8	Ucn3	15.5423	0.0207048	0.17066	0.0684744	0.778276
ENSMUSG00000022000.12	Zc3h13	27.5785	-0.0424616	0.166287	0.0686624	0.779891
ENSMUSG00000050158.8	Olfr165	17.0942	-0.035761	0.174554	0.0687247	0.780076
ENSMUSG00000097597.3	Gm26674	26.6086	-0.0427533	0.165212	0.0689364	0.781955
ENSMUSG00000112286.2	Gm47561	121.696	-0.0465342	0.132375	0.0689893	0.782032
ENSMUSG00000029757.17	Dync1i1	247.851	-0.0436148	0.108801	0.0693479	0.784049
ENSMUSG00000114846.2	Gm29927	29.2404	-0.0424928	0.164972	0.0694908	0.784049
ENSMUSG00000061082.12	Plac1	1385.78	-0.0339914	0.0736475	0.0694859	0.784049
ENSMUSG00000042976.7	9930038B18Rik	1807.69	-0.0323437	0.0689241	0.069426	0.784049
ENSMUSG00000023912.11	Slc25a27	66.9081	-0.0462489	0.147226	0.0693807	0.784049
ENSMUSG00000029426.9	Scarb2	341.381	0.0449344	0.11705	0.0694223	0.784049
ENSMUSG00000041660.9	Bbox1	29.9513	0.0406083	0.168921	0.0692455	0.784049
ENSMUSG00000059182.9	Skap2	1060.06	0.0438847	0.110665	0.0695654	0.78433
ENSMUSG00000040511.15	Pvr	544.388	0.0442934	0.113179	0.0696083	0.78433
ENSMUSG00000034994.11	Eef2	648.622	-0.042266	0.10285	0.0698614	0.78666
ENSMUSG00000090208.2	Gm15851	20.7259	0.0352614	0.173816	0.0699722	0.787384
ENSMUSG00000037716.16	Ccdc33	324.606	0.0407475	0.0965839	0.0700878	0.788163
ENSMUSG00000080709.2	Gm14324	62.2058	-0.0458836	0.144434	0.0706101	0.791518
ENSMUSG00000036054.16	Sugp2	8116.68	-0.0359495	0.0803479	0.0708063	0.791518
ENSMUSG00000030729.18	Pgm2l1	1025.14	-0.040025	0.0944381	0.0707916	0.791518
ENSMUSG00000055531.13	Cpsf6	819.549	-0.037109	0.0839399	0.070626	0.791518
ENSMUSG00000040258.7	Nxph4	215.257	-0.0446902	0.118286	0.0706668	0.791518
ENSMUSG00000085691.2	Gm14216	3227.99	-0.0381166	0.0874447	0.0707784	0.791518
ENSMUSG00000058216.14	Gstp3	84.3205	0.0458678	0.130196	0.0704558	0.791518
ENSMUSG00000055865.9	Tafa3	86.0984	0.0460024	0.133515	0.0704965	0.791518
ENSMUSG00000050627.14	Gpd1l	1182.46	-0.036948	0.0833891	0.0705914	0.791518
ENSMUSG00000078612.10	Fyb2	119.648	-0.0452702	0.124792	0.0710346	0.791842
ENSMUSG00000022610.11	Mapk12	38.0336	0.0427481	0.161773	0.0710687	0.791842
ENSMUSG00000024235.12	Map3k8	167.245	-0.0444373	0.117047	0.0709452	0.791842
ENSMUSG00000021782.15	Dlg5	1082.74	-0.0301987	0.0637537	0.0710628	0.791842
ENSMUSG00000087100.2	Gm14641	22.1195	-0.0420055	0.163898	0.0709645	0.791842
ENSMUSG00000019433.10	Gipc1	100.278	0.0456703	0.144002	0.0711654	0.792398
ENSMUSG00000064262.8	Gimap8	1341.45	-0.0392672	0.0919901	0.0712629	0.792963
ENSMUSG00000112858.3	Rnf212b	6970.49	-0.0347104	0.0768624	0.0713368	0.793265
ENSMUSG00000109091.2	Gm44827	1252.03	-0.0381878	0.0882615	0.0714831	0.794371
ENSMUSG00000021010.10	Npas3	754.522	-0.034693	0.0773192	0.0721796	0.795647
ENSMUSG00000022439.10	Parvg	1561.09	-0.0346174	0.0769971	0.0720298	0.795647
ENSMUSG00000031538.7	Plat	1754.05	0.0370042	0.0847156	0.0721651	0.795647
ENSMUSG00000030264.15	Thumpd3	336.732	-0.043821	0.115725	0.0723254	0.795647
ENSMUSG00000029602.12	Rasal1	547.551	-0.0387499	0.0907275	0.0720048	0.795647
ENSMUSG00000025510.15	Cd151	408.22	-0.0429413	0.109446	0.071996	0.795647
ENSMUSG00000047696.17	Ccdc144b	417.481	-0.0401208	0.0958192	0.0717908	0.795647
ENSMUSG00000006281.9	Tep1	755.357	0.0357661	0.0806863	0.0721975	0.795647
ENSMUSG00000096465.4	Olfr488	38.3611	0.042706	0.159833	0.0722559	0.795647
ENSMUSG00000032109.16	Nlrx1	172.763	0.0454639	0.133376	0.071916	0.795647
ENSMUSG00000037624.16	Kcnk2	4415.68	-0.0293449	0.061706	0.0717593	0.795647
ENSMUSG00000047342.18	Zfp286	2063.69	0.0296076	0.0625025	0.0719167	0.795647
ENSMUSG00000034799.17	Unc13a	127.557	-0.0445624	0.120631	0.0719084	0.795647
ENSMUSG00000023075.10	Akirin1	2003.82	0.045236	0.142838	0.0723486	0.795647
ENSMUSG00000099765.2	Gm4454	103.741	-0.0453108	0.133161	0.0723124	0.795647
ENSMUSG00000026889.13	Rbm18	130.373	-0.0451691	0.129287	0.072245	0.795647
ENSMUSG00000037926.16	Ssh2	1699.27	0.0420719	0.105953	0.0728093	0.798641
ENSMUSG00000086302.2	Gm13790	248.502	-0.0427388	0.109548	0.0727522	0.798641
ENSMUSG00000003865.17	Gys1	980.115	-0.0396528	0.0949161	0.0727732	0.798641
ENSMUSG00000063019.6	Manbal	186.315	-0.0446794	0.124685	0.0727352	0.798641
ENSMUSG00000110477.2	Gm3045	19.4588	-0.0357605	0.170926	0.0729018	0.798847
ENSMUSG00000043587.16	Pxylp1	1940.16	-0.0320927	0.0699992	0.0729223	0.798847
ENSMUSG00000117422.2	CJ186046Rik	2633.49	0.0411969	0.162738	0.0730769	0.799141
ENSMUSG00000020019.5	Ntn4	2556.13	-0.033221	0.073398	0.0730904	0.799141
ENSMUSG00000026849.19	Tor1a	33.5961	0.0443164	0.150127	0.0730584	0.799141
ENSMUSG00000079497.5	Gm13420	104.599	0.044531	0.147045	0.0733496	0.800941
ENSMUSG00000041261.10	Car8	631.613	-0.0379527	0.0889221	0.0733206	0.800941
ENSMUSG00000026111.16	Unc50	114.718	0.0438846	0.151804	0.0734882	0.801939
ENSMUSG00000026463.18	Atp2b4	12118.4	-0.0266319	0.0549247	0.0735366	0.80195
ENSMUSG00000082724.4	Gm14416	121.751	0.0438522	0.150949	0.0738458	0.801984
ENSMUSG00000030016.15	Zfp638	4309.2	0.0374794	0.0875315	0.0737084	0.801984
ENSMUSG00000085568.8	Gm14858	602.172	0.0368759	0.0854399	0.0737398	0.801984
ENSMUSG00000005883.16	Spo11	176.256	0.0435661	0.117322	0.0738239	0.801984
ENSMUSG00000089911.5	Mfsd14a	148.182	-0.0438543	0.119934	0.0738707	0.801984
ENSMUSG00000032015.17	Pou2f3	2146.59	-0.0342589	0.0768806	0.0736792	0.801984
ENSMUSG00000094219.2	Calhm3	54.0002	-0.0440469	0.149882	0.0737389	0.801984
ENSMUSG00000060012.10	Kif13b	1988.15	0.0331523	0.0737581	0.0741217	0.803166
ENSMUSG00000039244.11	E130309D02Rik	552.236	-0.0442168	0.14703	0.0740974	0.803166
ENSMUSG00000037343.9	Taf2	67.57	-0.044717	0.136094	0.0740508	0.803166
ENSMUSG00000020787.15	P2rx1	58.4959	0.0436162	0.151386	0.0742258	0.803575
ENSMUSG00000040473.16	Cfap69	3633.6	-0.0330532	0.0735323	0.0742541	0.803575
ENSMUSG00000087410.8	2310065F04Rik	1383.6	-0.0345068	0.0781882	0.0745662	0.806062
ENSMUSG00000056167.9	Cnot10	2063.43	-0.0305149	0.0662657	0.0745791	0.806062
ENSMUSG00000025207.17	Sema4g	433.044	-0.0393615	0.0956375	0.0746981	0.806835
ENSMUSG00000034157.13	Cipc	61.1569	0.0440092	0.145394	0.07496	0.809148
ENSMUSG00000037376.15	Trmt6	69.1376	-0.0442937	0.13416	0.0751792	0.810998
ENSMUSG00000009828.16	Cilk1	379.567	-0.0390406	0.0950335	0.0754388	0.811536
ENSMUSG00000039842.16	Mcph1	3227.85	-0.028092	0.0597306	0.0753355	0.811536
ENSMUSG00000052915.15	Msl1	151.754	-0.0432524	0.118903	0.0754483	0.811536
ENSMUSG00000040850.18	Psme4	7514.15	0.0248095	0.0505013	0.0754559	0.811536
ENSMUSG00000028211.12	Trp53inp1	2026.65	-0.0346638	0.0792432	0.0754683	0.811536
ENSMUSG00000029816.11	Gpnmb	499.956	-0.0416122	0.107645	0.0756053	0.811724
ENSMUSG00000033773.15	Rpap2	525.104	0.0436528	0.146129	0.0756745	0.811724
ENSMUSG00000052479.6	A330008L17Rik	118.803	0.0440862	0.133161	0.0757251	0.811724
ENSMUSG00000007279.15	Scube2	108.491	0.0440337	0.13078	0.0756987	0.811724
ENSMUSG00000047417.19	Rexo1	6012.15	-0.0335706	0.0759333	0.0757234	0.811724
ENSMUSG00000036435.14	Exoc1	94.6679	0.0440541	0.138359	0.0757869	0.811872
ENSMUSG00000110989.2	Gm7444	160.033	0.0434724	0.122583	0.075899	0.81256
ENSMUSG00000086028.2	Gm12243	34.0604	-0.0400039	0.161571	0.0759618	0.81272
ENSMUSG00000022763.19	Aifm3	157.71	0.0439088	0.138666	0.0761609	0.812876
ENSMUSG00000023267.11	Gabrr2	33.0403	0.0425034	0.152921	0.0761013	0.812876
ENSMUSG00000024286.9	Ccny	2318.84	0.0438979	0.138966	0.0761682	0.812876
ENSMUSG00000085653.8	Gm15179	242.99	0.041246	0.106268	0.0760659	0.812876
ENSMUSG00000021171.9	Esyt2	2349.89	0.0342662	0.0785893	0.076493	0.814868
ENSMUSG00000025423.17	Pias2	1537.58	-0.0332901	0.0755171	0.0765331	0.814868
ENSMUSG00000079262.4	Slco1a6	40.0142	0.0412225	0.157414	0.0764882	0.814868
ENSMUSG00000026592.14	Tex35	631.813	0.040334	0.102122	0.076547	0.814868
ENSMUSG00000055312.3	Them7	940.713	-0.0353818	0.0824976	0.0768302	0.81737
ENSMUSG00000031626.19	Sorbs2	3307.24	-0.0303915	0.0670187	0.0769715	0.817847
ENSMUSG00000000282.13	Mnt	1919.91	0.0340153	0.0780617	0.0769612	0.817847
ENSMUSG00000051950.11	B3glct	14986.5	-0.0358954	0.0844233	0.0770513	0.818182
ENSMUSG00000042345.16	Ubash3a	321.493	0.0414376	0.109142	0.0771781	0.819015
ENSMUSG00000048271.15	Rbm33	206.38	-0.0408026	0.105554	0.0772704	0.819482
ENSMUSG00000116604.2	Gm49745	52.5677	0.043092	0.14446	0.0774734	0.819546
ENSMUSG00000030682.5	Cdipt	318.123	-0.040678	0.105399	0.0776468	0.819546
ENSMUSG00000031932.15	Gpr83	1263.34	-0.037435	0.0906844	0.0777849	0.819546
ENSMUSG00000113494.2	Gm48102	45.1403	0.0421925	0.150321	0.0778906	0.819546
ENSMUSG00000023034.8	Nr4a1	132.321	-0.043238	0.129514	0.077953	0.819546
ENSMUSG00000022840.10	Adcy5	3294.55	-0.0293766	0.0642746	0.0774256	0.819546
ENSMUSG00000117286.2	Gm1043	2172.66	-0.0295593	0.064991	0.0778513	0.819546
ENSMUSG00000032489.18	Kif9	1100.54	-0.030714	0.0682681	0.0776174	0.819546
ENSMUSG00000097680.2	Gm26642	933.504	0.0389769	0.0972289	0.077879	0.819546
ENSMUSG00000026203.17	Dnajb2	5266.53	-0.0317784	0.0713581	0.0774322	0.819546
ENSMUSG00000042772.16	Smg7	1831.37	-0.0330232	0.0753226	0.0776828	0.819546
ENSMUSG00000049303.11	Syt12	398.388	-0.0403427	0.103788	0.0778008	0.819546
ENSMUSG00000095115.3	Itpripl2	22.1562	0.0380384	0.163643	0.0775166	0.819546
ENSMUSG00000044824.10	Olfr545	115.163	0.043327	0.136	0.0779269	0.819546
ENSMUSG00000001349.6	Cnn1	2060.47	0.0308885	0.0689913	0.0780496	0.820053
ENSMUSG00000024947.18	Men1	474.672	-0.0353914	0.0834993	0.0782627	0.820258
ENSMUSG00000053799.9	Exoc6	930.17	0.0368507	0.0887788	0.0782141	0.820258
ENSMUSG00000044485.5	Klk1b11	54.8768	-0.0427177	0.145285	0.0782382	0.820258
ENSMUSG00000032511.18	Scn5a	7525.6	-0.0267014	0.056895	0.0781278	0.820258
ENSMUSG00000028960.21	Ube4b	4993.47	-0.0260046	0.0549804	0.0783373	0.820533
ENSMUSG00000022235.16	Cmbl	2201.59	-0.0356675	0.0846683	0.0785424	0.820655
ENSMUSG00000101659.2	Gm29009	20.6512	-0.0384187	0.161806	0.0785303	0.820655
ENSMUSG00000025234.12	Arih1	3596.71	-0.0295374	0.0652261	0.0785293	0.820655
ENSMUSG00000018446.9	C1qbp	61.0716	0.042823	0.142875	0.0785186	0.820655
ENSMUSG00000024902.6	Mrpl11	276.36	0.0401595	0.103893	0.0786127	0.820662
ENSMUSG00000022761.13	Lztr1	209.801	0.0413522	0.152999	0.07864	0.820662
ENSMUSG00000026421.15	Csrp1	546.83	0.0344958	0.080836	0.0788992	0.822589
ENSMUSG00000047409.14	Ctdspl	568.668	-0.0343131	0.0802638	0.0789701	0.822589
ENSMUSG00000064037.14	Gpn1	237.394	-0.0399488	0.103196	0.0789389	0.822589
ENSMUSG00000014776.8	Nol3	55.9895	-0.0411844	0.152922	0.0790591	0.823011
ENSMUSG00000064329.14	Scn1a	1141.07	-0.0364349	0.0879051	0.0791124	0.82306
ENSMUSG00000086238.2	Gm14258	688.501	-0.0364979	0.0882666	0.0792699	0.823183
ENSMUSG00000035189.18	Ano4	2420.04	-0.0304707	0.0683018	0.0792316	0.823183
ENSMUSG00000054237.7	Fra10ac1	418.327	0.0370245	0.0902833	0.0792365	0.823183
ENSMUSG00000021318.16	Gli3	417.806	0.0389269	0.0987748	0.0795347	0.825428
ENSMUSG00000063065.14	Mapk3	235.682	-0.0403772	0.106584	0.0796406	0.825517
ENSMUSG00000086074.3	Gm13274	188.575	0.0422687	0.121667	0.079608	0.825517
ENSMUSG00000036466.18	Megf11	5197.4	0.0284862	0.0626721	0.0797281	0.825919
ENSMUSG00000029250.6	Polr2b	56.4567	-0.0401934	0.155414	0.0798469	0.826645
ENSMUSG00000030111.10	A2m	50.2399	-0.0414064	0.149836	0.0799787	0.827504
ENSMUSG00000043683.5	Fem1a	400.294	-0.0389889	0.0996844	0.0800792	0.828038
ENSMUSG00000041144.13	Dnah7b	234.209	0.0417178	0.117455	0.0801725	0.828164
ENSMUSG00000026640.13	Plxna2	40.3109	-0.0413705	0.149532	0.0801957	0.828164
ENSMUSG00000024064.15	Galnt14	89.3135	-0.0425608	0.133559	0.0802379	0.828164
ENSMUSG00000038429.11	Usp5	4915.68	-0.0345242	0.0818555	0.0803447	0.828762
ENSMUSG00000055732.2	Gm9979	204.343	-0.0411764	0.113845	0.0806448	0.829839
ENSMUSG00000024726.11	Carnmt1	1887.85	-0.0322497	0.0744757	0.0806329	0.829839
ENSMUSG00000005503.9	Evx1	29.9933	0.0400087	0.154939	0.0805448	0.829839
ENSMUSG00000085438.2	Oip5os1	199.925	0.0423623	0.12833	0.0805783	0.829839
ENSMUSG00000020434.5	4921536K21Rik	56.5653	0.0415153	0.147293	0.0807106	0.830012
ENSMUSG00000090173.9	Fbxw10	172.37	0.0407648	0.111246	0.0809134	0.831594
ENSMUSG00000002265.18	Peg3	2321.1	-0.0349376	0.083728	0.080968	0.831651
ENSMUSG00000025036.8	Sfxn2	1332.76	-0.0318022	0.0732841	0.0810673	0.831679
ENSMUSG00000086550.3	Pla2g10os	124.04	0.0421224	0.126155	0.0810688	0.831679
ENSMUSG00000056962.12	Jmjd6	545.247	-0.0378205	0.095357	0.0811701	0.831712
ENSMUSG00000031927.10	1700012B09Rik	536.724	-0.0358927	0.0873932	0.0811467	0.831712
ENSMUSG00000014158.13	Trpv4	1122.57	-0.0319044	0.0737156	0.0812763	0.831975
ENSMUSG00000039671.19	Zmynd8	956.079	0.0353739	0.0855927	0.0813579	0.831975
ENSMUSG00000075611.6	Gm11545	72.1996	-0.0420936	0.137732	0.0813921	0.831975
ENSMUSG00000044066.15	Cep68	368.8	-0.0382313	0.0974245	0.0813486	0.831975
ENSMUSG00000041644.15	Slc5a12	32.0604	-0.0402556	0.151885	0.0817642	0.832768
ENSMUSG00000033382.16	Trappc8	4640.34	0.0226718	0.0463134	0.0815354	0.832768
ENSMUSG00000031996.18	Aplp2	1472.31	-0.0313897	0.0723261	0.0817393	0.832768
ENSMUSG00000107096.4	Gm43597	492.373	-0.0376789	0.0952771	0.0817436	0.832768
ENSMUSG00000062794.9	Zfp599	1416.27	-0.0323266	0.0753173	0.0817456	0.832768
ENSMUSG00000003585.14	Sec14l2	311.28	-0.0392461	0.10291	0.0816455	0.832768
ENSMUSG00000029313.19	Aff1	1452.12	-0.0307702	0.0706101	0.0821864	0.833781
ENSMUSG00000020598.17	Nrcam	316.464	-0.0376524	0.0956087	0.0822079	0.833781
ENSMUSG00000018845.15	Unc45b	6216.98	-0.0333529	0.0788234	0.0819436	0.833781
ENSMUSG00000109819.2	B930018H19Rik	89.6999	-0.0417912	0.126017	0.0821566	0.833781
ENSMUSG00000102408.2	4930568G15Rik	22.605	-0.0385508	0.157062	0.0821783	0.833781
ENSMUSG00000003868.15	Ruvbl2	1450.56	-0.0317502	0.0736969	0.0821899	0.833781
ENSMUSG00000018381.16	Abi3	175.862	0.0419247	0.135967	0.0820734	0.833781
ENSMUSG00000027132.4	Katnbl1	909.564	-0.0367417	0.0918137	0.0824173	0.834906
ENSMUSG00000111669.2	Gm31698	45.839	0.0377589	0.158766	0.082381	0.834906
ENSMUSG00000033554.18	Dph5	383.413	-0.0384822	0.100057	0.0826264	0.836476
ENSMUSG00000111250.2	Gm47818	3021.48	-0.0318313	0.0742061	0.0826709	0.836476
ENSMUSG00000046814.4	Gchfr	40.3563	0.0401491	0.150348	0.0828342	0.836677
ENSMUSG00000020273.14	Papolg	47.366	-0.0414764	0.14016	0.0828255	0.836677
ENSMUSG00000024007.16	Ppil1	435.041	-0.0366065	0.0916054	0.0828388	0.836677
ENSMUSG00000049576.7	Zfa-ps	185.23	-0.039713	0.107477	0.0829093	0.83689
ENSMUSG00000022255.17	Mtdh	3376.82	0.0373289	0.0950415	0.0831457	0.837292
ENSMUSG00000026743.17	Mllt10	6648.72	0.0383756	0.100136	0.0831723	0.837292
ENSMUSG00000055980.3	Irs1	53.8449	-0.0414849	0.137848	0.0831959	0.837292
ENSMUSG00000042599.9	Kdm7a	1159.67	0.0372535	0.0945847	0.0830238	0.837292
ENSMUSG00000073910.11	Mob3b	1102.99	-0.0399811	0.10955	0.0830678	0.837292
ENSMUSG00000013629.17	Cad	2677.55	0.0295229	0.067274	0.0832723	0.837563
ENSMUSG00000047777.10	Phf13	31.7482	-0.0387492	0.154711	0.0834908	0.838944
ENSMUSG00000026721.17	Rabgap1l	1268.11	0.0309854	0.0719254	0.0835085	0.838944
ENSMUSG00000026450.15	Chit1	4322.87	-0.0324781	0.0768037	0.0835602	0.838966
ENSMUSG00000005148.9	Klf5	39.6413	-0.0379264	0.156519	0.0839199	0.840669
ENSMUSG00000072770.10	Acrbp	1162.79	-0.0348	0.0851474	0.0837799	0.840669
ENSMUSG00000026520.9	Pycr2	95.1079	0.0413796	0.128567	0.0838427	0.840669
ENSMUSG00000058248.13	Kcnh1	6715.03	0.0306367	0.0710262	0.0839281	0.840669
ENSMUSG00000039043.6	Arpin	18.0973	0.0371647	0.158168	0.0840869	0.841266
ENSMUSG00000050232.7	Cxcr3	54.8485	-0.041068	0.140075	0.0840467	0.841266
ENSMUSG00000113707.2	Gm10457	46.8797	-0.0406438	0.143443	0.0843838	0.842288
ENSMUSG00000022014.16	Epsti1	378.868	-0.0367159	0.0934237	0.0843746	0.842288
ENSMUSG00000034021.16	Pds5b	4582.98	0.0356853	0.0890699	0.0844041	0.842288
ENSMUSG00000052712.18	BC004004	6578.9	-0.0293248	0.0672236	0.0845367	0.842288
ENSMUSG00000060176.5	Kif27	1115.09	-0.035798	0.0895743	0.0844595	0.842288
ENSMUSG00000021557.16	Agtpbp1	3946.58	-0.023278	0.0491355	0.084509	0.842288
ENSMUSG00000037188.8	Grhl3	6575.51	0.0346053	0.0849185	0.0845131	0.842288
ENSMUSG00000059460.8	Olfr286	215.684	-0.0399628	0.112263	0.0845874	0.842298
ENSMUSG00000026238.15	Ptma	138.426	-0.0406278	0.119208	0.0847567	0.842452
ENSMUSG00000030134.12	Rasgef1a	730.152	0.0346004	0.0851992	0.084947	0.842452
ENSMUSG00000075510.4	Fam187a	27.9029	-0.0391936	0.150838	0.0849463	0.842452
ENSMUSG00000050138.9	Kcnk12	5437.07	0.0261753	0.0578602	0.0847863	0.842452
ENSMUSG00000035735.11	Dagla	3348.19	0.0301634	0.0700377	0.0849967	0.842452
ENSMUSG00000027580.18	Helz2	24.794	0.0380941	0.154883	0.0848365	0.842452
ENSMUSG00000069085.6	Dytn	68.0068	-0.0409915	0.135677	0.0850003	0.842452
ENSMUSG00000040648.16	Ppip5k2	1204.67	0.0312676	0.0735694	0.084994	0.842452
ENSMUSG00000090105.3	Gm15890	91.5692	-0.0409374	0.126021	0.0851014	0.842469
ENSMUSG00000026135.18	Zfp142	202.362	-0.0392888	0.108078	0.0850538	0.842469
ENSMUSG00000092471.2	Cyp21a2-ps	37.0094	-0.0401297	0.144456	0.0854965	0.845393
ENSMUSG00000025364.14	Pa2g4	2514.11	0.0285129	0.0651388	0.0854764	0.845393
ENSMUSG00000035933.6	Cog5	3393.14	0.0284864	0.0652477	0.0859329	0.845609
ENSMUSG00000058188.4	Olfr746	26.3852	-0.037058	0.156627	0.085679	0.845609
ENSMUSG00000001517.15	Foxm1	1723.5	0.0248984	0.0545293	0.0860974	0.845609
ENSMUSG00000097405.2	D630044L22Rik	128.848	0.0397847	0.145592	0.0860196	0.845609
ENSMUSG00000115971.2	Gm10856	96.552	-0.0405479	0.122984	0.086003	0.845609
ENSMUSG00000007805.5	Twist2	30.7261	-0.0378601	0.154551	0.0856213	0.845609
ENSMUSG00000054134.15	Umodl1	344.495	-0.0361693	0.0922481	0.0857856	0.845609
ENSMUSG00000016087.14	Fli1	302.713	-0.0372752	0.0974324	0.0858068	0.845609
ENSMUSG00000025872.6	Thoc3	386.976	0.0375303	0.0985285	0.0856269	0.845609
ENSMUSG00000084790.2	Gm15879	36.0957	-0.0397623	0.145576	0.0860892	0.845609
ENSMUSG00000053914.10	Kdm4d	318.977	-0.0368558	0.0955539	0.0859685	0.845609
ENSMUSG00000056596.9	Trnp1	185.575	0.0392963	0.11006	0.0861752	0.845609
ENSMUSG00000042554.11	Zp3r	156.422	0.0405114	0.122897	0.0861197	0.845609
ENSMUSG00000090843.3	Heatr4	707.138	-0.0338377	0.0831719	0.0862164	0.845609
ENSMUSG00000029174.19	Tbc1d1	5466.7	-0.0311551	0.0738725	0.0863278	0.845723
ENSMUSG00000022376.9	Adcy8	26.9143	-0.0389082	0.149761	0.0863024	0.845723
ENSMUSG00000090936.3	Gm17705	64.4905	0.0406239	0.127911	0.0863944	0.845887
ENSMUSG00000040565.9	Btaf1	6932.2	0.0275342	0.0625978	0.0865517	0.84603
ENSMUSG00000059474.14	Mbtd1	34.888	0.0394491	0.146643	0.0864873	0.84603
ENSMUSG00000031714.10	Gab1	27.3632	-0.0357087	0.158612	0.0865587	0.84603
ENSMUSG00000026755.15	Arpc5l	204.901	0.0383289	0.151543	0.0866643	0.846575
ENSMUSG00000028194.16	Ddah1	1232.82	-0.0304974	0.0719433	0.0867771	0.847189
ENSMUSG00000078817.5	Nlrp12	3505.72	0.0290671	0.0674323	0.0868537	0.847449
ENSMUSG00000022247.13	Brix1	1371.26	-0.034771	0.087308	0.0869744	0.847704
ENSMUSG00000020361.14	Hspa4	72.1831	-0.0400452	0.140672	0.0869799	0.847704
ENSMUSG00000109964.2	Gm45350	867.026	-0.0344765	0.0862857	0.0871906	0.849269
ENSMUSG00000060126.15	Tpt1	288.71	-0.0372241	0.0987179	0.0872645	0.849501
ENSMUSG00000033595.8	Lgi3	1843.67	0.0368885	0.0975009	0.0877539	0.851009
ENSMUSG00000000088.8	Cox5a	1002.49	-0.0312328	0.0748665	0.087777	0.851009
ENSMUSG00000022543.10	4930451G09Rik	1171.8	0.0270355	0.0615673	0.0878013	0.851009
ENSMUSG00000113995.2	Gm47648	23.7727	-0.0363088	0.156133	0.0877426	0.851009
ENSMUSG00000114929.2	Gm48441	27.1338	0.0389524	0.147254	0.087558	0.851009
ENSMUSG00000034007.11	Scaper	2499.15	0.0305139	0.0724526	0.0877253	0.851009
ENSMUSG00000030854.18	Ptpn5	1129.73	-0.0263738	0.0595693	0.0878209	0.851009
ENSMUSG00000043439.6	Epop	42.7156	0.0400647	0.138462	0.087476	0.851009
ENSMUSG00000046743.7	Fat4	46.5308	0.0397953	0.139741	0.0880087	0.851856
ENSMUSG00000070867.5	Trabd2b	150.193	-0.0390412	0.111399	0.0879586	0.851856
ENSMUSG00000115704.2	Gm49171	84.4841	-0.0400574	0.124723	0.0881085	0.851922
ENSMUSG00000037344.15	Slc12a9	2026.47	-0.0288677	0.0673497	0.088116	0.851922
ENSMUSG00000059482.16	2610301B20Rik	550.951	0.0321176	0.0781647	0.088251	0.852251
ENSMUSG00000042462.5	Dctpp1	1214.36	-0.0302722	0.0719352	0.0883008	0.852251
ENSMUSG00000025328.10	Padi3	123.396	-0.0389174	0.111003	0.0882838	0.852251
ENSMUSG00000027999.16	Pla2g12a	238.627	-0.0397108	0.120329	0.0885772	0.852589
ENSMUSG00000048264.17	Dip2c	1969.1	0.03982	0.137262	0.0885173	0.852589
ENSMUSG00000070385.13	Ampd1	1624.64	-0.0257425	0.0580415	0.0888769	0.852589
ENSMUSG00000115324.2	4930527F14Rik	22.1097	-0.0317513	0.162436	0.0888545	0.852589
ENSMUSG00000022253.18	Nadk2	1393.21	-0.0292203	0.0687472	0.0887647	0.852589
ENSMUSG00000040599.14	Mis12	159.009	0.0398994	0.12713	0.0889392	0.852589
ENSMUSG00000039385.6	Cdh6	775.836	0.0337707	0.0843766	0.0884439	0.852589
ENSMUSG00000020673.15	Tpo	33.1698	-0.0382605	0.148315	0.0888724	0.852589
ENSMUSG00000033767.15	Tmem131l	1189.76	-0.0299945	0.0711813	0.0886274	0.852589
ENSMUSG00000099848.2	Gm29337	785.396	0.0334732	0.0835387	0.0889177	0.852589
ENSMUSG00000008348.10	Ubc	273.592	-0.0376099	0.10223	0.0884385	0.852589
ENSMUSG00000038764.15	Ptpn3	4978.41	-0.0250988	0.0560944	0.0888821	0.852589
ENSMUSG00000046532.9	Ar	849.696	-0.0373605	0.101452	0.0889926	0.85262
ENSMUSG00000023084.12	Lrrc71	147.914	0.039868	0.130632	0.0891226	0.853383
ENSMUSG00000096751.4	Gm28373	239.704	0.0398346	0.127323	0.0891888	0.853534
ENSMUSG00000047935.18	Sox1ot	2516.29	-0.0309452	0.0746748	0.089315	0.853779
ENSMUSG00000009394.14	Syn2	251.747	-0.0384417	0.109079	0.0893078	0.853779
ENSMUSG00000034320.15	Slc26a2	72.8909	0.0397466	0.13167	0.0895055	0.854612
ENSMUSG00000027480.13	Sun5	24.1508	0.037139	0.151814	0.0894545	0.854612
ENSMUSG00000086048.8	Drr1	28.3716	0.036376	0.153964	0.0895533	0.854612
ENSMUSG00000110864.2	Gm31374	3323.65	-0.0283407	0.0663711	0.0897362	0.854806
ENSMUSG00000028298.11	Cga	342.369	0.0380659	0.106923	0.0896906	0.854806
ENSMUSG00000086454.8	Platr14	25.4617	0.0353297	0.156191	0.0898257	0.854806
ENSMUSG00000060726.11	Tmsb15a	42.3141	0.038892	0.142928	0.0897266	0.854806
ENSMUSG00000044934.14	Zfp367	184.574	0.0377652	0.105012	0.0897949	0.854806
ENSMUSG00000094958.2	3110021N24Rik	343.783	-0.0353713	0.0922493	0.0899782	0.855187
ENSMUSG00000109344.2	A26c2	875.239	-0.0302401	0.0725971	0.0899165	0.855187
ENSMUSG00000032415.15	Ube2cbp	139.111	-0.0394704	0.122681	0.090017	0.855187
ENSMUSG00000096265.3	4930467E23Rik	1256.74	-0.0326171	0.0813067	0.0905518	0.855419
ENSMUSG00000042622.15	Maff	974.699	-0.0316053	0.0774342	0.0902204	0.855419
ENSMUSG00000051527.12	Usp29	1253.13	-0.0311049	0.0758592	0.0905615	0.855419
ENSMUSG00000001768.17	Rin2	1061.37	-0.0294966	0.0704505	0.0905863	0.855419
ENSMUSG00000057236.11	Rbbp4	3878.11	-0.0279923	0.0656698	0.0907088	0.855419
ENSMUSG00000036820.13	Amdhd2	36.3323	-0.0387223	0.142981	0.0902223	0.855419
ENSMUSG00000097031.3	Gm26820	211.279	0.0367451	0.100039	0.0907981	0.855419
ENSMUSG00000051111.17	Sv2c	222.646	-0.0377321	0.106072	0.090672	0.855419
ENSMUSG00000026141.14	Col19a1	1285.17	0.0387756	0.142026	0.090443	0.855419
ENSMUSG00000033029.13	1700088E04Rik	42.0903	0.0382746	0.14533	0.0904761	0.855419
ENSMUSG00000092298.2	Gm8877	4691.59	-0.0318408	0.0783096	0.0902879	0.855419
ENSMUSG00000106426.2	Gm36211	141.33	0.0380828	0.108636	0.090658	0.855419
ENSMUSG00000001119.8	Col6a1	945.386	-0.0321462	0.0796568	0.0907162	0.855419
ENSMUSG00000037999.14	Arap2	330.433	-0.0339615	0.0867337	0.0907734	0.855419
ENSMUSG00000078789.10	Dph1	219.075	0.0395417	0.132458	0.0901669	0.855419
ENSMUSG00000052133.17	Sema5b	1383.55	0.027018	0.0627818	0.0911298	0.856846
ENSMUSG00000109032.2	Gm7972	880.923	-0.0275922	0.0645461	0.0910497	0.856846
ENSMUSG00000024812.12	Tjp2	3670.39	0.0388422	0.117056	0.0911434	0.856846
ENSMUSG00000028649.22	Macf1	21726.2	-0.0360136	0.0964498	0.0911517	0.856846
ENSMUSG00000032119.6	Hinfp	172.962	0.0390581	0.120886	0.0912946	0.857239
ENSMUSG00000034552.9	Zswim2	174.465	0.038947	0.137739	0.091284	0.857239
ENSMUSG00000031137.18	Fgf13	158.374	0.0392528	0.128211	0.0913759	0.857528
ENSMUSG00000066613.15	Zfp932	456.434	0.0343729	0.0890193	0.0915136	0.858226
ENSMUSG00000029186.13	Pi4k2b	102.911	-0.0389448	0.120001	0.0915516	0.858226
ENSMUSG00000021494.10	Ddx41	183.791	-0.0366206	0.100365	0.0917041	0.858961
ENSMUSG00000041341.11	Atg2b	494.639	-0.0342566	0.0887129	0.0917768	0.858961
ENSMUSG00000048647.10	Exd1	1461.77	-0.032699	0.0823656	0.0917819	0.858961
ENSMUSG00000022305.14	Lrp12	665.851	-0.0316557	0.0785295	0.0918988	0.859581
ENSMUSG00000046997.6	Spsb4	764.943	0.030044	0.072947	0.0920383	0.860411
ENSMUSG00000068114.8	Ccdc134	1566.23	0.0297489	0.0720194	0.0921869	0.860578
ENSMUSG00000029775.15	Klhdc10	1548.8	0.0361478	0.0981628	0.0921266	0.860578
ENSMUSG00000039976.5	Tbc1d16	794.532	0.0323828	0.0814123	0.0922084	0.860578
ENSMUSG00000020396.9	Nefh	3891.3	0.0294826	0.0712151	0.0923789	0.861695
ENSMUSG00000057093.15	Zfp607b	1257.16	-0.0320598	0.0803776	0.0925266	0.862535
ENSMUSG00000033047.6	Eif3l	625.31	-0.0316996	0.0790908	0.0926215	0.862535
ENSMUSG00000014198.16	Zfp385c	7832.15	-0.0287909	0.0690159	0.0925785	0.862535
ENSMUSG00000094786.2	Gm14403	106.909	0.0388642	0.131197	0.0927126	0.862909
ENSMUSG00000026934.16	Lhx3	112.848	-0.0386421	0.120065	0.0928084	0.863327
ENSMUSG00000018449.13	Rpain	193.73	0.0387437	0.133042	0.0929416	0.863358
ENSMUSG00000026937.13	Lcn5	87.8166	-0.0388299	0.128842	0.0929645	0.863358
ENSMUSG00000020027.19	Socs2	792.471	-0.0295642	0.0717202	0.0928868	0.863358
ENSMUSG00000087244.2	Gm7284	57.8944	-0.038694	0.122952	0.0931342	0.864111
ENSMUSG00000074793.11	Hspa12b	80.3273	0.0385467	0.134975	0.0933092	0.864111
ENSMUSG00000011305.12	Plin5	338.251	-0.0364233	0.101031	0.0932662	0.864111
ENSMUSG00000059742.11	Kcnh7	876.223	-0.0265756	0.0622516	0.0934023	0.864111
ENSMUSG00000031832.16	Taf1c	1028.92	-0.0289569	0.0698577	0.0932586	0.864111
ENSMUSG00000060212.14	Pcnx2	12048.3	-0.0287282	0.0690892	0.0932282	0.864111
ENSMUSG00000054659.14	Pm20d2	224.408	0.0357636	0.0973911	0.0933999	0.864111
ENSMUSG00000036882.8	Arhgap33	1559.36	0.026743	0.0628012	0.0934624	0.864196
ENSMUSG00000056359.7	D830013O20Rik	82.8253	-0.0386826	0.12894	0.0935213	0.864269
ENSMUSG00000024966.10	Stip1	824.953	-0.0316933	0.0796006	0.0935736	0.864281
ENSMUSG00000066150.13	Slc31a1	849.983	-0.0310677	0.0776854	0.0943043	0.866148
ENSMUSG00000111912.2	Gm48521	200.134	-0.0353958	0.0962814	0.0942696	0.866148
ENSMUSG00000028973.19	Abcb8	194.663	0.0382144	0.117673	0.0939925	0.866148
ENSMUSG00000028876.8	Epha10	1785.14	-0.0257671	0.060055	0.0943407	0.866148
ENSMUSG00000027203.16	Dut	300.579	0.0384093	0.122672	0.0942518	0.866148
ENSMUSG00000020794.14	Ube2g1	1986.65	0.0264841	0.0622686	0.0942276	0.866148
ENSMUSG00000105153.5	Gm3143	7742.46	0.02791	0.0669283	0.0944669	0.866148
ENSMUSG00000079177.5	Fam228a	954.794	0.0308716	0.0770381	0.0944324	0.866148
ENSMUSG00000040433.17	Zbtb38	1120.8	0.0320859	0.0812775	0.0938969	0.866148
ENSMUSG00000036896.6	C1qc	22.2961	-0.0336187	0.155487	0.0944054	0.866148
ENSMUSG00000028575.12	Eqtn	16.3342	0.0345163	0.153486	0.0944908	0.866148
ENSMUSG00000036196.17	Slc26a8	1500.55	-0.0311176	0.0778168	0.0942079	0.866148
ENSMUSG00000028583.15	Pdpn	42.7631	-0.0376389	0.141788	0.0941536	0.866148
ENSMUSG00000047126.18	Cltc	2230.39	0.0317874	0.0804694	0.0944757	0.866148
ENSMUSG00000030521.12	Mphosph10	35.1187	0.0376494	0.140379	0.0947326	0.867896
ENSMUSG00000103799.2	Gm38093	65.8998	-0.0381723	0.133443	0.094959	0.869031
ENSMUSG00000057963.10	Itpk1	1586.41	0.0319335	0.081294	0.0949264	0.869031
ENSMUSG00000066324.3	Bpnt2	806.441	0.0353197	0.0966831	0.0950902	0.869763
ENSMUSG00000039253.8	Fn3krp	91.9459	-0.0376922	0.114926	0.0953931	0.870313
ENSMUSG00000037017.16	Zscan21	1737.45	0.0268058	0.0637948	0.0955762	0.870313
ENSMUSG00000086828.2	Gm15579	29.4672	0.0348179	0.151709	0.0955062	0.870313
ENSMUSG00000023923.11	Tbc1d5	1383	0.0307672	0.0772126	0.0954972	0.870313
ENSMUSG00000023008.19	Fmnl3	4394.69	-0.0236384	0.0538423	0.095645	0.870313
ENSMUSG00000068227.10	Il2rb	51.5557	0.0371642	0.142287	0.0954577	0.870313
ENSMUSG00000027613.16	Eif6	41.2823	0.0377698	0.136613	0.0956574	0.870313
ENSMUSG00000031012.18	Cask	754.709	-0.030793	0.0773395	0.0955587	0.870313
ENSMUSG00000095469.2	Gm21965	229.462	0.0380775	0.131137	0.0956636	0.870313
ENSMUSG00000100459.7	Gm5833	364.805	0.0377842	0.115686	0.0952492	0.870313
ENSMUSG00000022621.17	Rabl2	182.617	-0.0358166	0.100214	0.0957154	0.870317
ENSMUSG00000034636.10	Zyg11b	1064.28	-0.0259052	0.0609964	0.0957681	0.87033
ENSMUSG00000054728.18	Phactr1	3473.19	-0.0237974	0.0544883	0.0961092	0.870741
ENSMUSG00000020105.10	Lrig3	45.1715	-0.0370339	0.142137	0.0959596	0.870741
ENSMUSG00000109224.2	Tmem147os	227.116	-0.0361604	0.102919	0.0961214	0.870741
ENSMUSG00000023330.13	Dtwd1	55.4381	0.0333841	0.15449	0.0961149	0.870741
ENSMUSG00000015968.19	Cacna1d	6808.47	-0.0252208	0.058896	0.0959381	0.870741
ENSMUSG00000072720.10	Myo18b	521.609	0.0313507	0.0796849	0.0960351	0.870741
ENSMUSG00000032036.16	Kirrel3	197.652	0.0354757	0.0990955	0.0965472	0.874131
ENSMUSG00000022201.17	Zfr	2418.92	0.03579	0.101427	0.0968759	0.874505
ENSMUSG00000019831.15	Wasf1	54.0197	-0.0378432	0.127475	0.096845	0.874505
ENSMUSG00000086707.2	Gm12088	2296.16	-0.0318699	0.0821822	0.0968463	0.874505
ENSMUSG00000024442.7	Dele1	658.7	-0.0341785	0.092538	0.0970403	0.874505
ENSMUSG00000042487.7	Leo1	250.177	-0.0340722	0.0918002	0.0967843	0.874505
ENSMUSG00000086693.2	A730081D07Rik	171.804	-0.0370032	0.111063	0.0969637	0.874505
ENSMUSG00000074682.5	Zcchc3	233.547	0.0366878	0.142228	0.0970526	0.874505
ENSMUSG00000115778.2	Gm10876	469.81	-0.0334335	0.0889649	0.0970153	0.874505
ENSMUSG00000070780.12	Rbm47	1057.48	-0.0297403	0.0741686	0.0968247	0.874505
ENSMUSG00000023118.16	Sympk	233.488	-0.035453	0.0999601	0.0974396	0.875318
ENSMUSG00000023353.15	Agap3	3150.48	-0.0242985	0.056497	0.0974526	0.875318
ENSMUSG00000038733.15	Wdr26	1328.22	-0.0288738	0.0713995	0.0974043	0.875318
ENSMUSG00000115867.2	Gm17753	535.716	-0.0349891	0.0971155	0.0973472	0.875318
ENSMUSG00000032480.18	Dhx30	3645.1	0.0297363	0.0744095	0.0973584	0.875318
ENSMUSG00000029909.7	Prss37	59.8054	-0.0368588	0.140391	0.0974011	0.875318
ENSMUSG00000109695.2	Gm31166	2424.04	-0.0262728	0.063028	0.0981412	0.875676
ENSMUSG00000074679.4	Defb28	182.179	-0.037531	0.125177	0.0981155	0.875676
ENSMUSG00000003469.10	Phyhip	218.333	0.0375309	0.129932	0.0979285	0.875676
ENSMUSG00000030409.17	Dmpk	24.6198	-0.0345854	0.149798	0.0979569	0.875676
ENSMUSG00000029778.13	Adcyap1r1	248.663	0.0343374	0.0938217	0.0975899	0.875676
ENSMUSG00000018567.15	Gabarap	171.177	-0.0353094	0.0999348	0.0981983	0.875676
ENSMUSG00000043773.6	1700048O20Rik	52.969	-0.0368981	0.139041	0.0978689	0.875676
ENSMUSG00000112437.2	Gm35188	246.359	0.0363525	0.142144	0.0982154	0.875676
ENSMUSG00000117874.2	Gm50318	397.836	0.0373289	0.118244	0.0980369	0.875676
ENSMUSG00000021905.15	Dph3	81.2312	0.0363388	0.142956	0.0977955	0.875676
ENSMUSG00000117171.2	C230013L11Rik	114.635	-0.0374563	0.121356	0.0980863	0.875676
ENSMUSG00000027933.12	Ints3	2729.83	0.0375801	0.126701	0.0979283	0.875676
ENSMUSG00000030168.14	Adipor2	2068.43	-0.0274383	0.0666827	0.0977226	0.875676
ENSMUSG00000028234.7	Rps20	6451.01	-0.0318312	0.0825878	0.0977804	0.875676
ENSMUSG00000031902.11	Nfatc3	735.448	0.0319556	0.0834306	0.0983246	0.87573
ENSMUSG00000038893.13	Fam117a	1581.38	0.0271872	0.0660675	0.0982733	0.87573
ENSMUSG00000036833.17	Pnpla7	4914.98	0.0283505	0.0700362	0.0984112	0.87604
ENSMUSG00000021932.14	Rnaseh2b	213.717	-0.0351015	0.0990347	0.0985406	0.876124
ENSMUSG00000027111.17	Itga6	2487.06	-0.028229	0.0696585	0.0985009	0.876124
ENSMUSG00000027427.14	Polr3f	815.85	-0.0295141	0.0741913	0.0985756	0.876124
ENSMUSG00000113081.2	Gm3333	180.201	0.0365568	0.110049	0.0986283	0.876133
ENSMUSG00000055452.7	Gm7353	112.652	0.0368033	0.112994	0.0987726	0.876305
ENSMUSG00000036867.8	Smad6	320.649	-0.0356112	0.102576	0.098739	0.876305
ENSMUSG00000029713.16	Gnb2	65.8318	0.0373595	0.127715	0.0988027	0.876305
ENSMUSG00000037966.16	Ninj1	260.431	-0.0346456	0.0967502	0.0989251	0.876474
ENSMUSG00000117542.2	Gm18763	15.7169	-0.031941	0.154966	0.0989151	0.876474
ENSMUSG00000043263.14	Ifi209	185.136	-0.0360216	0.10602	0.0990176	0.876836
ENSMUSG00000035934.17	Pknox2	861.866	-0.0294208	0.074094	0.0990817	0.876946
ENSMUSG00000022009.2	Nufip1	30.1634	0.034851	0.147563	0.0991865	0.877415
ENSMUSG00000051285.18	Pcmtd1	577.876	-0.0312515	0.0811189	0.099256	0.877572
ENSMUSG00000053080.11	2700081O15Rik	236.737	-0.0336701	0.0920775	0.0995316	0.877807
ENSMUSG00000028098.14	Rnf115	8557.78	0.0257737	0.0619439	0.0996269	0.877807
ENSMUSG00000040653.7	Ppp1r14c	171.415	0.0359633	0.10626	0.099472	0.877807
ENSMUSG00000087084.2	Gm13016	46.1564	-0.0356098	0.143839	0.0996364	0.877807
ENSMUSG00000014353.16	Tmem87b	1398.59	0.0256841	0.06166	0.0996449	0.877807
ENSMUSG00000024033.11	Rsph1	1718.29	-0.028686	0.0716322	0.0994117	0.877807
ENSMUSG00000043314.7	Olfr30	822.596	-0.0305829	0.0786225	0.0994889	0.877807
ENSMUSG00000002885.15	Adgre5	430.617	0.0331381	0.0896456	0.0997556	0.87787
ENSMUSG00000029673.20	Auts2	5688.42	0.0347944	0.0984523	0.0997244	0.87787
ENSMUSG00000117229.2	Gm35550	43.9347	-0.0347597	0.147078	0.0998753	0.878025
ENSMUSG00000054672.14	Scart2	28.8029	0.0360207	0.141193	0.0998768	0.878025
ENSMUSG00000062782.5	Olfr527	290.043	0.0351995	0.101727	0.1003	0.88129
ENSMUSG00000027298.18	Tyro3	806.371	0.0289219	0.0729921	0.100582	0.88139
ENSMUSG00000094724.9	Rnaset2b	108.083	0.0368171	0.118827	0.100494	0.88139
ENSMUSG00000084349.4	Rpl3-ps1	19.9634	0.0304002	0.156261	0.100542	0.88139
ENSMUSG00000020898.19	Ctc1	754.354	-0.0340159	0.0948441	0.100614	0.88139
ENSMUSG00000071341.5	Egr4	71.7699	-0.0367654	0.117716	0.100482	0.88139
ENSMUSG00000020745.16	Pafah1b1	1867.58	-0.0277364	0.0688525	0.100623	0.88139
ENSMUSG00000024901.16	Peli3	35.6462	0.0356713	0.141671	0.100809	0.882561
ENSMUSG00000025934.16	Gsta3	24.5344	-0.0309597	0.154897	0.101304	0.883701
ENSMUSG00000045915.16	Ccdc42	16.5831	-0.0283327	0.158371	0.101204	0.883701
ENSMUSG00000073427.5	Gm4924	726.39	-0.0292906	0.0746622	0.101294	0.883701
ENSMUSG00000004263.16	Atn1	21.4976	0.0331286	0.150782	0.101008	0.883701
ENSMUSG00000024066.10	Xdh	932.742	0.0364305	0.13489	0.101164	0.883701
ENSMUSG00000035429.14	Ptprh	52.2336	0.0360288	0.138488	0.10124	0.883701
ENSMUSG00000030126.18	Tmcc1	1313.76	0.0352498	0.103259	0.101205	0.883701
ENSMUSG00000033174.18	Mgll	329.609	-0.0313903	0.0830455	0.10156	0.88502
ENSMUSG00000027822.17	Slc33a1	89.7337	0.0361042	0.137248	0.101517	0.88502
ENSMUSG00000078580.4	E430018J23Rik	45.1247	-0.0363004	0.134968	0.101642	0.885088
ENSMUSG00000054727.3	1700013H16Rik	1003.94	-0.0317725	0.0847554	0.101672	0.885088
ENSMUSG00000068747.15	Sort1	4837.35	-0.0262446	0.0642649	0.101783	0.885485
ENSMUSG00000020895.15	Tmem107	142.182	-0.0349026	0.101594	0.101839	0.885485
ENSMUSG00000099041.2	Gm28035	581.096	-0.0353124	0.104872	0.102006	0.885485
ENSMUSG00000048483.7	Zdhhc22	60.9189	0.0364248	0.13189	0.102031	0.885485
ENSMUSG00000038058.15	Nod1	976.017	-0.0261253	0.0639412	0.101982	0.885485
ENSMUSG00000036986.17	Pml	145.722	0.0356343	0.107403	0.101883	0.885485
ENSMUSG00000030589.16	Rasgrp4	134.249	-0.0351594	0.103885	0.102153	0.885825
ENSMUSG00000085008.2	Dbhos	33.9219	-0.0355588	0.139998	0.102174	0.885825
ENSMUSG00000019232.15	Etnppl	39.7062	0.0232088	0.160954	0.102361	0.886533
ENSMUSG00000108696.2	Gm5738	16.5527	0.0334414	0.148697	0.102339	0.886533
ENSMUSG00000035456.10	Prdm8	44.2456	-0.0353856	0.140664	0.102414	0.886545
ENSMUSG00000012819.17	Cdh23	3882.14	-0.0240592	0.0573683	0.102525	0.887046
ENSMUSG00000019373.12	Cops3	223.159	0.0364609	0.125485	0.102709	0.887327
ENSMUSG00000026815.15	Gfi1b	706.008	-0.0308015	0.081267	0.102714	0.887327
ENSMUSG00000029059.10	Prxl2b	379.515	-0.0341492	0.0976689	0.102713	0.887327
ENSMUSG00000021583.8	Erap1	910.921	0.0265703	0.0662067	0.104057	0.887337
ENSMUSG00000028392.16	Bspry	1867.96	-0.0271302	0.0681546	0.104104	0.887337
ENSMUSG00000021922.18	Itih4	274.111	-0.0335183	0.0947125	0.103489	0.887337
ENSMUSG00000046519.16	Golph3l	279.96	-0.0325567	0.0895035	0.103301	0.887337
ENSMUSG00000059248.14	Septin9	4781.78	-0.0239292	0.0574358	0.104065	0.887337
ENSMUSG00000029671.16	Wnt16	50.6762	-0.0340348	0.144647	0.104248	0.887337
ENSMUSG00000095620.8	Csta2	6971.53	-0.0240713	0.0577367	0.103556	0.887337
ENSMUSG00000117148.2	Vmn1r229	101.872	-0.0357393	0.110555	0.102989	0.887337
ENSMUSG00000032401.16	Lctl	367.093	-0.0327998	0.0915483	0.104347	0.887337
ENSMUSG00000034690.14	Nlrp4c	75.6032	0.0360763	0.126793	0.10433	0.887337
ENSMUSG00000029925.14	Tbxas1	679.243	0.0283559	0.0725128	0.104095	0.887337
ENSMUSG00000028274.18	Rngtt	5000.58	0.0363056	0.124734	0.10341	0.887337
ENSMUSG00000075595.10	Zfp652	9570.37	-0.0237152	0.0566407	0.103752	0.887337
ENSMUSG00000050108.13	Bpifc	187.827	0.0342285	0.098977	0.103468	0.887337
ENSMUSG00000114774.2	Gm35281	19.6093	-0.0290077	0.15645	0.10324	0.887337
ENSMUSG00000051306.8	Usp42	440.18	0.0319357	0.0872959	0.104386	0.887337
ENSMUSG00000002222.15	Rmnd5a	377.554	0.0347791	0.10257	0.103296	0.887337
ENSMUSG00000025407.8	Gli1	630.035	0.0295726	0.0764626	0.102834	0.887337
ENSMUSG00000053070.6	Cfap300	391.279	-0.0310028	0.0827185	0.10376	0.887337
ENSMUSG00000043895.7	S1pr2	1628.68	-0.0266435	0.0664745	0.104104	0.887337
ENSMUSG00000033114.12	Slc35d2	837.604	0.0314717	0.08457	0.10346	0.887337
ENSMUSG00000087341.5	0610040F04Rik	1784.71	-0.0305367	0.0808311	0.103877	0.887337
ENSMUSG00000033486.15	Catsper2	263.994	0.0356159	0.109866	0.103299	0.887337
ENSMUSG00000032553.15	Srprb	21.652	0.0323657	0.149817	0.104268	0.887337
ENSMUSG00000086474.3	9130204K15Rik	4203.21	0.0220706	0.0513369	0.103873	0.887337
ENSMUSG00000042121.17	Ssh1	8094.41	-0.0235602	0.0558769	0.102913	0.887337
ENSMUSG00000036943.10	Rab8b	304.205	0.0321972	0.0874176	0.102794	0.887337
ENSMUSG00000038227.16	Hoxa9	41.0957	-0.0350774	0.139661	0.104124	0.887337
ENSMUSG00000020493.9	Prr11	562.806	0.0302268	0.07944	0.103642	0.887337
ENSMUSG00000028337.15	Coro2a	477.271	-0.0319124	0.0871888	0.10439	0.887337
ENSMUSG00000027166.15	Dnajc24	50.0599	0.0352594	0.138843	0.10391	0.887337
ENSMUSG00000020871.9	Dlx4	176.54	-0.0352951	0.107065	0.103487	0.887337
ENSMUSG00000068399.6	Gm7247	55.5115	0.0360261	0.123848	0.104674	0.887603
ENSMUSG00000099418.4	Gm6657	84.2579	0.0355677	0.13469	0.104633	0.887603
ENSMUSG00000035112.18	Wnk4	376.637	-0.029769	0.0781573	0.104683	0.887603
ENSMUSG00000039356.16	Exosc2	18.3911	0.0337228	0.145353	0.10467	0.887603
[truncated: 24,849 more rows]

## Sheet: Deseq2_C58_12h
Transcript	ext_gene	baseMean	log2FoldChange	lfcSE	pvalue	padj
ENSMUSG00000035208.17	Slfn8	2182.37	-2.52208	0.152464	3.11183e-62	5.23223e-58
ENSMUSG00000026816.15	Gtf3c5	2474.42	-2.12798	0.159411	8.52945e-42	7.17071e-38
ENSMUSG00000024414.14	Mrpl27	339.504	-1.87442	0.163315	1.24668e-32	6.98721e-29
ENSMUSG00000021565.17	Slc6a19	406.575	-2.41944	0.219352	3.72291e-29	1.56492e-25
ENSMUSG00000049076.13	Acap2	1205.79	1.07979	0.105412	1.53093e-26	5.14821e-23
ENSMUSG00000027568.10	Ntsr1	2763.18	1.05044	0.103824	6.11206e-26	1.7128e-22
ENSMUSG00000097887.3	Gm26542	1337.51	-1.12115	0.117047	9.01382e-24	2.16512e-20
ENSMUSG00000022209.13	Dhrs2	1029.34	-1.67153	0.204323	3.02935e-19	6.36693e-16
ENSMUSG00000023045.14	Soat2	158.72	1.9361	0.233788	9.95679e-19	1.86015e-15
ENSMUSG00000038517.16	Tbkbp1	1013.13	-1.27263	0.159649	3.82585e-18	6.43278e-15
ENSMUSG00000020899.17	Pfas	369.17	1.70508	0.221176	1.69324e-17	2.5882e-14
ENSMUSG00000051518.9	Rps19bp1	350.192	-1.65273	0.22259	1.16494e-16	1.63228e-13
ENSMUSG00000086136.2	Gm12718	1373.86	0.968123	0.127624	3.28753e-16	4.25204e-13
ENSMUSG00000034744.14	Nagk	603.187	-1.20842	0.164017	6.75794e-16	8.11629e-13
ENSMUSG00000034832.16	Tet3	2298.1	-0.896928	0.123571	3.27373e-15	3.66963e-12
ENSMUSG00000039285.13	Azi2	34.7268	2.89393	0.385107	4.60217e-15	4.83631e-12
ENSMUSG00000038793.9	Lefty1	320.023	-1.81017	0.260398	9.3216e-15	9.21961e-12
ENSMUSG00000015937.16	Macroh2a1	911.072	-0.949167	0.134767	1.67879e-14	1.56817e-11
ENSMUSG00000044167.7	Foxo1	433.922	1.25548	0.185653	3.54157e-14	3.13411e-11
ENSMUSG00000028917.15	Plekhm2	575.539	-1.19699	0.184518	3.24829e-13	2.73084e-10
ENSMUSG00000035551.7	Igfbpl1	462.592	0.973	0.152188	1.29526e-12	1.03707e-09
ENSMUSG00000050132.14	Sarm1	307.987	-1.25952	0.207182	2.87147e-12	2.19458e-09
ENSMUSG00000039055.5	Eme1	82.1473	-2.44413	0.376596	4.09292e-12	2.9921e-09
ENSMUSG00000032340.9	Neo1	1784.9	0.76879	0.124439	4.43911e-12	3.10996e-09
ENSMUSG00000043259.16	Fam13c	3115.78	0.538467	0.0854931	7.47e-12	4.83079e-09
ENSMUSG00000034708.13	Grn	2184.36	-0.982398	0.160645	7.19278e-12	4.83079e-09
ENSMUSG00000022203.8	Efs	129.554	-2.22227	0.355438	8.65e-12	5.38671e-09
ENSMUSG00000111962.2	Gm20110	430.219	-1.16002	0.194109	9.41902e-12	5.65612e-09
ENSMUSG00000042642.14	Flad1	340.794	-1.07538	0.180004	1.37857e-11	7.99286e-09
ENSMUSG00000107821.2	Gm8038	109.614	1.6774	0.294002	1.52501e-11	8.5472e-09
ENSMUSG00000039163.11	Cmc1	48.8487	2.74687	0.440847	2.58354e-11	1.40128e-08
ENSMUSG00000033902.13	Mapkbp1	1382.88	0.698278	0.118152	2.81398e-11	1.47857e-08
ENSMUSG00000079278.3	Tmem233	284.07	0.988949	0.169264	3.55797e-11	1.81284e-08
ENSMUSG00000046610.16	Oacyl	569.719	0.858978	0.148541	4.96177e-11	2.45374e-08
ENSMUSG00000038456.10	Dennd2a	3049.58	0.63656	0.109945	8.09395e-11	3.88833e-08
ENSMUSG00000032763.12	Ilvbl	878.983	0.780262	0.1375	9.32764e-11	4.12723e-08
ENSMUSG00000040189.19	Odad1	1505.9	0.547554	0.0932027	9.16187e-11	4.12723e-08
ENSMUSG00000037012.19	Hk1	693.415	-0.718548	0.125952	8.85445e-11	4.12723e-08
ENSMUSG00000033510.15	Otud7a	968.793	-0.863935	0.15377	1.2794e-10	5.51584e-08
ENSMUSG00000001138.14	Cnnm3	1305.1	-0.763771	0.139653	3.07531e-10	1.29271e-07
ENSMUSG00000020528.15	Prpsap2	381.517	-0.947599	0.174021	3.32711e-10	1.36444e-07
ENSMUSG00000034660.9	Galp	136.034	1.19853	0.226861	3.59796e-10	1.44038e-07
ENSMUSG00000094584.3	Ms4a18	239.188	-1.3704	0.266698	3.72004e-10	1.45462e-07
ENSMUSG00000025505.17	Tmem80	183.721	-1.19648	0.231045	6.21203e-10	2.37384e-07
ENSMUSG00000097651.3	4930461G14Rik	200.754	0.97814	0.184461	6.84993e-10	2.55944e-07
ENSMUSG00000003309.15	Ap1m2	423.416	0.932288	0.1759	7.23122e-10	2.64317e-07
ENSMUSG00000022536.15	Glyr1	1583.39	-0.672474	0.126138	8.80561e-10	3.15016e-07
ENSMUSG00000032394.7	Igdcc3	621.664	-0.777505	0.1478	9.46387e-10	3.31512e-07
ENSMUSG00000114249.2	Gm47709	240.379	-0.976883	0.186717	9.86754e-10	3.38598e-07
ENSMUSG00000111447.2	Gm48249	186.462	1.16445	0.228915	1.13601e-09	3.82017e-07
ENSMUSG00000061825.11	Ces2c	226.546	1.02161	0.197977	1.30475e-09	4.30158e-07
ENSMUSG00000039062.16	Anpep	343.233	0.868014	0.169697	1.9222e-09	6.21536e-07
ENSMUSG00000037370.14	Enpp1	1680.89	0.584328	0.111106	2.16598e-09	6.87147e-07
ENSMUSG00000018042.19	Cyb5r3	1810.21	0.673028	0.131085	2.50112e-09	7.78775e-07
ENSMUSG00000048307.9	Ankrd46	396.957	-0.966424	0.192135	2.74013e-09	8.37683e-07
ENSMUSG00000032420.9	Nt5e	136.17	-1.69233	0.356791	2.88988e-09	8.67687e-07
ENSMUSG00000032066.10	Bco2	83.3107	-1.71977	0.371168	5.21937e-09	1.53962e-06
ENSMUSG00000101797.2	Gm29266	1112.48	-0.714591	0.144423	5.52853e-09	1.6027e-06
ENSMUSG00000094590.3	Gm10251	38.3141	3.13857	0.615284	5.63545e-09	1.60601e-06
ENSMUSG00000114942.2	Gm49361	347.883	0.803144	0.164485	6.41969e-09	1.77615e-06
ENSMUSG00000097640.8	Gm20033	302.065	1.01131	0.209282	6.44375e-09	1.77615e-06
ENSMUSG00000018395.20	Kif3a	929.339	-0.774112	0.158577	6.70696e-09	1.81888e-06
ENSMUSG00000004895.10	Prcc	227.092	0.925722	0.190958	6.89605e-09	1.84048e-06
ENSMUSG00000054626.12	Xlr	596.404	0.667683	0.13611	8.17937e-09	2.14887e-06
ENSMUSG00000044405.5	Adig	95.0357	-2.159	0.446712	8.63223e-09	2.23296e-06
ENSMUSG00000055538.8	Zcchc24	1132.98	0.537223	0.107178	9.84355e-09	2.50772e-06
ENSMUSG00000085928.2	4933427I22Rik	65.947	-1.85125	0.405634	1.0388e-08	2.60693e-06
ENSMUSG00000047638.16	Nr1h4	245.641	3.65641	0.811088	1.09278e-08	2.70206e-06
ENSMUSG00000052281.15	Tspan32os	180.366	-1.032	0.221098	1.28688e-08	3.13588e-06
ENSMUSG00000056328.15	Myh1	186.421	-0.920351	0.195748	1.36653e-08	3.23412e-06
ENSMUSG00000082361.7	Btc	197.201	-1.0371	0.223139	1.3849e-08	3.23412e-06
ENSMUSG00000073399.10	Trim40	1201.62	-0.52572	0.106113	1.37649e-08	3.23412e-06
ENSMUSG00002075770.1		2131.3	0.779684	0.167449	1.96424e-08	4.5242e-06
ENSMUSG00000029267.18	Mtf2	168.951	-1.13424	0.253216	2.07042e-08	4.70432e-06
ENSMUSG00000055045.6	Gm11190	349.501	0.746891	0.161075	2.28924e-08	5.13216e-06
ENSMUSG00000040389.16	Wdr47	494.759	-0.728783	0.157179	2.39668e-08	5.30234e-06
ENSMUSG00000028295.15	Smim8	352.006	-0.764149	0.166135	2.62648e-08	5.73527e-06
ENSMUSG00000022533.15	Atp13a3	2499.53	0.440173	0.0912676	3.10756e-08	6.69879e-06
ENSMUSG00000032024.11	Clmp	1328.91	0.588011	0.12558	3.55742e-08	7.57145e-06
ENSMUSG00000040195.12	Nemp1	2595.95	0.536472	0.114199	4.32734e-08	9.09499e-06
ENSMUSG00000070287.4	Slc35g2	94.6394	-1.66172	0.408979	5.52147e-08	1.14615e-05
ENSMUSG00000017400.11	Stac2	276.527	0.713685	0.161402	6.62118e-08	1.33981e-05
ENSMUSG00000022479.16	Vdr	2250.49	-0.680197	0.153033	6.69347e-08	1.33981e-05
ENSMUSG00000021676.11	Iqgap2	1075.37	-0.609288	0.134811	6.60585e-08	1.33981e-05
ENSMUSG00000000167.15	Pih1d2	19.3675	2.61517	0.591237	7.18137e-08	1.42056e-05
ENSMUSG00000018412.17	Kansl1	5305.32	0.416155	0.0900345	7.70699e-08	1.50681e-05
ENSMUSG00000100819.2	Gm2693	327.071	-1.00821	0.238689	8.67435e-08	1.67644e-05
ENSMUSG00000022322.9	Shcbp1	53.894	-2.49059	0.574197	8.78101e-08	1.67777e-05
ENSMUSG00000109344.2	A26c2	487.397	-0.74075	0.173269	1.15884e-07	2.18929e-05
ENSMUSG00000002227.16	Mov10	115.753	-1.39555	0.364757	1.34766e-07	2.51773e-05
ENSMUSG00000112006.2	Gm48633	84.6205	-1.62674	0.43248	1.66048e-07	3.06805e-05
ENSMUSG00000103906.2	Tigd5	84.9319	-2.74788	0.692308	2.14494e-07	3.92011e-05
ENSMUSG00000022875.19	Kng1	163.605	0.965792	0.245128	2.79241e-07	5.04856e-05
ENSMUSG00000026942.14	Traf2	805.431	-0.511709	0.119633	2.8988e-07	5.18516e-05
ENSMUSG00000038199.13	Iqca1l	3082.08	0.557808	0.132217	3.01023e-07	5.3278e-05
ENSMUSG00000020702.14	Ccl1	434.497	-1.01339	0.263424	3.41124e-07	5.97464e-05
ENSMUSG00000000149.11	Gna12	704.336	-0.717788	0.178831	3.55795e-07	6.16735e-05
ENSMUSG00000085568.8	Gm14858	446.015	0.565185	0.136286	3.8685e-07	6.63725e-05
ENSMUSG00000048058.18	Ldlrad3	1363.93	-0.816346	0.209094	4.32657e-07	7.34818e-05
ENSMUSG00000006998.17	Psmd2	352.224	0.810766	0.208334	4.58188e-07	7.70397e-05
ENSMUSG00000071477.11	Zfp777	489.727	-0.669236	0.168581	4.9256e-07	8.15096e-05
ENSMUSG00000029190.20	D5Ertd579e	3581.83	-0.501714	0.120828	4.94468e-07	8.15096e-05
ENSMUSG00000109936.2	Gm45889	53.244	-2.43465	0.671192	5.05805e-07	8.25689e-05
ENSMUSG00000037477.9	Tbx10	571.47	0.540247	0.132691	5.80517e-07	9.38539e-05
ENSMUSG00000054226.14	Tprkb	286.942	0.874603	0.234306	7.09175e-07	0.000113563
ENSMUSG00000021000.18	Mia2	1190.42	-0.557782	0.139957	7.44759e-07	0.000118136
ENSMUSG00000026004.16	Kansl1l	2094.57	-0.479249	0.118035	7.58591e-07	0.000119205
ENSMUSG00000058252.7	Tcp11x2	6185.79	-0.508722	0.12729	8.76681e-07	0.000136486
ENSMUSG00000079563.11	Pglyrp2	127.432	0.902907	0.249924	9.9211e-07	0.00015304
ENSMUSG00000021257.15	Angel1	545.886	0.693422	0.185256	1.05188e-06	0.000160785
ENSMUSG00000025877.15	Hk3	695.711	0.593712	0.154649	1.08814e-06	0.000164829
ENSMUSG00000016510.12	Mtif3	141.56	0.900366	0.2534	1.20895e-06	0.000181493
ENSMUSG00000045983.17	Eif4g1	1759.44	0.503784	0.129536	1.32931e-06	0.000197056
ENSMUSG00000026768.11	Itga8	174.71	-1.39709	0.447378	1.33605e-06	0.000197056
ENSMUSG00000053774.10	Ubxn7	513.476	0.561189	0.14729	1.39386e-06	0.000203794
ENSMUSG00000025724.13	Sec11a	1386.15	0.483772	0.124745	1.48246e-06	0.00021488
ENSMUSG00000117445.2	Gm50026	835.661	0.598176	0.159987	1.52662e-06	0.00021939
ENSMUSG00000025821.10	Zfp282	508.742	-0.73533	0.20457	1.56364e-06	0.000222806
ENSMUSG00000036712.16	Cyld	38.0796	2.72533	1.11505	1.7859e-06	0.000250513
ENSMUSG00000020176.18	Grb10	1351.7	-0.504691	0.132599	1.78789e-06	0.000250513
ENSMUSG00000029672.17	Fam3c	277.332	-0.903062	0.264915	1.87652e-06	0.000260759
ENSMUSG00000024220.15	Zfp523	923.039	0.677823	0.189371	1.95491e-06	0.000269425
ENSMUSG00000017288.16	Vps53	561.523	-0.501983	0.132807	1.98368e-06	0.000271168
ENSMUSG00000024869.11	Gm49405	68.7934	1.35494	0.455757	2.11861e-06	0.00028615
ENSMUSG00000022589.9	Cyp11b2	1770.36	-0.513364	0.136984	2.12732e-06	0.00028615
ENSMUSG00000074673.16	Ttll9	3422.91	0.460092	0.121918	2.31838e-06	0.000309375
ENSMUSG00000023274.15	Cd4	2076.59	-0.560532	0.153309	2.39306e-06	0.000316826
ENSMUSG00000047539.10	Fbxo28	151.449	0.937297	0.285956	2.508e-06	0.000329449
ENSMUSG00000020152.8	Actr2	1815.98	0.316042	0.0834216	2.71186e-06	0.000353467
ENSMUSG00000035279.9	Ssc5d	225.495	0.864596	0.261412	2.80593e-06	0.000362915
ENSMUSG00000039844.21	Rapgef1	1587.7	0.443351	0.118868	2.82962e-06	0.000363185
ENSMUSG00000029592.12	Usp30	978.683	-0.528557	0.145021	2.85405e-06	0.000363546
ENSMUSG00000117229.2	Gm35550	58.4279	-1.32623	0.462695	2.91151e-06	0.000368077
ENSMUSG00000028760.17	Eif4g3	6557.67	0.357257	0.0957489	3.16011e-06	0.000396523
ENSMUSG00000031545.7	Gpat4	196.512	0.698207	0.205503	3.32689e-06	0.000414358
ENSMUSG00000034923.10	Ly6g6f	81.2306	-1.68916	0.619727	3.37693e-06	0.000417498
ENSMUSG00000074679.4	Defb28	117.261	0.87892	0.273314	3.51573e-06	0.000431485
ENSMUSG00000021770.12	Samd8	4519.18	-0.461497	0.126369	3.55471e-06	0.000433108
ENSMUSG00000023243.10	Kcnk5	1181.93	0.571143	0.162183	3.58945e-06	0.000434195
ENSMUSG00000020940.14	Efcab15	1145.41	0.528153	0.147895	3.66295e-06	0.000439921
ENSMUSG00000042357.3	Gjb5	349.72	-0.812132	0.249233	3.71683e-06	0.000443226
ENSMUSG00000102805.6	Gm37240	4136.78	0.412247	0.112781	3.93093e-06	0.000465455
ENSMUSG00000022598.7	Psca	528.024	-0.657891	0.194704	4.03443e-06	0.00047437
ENSMUSG00000050824.13	Sstr5	317.662	-0.751466	0.22896	4.07747e-06	0.000476101
ENSMUSG00000048833.10	Slc39a9	1202.46	-0.47941	0.133486	4.13321e-06	0.000479281
ENSMUSG00000039813.15	Tbc1d2	2353.58	-0.357683	0.0982926	4.50185e-06	0.000518453
ENSMUSG00000004415.16	Col26a1	898.736	0.402316	0.111392	4.67705e-06	0.000532389
ENSMUSG00000036327.19	Qsox2	542.908	-0.570369	0.165779	4.68619e-06	0.000532389
ENSMUSG00000101930.2	Gm5441	127.35	0.73993	0.229983	5.11583e-06	0.000577299
ENSMUSG00000115207.2	Gm49132	131.665	0.891381	0.29109	5.16859e-06	0.000579364
ENSMUSG00000028028.12	Alpk1	2872.24	-0.382741	0.106685	5.26214e-06	0.000585945
ENSMUSG00000110477.2	Gm3045	29.893	-2.04337	0.844423	5.47521e-06	0.00060566
ENSMUSG00000022064.11	Pibf1	2694.98	0.382555	0.107201	5.64238e-06	0.000616045
ENSMUSG00000032300.8	1700017B05Rik	119.215	-1.19088	0.441776	5.61837e-06	0.000616045
ENSMUSG00000032436.18	Cmtm7	402.935	-0.614386	0.185227	5.76812e-06	0.000624689
ENSMUSG00000039621.14	Prex1	1207.01	0.515505	0.149539	5.79585e-06	0.000624689
ENSMUSG00000062101.13	Zfp119b	159.622	0.824364	0.267596	5.95886e-06	0.000638168
ENSMUSG00000110222.2	Gm39149	1268.27	0.51502	0.150149	6.13894e-06	0.000653292
ENSMUSG00000051278.13	Zgrf1	1047.97	0.498434	0.14467	6.25184e-06	0.000661122
ENSMUSG00000036339.19	Tmem260	837.103	0.489898	0.142394	6.56727e-06	0.000690138
ENSMUSG00000064147.8	Rab44	4646.9	0.388889	0.110434	6.61947e-06	0.000691303
ENSMUSG00000084816.2	Platr29	10956.6	0.398945	0.114409	7.33872e-06	0.000761687
ENSMUSG00000074680.2	Defb26	967.869	0.513184	0.152677	7.70076e-06	0.000794359
ENSMUSG00000087614.2	Gm12514	1832.64	0.341182	0.0974704	7.83558e-06	0.000803338
ENSMUSG00000087528.2	9830144P21Rik	282.223	0.661552	0.209954	7.98801e-06	0.000814003
ENSMUSG00000016933.18	Plcg1	71.4801	1.06172	0.399988	8.45309e-06	0.000856207
ENSMUSG00000060240.13	Cend1	331.221	-0.654004	0.208898	8.70559e-06	0.000876502
ENSMUSG00000031554.19	Adam5	765.876	-0.494371	0.148179	9.00154e-06	0.000900904
ENSMUSG00000066964.3	Tmem211	74.6726	1.60438	0.711117	9.62017e-06	0.000957122
ENSMUSG00000003134.11	Tbc1d8	1891.6	-0.486611	0.146445	9.68844e-06	0.000958243
ENSMUSG00000039176.18	Polg	108.161	-0.971736	0.360821	1.005e-05	0.00098819
ENSMUSG00000109695.2	Gm31166	2419.59	-0.501741	0.152876	1.03462e-05	0.0010114
ENSMUSG00000107240.2	Gm43231	1575.21	-0.564029	0.176754	1.04219e-05	0.00101291
ENSMUSG00000035051.16	Dhx57	1116.53	-0.439266	0.131239	1.06251e-05	0.00102673
ENSMUSG00000084918.2	Gm12708	57.4012	1.07388	0.424542	1.08268e-05	0.00104024
ENSMUSG00000052373.15	Mpp3	288.444	0.530154	0.165312	1.15134e-05	0.00109992
ENSMUSG00000058586.13	Serhl	248.179	0.706108	0.238703	1.18804e-05	0.00112223
ENSMUSG00000078137.2	Ankrd63	253.482	0.607632	0.196924	1.18384e-05	0.00112223
ENSMUSG00000002020.16	Ltbp2	1010.75	-0.449116	0.136148	1.20245e-05	0.0011295
ENSMUSG00000032398.8	Snapc5	72.0741	1.08313	0.442792	1.268e-05	0.00118446
ENSMUSG00000116544.2	Gm49626	3261.57	-0.3732	0.112367	1.38523e-05	0.00127974
ENSMUSG00000086828.2	Gm15579	62.453	1.16458	0.502009	1.38114e-05	0.00127974
ENSMUSG00000085069.3	Prdm16os	98.0725	0.877591	0.327845	1.40212e-05	0.00128826
ENSMUSG00000114832.3	Gm21388	193.91	0.719167	0.251107	1.4654e-05	0.00133909
ENSMUSG00000065954.12	Tacc1	1670.02	-0.424744	0.130694	1.52481e-05	0.00138585
ENSMUSG00000002477.6	Snrpd1	852.322	-0.559364	0.182835	1.56341e-05	0.00141329
ENSMUSG00000060257.3	Scrt2	83.6909	-1.30746	0.613503	1.62757e-05	0.00146342
ENSMUSG00000068856.4	Sf3b4	50.5264	1.20528	0.550385	1.6818e-05	0.00150413
ENSMUSG00000020389.20	Cdkl3	3454.72	-0.438394	0.136871	1.69141e-05	0.00150473
ENSMUSG00000086818.2	Ctrcos	472.387	0.754401	0.273512	1.71423e-05	0.00151701
ENSMUSG00000104301.4	Wdr49	55.779	1.85807	1.08487	1.79275e-05	0.00157818
ENSMUSG00000115355.2	4930445E18Rik	586.213	0.587338	0.19922	1.89809e-05	0.00166222
ENSMUSG00000034652.13	Cd300a	431.394	0.684251	0.243886	1.92243e-05	0.00166617
ENSMUSG00000050232.7	Cxcr3	110.975	-0.922194	0.373166	1.91643e-05	0.00166617
ENSMUSG00000117718.2	1500032F14Rik	590.956	0.544128	0.18175	2.01513e-05	0.00173756
ENSMUSG00000052676.17	Zmat1	130.592	-0.934233	0.385747	2.0471e-05	0.00175502
ENSMUSG00000026153.16	Fam135a	2265.79	-0.530847	0.1765	2.05626e-05	0.00175502
ENSMUSG00000019470.13	Xab2	211.176	0.647123	0.230076	2.15969e-05	0.00183399
ENSMUSG00000042557.15	Sin3a	667.076	-0.501004	0.165105	2.17632e-05	0.00183882
ENSMUSG00000032342.14	Mto1	5285.76	-0.366819	0.115156	2.24363e-05	0.00188622
ENSMUSG00000048402.15	Gli2	2730.25	-0.476667	0.155949	2.26988e-05	0.00189879
ENSMUSG00000107956.2	Speer9-ps1	1080.37	0.500832	0.166251	2.32027e-05	0.00193134
ENSMUSG00000030757.14	Zkscan2	288.671	0.534426	0.181173	2.38162e-05	0.00197264
ENSMUSG00000036766.13	Dner	406.672	-0.605896	0.214371	2.44791e-05	0.00201761
ENSMUSG00000030316.14	Tamm41	291.722	-0.638077	0.231388	2.58176e-05	0.00211755
ENSMUSG00000031861.17	Lpar2	2659.9	-0.498741	0.167561	2.59636e-05	0.00211918
ENSMUSG00000030322.13	Mbd4	629.321	0.448738	0.147498	2.66111e-05	0.00216154
ENSMUSG00000047150.9	1700001C19Rik	1842.48	-0.524624	0.179456	2.67995e-05	0.00216638
ENSMUSG00000028080.17	Lrba	10193.2	0.363146	0.115996	2.72758e-05	0.00219433
ENSMUSG00000041779.6	Tram2	868.84	-0.455172	0.151657	2.9259e-05	0.00233157
ENSMUSG00000020946.14	Gosr2	359.993	0.45327	0.150877	2.92428e-05	0.00233157
ENSMUSG00000038648.6	Creb3l2	267.425	0.684869	0.260726	3.01564e-05	0.00239174
ENSMUSG00000055128.16	Cgrrf1	81.8599	-0.906788	0.400593	3.0905e-05	0.00243961
ENSMUSG00000017491.10	Rarb	215.651	-0.694015	0.268222	3.20933e-05	0.00252157
ENSMUSG00000004070.16	Hmox2	7470.1	0.353151	0.114278	3.23051e-05	0.00252641
ENSMUSG00000030117.6	Gdf3	156.216	0.754189	0.303026	3.25835e-05	0.00253638
ENSMUSG00000040711.9	Sh3pxd2b	674.215	-0.503551	0.174636	3.29821e-05	0.00255558
ENSMUSG00000024516.14	Sec11c	230.736	0.737396	0.294309	3.32982e-05	0.00256823
ENSMUSG00000041939.15	Mvk	240.95	-0.645714	0.244729	3.39384e-05	0.00260566
ENSMUSG00000111598.2	Gm47095	523.913	0.456235	0.155096	3.46618e-05	0.00264911
ENSMUSG00000039323.19	Igfbp2	205.676	0.752781	0.305921	3.48902e-05	0.0026545
ENSMUSG00000015354.9	Pcolce2	424.797	0.487058	0.169268	3.61905e-05	0.00274102
ENSMUSG00000107799.2	Gm38825	539.717	0.47588	0.164548	3.65683e-05	0.00275722
ENSMUSG00000006134.5	Crkl	1035.05	0.457971	0.157074	3.7069e-05	0.00277013
ENSMUSG00000044062.8	Plekhd1os	86.3764	-0.941151	0.445297	3.70575e-05	0.00277013
ENSMUSG00000039512.13	Uhrf1bp1	2596.68	0.449812	0.154225	3.83181e-05	0.00284932
ENSMUSG00000087637.2	Gm11986	134.061	0.675102	0.265668	3.84677e-05	0.00284932
ENSMUSG00000028645.12	Slc2a1	129.222	0.623007	0.238059	3.9172e-05	0.00288876
ENSMUSG00000063253.12	Scoc	2185.1	0.343233	0.112966	3.9885e-05	0.0029285
ENSMUSG00000038056.16	Kmt2c	8673.01	0.196787	0.0569633	4.10082e-05	0.00299788
ENSMUSG00000030834.8	Abcc6	7202.22	0.374413	0.125362	4.19219e-05	0.00305141
ENSMUSG00000097414.3	B130046B21Rik	44.2203	-1.44789	0.95747	4.23264e-05	0.00306757
ENSMUSG00000068923.15	Syt11	237.864	-0.649498	0.256663	4.35439e-05	0.00314226
ENSMUSG00000045482.17	Trrap	3167.03	-0.414996	0.142331	4.45282e-05	0.00319956
ENSMUSG00000048756.12	Foxo3	265.38	0.534438	0.197772	4.64433e-05	0.00332297
ENSMUSG00000038712.17	Mindy1	213.335	0.603193	0.234549	4.7571e-05	0.00338923
ENSMUSG00000029769.17	Ccdc136	695.09	0.527537	0.195613	4.86589e-05	0.00345211
ENSMUSG00000030678.8	Maz	691.336	0.529566	0.196796	4.8942e-05	0.00345761
ENSMUSG00000003354.7	Ccdc65	386.347	-0.624428	0.24766	4.92367e-05	0.00346388
ENSMUSG00000118320.2	Gm50425	35.0019	1.05002	0.586823	5.02112e-05	0.00347428
ENSMUSG00000021176.7	Efcab11	662.568	0.623835	0.247981	5.00337e-05	0.00347428
ENSMUSG00000051998.15	Lax1	1640.11	0.523951	0.194577	5.00171e-05	0.00347428
ENSMUSG00000032494.13	Tdgf1	93.3445	0.749633	0.325661	4.98395e-05	0.00347428
ENSMUSG00000112884.2	Gm47946	37.0014	1.0057	0.548644	5.16928e-05	0.00356214
ENSMUSG00000054520.16	Sh3bp2	39.6397	0.947981	0.495878	5.26652e-05	0.00361434
ENSMUSG00000097327.8	E030030I06Rik	8018.94	-0.418979	0.146956	5.29727e-05	0.00362066
ENSMUSG00000074625.11	Arhgap40	5563.36	-0.573446	0.223708	5.5275e-05	0.00375513
ENSMUSG00000020419.12	Hormad2	1477.74	0.377356	0.130389	5.53868e-05	0.00375513
ENSMUSG00000017146.13	Brca1	4330.15	0.324664	0.109974	5.77077e-05	0.00389678
ENSMUSG00000040345.11	Arhgap9	383.108	-0.45673	0.165771	5.84649e-05	0.00393211
ENSMUSG00000021666.17	Gfm2	3232.51	0.30538	0.103041	6.16506e-05	0.00411347
ENSMUSG00000040127.14	Sdr9c7	819.138	-0.497112	0.186722	6.16206e-05	0.00411347
ENSMUSG00000044912.12	Syt16	464.264	-0.566474	0.224163	6.23787e-05	0.0041351
ENSMUSG00000020484.20	Xbp1	476.705	0.437437	0.158257	6.24667e-05	0.0041351
ENSMUSG00000087647.3	Gm15407	107.862	0.657709	0.279547	6.36853e-05	0.00416655
ENSMUSG00000024360.9	Etf1	863.092	0.410693	0.146622	6.35245e-05	0.00416655
ENSMUSG00000041890.18	Git2	569.632	0.396077	0.140307	6.35104e-05	0.00416655
ENSMUSG00000063558.5	Aox1	220.767	0.520214	0.200263	6.50292e-05	0.00423799
ENSMUSG00000021913.9	Ogdhl	148.049	0.551483	0.217853	6.61267e-05	0.00429287
ENSMUSG00000086020.2	Gm12239	239.481	-0.497333	0.190178	6.95641e-05	0.00449865
ENSMUSG00000024526.10	Cidea	1200.03	0.323541	0.111719	6.98526e-05	0.00450001
ENSMUSG00000032336.18	Nptn	2582.39	0.331991	0.115799	7.3581e-05	0.00468884
ENSMUSG00000028859.15	Csf3r	267.61	0.552827	0.222339	7.33688e-05	0.00468884
ENSMUSG00000041608.9	Entpd3	50.7042	0.987977	0.596898	7.37457e-05	0.00468884
ENSMUSG00000099848.2	Gm29337	256.444	0.724091	0.335524	7.38992e-05	0.00468884
ENSMUSG00000017765.18	Slc12a4	2171.52	-0.441245	0.16371	7.41876e-05	0.00468944
ENSMUSG00000044037.16	Als2cl	387.866	0.425058	0.156527	7.58152e-05	0.00477437
ENSMUSG00000117794.2	Gm50328	66.559	0.676109	0.302435	7.63626e-05	0.0047909
ENSMUSG00000037148.9	Arhgap10	1339.89	-0.357048	0.127725	8.19362e-05	0.00512147
ENSMUSG00000039117.17	Taf4	479.972	0.522321	0.209896	8.45296e-05	0.005264
ENSMUSG00000100147.3	1700047M11Rik	1719.93	0.367478	0.132803	8.51649e-05	0.00528399
ENSMUSG00000001558.6	Klhl10	673.196	0.397543	0.146353	8.61048e-05	0.00532267
ENSMUSG00000037979.14	Ccdc92	179.732	0.690299	0.321825	8.69664e-05	0.00535624
ENSMUSG00000020869.9	Lrrc59	139.374	-0.667704	0.305971	8.84342e-05	0.0054117
ENSMUSG00000044447.6	Dock5	3862.31	0.246366	0.0818547	8.85106e-05	0.0054117
ENSMUSG00000025468.16	Caly	18.7498	1.13612	0.852269	9.0796e-05	0.00553132
ENSMUSG00000055194.4	Actbl2	34.0815	-0.981555	0.639335	9.14186e-05	0.00553938
ENSMUSG00000026127.14	Imp4	134.281	-0.841492	0.469881	9.15872e-05	0.00553938
ENSMUSG00000086940.2	Gm12746	46.9068	-0.986479	0.654826	9.4627e-05	0.00570272
ENSMUSG00000084856.2	Gm11528	698.862	0.382292	0.141216	9.49788e-05	0.00570347
ENSMUSG00000114826.3	Gm10000	264.064	0.524378	0.215701	9.62223e-05	0.00575759
ENSMUSG00000020198.9	Ap3d1	2655.99	0.414702	0.1577	0.000101107	0.0060284
ENSMUSG00000008348.10	Ubc	390.069	-0.524927	0.218046	0.000101565	0.00603433
ENSMUSG00000105504.5	Gbp5	26.9335	-1.1188	1.19002	0.000109582	0.00648774
ENSMUSG00000040613.15	Apobec1	391.284	0.529221	0.224148	0.00011099	0.00652684
ENSMUSG00000022016.18	Akap11	1086.39	-0.417032	0.160947	0.000111019	0.00652684
ENSMUSG00000021610.9	Clptm1l	2396.49	-0.410675	0.157952	0.000111907	0.0065448
ENSMUSG00000027489.16	Necab3	203.472	0.632536	0.295499	0.000112103	0.0065448
ENSMUSG00000094285.3	Olfr743	106.948	-0.768467	0.4232	0.000115658	0.00672896
ENSMUSG00000055978.6	Fut2	1935.16	-0.301559	0.108612	0.000117332	0.00680282
ENSMUSG00000036907.12	C1ql2	47.5398	0.768844	0.426644	0.000118146	0.00682646
ENSMUSG00000092341.4	Malat1	5188.76	0.384954	0.146655	0.00011877	0.00683903
ENSMUSG00000072553.11	Gm525	2383.68	0.339092	0.125579	0.000119847	0.00687752
ENSMUSG00000028261.14	Ndufaf4	319.916	-0.489253	0.204629	0.000126813	0.00725248
ENSMUSG00000010505.17	Myt1	666.552	-0.373804	0.142675	0.000127373	0.00725981
ENSMUSG00000028948.17	Nol9	1392.48	-0.484204	0.202213	0.000129095	0.00733314
ENSMUSG00000096265.3	4930467E23Rik	1683.94	-0.539019	0.237905	0.000131813	0.00746229
ENSMUSG00000020191.12	Spata48	1090.74	-0.397201	0.154909	0.000132257	0.00746229
ENSMUSG00000040818.11	Dennd6a	245.66	0.483058	0.203377	0.000136102	0.00765359
ENSMUSG00000030549.7	Rhcg	57.343	0.873919	0.596102	0.000136645	0.00765847
ENSMUSG00000071281.13	Zfp65	191.656	0.472797	0.197759	0.000138422	0.00773232
ENSMUSG00000087589.4	D430040D24Rik	26.5094	1.00077	0.828279	0.000141874	0.00789889
ENSMUSG00000097537.3	2610020C07Rik	112.836	-0.659014	0.33632	0.00014284	0.00792643
ENSMUSG00000087193.8	Gm14820	1090.61	-0.355959	0.136386	0.000143718	0.00794894
ENSMUSG00000107666.2	4933406J09Rik	682.553	0.403683	0.160234	0.000144395	0.00796019
ENSMUSG00000054942.14	Miga1	33.9505	0.844059	0.567269	0.000145376	0.00798807
ENSMUSG00000030319.9	Cand2	1381.64	0.305357	0.11325	0.000147766	0.00809295
ENSMUSG00000024646.15	Cyb5a	315.308	0.457697	0.191362	0.000149791	0.00817725
ENSMUSG00000072780.4	Vmn2r24	29.3896	-0.992742	0.849098	0.0001514	0.00823831
ENSMUSG00000097636.9	Mirt1	737.307	0.404604	0.162064	0.000152717	0.00828316
ENSMUSG00000032388.8	Spg21	1069.52	0.339533	0.129979	0.000155953	0.00843151
ENSMUSG00000028121.9	Bcar3	3752.41	0.211506	0.0707254	0.000160147	0.00860293
ENSMUSG00000097587.3	4930578M01Rik	905.056	-0.4082	0.16516	0.000160073	0.00860293
ENSMUSG00000022466.7	Rpap3	1097.06	-0.380906	0.152039	0.00016936	0.00906884
ENSMUSG00000018372.14	Cep95	732.331	0.397403	0.161303	0.000173304	0.00925059
ENSMUSG00000020794.14	Ube2g1	1352.26	0.323183	0.124079	0.00017532	0.0093286
ENSMUSG00000021066.10	Atl1	1442.11	-0.328302	0.126718	0.000177277	0.00940296
ENSMUSG00000025010.15	Ccnj	1624.91	-0.317523	0.122184	0.000184821	0.00974165
ENSMUSG00000035355.16	Kcnh4	611.464	-0.468076	0.205092	0.000184266	0.00974165
ENSMUSG00000038406.18	Scaf1	136.914	-0.665959	0.371951	0.000187125	0.0098016
ENSMUSG00000028337.15	Coro2a	749.715	-0.33873	0.132685	0.000186671	0.0098016
ENSMUSG00000009394.14	Syn2	651.179	-0.476858	0.211949	0.000189378	0.0098888
ENSMUSG00000037705.14	Tecta	2019.34	-0.330383	0.129016	0.00019149	0.00996814
ENSMUSG00000027479.15	Mapre1	1286.41	0.325419	0.126811	0.000194164	0.00998577
ENSMUSG00000044030.5	Irf2bp1	1441.46	0.376007	0.152478	0.00019375	0.00998577
ENSMUSG00000014668.16	Chfr	2072.98	-0.314596	0.121534	0.000194204	0.00998577
ENSMUSG00000070056.7	Mfhas1	1507.63	-0.309073	0.118806	0.000193543	0.00998577
ENSMUSG00000039523.17	Cep104	551.893	-0.398649	0.165517	0.000199068	0.0102047
ENSMUSG00000032280.17	Tle3	1177.08	0.380573	0.155683	0.000200197	0.0102313
ENSMUSG00000108589.2	Gm45225	416.693	-0.432466	0.185974	0.000202889	0.0103375
ENSMUSG00000019861.16	Gopc	1093.98	-0.464544	0.206912	0.000205066	0.0104169
ENSMUSG00000035864.15	Syt1	2358.59	0.351735	0.141348	0.000208626	0.0105658
ENSMUSG00000039533.9	Mmd2	597.737	0.359315	0.14557	0.000211404	0.0106743
ENSMUSG00000054733.10	Msra	7036.81	0.177628	0.0571376	0.00021278	0.0107116
ENSMUSG00000106589.2	4931419H13Rik	105.533	-0.706693	0.447428	0.000215817	0.0108321
ENSMUSG00000107429.3	Gm44206	97.7335	0.55146	0.27706	0.000224074	0.011213
ENSMUSG00000036606.18	Plxnb2	419.069	0.408159	0.175263	0.000231274	0.011539
ENSMUSG00000037563.16	Rps16	37.8207	0.782063	0.609369	0.000235431	0.0117116
ENSMUSG00000012123.18	Crybg2	514.84	0.320615	0.127881	0.000238324	0.0118206
ENSMUSG00000025358.17	Cdk2	371.244	-0.536064	0.26907	0.00024174	0.0119548
ENSMUSG00000115231.2	4930402D18Rik	752.05	0.357525	0.147822	0.000245101	0.0120569
ENSMUSG00000023723.18	Mrps23	584.597	-0.333327	0.134955	0.00024524	0.0120569
ENSMUSG00000021482.11	Prxl2c	828.728	-0.384249	0.163401	0.000250795	0.0122941
ENSMUSG00000044700.16	Tmem201	270.986	0.54303	0.279128	0.000256194	0.0125222
ENSMUSG00000014959.13	Gorasp2	187.419	-0.55233	0.288973	0.000261046	0.0127224
ENSMUSG00000001416.14	Cct3	643.22	0.57614	0.313173	0.000264614	0.0128548
ENSMUSG00000051036.14	Ttc24	1784.64	-0.380966	0.162988	0.000265292	0.0128548
ENSMUSG00000087675.2	Gm11762	519.65	0.422259	0.188831	0.000267427	0.012921
ENSMUSG00000031070.16	Mrgprf	5819.15	-0.351281	0.147296	0.000279089	0.0133692
ENSMUSG00000053091.17	Lins1	30.6422	0.826073	0.842282	0.000277566	0.0133692
ENSMUSG00000087684.2	1200007C13Rik	198.924	0.522875	0.267221	0.000278787	0.0133692
ENSMUSG00000030598.16	Fbxo17	1205.54	-0.362313	0.153962	0.000284386	0.0135726
ENSMUSG00000024187.16	Fam234a	297.578	0.431067	0.19707	0.00028495	0.0135726
ENSMUSG00000023935.11	Spats1	499.48	0.421176	0.190481	0.000285808	0.0135751
ENSMUSG00000035878.14	Hykk	677.696	0.317879	0.129822	0.000287909	0.0136363
ENSMUSG00000068250.14	Amn1	125.54	0.566188	0.311502	0.000290003	0.0136969
ENSMUSG00000039166.17	Akap7	211.536	0.500862	0.251589	0.000293351	0.0138162
ENSMUSG00000006711.16	D130043K22Rik	396.545	-0.492701	0.245129	0.000295024	0.0138563
ENSMUSG00000105053.2	Gm43064	200.484	0.451828	0.213795	0.000298476	0.0139405
ENSMUSG00000025328.10	Padi3	319.455	0.462403	0.221617	0.000297763	0.0139405
ENSMUSG00000023467.19	Tulp2	768.548	0.333994	0.13936	0.000300692	0.0140051
ENSMUSG00000044349.17	Snhg11	22.1116	0.773997	0.726187	0.000305722	0.0142
ENSMUSG00000091908.8	Gm17231	136.649	0.558309	0.309843	0.000310964	0.0143641
ENSMUSG00000022710.18	Usp7	2618.81	0.26422	0.102949	0.000310456	0.0143641
ENSMUSG00000024217.11	Snrpc	1021.56	0.399326	0.179558	0.000316271	0.0145693
ENSMUSG00000062794.9	Zfp599	1718.13	-0.349629	0.149662	0.000321879	0.0147871
ENSMUSG00000023072.15	Cep89	1257.93	-0.480243	0.240291	0.000324475	0.0148657
ENSMUSG00000070577.6	Gm572	3483.92	0.384326	0.17178	0.00033554	0.0153289
ENSMUSG00000036529.18	Sbf1	4168.69	-0.355232	0.154012	0.000336408	0.0153289
ENSMUSG00000038167.7	Plekhg6	395.125	0.343222	0.147272	0.000340269	0.0154629
ENSMUSG00000087543.2	Gm16576	136.441	0.527924	0.287623	0.000344003	0.0155486
ENSMUSG00000020282.19	Rhbdf1	79.0586	-0.578781	0.344261	0.000343903	0.0155486
ENSMUSG00000038664.17	Herc1	238.775	0.566719	0.330349	0.00034621	0.0155646
ENSMUSG00000042228.15	Lyn	2186.11	0.421218	0.197726	0.000345496	0.0155646
ENSMUSG00000087687.4	Pet100	343.464	0.475762	0.240733	0.000349018	0.0156074
ENSMUSG00000026737.13	Pip4k2a	866.592	-0.387132	0.174745	0.00034821	0.0156074
ENSMUSG00000103127.2	Gm37386	41.3451	-0.647541	0.463615	0.00035904	0.016013
ENSMUSG00000048483.7	Zdhhc22	31.7326	0.727242	0.687355	0.000360621	0.016041
ENSMUSG00000071856.11	Mcc	3141.26	-0.26493	0.105394	0.000362399	0.0160775
ENSMUSG00000018583.6	G3bp1	1432.54	0.344339	0.149879	0.000369349	0.0163093
ENSMUSG00000041997.17	Tlk1	757.667	0.329806	0.141412	0.000369565	0.0163093
ENSMUSG00000042607.16	Asb4	101.377	0.558803	0.328723	0.000370824	0.0163221
ENSMUSG00000057130.13	Txnl4a	733.371	-0.41094	0.19449	0.000383467	0.0168345
ENSMUSG00000062372.14	Otof	235.133	0.456479	0.231074	0.000392216	0.0171737
ENSMUSG00000072494.8	Ppp1r3e	329.299	-0.396211	0.186043	0.000404697	0.0176742
ENSMUSG00000030528.13	Blm	4688.36	0.278601	0.114489	0.00040596	0.0176834
ENSMUSG00000038295.15	Atg9b	3871.34	0.32589	0.141423	0.000409651	0.0177981
ENSMUSG00000032657.16	Fam189b	2412.57	-0.300071	0.126845	0.00041515	0.0179905
ENSMUSG00000025407.8	Gli1	542.158	-0.349601	0.156181	0.000417137	0.0180302
ENSMUSG00000043383.6	Olfr1342	312.65	0.408889	0.196504	0.000418323	0.0180351
ENSMUSG00000029066.13	Mrpl20	1008.83	-0.267424	0.10893	0.000422089	0.0181509
ENSMUSG00000032985.16	5730522E02Rik	1289.68	0.312791	0.134874	0.000431022	0.0184878
ENSMUSG00000079227.11	Ccr5	2218.9	0.305104	0.130747	0.000437911	0.0187355
ENSMUSG00000039450.12	Dcxr	157.768	-0.502338	0.282634	0.000443154	0.0189117
ENSMUSG00000015869.17	Prpsap1	225.05	0.423547	0.210857	0.00044804	0.0190718
ENSMUSG00000075318.14	Scn2a	516.247	-0.431065	0.217348	0.000451474	0.0191694
ENSMUSG00000020910.17	Adprm	277.11	-0.454516	0.238316	0.000457682	0.019384
ENSMUSG00000020882.18	Cacnb1	456.101	0.39868	0.192743	0.000459601	0.0194164
ENSMUSG00000032015.17	Pou2f3	2249.9	-0.379931	0.179323	0.000461504	0.0194479
ENSMUSG00000041559.8	Fmod	27.6978	0.665372	0.645437	0.000465282	0.0195581
ENSMUSG00000027959.15	Sass6	568.73	-0.375864	0.177326	0.000472953	0.0197326
ENSMUSG00000028393.11	Alad	684.536	-0.446694	0.233254	0.000472763	0.0197326
ENSMUSG00000112716.2	4930471E19Rik	1007.98	0.269356	0.111722	0.000472142	0.0197326
ENSMUSG00000091583.2	Gm17033	97.9011	0.50466	0.291505	0.000475596	0.0197449
ENSMUSG00000034341.18	Wbp2	1061.15	-0.406914	0.200426	0.000475289	0.0197449
ENSMUSG00000079105.5	C7	941.422	0.323566	0.143692	0.000480248	0.0198889
ENSMUSG00000021096.12	Ppm1a	841.981	0.401941	0.19739	0.000484288	0.0200069
ENSMUSG00000110884.2	Gm47416	17.5696	-0.662082	0.825084	0.000500482	0.0206253
ENSMUSG00000030691.16	Fchsd2	3652.36	0.323773	0.145224	0.000509178	0.0209323
ENSMUSG00000079070.11	Gm3985	1083.65	-0.260518	0.108107	0.000517084	0.0212055
ENSMUSG00000031337.17	Mtm1	163.196	0.553541	0.370246	0.000521872	0.0213415
ENSMUSG00000098024.2	Gm27003	106.899	0.51606	0.315154	0.00052294	0.0213415
ENSMUSG00000029306.9	Ibsp	1187.58	0.245936	0.100046	0.000526141	0.0214202
ENSMUSG00000040212.13	Emp3	1406.23	0.30566	0.135099	0.000531634	0.0215915
ENSMUSG00000026023.17	Cdk15	818.871	0.352143	0.165066	0.000536128	0.0217216
ENSMUSG00000021668.16	Polk	4726.04	-0.336137	0.154772	0.000543079	0.0219503
ENSMUSG00000103328.2	Gm37406	288.668	0.388721	0.192369	0.000547629	0.0220806
ENSMUSG00000060913.7	Trim55	187.712	0.415827	0.21455	0.00054893	0.0220806
ENSMUSG00000024098.7	Twsg1	211.774	-0.470041	0.267048	0.000555174	0.0222785
ENSMUSG00000001844.11	Zdhhc4	551.217	-0.388826	0.193216	0.000557708	0.0223269
ENSMUSG00000030806.7	Stx1b	1352.03	-0.339465	0.158119	0.000565582	0.0225884
ENSMUSG00000086047.2	9530046B11Rik	157.352	0.431817	0.230848	0.000569625	0.0226959
ENSMUSG00000027861.14	Casq2	189.286	0.478617	0.2791	0.000572356	0.0227508
ENSMUSG00000002625.11	Akap8l	904.281	0.292309	0.12872	0.000576967	0.02288
ENSMUSG00000027454.11	Gins1	1135.35	-0.297583	0.132169	0.000583449	0.0230826
ENSMUSG00000000184.13	Ccnd2	1850.79	-0.430613	0.231625	0.000587711	0.0231967
ENSMUSG00000027849.20	Syt6	70.9814	0.542381	0.375396	0.000594341	0.0232401
ENSMUSG00000037916.15	Ndufv1	239.883	0.476713	0.280087	0.000592628	0.0232401
ENSMUSG00000018334.19	Ksr1	2806.87	0.224732	0.089518	0.000594304	0.0232401
ENSMUSG00000032443.18	Zcwpw2	64.9253	0.622438	0.692171	0.000592538	0.0232401
ENSMUSG00000090030.2	A430072P03Rik	38.1199	0.57333	0.448858	0.000596729	0.0232794
ENSMUSG00000097120.2	Gm26887	671.116	0.362192	0.176612	0.000611799	0.023812
ENSMUSG00000086831.2	Gm14280	722.621	-0.316302	0.145223	0.000616357	0.023934
ENSMUSG00000028549.18	Itgb3bp	2648.07	-0.241793	0.0999314	0.000619919	0.0240168
ENSMUSG00000056216.10	Cebpg	180.252	-0.427115	0.232009	0.000623911	0.0241159
ENSMUSG00000105987.5	AI506816	43.908	0.590951	0.819056	0.000636043	0.0245285
ENSMUSG00000024998.18	Plce1	657.809	0.338861	0.161467	0.000641496	0.0246822
ENSMUSG00000071234.4	Syndig1l	197.332	0.456726	0.265646	0.0006511	0.0249945
ENSMUSG00000058728.16	Cd300c	1175.57	-0.358894	0.176908	0.000659735	0.0252109
ENSMUSG00000048647.10	Exd1	3119.79	0.369371	0.184858	0.000658377	0.0252109
ENSMUSG00000020024.8	Cep83	389.212	0.331072	0.157499	0.000672807	0.0255941
ENSMUSG00000035378.18	Shq1	517.784	0.377458	0.192134	0.000671701	0.0255941
ENSMUSG00000042359.19	Osbpl6	3423.25	-0.201267	0.0777265	0.000685589	0.0260214
ENSMUSG00000034908.17	Sidt2	320.862	-0.438	0.24975	0.000689217	0.0261002
ENSMUSG00000062939.12	Stat4	1340.99	-0.383373	0.198724	0.000697319	0.0263477
ENSMUSG00000049548.10	Krt82	25.5658	-0.573729	0.780552	0.000704348	0.0265536
ENSMUSG00000055254.16	Ntrk2	528.896	0.457244	0.27409	0.00071158	0.0267662
ENSMUSG00000056679.14	Gpr173	43.0969	0.55254	0.459903	0.000714455	0.0268144
ENSMUSG00000034501.8	Pcnx4	138.582	0.4164	0.231395	0.00072841	0.0272773
ENSMUSG00000015340.11	Cybb	117.456	-0.483157	0.311714	0.000734334	0.027438
ENSMUSG00000048707.10	Tprn	52.2712	-0.560958	0.528041	0.000742209	0.0276707
ENSMUSG00000035835.15	Plppr3	4880.17	-0.361952	0.184118	0.000747271	0.0277978
ENSMUSG00000017631.20	Abr	8135.67	0.246859	0.106067	0.000762606	0.0282433
ENSMUSG00000038671.16	Arfrp1	77.5526	-0.525406	0.81864	0.000761032	0.0282433
ENSMUSG00000105942.2	Gm43175	18.3107	-0.480487	0.837031	0.000764887	0.0282655
ENSMUSG00000001228.15	Uhrf1	11005	-0.284615	0.130062	0.00077298	0.0284425
ENSMUSG00000024030.8	Abcg1	2742.53	-0.218336	0.0890244	0.000774751	0.0284425
ENSMUSG00000050855.17	Zfp940	89.2681	0.457363	0.282389	0.000773566	0.0284425
ENSMUSG00000026414.14	Tnnt2	3919.62	-0.320081	0.154201	0.000780381	0.0285246
ENSMUSG00000087484.2	2900089D17Rik	18.3244	-0.47369	0.833166	0.000780184	0.0285246
ENSMUSG00000111378.2	Gm47230	116.748	0.491384	0.334768	0.000786285	0.028662
ENSMUSG00000066043.14	Phactr4	1400.41	0.281379	0.128372	0.00078755	0.028662
ENSMUSG00000032297.12	Celf6	4812.44	-0.404239	0.224687	0.000792592	0.0287832
ENSMUSG00000026213.16	Stk11ip	2840.64	-0.246547	0.106701	0.000802815	0.0290917
ENSMUSG00000117923.2	Gm30593	47.015	-0.520012	0.799738	0.000806146	0.0291021
ENSMUSG00000000392.18	Fap	166.488	0.467077	0.300234	0.000806566	0.0291021
ENSMUSG00000028609.7	Magoh	28.5113	-0.552773	0.692943	0.000812178	0.0291172
ENSMUSG00000050138.9	Kcnk12	4519.42	0.283949	0.130718	0.000812149	0.0291172
ENSMUSG00000095115.3	Itpripl2	80.6979	-0.487058	0.821039	0.000809928	0.0291172
ENSMUSG00000045201.7	Lrrc3b	261.815	-0.413038	0.235447	0.000814767	0.0291479
ENSMUSG00000059114.9	Lrrc74a	2688.15	0.211508	0.0856225	0.000818435	0.0292169
ENSMUSG00000063801.8	Ap3s2	238.168	0.369735	0.194719	0.000821223	0.0292543
ENSMUSG00000009545.15	Kcnq1	568.99	-0.342205	0.172982	0.000838542	0.0298081
ENSMUSG00000020235.17	Fzr1	146.758	0.399543	0.224492	0.000851499	0.0302049
ENSMUSG00000032013.7	Trim29	279.613	-0.395778	0.222184	0.000871805	0.0308601
ENSMUSG00000059149.18	Mfsd4a	476.223	-0.421567	0.250502	0.000879143	0.0310544
ENSMUSG00000110524.2	Gm39228	50.4984	-0.532849	0.52115	0.000881185	0.0310613
ENSMUSG00000004451.15	Ralb	2532.99	-0.278551	0.12902	0.000883279	0.03107
ENSMUSG00000030681.19	Mvp	566.73	-0.40469	0.232744	0.000890018	0.0311766
ENSMUSG00000024008.17	Cpne5	4827.12	0.276036	0.12751	0.000889658	0.0311766
ENSMUSG00000022765.11	Snap29	2719.3	-0.296745	0.141976	0.000905341	0.0314566
ENSMUSG00000029414.12	Kntc1	3846.66	0.270029	0.123916	0.000905496	0.0314566
ENSMUSG00000026220.7	Slc16a14	718.144	0.321965	0.160064	0.000902531	0.0314566
ENSMUSG00000040562.13	Gstm2	91.8843	0.443623	0.28045	0.00090274	0.0314566
ENSMUSG00000021944.16	Gata4	4485.69	-0.252802	0.112756	0.000907795	0.0314715
ENSMUSG00000036054.16	Sugp2	13879.7	-0.302359	0.146157	0.000913427	0.0316016
ENSMUSG00000115324.2	4930527F14Rik	51.8843	-0.527227	0.678574	0.000915777	0.0316178
ENSMUSG00000028397.14	Kdm4c	2973.29	0.279825	0.131698	0.000956971	0.0329724
ENSMUSG00000049339.17	Retreg2	168.433	0.391902	0.226081	0.000985401	0.0338825
ENSMUSG00000037461.11	Ints7	1845.3	-0.242777	0.107839	0.000991522	0.0339831
ENSMUSG00000022552.17	Sharpin	386.481	-0.398342	0.233543	0.00099237	0.0339831
ENSMUSG00000074892.10	B3galt5	6762.93	-0.288137	0.138414	0.000995675	0.034027
ENSMUSG00000022412.15	Mief1	2313.89	0.301317	0.148104	0.00100514	0.0342807
ENSMUSG00000024730.8	Ms4a8a	110.711	0.472863	0.346189	0.00101046	0.0343925
ENSMUSG00000106806.2	Gm17906	115.23	-0.470291	0.34474	0.00103014	0.0347281
ENSMUSG00000038009.8	Dnajc22	1313.91	0.336459	0.176223	0.00102824	0.0347281
ENSMUSG00000027111.17	Itga6	2409.77	-0.282406	0.135269	0.00103095	0.0347281
ENSMUSG00000028861.14	Mrps15	72.0649	0.462036	0.328276	0.00103271	0.0347281
ENSMUSG00000022999.16	Lmbr1l	911.402	-0.310416	0.155683	0.00103249	0.0347281
ENSMUSG00000014748.14	Tex261	25.2013	-0.489358	0.716439	0.00103176	0.0347281
ENSMUSG00000049401.11	Ogfr	362.137	0.38106	0.218135	0.00103892	0.0347805
ENSMUSG00000115428.2	Gm41290	149.217	0.459905	0.325367	0.00103957	0.0347805
ENSMUSG00000024018.19	Ccdc167	61.7794	-0.492331	0.412231	0.00104048	0.0347805
ENSMUSG00000025971.7	Maip1	31.2062	0.501134	0.477063	0.00105504	0.0351974
ENSMUSG00000026121.14	Sema4c	393.792	0.319174	0.163698	0.00107104	0.0356602
ENSMUSG00000000305.13	Cdh4	1040.67	0.3378	0.179164	0.00107444	0.0356976
ENSMUSG00000040485.6	Lrrc52	2885.12	-0.30452	0.152524	0.0010764	0.0356976
ENSMUSG00000021180.10	Rps6ka5	1911.78	0.245602	0.111296	0.00108501	0.0359121
ENSMUSG00000033554.18	Dph5	568.733	-0.346793	0.187727	0.00109096	0.0360381
ENSMUSG00000050157.7	Gm867	141.767	0.425077	0.275738	0.00109571	0.0361239
ENSMUSG00000100779.2	Gm29292	96.9457	0.468815	0.358037	0.00110511	0.0363627
ENSMUSG00000021733.12	Slc4a7	157.239	0.403238	0.247955	0.00110898	0.0364187
ENSMUSG00000040690.16	Col16a1	621.481	0.32485	0.170113	0.00112527	0.0368816
ENSMUSG00000029762.7	Akr1b8	230.773	0.401342	0.24806	0.00114119	0.0373306
ENSMUSG00000033917.16	Gde1	42.6481	-0.490555	0.511045	0.00114796	0.0374792
ENSMUSG00000036046.15	5031439G07Rik	970.502	-0.305255	0.155447	0.00115971	0.0377895
ENSMUSG00000118085.2	Gm50356	354.653	0.32446	0.171691	0.00118174	0.0383585
ENSMUSG00000023949.8	Tcte1	66.9995	0.45373	0.337674	0.00118163	0.0383585
ENSMUSG00000020564.18	Atxn7l1	698.933	0.297848	0.150578	0.00119168	0.0386067
ENSMUSG00000007080.15	Pole	4407.13	-0.278059	0.135875	0.0011942	0.0386139
ENSMUSG00000062519.14	Zfp398	3308.65	-0.266023	0.127385	0.00120093	0.0387571
ENSMUSG00000031605.9	Klhl2	449.785	0.383538	0.231033	0.00120568	0.0388358
ENSMUSG00000021613.10	Hapln1	862.902	-0.366547	0.21347	0.00122945	0.0395256
ENSMUSG00000114597.2	Gm47067	52.2597	0.468447	0.400544	0.00124284	0.0398041
ENSMUSG00000028639.15	Ybx1	1067.88	-0.324173	0.173402	0.00124079	0.0398041
ENSMUSG00000030555.17	Ttc23	1024.82	-0.306838	0.159198	0.00124941	0.0399382
ENSMUSG00000087574.2	C030037D09Rik	378.135	0.37543	0.226986	0.00129686	0.0413765
ENSMUSG00000051335.7	Gfod1	3197.07	-0.245694	0.115092	0.00131743	0.0419533
ENSMUSG00000018678.14	Sp2	555.551	-0.3381	0.18902	0.00132607	0.0421485
ENSMUSG00000025386.3	Pde6g	1128.08	-0.420349	0.292994	0.00133372	0.0423116
ENSMUSG00000038241.17	Cep250	404.948	-0.341445	0.193552	0.00136005	0.0430658
ENSMUSG00000053693.17	Mast1	46.9797	0.45995	0.437312	0.00138651	0.0438209
ENSMUSG00000054662.9	Ano9	40.0689	0.459777	0.445772	0.00139409	0.0439779
ENSMUSG00000103594.2	A430034D21Rik	253.182	0.351112	0.205536	0.00141157	0.0441977
ENSMUSG00000078706.5	Gm53	130.316	0.403878	0.272822	0.00140759	0.0441977
ENSMUSG00000030823.7	9130019O22Rik	465.69	-0.361906	0.217335	0.00140997	0.0441977
ENSMUSG00000115867.2	Gm17753	641.905	-0.363676	0.219231	0.00140741	0.0441977
ENSMUSG00000037791.16	Phf12	7497.72	0.221874	0.0999619	0.00141644	0.0442677
ENSMUSG00000034595.18	Ppp1r18	375.005	-0.324719	0.179711	0.0014209	0.0443246
ENSMUSG00000051950.11	B3glct	7699.35	-0.235316	0.10945	0.00143134	0.0445676
ENSMUSG00000097313.3	Gm26569	145.585	0.369007	0.227071	0.00143801	0.0446925
ENSMUSG00000097648.2	9330185C12Rik	68.712	0.455451	0.461571	0.001444	0.044796
ENSMUSG00000021877.13	Arf4	157.211	0.367631	0.226174	0.0014526	0.0449799
ENSMUSG00000085262.2	Gm11574	50.3171	-0.453009	0.506211	0.00145759	0.0450514
ENSMUSG00000020736.13	Nt5c	153.798	-0.427723	0.325726	0.0014739	0.0454719
ENSMUSG00000046623.9	Gjb4	278.818	-0.344441	0.202145	0.00150215	0.0462587
ENSMUSG00000097917.3	Gm26839	562.843	0.253137	0.123462	0.00151551	0.0465847
ENSMUSG00000050234.8	Gja4	16.4479	-0.194935	0.58178	0.00152464	0.0467797
ENSMUSG00000020901.14	Pik3r5	1709.18	-0.359734	0.222052	0.00156172	0.0476566
ENSMUSG00000106095.3	2010110G14Rik	8744	-0.244267	0.117571	0.00155792	0.0476566
ENSMUSG00000021831.10	Ero1a	1822.66	-0.261077	0.130116	0.00156076	0.0476566
ENSMUSG00000045404.17	Kcnk13	604.943	-0.277778	0.143595	0.00158753	0.0483565
ENSMUSG00000086373.9	Gm11978	827.453	-0.310107	0.17209	0.00162363	0.0493665
ENSMUSG00000079379.3	Gm3242	105.602	0.387239	0.263782	0.00162837	0.0494212
ENSMUSG00000023977.16	Ubr2	613.093	0.385696	0.261761	0.0016342	0.0495088
ENSMUSG00000014243.6	Zswim7	70.7357	0.432725	0.380574	0.00164015	0.0495998
ENSMUSG00000087516.8	Tbx3os1	1299.86	0.277346	0.144613	0.00166011	0.0501131
ENSMUSG00000086693.2	A730081D07Rik	191.053	-0.390778	0.2728	0.00167115	0.0503561
ENSMUSG00000052798.14	Nup107	61.4626	0.417831	0.332822	0.00168458	0.05067
ENSMUSG00000045980.14	Tmem104	2616.1	-0.20278	0.089836	0.00170835	0.0512931
ENSMUSG00000020091.16	Eif4ebp2	827.487	-0.266003	0.136411	0.00171199	0.0513107
ENSMUSG00000023307.15	Marchf5	40.4607	0.415461	0.572712	0.00171822	0.0514059
ENSMUSG00000021281.16	Tnfaip2	42.7408	0.423138	0.518127	0.00174016	0.05197
ENSMUSG00000031981.8	Capn9	379.65	-0.348843	0.217098	0.00174789	0.0520255
ENSMUSG00000021038.18	Vipas39	1167.96	-0.209573	0.0949009	0.00174821	0.0520255
ENSMUSG00000086713.2	4930407G08Rik	410.967	0.309034	0.174717	0.00176328	0.0522888
ENSMUSG00000016181.10	Utp25	407.932	0.303876	0.169774	0.0017605	0.0522888
ENSMUSG00000079450.12	Cldn34c1	36.4	0.426215	0.462644	0.00177143	0.0524381
ENSMUSG00000027829.16	Ccnl1	49.6851	0.425351	0.392838	0.00177478	0.0524449
ENSMUSG00000113468.2	Gm48165	19.0451	-0.398754	0.600021	0.00179569	0.0529465
ENSMUSG00000031644.20	Nek1	2536.84	-0.227834	0.108506	0.00179805	0.0529465
ENSMUSG00000097308.2	Gm6410	32.8484	-0.389009	0.620064	0.00180728	0.0531251
ENSMUSG00000096141.3	Dnah7a	331.74	0.268266	0.140018	0.00182071	0.0534264
ENSMUSG00000017756.10	Slc12a7	2427.75	-0.247609	0.123911	0.00184064	0.0538675
ENSMUSG00000059436.14	Max	53.1284	-0.414656	0.51186	0.00184214	0.0538675
ENSMUSG00000109129.2	Gm44973	621.759	0.344341	0.216235	0.00186309	0.0543855
ENSMUSG00000049036.8	Tmem121	212.611	0.328587	0.197958	0.00187026	0.0545002
ENSMUSG00000007029.17	Vars	916.082	0.244915	0.122283	0.00187543	0.0545563
ENSMUSG00000026991.21	Pkp4	2494.69	-0.307105	0.17601	0.00188881	0.0548506
ENSMUSG00000053101.4	Gpr141	198.507	0.31634	0.185777	0.00190452	0.0552113
ENSMUSG00000052336.8	Cx3cr1	915.888	-0.22915	0.110884	0.00192671	0.0557585
ENSMUSG00000037062.14	Sh3glb1	332.857	0.339274	0.212649	0.00193305	0.055846
ENSMUSG00000033478.6	Fam160b1	3195.77	-0.247278	0.124972	0.00194137	0.0559306
ENSMUSG00000020846.7	Rflnb	27.8041	-0.348309	0.645175	0.00194264	0.0559306
ENSMUSG00000040785.20	Ttc3	484.443	0.308672	0.17945	0.00196393	0.0564469
ENSMUSG00000028378.7	Ptgr1	264.732	0.327172	0.199931	0.00198216	0.0568738
ENSMUSG00000026301.17	Iqca	370.644	0.283575	0.15608	0.00198954	0.0569883
ENSMUSG00000025790.15	Slco3a1	215.68	0.34491	0.222333	0.0019969	0.057005
ENSMUSG00000039294.15	Cybc1	188.787	0.366353	0.253719	0.00199572	0.057005
ENSMUSG00000019261.4	Map1s	4642.35	-0.249946	0.128174	0.00202488	0.0576081
ENSMUSG00000038670.12	Mybpc2	24.8759	0.382297	0.57649	0.00202231	0.0576081
ENSMUSG00000028811.13	Yars	751.083	0.218917	0.104556	0.00205935	0.0583912
ENSMUSG00000113211.2	4921525O09Rik	38.3339	0.407593	0.385683	0.00205617	0.0583912
ENSMUSG00000103175.2	Gm37169	315.217	-0.331265	0.20762	0.00206902	0.0585586
ENSMUSG00000037110.21	Ralgapa2	2427.85	-0.214311	0.101249	0.00207222	0.0585586
ENSMUSG00000109715.2	Gm45606	152.679	0.381827	0.289584	0.0020899	0.058959
ENSMUSG00000055612.16	Cdca7	46.5172	-0.370686	0.586095	0.00209893	0.0591147
ENSMUSG00000087177.8	E130307A14Rik	383.334	0.265699	0.143747	0.00219774	0.0616907
ENSMUSG00000115084.2	Gm49246	25.8044	-0.349677	0.60488	0.00219451	0.0616907
ENSMUSG00000001119.8	Col6a1	506.016	-0.319148	0.197314	0.00220487	0.0617879
ENSMUSG00000057363.13	Uxs1	1541.11	-0.260761	0.140186	0.00224769	0.062883
ENSMUSG00000037263.14	Aldh3b3	970.551	0.297456	0.174847	0.00226004	0.0630189
ENSMUSG00000028860.14	Sytl1	216.039	0.312485	0.191095	0.002259	0.0630189
ENSMUSG00000041229.16	Phf8	202.269	0.363226	0.264188	0.0022648	0.063047
ENSMUSG00000062328.9	Rpl17	16.9601	0.151294	0.50267	0.00228798	0.0634821
ENSMUSG00000030584.15	Dpf1	682.202	0.273057	0.151704	0.00228745	0.0634821
ENSMUSG00000109561.2	Ankrd31	1037.04	0.263	0.142879	0.00230001	0.0637106
ENSMUSG00000064179.14	Tnnt1	337.985	0.265378	0.145101	0.00230833	0.0638359
ENSMUSG00000021911.17	Parg	259.224	0.334973	0.221536	0.00232786	0.0642066
ENSMUSG00000021365.16	Nedd9	620.66	-0.348766	0.242366	0.00232937	0.0642066
ENSMUSG00000000194.14	Gpr107	1675.68	0.261036	0.141831	0.00234826	0.0646214
ENSMUSG00000108608.2	Gm6916	5735.6	0.218099	0.106961	0.00239561	0.0658167
ENSMUSG00000025094.9	Slc18a2	212.856	-0.317175	0.200573	0.00240369	0.0659278
ENSMUSG00000092298.2	Gm8877	1230.86	-0.275713	0.15612	0.0024075	0.0659278
ENSMUSG00000027794.5	Sohlh2	1363.66	-0.298199	0.179209	0.00242606	0.0661705
ENSMUSG00000051855.16	Mest	1434.18	0.282752	0.163214	0.00242407	0.0661705
ENSMUSG00000004642.14	Slbp	80.0644	0.383357	0.335594	0.00242817	0.0661705
ENSMUSG00000029212.12	Gabrb1	2079.91	-0.22393	0.111956	0.00244179	0.0663268
ENSMUSG00000067847.14	Romo1	62.6427	0.386589	0.361334	0.00243983	0.0663268
ENSMUSG00000114115.2	Gm30239	215.105	-0.316959	0.20213	0.00246869	0.0669492
ENSMUSG00000018415.15	Gid4	188.551	0.368433	0.290733	0.00247679	0.0670608
ENSMUSG00000074575.5	Kcng1	1456.6	0.260102	0.143129	0.00250388	0.0676853
ENSMUSG00000021218.11	Gdi2	1503.75	-0.291873	0.174147	0.00250935	0.0677242
ENSMUSG00000101549.2	Gm29630	1651.7	0.204979	0.0979757	0.00253728	0.0683682
ENSMUSG00000037995.16	Igsf9	1731.45	-0.248615	0.133528	0.00254788	0.0685442
ENSMUSG00000118232.2	Gm50269	1408.53	-0.262196	0.145886	0.00256655	0.0689362
ENSMUSG00000007880.17	Arid1a	2044.92	0.268394	0.152215	0.00260429	0.0698382
ENSMUSG00000117873.2	Gm45928	145.547	0.329221	0.223496	0.00261514	0.0700175
ENSMUSG00000097520.3	4930488L21Rik	308.486	-0.329392	0.224894	0.00264752	0.0707717
ENSMUSG00000032301.14	Psma4	1245.74	-0.330943	0.227838	0.00266319	0.0710775
ENSMUSG00000114794.2	Gm47782	135.337	-0.371972	0.324469	0.00267016	0.0711508
ENSMUSG00000038806.8	Sde2	126.953	0.353012	0.270622	0.00270889	0.0718412
ENSMUSG00000037035.6	Inhbb	281.121	0.342738	0.249522	0.00270473	0.0718412
ENSMUSG00000031949.18	Adat1	611.235	0.313963	0.204894	0.0027079	0.0718412
ENSMUSG00000007850.17	Hnrnph1	322.271	-0.301683	0.189826	0.00272628	0.0721885
ENSMUSG00000039269.6	2300002M23Rik	278.72	0.348214	0.262282	0.00274362	0.072322
ENSMUSG00000024791.11	Cdca5	1699.68	-0.258176	0.144535	0.00274481	0.072322
ENSMUSG00000086478.2	Gm14102	28.3291	-0.364804	0.446853	0.00274853	0.072322
ENSMUSG00000026082.12	Rev1	3474.55	-0.256579	0.143079	0.00274673	0.072322
ENSMUSG00000073650.9	Catip	70.2372	0.368257	0.322453	0.0027657	0.0726602
ENSMUSG00000026155.14	Smap1	1008.57	-0.255345	0.142344	0.00277916	0.0728998
ENSMUSG00000091764.4	Zfp964	192.663	0.297438	0.186389	0.00280079	0.0732388
ENSMUSG00000100605.2	Gm29243	77.6681	0.363496	0.307116	0.00279832	0.0732388
ENSMUSG00000028945.10	Rheb	835.147	0.256573	0.143942	0.00281587	0.0735187
ENSMUSG00000039699.15	Batf2	130.584	0.350224	0.271534	0.00282524	0.0736489
ENSMUSG00000026413.13	Pkp1	708.461	-0.271917	0.1591	0.00283469	0.073781
ENSMUSG00000059482.16	2610301B20Rik	401.323	0.270602	0.158109	0.00285721	0.0742132
ENSMUSG00000054966.14	Lmntd1	294.722	0.317509	0.214159	0.00286012	0.0742132
ENSMUSG00000019432.16	Ddx39b	85.8594	0.360666	0.305127	0.00287241	0.0744172
ENSMUSG00000021749.7	Oit1	838.197	-0.260035	0.148586	0.00292244	0.0755968
ENSMUSG00000033857.13	Engase	31.4059	-0.359341	0.42644	0.00294448	0.0759332
ENSMUSG00000029547.11	Ints1	1082.91	-0.263861	0.152612	0.00294425	0.0759332
ENSMUSG00000028978.13	Nos3	291.689	0.31605	0.215154	0.00296613	0.0761412
ENSMUSG00000027281.17	Slx4ip	2295.99	-0.199325	0.0965128	0.00296602	0.0761412
ENSMUSG00000028439.15	Fam219a	195.435	0.305877	0.200793	0.00296499	0.0761412
ENSMUSG00000027739.10	Rab33b	1009.79	-0.253074	0.142758	0.00298894	0.0764931
ENSMUSG00000046997.6	Spsb4	1390.41	-0.281592	0.171744	0.00298509	0.0764931
ENSMUSG00000101625.2	Gm29371	31.273	0.321658	0.528423	0.00303037	0.0773181
ENSMUSG00000026466.17	Tor1aip1	57.9147	0.354711	0.429825	0.00302837	0.0773181
ENSMUSG00000038354.14	Ankrd35	2495.98	0.226475	0.119463	0.00305296	0.0777764
ENSMUSG00000023947.9	Nfkbie	261.122	0.310211	0.20934	0.00306308	0.0779163
ENSMUSG00000052417.7	Olfr720	91.6013	0.34969	0.288523	0.00308494	0.0782355
ENSMUSG00000038925.16	E330034G19Rik	25.2253	-0.152622	0.493819	0.0030848	0.0782355
ENSMUSG00000030689.16	Ino80e	129.334	-0.359324	0.387506	0.00309067	0.0782629
ENSMUSG00000054693.15	Adam10	1550.41	-0.228188	0.121341	0.00309858	0.0783451
ENSMUSG00000039954.10	Stk32a	634.568	0.230309	0.123316	0.00311225	0.0785012
ENSMUSG00000103334.2	Gm29771	692.826	-0.276245	0.167972	0.00311409	0.0785012
ENSMUSG00000111774.2	Gm38398	64.3228	-0.351197	0.297285	0.00312728	0.0787157
ENSMUSG00000109829.2	Gm45605	152.163	0.332424	0.249239	0.00313363	0.0787576
ENSMUSG00000020332.8	Meikin	308.315	-0.268614	0.160196	0.00314169	0.0788424
ENSMUSG00000021133.10	Susd6	1881.01	0.269037	0.160783	0.00315168	0.0789753
ENSMUSG00000037795.15	N4bp2	2477.43	-0.248141	0.140277	0.0031819	0.0796138
ENSMUSG00000032633.13	Flcn	59.5294	-0.356682	0.374765	0.0031925	0.0797602
ENSMUSG00000043939.17	A530064D06Rik	224.589	0.294108	0.190621	0.00319736	0.0797633
ENSMUSG00000059119.10	Nap1l4	3738.32	-0.212129	0.108489	0.00320589	0.0798576
ENSMUSG00000032842.14	Abcc10	2274.45	-0.281108	0.175482	0.00323701	0.0805135
ENSMUSG00000031698.15	Mylk3	104.49	0.352976	0.320146	0.00324351	0.0805559
ENSMUSG00000000303.13	Cdh1	1511.95	0.248565	0.141435	0.00325073	0.0806161
ENSMUSG00000049649.9	Gpr3	78.2052	0.353509	0.330946	0.00327416	0.0810777
ENSMUSG00000041966.19	Dcaf17	66.5334	0.344839	0.291739	0.00331142	0.0818799
ENSMUSG00000111936.2	Gm47540	17.9279	-0.196392	0.538599	0.00336199	0.0826439
ENSMUSG00000032525.16	Nktr	39.9239	0.347609	0.398982	0.00334884	0.0826439
ENSMUSG00000096270.2	Vmn2r-ps134	148.886	-0.328682	0.251521	0.00335967	0.0826439
ENSMUSG00000026384.14	Ptpn4	2224.62	-0.266354	0.160849	0.00336046	0.0826439
ENSMUSG00000022967.14	Ifnar1	169.088	-0.330486	0.256317	0.00337702	0.0827715
ENSMUSG00000074480.5	Mex3a	192.017	0.323306	0.241044	0.003373	0.0827715
ENSMUSG00000021254.10	Gpatch2l	808.125	0.228301	0.124029	0.00340041	0.0831095
ENSMUSG00000029106.15	Add1	1594.51	-0.285467	0.183622	0.0034007	0.0831095
ENSMUSG00000027304.10	Rtf1	801.448	0.258129	0.152763	0.0034062	0.0831232
ENSMUSG00000021639.18	Gtf2h2	479.882	-0.271193	0.166894	0.00341128	0.0831265
ENSMUSG00000086552.4	Dlx4os	353.202	-0.267188	0.162546	0.00341777	0.0831642
ENSMUSG00000036644.16	Tbc1d9b	325.396	-0.289559	0.18968	0.00344384	0.0835912
ENSMUSG00000020826.10	Nos2	1904.88	-0.273785	0.17035	0.00344527	0.0835912
ENSMUSG00000030116.15	Mfap5	2600.72	0.227788	0.124024	0.00345514	0.0837099
ENSMUSG00000027035.11	Cers6	1164.39	-0.229172	0.125354	0.00346381	0.0837992
ENSMUSG00000019970.16	Sgk1	4498.76	0.206452	0.105517	0.00346994	0.0838269
ENSMUSG00000026955.14	Sapcd2	885.382	-0.294777	0.197381	0.00347564	0.0838442
ENSMUSG00000032044.5	Rpusd4	167.149	-0.339502	0.289203	0.0035022	0.084364
ENSMUSG00000063120.6	Olfr480	19.2001	0.321217	0.467813	0.00350987	0.0844276
ENSMUSG00000038765.15	Lmx1b	2007.63	-0.209601	0.108485	0.00351535	0.0844386
ENSMUSG00000050447.16	Lypd6	233.956	-0.299997	0.20626	0.00353492	0.0847876
ENSMUSG00000042742.8	Bmt2	181.259	0.333072	0.272495	0.00355536	0.0851565
ENSMUSG00000049929.8	Lpar4	567.355	0.238709	0.135374	0.00358689	0.0857894
ENSMUSG00000003955.9	Fam162a	1509.58	0.263515	0.160988	0.00360143	0.0860148
ENSMUSG00000102530.2	Gm37228	38.7167	-0.291753	0.516588	0.00363189	0.0866192
ENSMUSG00000078572.4	Ndufaf8	30.2829	-0.302047	0.495965	0.00365805	0.0869964
ENSMUSG00000026208.10	Des	169.347	0.318559	0.242278	0.00365472	0.0869964
ENSMUSG00000028093.16	Acp6	30.1234	0.336875	0.392994	0.003677	0.0873235
ENSMUSG00000070574.3	2310016G11Rik	59.6198	0.342001	0.348395	0.00369102	0.0874095
ENSMUSG00000053841.16	Txlna	471.662	-0.311847	0.230235	0.00368842	0.0874095
ENSMUSG00000032307.17	Ube2q2	232.04	0.301777	0.213768	0.00372633	0.087998
ENSMUSG00000058655.10	Eif4b	1199.3	-0.250518	0.14855	0.00372377	0.087998
ENSMUSG00000115627.2	Gm41168	238.895	0.314772	0.237639	0.00373964	0.0881883
ENSMUSG00000036873.14	2410004B18Rik	6005.1	-0.2454	0.14379	0.00377109	0.0888054
ENSMUSG00000022176.12	Rem2	63.2421	0.337966	0.366719	0.00378024	0.0888965
ENSMUSG00000027510.18	Rbm38	214.192	0.302749	0.217611	0.00381145	0.0895051
ENSMUSG00000074151.14	Nlrc5	676.19	0.250695	0.149966	0.00383656	0.0898438
ENSMUSG00000038304.15	Cd160	3523.24	-0.196097	0.0989723	0.0038329	0.0898438
ENSMUSG00000024034.14	Tmprss3	199.648	0.303236	0.219903	0.0038653	0.0903911
ENSMUSG00000052544.10	St6galnac3	2069.1	0.187268	0.091946	0.00388218	0.0906045
ENSMUSG00000040363.16	Bcor	1545.08	0.207921	0.109421	0.00388521	0.0906045
ENSMUSG00000026224.12	4933407L21Rik	1325.77	0.274081	0.518558	0.00390819	0.0908685
ENSMUSG00000028862.7	Map3k6	418.558	0.273156	0.176641	0.00390766	0.0908685
ENSMUSG00000115441.2	Gm34759	18.2518	-0.276657	0.514763	0.00391814	0.0908685
ENSMUSG00000111058.2	Gm36033	128.125	0.313634	0.241578	0.00391439	0.0908685
ENSMUSG00000026504.18	Sdccag8	1382.25	-0.203961	0.106458	0.00396756	0.0910104
ENSMUSG00000029787.11	Avl9	2305.42	-0.272523	0.176231	0.00393305	0.0910104
ENSMUSG00000023938.9	Aars2	206.974	0.321051	0.41499	0.00396498	0.0910104
ENSMUSG00000042213.18	Zfand4	1602.28	-0.229633	0.129869	0.00395401	0.0910104
ENSMUSG00000052075.8	1700029F12Rik	133.256	0.32967	0.29077	0.00396328	0.0910104
ENSMUSG00000026479.14	Lamc2	1520.42	0.23809	0.138264	0.0039636	0.0910104
ENSMUSG00000068184.8	Ndufaf2	2661.75	-0.207751	0.109704	0.0039543	0.0910104
ENSMUSG00000111594.2	Gm3365	2164.72	0.231809	0.131944	0.00395037	0.0910104
ENSMUSG00000032127.10	Vps11	336.504	-0.279997	0.186782	0.00398205	0.0912182
ENSMUSG00000024083.17	Pja2	654.061	-0.256335	0.157841	0.00399063	0.0912905
ENSMUSG00000024784.14	Gpha2	189.613	-0.323852	0.272387	0.00400768	0.0913935
ENSMUSG00000026575.16	Nme7	3604.86	-0.24753	0.148471	0.00401144	0.0913935
ENSMUSG00000026628.14	Atf3	3045.16	-0.176778	0.0841337	0.0040036	0.0913935
ENSMUSG00000053395.16	Cacng8	288.695	0.264733	0.168001	0.00402579	0.0914724
ENSMUSG00000032135.16	Mcam	128.477	-0.330131	0.299497	0.00402435	0.0914724
ENSMUSG00000029191.17	Rfc1	2690.19	-0.234654	0.135602	0.00405038	0.091907
ENSMUSG00000033885.16	Pxk	1668.41	-0.233027	0.134103	0.00406402	0.0920922
ENSMUSG00000033644.6	Piwil2	6982.52	-0.202939	0.106183	0.00407325	0.0921772
ENSMUSG00000034610.15	Tut4	4983.03	0.170622	0.0796928	0.00408072	0.092222
ENSMUSG00000026934.16	Lhx3	252.614	-0.294148	0.21005	0.00408812	0.0922654
ENSMUSG00000039145.17	Camk1d	17169.5	0.298374	0.461812	0.00409921	0.0923916
ENSMUSG00000118379.2	Gm41790	56.744	0.331077	0.324618	0.00410519	0.0924025
ENSMUSG00000068600.11	Gml2	2469.76	-0.263033	0.167892	0.00417266	0.0937956
ENSMUSG00000006542.14	Prkag3	663.124	-0.243227	0.14635	0.00425769	0.0955792
ENSMUSG00000031884.11	Ces2d-ps	117.884	-0.325887	0.307397	0.00427821	0.0959117
ENSMUSG00000105153.5	Gm3143	3530.26	0.255524	0.160426	0.00429128	0.0960766
ENSMUSG00000028071.13	Sh2d2a	72.0351	0.325672	0.309459	0.0042989	0.0961192
ENSMUSG00000025872.6	Thoc3	390.285	-0.283834	0.198454	0.00431858	0.0962869
ENSMUSG00000037295.8	Ldlrap1	1446.75	0.23539	0.138682	0.00431932	0.0962869
ENSMUSG00000091091.3	Kcnmb3	1587.53	-0.297415	0.221657	0.00432357	0.0962869
ENSMUSG00000027719.16	Adad1	459.544	0.308041	0.245437	0.00435999	0.096859
ENSMUSG00000064246.11	Chil1	24.1121	0.280998	0.475517	0.00436078	0.096859
ENSMUSG00000029428.14	Stx2	227.408	0.288816	0.207895	0.00438812	0.0973376
ENSMUSG00000006784.15	Odad4	1452.54	-0.231217	0.135102	0.0044023	0.0974393
ENSMUSG00000039178.10	Tbc1d19	1504.85	-0.231645	0.135555	0.0044043	0.0974393
ENSMUSG00000040424.16	Hipk4	1018.42	-0.242925	0.147574	0.00441839	0.0976227
ENSMUSG00000037509.22	Arhgef4	4247.66	-0.186898	0.0941855	0.004426	0.0976624
ENSMUSG00000073424.10	Cyp4f15	129.195	0.298305	0.22798	0.0044889	0.0989206
ENSMUSG00000021640.7	Naip1	1146.83	0.20673	0.112121	0.00450697	0.099059
ENSMUSG00000103690.2	A730004F24Rik	74.8711	0.320748	0.347039	0.00450554	0.099059
ENSMUSG00000004934.15	Pias4	634.065	0.252823	0.159929	0.00452671	0.099363
ENSMUSG00000038188.18	Scarf1	297.194	0.256312	0.164406	0.00455124	0.0997713
ENSMUSG00000031893.8	Tsnaxip1	348.923	0.268209	0.179824	0.00455772	0.0997832
ENSMUSG00000096971.3	4930556M19Rik	1382.93	0.172229	0.082809	0.00458647	0.100254
ENSMUSG00000040857.16	Erf	197.251	-0.318642	0.29914	0.00459117	0.100254
ENSMUSG00000041261.10	Car8	264.383	-0.290526	0.215737	0.00460048	0.100327
ENSMUSG00000051236.14	Msrb3	598.774	0.231492	0.137327	0.00464095	0.100948
ENSMUSG00000027702.8	Lrrc34	1148.75	-0.248231	0.155705	0.00463503	0.100948
ENSMUSG00000075229.12	Ccdc58	121.417	0.310705	0.267577	0.00467444	0.101545
ENSMUSG00000031668.15	Eif2ak3	2284.4	-0.231027	0.137184	0.00468373	0.101616
ENSMUSG00000004098.8	Col5a3	304.668	0.301277	0.241995	0.00471956	0.102261
ENSMUSG00000042734.7	Ttc9	195.642	0.303595	0.248236	0.00472624	0.102274
ENSMUSG00000018554.14	Ybx2	157.406	0.284781	0.208743	0.00475158	0.10269
ENSMUSG00000038538.18	Ubn2	2772.03	-0.225807	0.132509	0.00478108	0.103195
ENSMUSG00000024570.8	Rbfa	172.313	-0.313852	0.293365	0.00481043	0.103696
ENSMUSG00000030284.12	Creld1	201.451	-0.293549	0.227505	0.00482489	0.103874
ENSMUSG00000022961.19	Son	1526.32	-0.235206	0.142905	0.00483426	0.103943
ENSMUSG00000013523.14	Bcas1	1836.64	0.201295	0.108991	0.00484557	0.104053
ENSMUSG00000003135.16	Cnot11	2014.19	-0.250573	0.16094	0.00486612	0.104315
ENSMUSG00000031788.15	Kifc3	3210.84	-0.216384	0.123601	0.00487018	0.104315
ENSMUSG00000096792.3	Gm21956	242.233	-0.291251	0.224131	0.0048795	0.104382
ENSMUSG00000074340.10	Ovgp1	21.5297	0.297776	0.395291	0.00493313	0.105261
ENSMUSG00000027217.14	Tspan18	1238.34	-0.212331	0.11999	0.00493095	0.105261
ENSMUSG00000032409.16	Atr	942.088	-0.247385	0.158031	0.00495793	0.105656
ENSMUSG00000027249.16	F2	375.778	-0.249268	0.160436	0.00496873	0.105752
ENSMUSG00000020780.16	Srp68	4373.85	0.229582	0.13799	0.00497904	0.105838
ENSMUSG00000027531.17	Impa1	41.3436	0.300265	0.382823	0.00500268	0.106206
ENSMUSG00000025013.16	Tll2	125.176	0.309431	0.290587	0.00504529	0.106976
ENSMUSG00000033149.18	Phldb2	3308.3	-0.239366	0.149488	0.00505315	0.107007
ENSMUSG00000118590.2	Gm15433	45.918	0.29501	0.392568	0.0050732	0.107296
ENSMUSG00000021978.10	Extl3	4655.97	-0.257882	0.172893	0.0050882	0.107479
ENSMUSG00000045929.9	Gm20715	20.6331	0.262608	0.456502	0.00514862	0.108618
ENSMUSG00000033282.15	Rpgrip1l	478.853	0.253285	0.167881	0.00518229	0.109192
ENSMUSG00000116812.2	Gm2792	69.2989	0.308048	0.324796	0.00519293	0.109279
ENSMUSG00000101888.2	1700025H01Rik	135.539	0.301993	0.265508	0.00520866	0.109355
ENSMUSG00000021669.16	Cert1	369.123	0.264188	0.183419	0.00520955	0.109355
ENSMUSG00000029811.15	Aoc1	143.477	0.298495	0.253705	0.00521977	0.109433
ENSMUSG00000108175.2	Gm16499	330.701	0.240934	0.152984	0.0052348	0.109475
ENSMUSG00000021260.9	Hhipl1	946.139	-0.225528	0.135559	0.00523445	0.109475
ENSMUSG00000001604.15	Tcea3	2635.92	-0.207254	0.116968	0.00526342	0.109678
ENSMUSG00000027345.7	4921508D12Rik	721.181	0.228433	0.138939	0.00526406	0.109678
ENSMUSG00000022180.8	Slc7a8	1903.16	0.249493	0.163736	0.00525271	0.109678
ENSMUSG00000024150.13	Mcfd2	163.703	0.298897	0.257916	0.00528259	0.109928
ENSMUSG00000015127.15	Unkl	504.457	-0.283132	0.218854	0.00534818	0.110608
ENSMUSG00000027314.7	Dll4	860.379	-0.249519	0.164702	0.00533979	0.110608
ENSMUSG00000116504.2	I730030J21Rik	98.9709	0.298849	0.260685	0.00534208	0.110608
ENSMUSG00000001663.11	Gstt1	250.966	-0.279147	0.210728	0.00534133	0.110608
ENSMUSG00000099869.7	1700030F04Rik	120.232	0.303523	0.340311	0.0053324	0.110608
ENSMUSG00000028842.16	Ago3	7631.81	-0.22108	0.132053	0.00541365	0.111825
ENSMUSG00000039908.15	Slc26a11	2235.78	-0.183422	0.0955093	0.00544496	0.112333
ENSMUSG00000089748.3	Matr3-ps2	149.055	0.303442	0.321304	0.00545354	0.112372
ENSMUSG00000026031.16	Cflar	263.291	0.253985	0.172036	0.00546028	0.112373
ENSMUSG00000104859.2	A430072C10Rik	41.2215	0.300969	0.335903	0.0054981	0.113013
ENSMUSG00000032883.16	Acsl3	3811.61	-0.238464	0.152598	0.00551949	0.113315
ENSMUSG00000038965.18	Ube2l3	2779.17	-0.23	0.142797	0.0055374	0.113405
ENSMUSG00000072944.12	Nup62cl	158.976	0.289413	0.238874	0.00553581	0.113405
ENSMUSG00000072501.6	Phf20l1	80.758	-0.298351	0.270781	0.00555075	0.113541
ENSMUSG00000037608.17	Bclaf1	258.498	0.291763	0.246398	0.00555756	0.113542
ENSMUSG00000035212.15	Leprot	384.111	-0.24017	0.155116	0.00556723	0.113601
ENSMUSG00000118586.2	Gm17695	67.3806	-0.291347	0.36823	0.00557812	0.113685
ENSMUSG00000101895.2	Gm28981	635.541	0.225976	0.138788	0.00560957	0.113962
ENSMUSG00000047767.18	Atg16l2	459.387	-0.252771	0.172058	0.00560743	0.113962
ENSMUSG00000060888.5	Olfr566	16.3477	-0.1241	0.430115	0.00561202	0.113962
ENSMUSG00000026721.17	Rabgap1l	945.284	0.241801	0.157861	0.00564322	0.114457
ENSMUSG00000029575.18	Mmab	410.098	-0.252219	0.172539	0.00571672	0.115669
ENSMUSG00000032511.18	Scn5a	7537.71	-0.165787	0.0813283	0.00571082	0.115669
ENSMUSG00000018263.12	Tbx5	86.1664	0.294963	0.266215	0.00572957	0.11579
ENSMUSG00000086467.3	4930571N24Rik	3093.89	0.175715	0.0898096	0.00573651	0.115791
ENSMUSG00000054537.9	Tmprss11e	51.9854	0.291928	0.354783	0.00574503	0.115824
ENSMUSG00000086061.8	Gm13075	268.56	0.264641	0.192342	0.00577076	0.116203
ENSMUSG00000097547.9	B230110C06Rik	262.748	-0.250969	0.171894	0.00581563	0.116967
ENSMUSG00000087382.8	Ctcflos	81.1423	0.294173	0.269944	0.00584663	0.11745
ENSMUSG00000113009.2	3732407C23Rik	132.609	0.271587	0.206614	0.00587406	0.11786
ENSMUSG00000020368.16	Canx	6503.94	0.214012	0.127547	0.0058887	0.118013
ENSMUSG00000083246.2	Gm11839	52.9266	-0.278762	0.38243	0.00590368	0.118172
ENSMUSG00000056306.7	Sertm1	1272.61	-0.268047	0.200667	0.00591624	0.118283
ENSMUSG00000022639.15	Dubr	44.0993	-0.290038	0.345026	0.00597541	0.119324
ENSMUSG00000017692.9	Rhbdl3	3447.73	-0.246226	0.167488	0.00602406	0.12001
ENSMUSG00000057899.8	Adgrf2	1099.35	0.21284	0.127084	0.00602123	0.12001
ENSMUSG00000067594.7	Krt77	30.9962	-0.240012	0.44764	0.00603954	0.120176
ENSMUSG00000022551.9	Cyc1	173.538	-0.290936	0.272147	0.00612551	0.121743
ENSMUSG00000031376.16	Atp2b3	24.7187	0.277285	0.37309	0.00614844	0.122054
ENSMUSG00000033276.19	Stk36	2273.46	-0.219938	0.13593	0.00618124	0.122416
ENSMUSG00000042772.16	Smg7	1681.38	-0.179952	0.0951779	0.00617978	0.122416
ENSMUSG00000034683.13	Ppp1r1c	714.513	-0.200307	0.114972	0.00620695	0.122691
ENSMUSG00000033658.17	Ddx19b	2378.16	-0.200222	0.1149	0.00620971	0.122691
ENSMUSG00000036214.15	Polr1has	126.24	0.279003	0.232553	0.00626497	0.123637
ENSMUSG00000032267.9	Usp28	103.284	0.290218	0.298285	0.00633582	0.124845
ENSMUSG00000047894.3	Ang2	20.1554	-0.250349	0.418933	0.00634103	0.124845
ENSMUSG00000021567.16	Nkd2	16.7907	-0.236153	0.438897	0.00639274	0.12564
ENSMUSG00000037935.17	Smarce1	348.778	0.265715	0.204485	0.00639632	0.12564
ENSMUSG00000017204.5	Gsdma	29.9894	0.281596	0.346476	0.00641441	0.125733
ENSMUSG00000028044.7	Cks1b	204.988	-0.288215	0.279602	0.00641601	0.125733
ENSMUSG00000018931.4	Natd1	226.861	-0.281407	0.245711	0.006438	0.126017
ENSMUSG00000113977.2	Gm34276	2275.26	0.236921	0.158932	0.00645781	0.126258
ENSMUSG00000056234.16	Ncoa4	227.159	0.259652	0.194297	0.00648131	0.12657
ENSMUSG00000024902.6	Mrpl11	381.678	0.263705	0.202655	0.00652301	0.126839
ENSMUSG00000037355.15	Uvssa	268.391	0.249112	0.176925	0.00650298	0.126839
ENSMUSG00000049950.7	Rpp38	831.053	-0.220946	0.139394	0.00652735	0.126839
ENSMUSG00000025314.17	Ptprj	907.392	0.252702	0.407072	0.00652485	0.126839
ENSMUSG00000048911.16	Rnf24	6151.96	-0.172376	0.0895197	0.00653278	0.126839
ENSMUSG00000047875.7	Gpr157	210.058	-0.273552	0.226399	0.00658651	0.127587
ENSMUSG00000105204.2	Gm43738	35.914	-0.256215	0.398144	0.00658355	0.127587
ENSMUSG00000103083.2	A630035G10Rik	237.674	0.247204	0.175	0.00659414	0.127588
ENSMUSG00000005698.16	Ctcf	129.549	0.27289	0.225295	0.00661236	0.127793
ENSMUSG00000100169.2	Gm29087	2525.78	-0.241824	0.167371	0.00663132	0.128013
ENSMUSG00000002343.12	Armc6	6266.99	0.202989	0.120168	0.00669002	0.128998
ENSMUSG00000085253.4	Gm16833	374.184	-0.263864	0.206412	0.00672098	0.129212
ENSMUSG00000059203.11	Il1rapl2	5750.08	0.149424	0.0709311	0.00673957	0.129212
ENSMUSG00000003423.16	Pih1d1	76.7152	-0.262031	0.381229	0.00671401	0.129212
ENSMUSG00000052372.11	Il1rapl1	1102.61	-0.235595	0.159546	0.00673316	0.129212
ENSMUSG00000040606.15	Kazn	6153.76	-0.182948	0.100018	0.00673193	0.129212
ENSMUSG00000080717.11	B230307C23Rik	17.874	0.19001	0.462647	0.00676947	0.129638
ENSMUSG00000042305.13	Tmem183a	336.395	0.268111	0.218341	0.00683662	0.130775
ENSMUSG00000032890.18	Rims3	470.034	-0.230103	0.15318	0.00685558	0.130988
ENSMUSG00000021699.18	Pde4d	5997.59	-0.193294	0.110863	0.00687341	0.13118
ENSMUSG00000000938.12	Hoxa10	27.565	-0.263765	0.370268	0.00688915	0.131331
ENSMUSG00000037533.21	Rapgef6	7466.94	-0.259742	0.20092	0.00689905	0.131371
ENSMUSG00000050122.20	Vwa3b	1947.46	0.178225	0.0961689	0.00691642	0.131466
ENSMUSG00000034614.15	Pik3ip1	12740	-0.197959	0.115963	0.00692749	0.131466
ENSMUSG00000049123.11	Catsperg2	540.38	0.243972	0.17353	0.00692152	0.131466
ENSMUSG00000038768.9	9130409I23Rik	778.612	0.212898	0.132661	0.0069597	0.131851
ENSMUSG00000112300.2	Gm47976	20.9301	-0.257678	0.379993	0.00696348	0.131851
ENSMUSG00000032059.14	Alg9	2773.23	-0.184766	0.102685	0.00697199	0.131864
ENSMUSG00000015401.13	Cltrn	968.254	-0.257047	0.197018	0.00699211	0.132096
ENSMUSG00000086405.2	9330198N18Rik	844.654	0.227571	0.150985	0.00700244	0.132143
ENSMUSG00000003153.11	Slc2a3	24196.1	-0.172158	0.0908433	0.00701764	0.132281
ENSMUSG00000037463.15	Fbxo27	1727.22	0.237428	0.164809	0.00703359	0.13241
ENSMUSG00000040557.15	Mettl27	883.036	0.235889	0.162697	0.00704525	0.13241
ENSMUSG00000031478.17	Nek3	1505.53	-0.230052	0.154627	0.00704809	0.13241
ENSMUSG00000024038.18	Ndufv3	64.5364	0.280395	0.279377	0.00705884	0.132464
ENSMUSG00000105736.2	Gm42456	53.6887	0.280204	0.300483	0.00707253	0.132572
ENSMUSG00000115198.2	Gm49729	38.7281	-0.245338	0.397498	0.00711033	0.133133
ENSMUSG00000079584.3	Tm9sf5	316.982	-0.235543	0.163212	0.00715967	0.133704
ENSMUSG00000000374.9	Trappc10	3509.16	0.170897	0.0901034	0.00715416	0.133704
ENSMUSG00000020876.15	Snx11	58.9489	0.275259	0.32494	0.00716469	0.133704
ENSMUSG00000036814.14	Slc6a20a	1285.69	-0.216732	0.138497	0.00717268	0.133704
ENSMUSG00000100510.8	Hand2os1	545.397	-0.21745	0.139805	0.00724159	0.134495
ENSMUSG00000094942.8	Gm3604	28.9577	0.235	0.409802	0.00724706	0.134495
ENSMUSG00000029352.15	Crybb3	556.226	0.256596	0.199999	0.007246	0.134495
ENSMUSG00000046840.17	Hnf4aos	40.8035	-0.260345	0.363599	0.0072433	0.134495
ENSMUSG00000022849.6	Hspbap1	295.321	0.243157	0.175788	0.00725807	0.13455
ENSMUSG00000031075.20	Ano1	594.838	-0.220124	0.143598	0.00731308	0.135421
ENSMUSG00000032745.19	Gpbp1	226.925	0.269301	0.235791	0.00738455	0.136594
ENSMUSG00000070644.14	Etnk2	237.603	0.248354	0.186349	0.00740593	0.136736
ENSMUSG00000038524.14	Fchsd1	83.7551	0.273357	0.253575	0.00740852	0.136736
ENSMUSG00000009614.17	Sardh	118.938	-0.275321	0.270664	0.00745536	0.137349
ENSMUSG00000086029.8	Pax6os1	952.376	-0.193335	0.113405	0.00745805	0.137349
ENSMUSG00000020183.12	Cpm	115.051	0.262597	0.218475	0.00749607	0.137447
ENSMUSG00000063450.15	Syne2	951.784	0.243678	0.179039	0.00747956	0.137447
ENSMUSG00000105168.2	Gm30735	17.0041	0.0956572	0.378142	0.00749007	0.137447
ENSMUSG00000021427.11	Ssr1	295.402	-0.234826	0.16509	0.00749028	0.137447
ENSMUSG00000086547.2	Gm11755	1277.24	-0.221491	0.146815	0.00753135	0.137944
ENSMUSG00000018209.16	Stk4	1244.51	-0.215349	0.139086	0.00754521	0.137972
ENSMUSG00000090110.9	Cmc4	82.7092	-0.274396	0.271397	0.00754931	0.137972
ENSMUSG00000046338.5	Gpat2	1401.21	-0.212406	0.135816	0.00760455	0.138831
ENSMUSG00000025428.16	Atp5a1	233.633	-0.259946	0.215032	0.00766484	0.139779
ENSMUSG00000098257.2	Gm27169	3337.03	-0.185369	0.106002	0.00769546	0.140186
ENSMUSG00000032547.13	Ryk	6763.43	-0.196985	0.118483	0.00771458	0.140382
ENSMUSG00000024525.8	Impa2	740.581	-0.218308	0.144346	0.00778567	0.141266
ENSMUSG00000091204.9	Gm7271	525.32	-0.238671	0.173828	0.0077797	0.141266
ENSMUSG00000027188.9	Pamr1	1357.6	-0.169752	0.0909095	0.00778834	0.141266
ENSMUSG00000020734.14	Grin2c	596.77	-0.231818	0.163249	0.00779798	0.141288
ENSMUSG00000033589.5	Reep4	120.566	0.266678	0.240741	0.00783145	0.141604
ENSMUSG00000036622.16	Atp13a2	944.377	-0.246891	0.188949	0.00783227	0.141604
ENSMUSG00000023022.15	Lima1	5246.18	0.187128	0.108417	0.00785094	0.141789
ENSMUSG00000025377.15	Tepsin	40.5919	-0.241902	0.377665	0.00788129	0.142185
ENSMUSG00000057229.12	Dmac2	166.277	0.258909	0.217309	0.00791111	0.142375
ENSMUSG00000028069.17	Gpatch4	274.401	-0.248776	0.193677	0.00791009	0.142375
ENSMUSG00000038489.9	Polr2l	732.094	0.224679	0.153839	0.00791724	0.142375
ENSMUSG00000118094.2	Gm52988	71.3174	0.253403	0.35098	0.00801644	0.143851
ENSMUSG00000025147.8	Mob2	2520.87	-0.222954	0.15214	0.00801596	0.143851
ENSMUSG00000054477.17	Kcnn2	2550.99	-0.206807	0.13134	0.00802673	0.143882
ENSMUSG00000021340.14	Gpld1	29.459	-0.256956	0.342121	0.00803684	0.14391
ENSMUSG00000040565.9	Btaf1	10446.4	-0.210441	0.136083	0.00807869	0.144484
ENSMUSG00000105613.2	Gm43684	248.089	-0.258547	0.220404	0.00810252	0.144484
ENSMUSG00000035390.17	Brsk1	848.282	-0.202848	0.126999	0.00810328	0.144484
ENSMUSG00000032462.15	Pik3cb	1423.46	-0.220363	0.149111	0.00809425	0.144484
ENSMUSG00000116737.2	Gm49757	778.105	0.188446	0.11088	0.00812797	0.144618
ENSMUSG00000076928.6	Trac	38.3793	-0.255722	0.341945	0.00812645	0.144618
ENSMUSG00000039660.17	Spout1	1828.99	-0.231524	0.165957	0.0081686	0.145187
ENSMUSG00000029777.11	Gars	947.977	0.198932	0.122832	0.00818958	0.14537
ENSMUSG00000068323.13	Slc4a5	1046.88	-0.219697	0.148882	0.00819618	0.14537
ENSMUSG00000043065.13	Spice1	937.456	-0.228884	0.162928	0.00829673	0.145833
ENSMUSG00000073052.5	D130052B06Rik	621.142	-0.227471	0.160373	0.00824572	0.145833
ENSMUSG00000061937.8	Csn1s2a	27.7057	0.239362	0.370064	0.00828329	0.145833
ENSMUSG00000028871.8	Rspo1	315.66	-0.263889	0.243911	0.00824145	0.145833
ENSMUSG00000022973.19	Synj1	602.363	-0.215168	0.143403	0.00829277	0.145833
ENSMUSG00000093720.2	Gm20635	117.951	-0.260837	0.232287	0.00827573	0.145833
ENSMUSG00000050439.8	Enthd1	270.562	0.265686	0.256149	0.00827714	0.145833
ENSMUSG00000086851.2	A430108G06Rik	162.872	-0.266353	0.260633	0.00826468	0.145833
ENSMUSG00000008999.8	Bmp7	317.217	0.23945	0.180539	0.00830033	0.145833
ENSMUSG00000112129.2	Pbld1	1157.7	0.215451	0.143878	0.00830919	0.145836
ENSMUSG00000024422.15	Dhx16	336.534	-0.227691	0.161277	0.00831806	0.145839
ENSMUSG00000057037.9	Cfhr1	294.911	-0.262384	0.240807	0.00834302	0.146125
ENSMUSG00000085024.2	C230035I16Rik	76.5017	0.266166	0.285277	0.00836709	0.146394
ENSMUSG00000032263.15	Bckdhb	3443.59	-0.184286	0.107426	0.00839678	0.14676
ENSMUSG00000038774.10	Ascc3	866.972	-0.227167	0.161259	0.00841676	0.146852
ENSMUSG00000091568.9	Gm8206	63.8538	0.263171	0.24796	0.00841949	0.146852
ENSMUSG00000078942.11	Naip6	35.2218	0.25893	0.320971	0.0084532	0.147287
ENSMUSG00000061535.12	C1qtnf7	211.358	-0.262744	0.248992	0.00849149	0.147801
ENSMUSG00000117232.2	1600002D24Rik	1778.69	-0.20238	0.128489	0.00852458	0.148071
ENSMUSG00000035640.19	Cbarp	1976.03	0.222573	0.155179	0.00852023	0.148071
ENSMUSG00000095128.3	Gm5709	42.109	-0.245219	0.351749	0.00853636	0.148122
ENSMUSG00000034158.10	Lrrc58	67.668	0.263899	0.287628	0.00857392	0.148467
ENSMUSG00000085419.2	Gm11734	64.1503	0.264131	0.28525	0.008567	0.148467
ENSMUSG00000007122.12	Casq1	35.8843	0.244947	0.350851	0.00858568	0.148518
ENSMUSG00000107476.4	Zfp862-ps	331.415	0.20644	0.13409	0.0086402	0.149308
ENSMUSG00000110639.2	Gm6831	320.201	0.243154	0.191935	0.00865915	0.149481
ENSMUSG00000045917.18	Tmem268	1213.52	-0.193757	0.119051	0.00869096	0.149723
ENSMUSG00000115009.2	G930009F23Rik	586.667	0.234302	0.175314	0.0086906	0.149723
ENSMUSG00000028700.15	Pomgnt1	206.493	-0.237431	0.181233	0.00871393	0.149965
ENSMUSG00000019996.18	Map7	351.28	0.250132	0.209981	0.00876531	0.150024
ENSMUSG00000013973.13	Dedd	92.4713	-0.259059	0.241729	0.00878273	0.150024
ENSMUSG00000036639.13	Nudt1	1791.29	-0.223916	0.159108	0.00878368	0.150024
ENSMUSG00000009894.16	Snap47	1469.3	-0.221696	0.155521	0.00874956	0.150024
ENSMUSG00000117008.2	Gm49817	2528.69	0.187117	0.111912	0.00878283	0.150024
ENSMUSG00000035711.6	Dok3	98.8074	-0.245139	0.345295	0.00876423	0.150024
ENSMUSG00000017453.5	Pipox	205.749	0.260554	0.251248	0.00879763	0.150024
ENSMUSG00000026134.12	Prim2	4229.63	-0.200937	0.12801	0.00879143	0.150024
ENSMUSG00000028042.16	Zbtb7b	446.434	-0.229532	0.167805	0.0087582	0.150024
ENSMUSG00000020829.10	Slc46a1	631.657	-0.239207	0.185818	0.00881971	0.150248
ENSMUSG00000028661.9	Epha8	268.622	0.254342	0.224029	0.0088332	0.150325
ENSMUSG00000036940.16	Kdm1a	2357.29	-0.17035	0.0945233	0.00885558	0.150554
ENSMUSG00000046101.17	Mcmdc2	158.453	0.234518	0.362203	0.0088777	0.150777
ENSMUSG00000025789.10	St8sia2	5231.49	0.190942	0.116627	0.00888924	0.150821
ENSMUSG00000032392.12	Parp16	2713.12	-0.19423	0.120477	0.00890024	0.150855
ENSMUSG00000109091.2	Gm44827	916.174	-0.223294	0.159355	0.00894517	0.151249
ENSMUSG00000026773.20	Pfkfb3	1919.45	-0.23355	0.176487	0.00895043	0.151249
ENSMUSG00000026398.15	Nr5a2	715.093	0.218424	0.152075	0.00894708	0.151249
ENSMUSG00000061787.16	Rps17	875.112	-0.225895	0.163671	0.00897441	0.151502
ENSMUSG00000000420.16	Galnt1	408.844	0.184024	0.109241	0.00898677	0.151558
ENSMUSG00000105105.2	Gm31363	318.91	0.230936	0.172545	0.00902596	0.151559
ENSMUSG00000040552.9	C3ar1	267.26	0.223583	0.16036	0.00901982	0.151559
ENSMUSG00000046314.17	Stxbp6	460.968	-0.23044	0.171685	0.00902639	0.151559
ENSMUSG00000079402.10	Gm3020	44.7732	-0.190498	0.41686	0.00903191	0.151559
ENSMUSG00000074813.15	Morrbid	6066.26	0.157306	0.0824939	0.00901739	0.151559
ENSMUSG00000024731.16	Ms4a10	3469.09	-0.193604	0.120429	0.00906497	0.151811
ENSMUSG00000040761.17	Spen	2753.22	0.18368	0.109112	0.00905747	0.151811
ENSMUSG00000061666.7	Gdpd1	171.713	0.256861	0.24402	0.00912144	0.152605
ENSMUSG00000012126.17	Ubxn11	1055.55	0.214583	0.147879	0.00915414	0.153
ENSMUSG00000118076.2	Gm50337	291.104	-0.229572	0.171733	0.00920142	0.153333
ENSMUSG00000114474.2	Gm34388	94.5937	0.255004	0.303691	0.00919698	0.153333
ENSMUSG00000027994.15	Mcub	710.939	-0.186109	0.112274	0.00918645	0.153333
ENSMUSG00000111195.2	Gm48215	123.349	0.238881	0.190133	0.00924418	0.153893
ENSMUSG00000031447.8	Lamp1	265.525	0.233622	0.179925	0.0092838	0.154247
ENSMUSG00000026014.16	Raph1	2247.96	-0.197003	0.125411	0.00927643	0.154247
ENSMUSG00000024924.15	Vldlr	297.604	0.238436	0.189935	0.00930699	0.154479
ENSMUSG00000047368.5	Abhd17b	1174.17	-0.192313	0.120042	0.00934321	0.154851
ENSMUSG00000040528.16	Milr1	277.688	0.239814	0.193592	0.00935702	0.154851
ENSMUSG00000024833.16	Pola2	330.306	0.239991	0.193885	0.00934875	0.154851
ENSMUSG00000097557.3	C130060C02Rik	1578.06	-0.178629	0.104731	0.00939486	0.155325
ENSMUSG00000040151.10	Hs2st1	1036.11	0.197308	0.126508	0.00944001	0.155918
ENSMUSG00000086414.3	Gm15645	341.455	0.230186	0.175234	0.00946561	0.156034
ENSMUSG00000036591.17	Arhgap21	5241.24	-0.207122	0.139286	0.00945852	0.156034
ENSMUSG00000003234.17	Abcf3	780.283	0.185092	0.112186	0.00948106	0.156136
ENSMUSG00000053411.17	Cbx7	10818	0.17515	0.101341	0.00950356	0.1562
ENSMUSG00000035041.9	Creb3l3	7458.99	-0.204569	0.136091	0.00950079	0.1562
ENSMUSG00000041653.6	Pnpla3	149.155	0.246107	0.213286	0.00957259	0.156875
ENSMUSG00000003808.19	Farsa	362.84	0.237257	0.19049	0.00956603	0.156875
ENSMUSG00000032363.16	Adamts7	263.57	-0.230678	0.176998	0.00955551	0.156875
ENSMUSG00000103708.2	Gm33222	62.3138	0.254227	0.283337	0.00962258	0.15754
ENSMUSG00000045464.6	2810002D19Rik	387.059	0.221158	0.161118	0.0096429	0.15772
ENSMUSG00000043004.14	Gng2	957.109	0.195382	0.125134	0.00967329	0.158063
ENSMUSG00000026860.17	Sh3glb2	1619.23	-0.219951	0.159493	0.00968744	0.15814
ENSMUSG00000085649.8	A730032A03Rik	31.3428	-0.220636	0.364677	0.0097279	0.158647
ENSMUSG00000031960.15	Aars	581.379	-0.210733	0.146094	0.00977802	0.158848
ENSMUSG00000089940.2	Gm4117	55.3212	-0.219069	0.366083	0.00977433	0.158848
ENSMUSG00000026170.7	Cyp27a1	253.749	-0.240697	0.201115	0.00975088	0.158848
ENSMUSG00000090105.3	Gm15890	96.0345	-0.25159	0.292375	0.00977121	0.158848
ENSMUSG00000055818.3	A230083G16Rik	76.1511	-0.252995	0.27403	0.00984567	0.15965
ENSMUSG00000038932.14	Tcfl5	3394.4	0.21019	0.145706	0.00984639	0.15965
ENSMUSG00000027605.19	Acss2	904.926	-0.221348	0.16313	0.00987213	0.159913
ENSMUSG00000053469.15	Tg	1434.76	-0.210737	0.146852	0.00990787	0.16003
ENSMUSG00000024131.9	Slc3a1	92.0373	0.251478	0.246228	0.00989328	0.16003
ENSMUSG00000085488.2	4930557F10Rik	329.676	0.216763	0.155906	0.00990003	0.16003
ENSMUSG00000113772.2	Gm47448	337.418	0.209536	0.145408	0.00995956	0.160556
ENSMUSG00000044950.8	Pwwp2a	828.178	0.1868	0.115888	0.00995938	0.160556
ENSMUSG00000024883.9	Rin1	891.539	-0.207558	0.142884	0.0100152	0.160974
ENSMUSG00000017264.17	Exosc10	884.163	-0.19937	0.131665	0.0100012	0.160974
ENSMUSG00000043487.5	Acot6	395.156	-0.220452	0.162829	0.0100334	0.160974
ENSMUSG00000018449.13	Rpain	35.1975	-0.194655	0.393586	0.0100324	0.160974
ENSMUSG00000040430.19	Pitpnc1	6836.78	0.146155	0.0745839	0.0100133	0.160974
ENSMUSG00000024370.18	Cdc23	1782.09	0.193105	0.123926	0.0100611	0.160999
ENSMUSG00000020889.12	Nr1d1	23.2668	-0.206028	0.378858	0.0100636	0.160999
ENSMUSG00000041920.15	Slc16a6	2663.08	-0.182236	0.110919	0.0100563	0.160999
ENSMUSG00000021832.9	Psmc6	209.624	0.235688	0.193394	0.0100944	0.161184
ENSMUSG00000004099.17	Dnmt1	1005.79	-0.197133	0.129138	0.0100853	0.161184
ENSMUSG00000027968.12	Larp7	40.9503	0.207745	0.374823	0.0101477	0.161882
ENSMUSG00000094622.3	Gm3055	1155.27	0.21398	0.153253	0.01016	0.161924
ENSMUSG00000021061.16	Sptb	429.535	0.20304	0.137399	0.010172	0.161963
ENSMUSG00000099413.2	Gm17767	771.411	0.188007	0.118263	0.0102121	0.162447
ENSMUSG00000053390.17	Zfp952	27.3474	0.226875	0.343023	0.0102554	0.162894
ENSMUSG00000011751.17	Sptbn4	92.1334	-0.249861	0.259682	0.0102596	0.162894
ENSMUSG00000062098.12	Btbd3	825.715	-0.205078	0.14077	0.0102776	0.163026
ENSMUSG00000072621.14	Slfn10-ps	51.813	0.245352	0.298024	0.0103083	0.163359
ENSMUSG00000002249.22	Tead3	157.1	0.2318	0.18715	0.0103227	0.163433
ENSMUSG00000100437.2	Gm29152	1220.17	-0.21634	0.15865	0.0104083	0.164634
ENSMUSG00000058914.13	C1qtnf3	90.3169	0.240245	0.211118	0.0104467	0.165085
ENSMUSG00000030707.16	Coro1a	467.481	0.198732	0.132945	0.010464	0.165203
ENSMUSG00000070871.11	Ccnyl1	8048.66	-0.201724	0.137194	0.0104995	0.165578
ENSMUSG00000017723.12	Wfdc2	183.014	-0.226883	0.178599	0.0105074	0.165578
ENSMUSG00000020253.16	Ppm1m	16.3446	-0.211106	0.362732	0.0105188	0.165597
ENSMUSG00000040616.4	Tmem51	1916.92	-0.183105	0.11353	0.0105283	0.165597
ENSMUSG00000033819.17	Ppp1r16a	1186.91	-0.221109	0.168088	0.0105728	0.165764
ENSMUSG00000117110.2	Gm49808	121.965	0.211793	0.360576	0.0105783	0.165764
ENSMUSG00000030769.16	Slc5a11	72.1019	0.247339	0.253705	0.0105735	0.165764
ENSMUSG00000040712.17	Camta2	1229.08	-0.195545	0.129141	0.0105604	0.165764
ENSMUSG00000053730.16	Tmem39b	799.207	-0.23201	0.190849	0.0106038	0.166007
ENSMUSG00000020870.8	Cdc34b	32.1654	-0.209957	0.362555	0.0106152	0.166031
ENSMUSG00000027498.15	Cstf1	20.015	0.20123	0.373758	0.0106626	0.166619
ENSMUSG00000019796.13	Lrp11	135.693	-0.245107	0.238297	0.0106738	0.166638
ENSMUSG00000113029.2	Gm40578	880.498	0.183522	0.114801	0.0107549	0.167748
ENSMUSG00000072662.3	Mansc4	25.4947	0.211212	0.355882	0.0108726	0.169427
ENSMUSG00000022332.9	Khdrbs3	1025.87	-0.223429	0.17552	0.010934	0.170227
ENSMUSG00000029462.19	Vps29	2698.23	-0.208667	0.149888	0.0109726	0.170511
ENSMUSG00000033257.15	Ttll4	1020.41	-0.171606	0.101698	0.0109652	0.170511
ENSMUSG00000030729.18	Pgm2l1	1059.62	-0.202939	0.14174	0.0110669	0.171818
ENSMUSG00000029686.16	Cul1	2533.65	-0.205975	0.146804	0.0111649	0.173179
ENSMUSG00000038902.15	Pogz	3541.8	-0.214496	0.160923	0.0112019	0.173244
ENSMUSG00000015568.17	Lpl	97.7646	-0.242161	0.274959	0.0111999	0.173244
ENSMUSG00000069814.7	Ccdc92b	279.598	0.227607	0.187158	0.0111987	0.173244
ENSMUSG00000030219.14	Erp27	16.8643	-0.177813	0.390501	0.0112266	0.173244
ENSMUSG00000102408.2	4930568G15Rik	34.539	-0.219046	0.337216	0.0112196	0.173244
ENSMUSG00000063317.8	Usp31	20.3587	0.216069	0.341861	0.0112309	0.173244
ENSMUSG00000111882.3	Gm48864	17.6706	-0.180175	0.388018	0.0112484	0.173356
ENSMUSG00000027612.8	Mmp24	784.258	0.209297	0.152815	0.0113009	0.173846
ENSMUSG00000006154.14	Eps8l1	802.863	0.201351	0.140536	0.011292	0.173846
ENSMUSG00000034205.17	Loxl2	48.3085	0.235289	0.30082	0.0113298	0.173972
ENSMUSG00000043843.18	Tmem145	565.614	-0.188661	0.123235	0.01132	0.173972
ENSMUSG00000111746.2	4933422A05Rik	26.0518	-0.192792	0.37159	0.01141	0.174725
ENSMUSG00000085691.2	Gm14216	3654.97	-0.179202	0.11176	0.0114077	0.174725
ENSMUSG00000037341.15	Slc9a7	167.845	0.233085	0.204387	0.0113948	0.174725
ENSMUSG00000021500.18	Ddx46	81.2605	0.241601	0.259597	0.0114227	0.17476
ENSMUSG00000056481.8	Cd248	32.1882	0.224983	0.322096	0.0114592	0.175098
ENSMUSG00000026596.14	Abl2	1432.99	-0.167148	0.0981082	0.0114656	0.175098
ENSMUSG00000024726.11	Carnmt1	1640.4	-0.199508	0.138823	0.0114945	0.17538
ENSMUSG00000013858.15	Tmem259	165.26	0.237251	0.222673	0.0115288	0.175744
ENSMUSG00000021135.9	Slc10a1	695.835	0.188744	0.124242	0.0115575	0.176022
ENSMUSG00000091947.2	6530401F13Rik	748.293	-0.212771	0.160476	0.0115847	0.176276
ENSMUSG00000092570.8	Plut	210.982	0.220458	0.17529	0.0116039	0.176409
ENSMUSG00000038540.15	Tmc3	98.4872	-0.239676	0.261004	0.0117033	0.177438
ENSMUSG00000046280.10	She	1231.42	0.201566	0.142867	0.0116977	0.177438
ENSMUSG00000087400.9	Gm15270	21.9075	0.210031	0.343358	0.0116825	0.177438
ENSMUSG00000015711.9	Prune1	1967.17	0.165911	0.0974352	0.0117391	0.177682
ENSMUSG00000087216.2	E130111B04Rik	58.149	0.234133	0.293453	0.0117405	0.177682
ENSMUSG00000038535.18	Zfp280d	182.398	0.234118	0.214477	0.0117615	0.177839
ENSMUSG00000031529.6	Tnks	562.895	-0.191057	0.128247	0.0117938	0.178168
ENSMUSG00000016087.14	Fli1	473.338	0.227307	0.194563	0.0119024	0.179647
ENSMUSG00000024697.5	Gna14	1027.24	-0.200957	0.143155	0.0119413	0.179913
ENSMUSG00000028763.19	Hspg2	749.301	0.218353	0.173814	0.0119469	0.179913
ENSMUSG00000069873.5	4930438A08Rik	2121.78	-0.189066	0.126172	0.0119521	0.179913
ENSMUSG00000032840.8	Spring1	98.2654	0.234162	0.220294	0.012014	0.180682
ENSMUSG00000105418.2	Gm43650	22.4198	-0.185604	0.37037	0.0120415	0.180934
ENSMUSG00000025049.7	Taf5	3464.03	-0.223927	0.18762	0.0120686	0.181018
ENSMUSG00000110386.2	Gm42031	451.294	0.193509	0.132731	0.0120582	0.181018
ENSMUSG00000097571.10	Jpx	173.206	0.236038	0.234076	0.0120975	0.181128
ENSMUSG00000025575.15	Cant1	41.0963	-0.234548	0.281095	0.0120889	0.181128
ENSMUSG00000031595.10	Pdgfrl	1117.53	0.186463	0.123496	0.0121677	0.182017
ENSMUSG00000039842.16	Mcph1	3993.71	-0.174947	0.109099	0.0122195	0.182468
ENSMUSG00000020323.15	Prss57	82.8113	0.226774	0.303162	0.0122171	0.182468
ENSMUSG00000031107.7	Rbmx2	229.986	-0.153053	0.39271	0.0122543	0.182758
ENSMUSG00000005232.12	G6pc2	274.83	0.230113	0.208638	0.0122607	0.182758
ENSMUSG00000025235.9	Bbs4	55.4455	0.234781	0.270268	0.0123165	0.183427
ENSMUSG00000034883.10	Lrr1	140.347	-0.234309	0.23074	0.0123328	0.183507
ENSMUSG00000052062.15	Pard3b	382.514	0.234149	0.273062	0.0123506	0.18361
ENSMUSG00000048924.15	Ccdc125	1446.97	-0.216039	0.172985	0.0124379	0.184256
ENSMUSG00000067006.13	Serpinb5	3204.85	-0.213058	0.166818	0.0124238	0.184256
ENSMUSG00000037306.14	Man1c1	4239.7	0.154458	0.0868279	0.0124296	0.184256
ENSMUSG00000026924.18	Sec16a	1073.25	-0.170936	0.104898	0.0124251	0.184256
ENSMUSG00000038068.16	Rnf144b	318.899	0.209973	0.161232	0.0124657	0.18447
ENSMUSG00000029178.15	Klf3	276.125	0.21752	0.17648	0.0124742	0.18447
ENSMUSG00000020061.19	Mybpc1	999.693	-0.222441	0.188447	0.0124954	0.184619
ENSMUSG00000045672.16	Col27a1	627.268	-0.22459	0.194666	0.0125239	0.184879
ENSMUSG00000022949.10	Clic6	597.141	-0.203593	0.150816	0.0126018	0.18554
ENSMUSG00000000154.17	Slc22a18	1019.86	-0.206644	0.15602	0.0125941	0.18554
ENSMUSG00000041272.12	Tox	171.799	-0.233128	0.232573	0.0125982	0.18554
ENSMUSG00000072754.10	Lrcol1	26.2973	-0.185481	0.362268	0.0126133	0.185548
ENSMUSG00000021768.16	Dusp13	67.1334	-0.224638	0.30001	0.0126303	0.185635
ENSMUSG00000054611.18	Kdm2a	3020.62	-0.179157	0.115662	0.0126643	0.185971
ENSMUSG00000086365.3	4930593C16Rik	94.6427	0.229586	0.214731	0.0126884	0.186162
ENSMUSG00000022096.15	Hr	310.376	0.215688	0.174401	0.0127045	0.186197
ENSMUSG00000055069.4	Rab39	367.044	-0.203661	0.15154	0.0127129	0.186197
ENSMUSG00000057219.12	Armc7	829.862	-0.23035	0.279468	0.0127244	0.186203
ENSMUSG00000086948.2	Gm14697	2174.39	-0.191393	0.132507	0.0127356	0.186206
ENSMUSG00000021779.20	Thrb	75.2504	-0.232325	0.233059	0.0127607	0.186287
ENSMUSG00000068758.9	Il3ra	28.0803	-0.191885	0.35214	0.0127634	0.186287
ENSMUSG00000042202.16	Slc35e2	162.947	0.229778	0.280187	0.0127828	0.186409
ENSMUSG00000078940.9	Wfdc11	850.368	0.203991	0.15257	0.0127966	0.186449
ENSMUSG00000101227.2	Gm29506	1808.76	-0.226439	0.2051	0.0128443	0.186982
ENSMUSG00000099911.2	1700044C05Rik	114.472	-0.226425	0.288323	0.0129417	0.188236
ENSMUSG00000026404.13	Ddx59	1232.35	-0.212645	0.169983	0.0129674	0.188284
ENSMUSG00000046982.12	Tshz1	1497.04	-0.168741	0.103725	0.0129644	0.188284
ENSMUSG00000027698.15	Nceh1	286.421	0.217944	0.182259	0.0130048	0.188665
ENSMUSG00000039701.12	Usp53	844.186	-0.220796	0.190223	0.0130555	0.189238
ENSMUSG00000096828.3	Gm3618	422.912	0.210121	0.166091	0.0131439	0.190354
ENSMUSG00000044081.8	Zfp85os	49.5317	0.230002	0.262872	0.0132006	0.190831
ENSMUSG00000118419.2	Gm50454	725.395	-0.219423	0.187944	0.0131909	0.190831
ENSMUSG00000021810.4	Ecd	6997.45	0.171322	0.107473	0.0132109	0.190831
ENSMUSG00000032323.14	Cyp11a1	427.651	0.180473	0.119309	0.0132691	0.191344
ENSMUSG00000007815.14	Rhoa	750.699	0.188831	0.130889	0.0132617	0.191344
ENSMUSG00000036931.16	Nfkbid	652.448	-0.203539	0.154808	0.0133344	0.191956
ENSMUSG00000034362.8	Csta1	165.585	0.229729	0.236869	0.0133247	0.191956
ENSMUSG00000056952.14	Tatdn2	569.868	0.207602	0.162534	0.0133561	0.192104
ENSMUSG00000028461.13	Ccdc107	511.669	0.199067	0.14738	0.0133941	0.192322
ENSMUSG00000037206.16	Islr	34.5448	0.215461	0.306797	0.0133856	0.192322
ENSMUSG00000040373.13	Cacng5	139.79	-0.229544	0.24227	0.0134137	0.192438
ENSMUSG00000028132.16	Tlcd4	36.9334	0.204486	0.32457	0.0134652	0.192861
ENSMUSG00000045275.18	Lca5l	2379.21	-0.17886	0.117797	0.0134661	0.192861
ENSMUSG00000024076.11	Vit	11094.7	-0.168472	0.104847	0.0135295	0.193605
ENSMUSG00000101268.7	2010310C07Rik	842.455	-0.176892	0.115487	0.0135561	0.193655
ENSMUSG00000085203.2	Gm12927	701.915	-0.219092	0.190951	0.0135473	0.193655
ENSMUSG00000054514.4	Atad3aos	851.122	-0.208735	0.166434	0.0135991	0.194105
ENSMUSG00000070643.12	Sox13	598.903	-0.195436	0.142462	0.0136125	0.19413
ENSMUSG00000087698.2	Gm13031	92.1132	-0.226077	0.220395	0.013672	0.194815
ENSMUSG00000055235.12	Wdr86	16.8278	-0.161347	0.372235	0.0137663	0.195992
ENSMUSG00000005161.16	Prdx2	219.115	0.227334	0.248311	0.013835	0.196471
ENSMUSG00000041372.11	B4galnt3	3351.85	0.168076	0.10514	0.0138346	0.196471
ENSMUSG00000045777.15	Ifitm10	2358.61	-0.168494	0.105626	0.0138253	0.196471
ENSMUSG00000025465.14	Echs1	88.8258	0.20153	0.323209	0.013898	0.197198
ENSMUSG00000020922.12	Lsm12	279.963	-0.220922	0.201725	0.013919	0.19733
ENSMUSG00000026317.8	Cln8	219.027	-0.219928	0.199262	0.0139954	0.198056
ENSMUSG00000026807.9	Ak8	3941.27	-0.208716	0.169472	0.0140331	0.198056
ENSMUSG00000020894.17	Vamp2	500.103	0.183631	0.126102	0.013994	0.198056
ENSMUSG00000016664.17	Pacsin2	1740.7	0.168587	0.106303	0.0140465	0.198056
ENSMUSG00000024505.17	Dtwd2	3091.68	-0.201491	0.155132	0.0140526	0.198056
ENSMUSG00000001552.15	Jup	2444.02	0.177692	0.117998	0.0140325	0.198056
ENSMUSG00000003032.9	Klf4	2500.48	-0.196097	0.145605	0.0140508	0.198056
ENSMUSG00000006281.9	Tep1	953.976	0.206024	0.164194	0.0140926	0.198453
ENSMUSG00000064105.14	Cnnm2	1783.63	0.192286	0.139825	0.0141582	0.199097
ENSMUSG00000032475.16	Nck1	81.9237	0.209233	0.306926	0.014162	0.199097
ENSMUSG00000107526.2	1700003I16Rik	495.171	0.195813	0.145856	0.0142043	0.199524
ENSMUSG00000019831.15	Wasf1	46.7354	0.212818	0.299129	0.0142179	0.199549
ENSMUSG00000112386.2	Gm47752	140.605	0.224376	0.226769	0.0142336	0.199603
ENSMUSG00000024792.10	Zfpl1	687.455	-0.177593	0.118555	0.0142567	0.19976
ENSMUSG00000022945.13	Chaf1b	1293.35	0.18324	0.126552	0.0142831	0.199814
ENSMUSG00000024871.12	Doc2g	147.069	0.222112	0.213507	0.0142902	0.199814
ENSMUSG00000024456.17	Diaph1	843.521	0.17061	0.109488	0.0142962	0.199814
ENSMUSG00000046727.14	Cystm1	2745.97	-0.185019	0.129269	0.0143164	0.19993
ENSMUSG00000036580.16	Spg20	58.384	0.221502	0.271163	0.0143847	0.199982
ENSMUSG00000085559.2	Gm11959	94.6113	-0.222579	0.217794	0.0143591	0.199982
ENSMUSG00000108730.2	Gm45135	274.924	0.196598	0.148114	0.0143915	0.199982
ENSMUSG00000086048.8	Drr1	18.5946	-0.182528	0.343349	0.0143603	0.199982
ENSMUSG00000022476.9	Polr3h	311.044	0.21894	0.201069	0.0143699	0.199982
ENSMUSG00000041798.16	Gck	6775.98	-0.155635	0.0918641	0.0143717	0.199982
ENSMUSG00000017499.16	Cdc6	2836.31	-0.179287	0.121398	0.0144199	0.200211
ENSMUSG00000004565.16	Pnpla6	5817.48	0.186605	0.132309	0.0144945	0.201081
ENSMUSG00000057409.8	Zfp53	618.16	-0.184277	0.12887	0.0145101	0.201132
ENSMUSG00000033458.18	Fan1	72.8086	0.223577	0.233143	0.0145249	0.201171
ENSMUSG00000045246.12	Kcng4	66.4063	-0.207454	0.304938	0.014537	0.201173
ENSMUSG00000067529.3	Olfr1423	573.186	0.207414	0.170405	0.0145579	0.201296
ENSMUSG00000025757.14	Hspa4l	307.735	-0.20982	0.176952	0.014666	0.201795
ENSMUSG00000097184.3	4632428C04Rik	43.6272	0.207989	0.302415	0.0146486	0.201795
ENSMUSG00000031889.10	D230025D16Rik	1895.08	-0.18432	0.129486	0.0146637	0.201795
ENSMUSG00000020229.5	Slc5a4a	1297.49	0.171189	0.111157	0.0146421	0.201795
ENSMUSG00000029657.16	Hsph1	366.166	0.196679	0.149512	0.0146447	0.201795
ENSMUSG00000025280.9	Polr3a	4523.14	-0.173509	0.114204	0.0146423	0.201795
ENSMUSG00000086205.2	Gm12679	55.9361	-0.208341	0.301342	0.014678	0.201795
ENSMUSG00000026616.17	Cr2	27.9121	-0.186268	0.334675	0.0146951	0.201866
ENSMUSG00000101613.2	Gm28516	118.444	0.222421	0.233058	0.0147728	0.202768
ENSMUSG00000031860.18	Pbx4	8911.62	-0.17559	0.117589	0.0148419	0.203053
ENSMUSG00000004633.18	Chn2	1354.3	-0.136186	0.0729137	0.0148205	0.203053
ENSMUSG00000047434.15	Xxylt1	831.314	0.167428	0.106854	0.01484	0.203053
ENSMUSG00000001053.16	N4bp3	36.5529	-0.181961	0.338874	0.014807	0.203053
ENSMUSG00000036110.15	Slc17a2	151.854	0.219924	0.214871	0.0148716	0.203149
ENSMUSG00000078532.10	Nkain1	5599.03	-0.170854	0.111361	0.0148806	0.203149
ENSMUSG00000013698.13	Pea15a	1010.53	-0.184718	0.130891	0.0148852	0.203149
ENSMUSG00000103799.2	Gm38093	160.603	-0.221959	0.238168	0.0149122	0.203353
ENSMUSG00000021681.9	Aggf1	126.987	-0.220493	0.220727	0.0149467	0.203556
ENSMUSG00000117251.2	Gm49891	260.682	-0.202924	0.163294	0.0149513	0.203556
ENSMUSG00000026434.13	Nucks1	936.557	0.191874	0.142795	0.0149935	0.203722
ENSMUSG00000074178.4	Gm10638	577.062	-0.214894	0.28129	0.0149999	0.203722
ENSMUSG00000043925.8	Olfr544	46.7674	0.201236	0.309749	0.014988	0.203722
ENSMUSG00000027386.10	Fbln7	68.952	0.215095	0.280437	0.0150144	0.203754
ENSMUSG00000024640.10	Psat1	630.107	0.206913	0.172737	0.0150267	0.203757
ENSMUSG00000029685.16	Asb15	74.3957	-0.220823	0.249911	0.0150802	0.204041
ENSMUSG00000112439.2	Gm33336	16.8324	0.17974	0.338526	0.015084	0.204041
ENSMUSG00000053801.19	Grwd1	238.969	0.217033	0.204369	0.0150706	0.204041
ENSMUSG00000053773.6	Rdh8	57.5714	-0.203071	0.305162	0.0151098	0.204225
ENSMUSG00000059273.10	Zc3h4	1241.76	0.170736	0.111929	0.015151	0.204617
ENSMUSG00000025423.17	Pias2	1681.15	-0.151391	0.0887351	0.0151998	0.205112
ENSMUSG00000031166.14	Wdr13	143.783	0.215394	0.201712	0.0153396	0.206667
ENSMUSG00000003585.14	Sec14l2	321.57	0.192725	0.145794	0.0153327	0.206667
ENSMUSG00000038855.11	Itpkb	1644.82	0.142719	0.0799112	0.0153608	0.206787
ENSMUSG00000034858.17	Fam214a	278.724	-0.207939	0.178184	0.0153857	0.206956
ENSMUSG00000026499.6	Acbd3	1180.95	-0.178451	0.123374	0.0154129	0.207157
ENSMUSG00000102608.2	Gm37267	32.1634	-0.170003	0.346117	0.0154401	0.207357
ENSMUSG00000044938.9	Klhl31	1031.15	-0.207198	0.177121	0.0154904	0.207794
ENSMUSG00000026601.15	Axdnd1	197.015	0.203254	0.167599	0.0154974	0.207794
ENSMUSG00000116953.2	9030025P20Rik	283.464	0.190955	0.143681	0.0155515	0.208353
ENSMUSG00000031298.16	Adgrg2	1220.65	-0.173807	0.117313	0.0155918	0.208679
ENSMUSG00000092310.3	Gm20509	287.512	0.215183	0.205065	0.0156006	0.208679
ENSMUSG00000031776.18	Arl2bp	130.081	0.212247	0.194113	0.0156662	0.20939
ENSMUSG00000086163.2	Gm14206	16.2831	0.197128	0.307611	0.0157207	0.209951
ENSMUSG00000019909.5	Fam162b	29.9397	-0.181911	0.328725	0.0157427	0.210078
ENSMUSG00000032123.6	Dpagt1	29.0739	0.181235	0.329087	0.0157903	0.210241
ENSMUSG00000027357.17	Crls1	282.015	0.203768	0.17087	0.0157924	0.210241
ENSMUSG00000024037.14	Wdr4	189.679	0.202709	0.168212	0.0157707	0.210241
ENSMUSG00000058571.12	Gpc6	3960.53	-0.166924	0.108627	0.015817	0.210391
ENSMUSG00000039396.12	Neil3	1283.42	-0.173888	0.118144	0.0158413	0.210391
ENSMUSG00000059890.17	Ube4a	481.326	0.211022	0.191846	0.0158348	0.210391
ENSMUSG00000058503.12	Fam133b	1298.15	-0.186162	0.13724	0.0159597	0.211427
ENSMUSG00000071646.10	Mta2	2292.06	-0.17794	0.124291	0.015938	0.211427
ENSMUSG00000017417.15	Plxdc1	2145.61	0.156673	0.0961946	0.0159695	0.211427
ENSMUSG00000035407.9	Kank4	114.604	0.216892	0.226723	0.0159493	0.211427
ENSMUSG00000020170.5	Frs2	1383.72	0.207545	0.182593	0.0160048	0.211726
ENSMUSG00000063281.10	Zfp35	74.508	-0.216768	0.238377	0.016052	0.212184
ENSMUSG00000111375.5	Btbd8	8125.59	-0.204254	0.174521	0.0161179	0.212251
ENSMUSG00000087405.2	Gm14232	19.3115	-0.1457	0.361315	0.0161161	0.212251
ENSMUSG00000045763.9	Basp1	1227.04	0.183602	0.133549	0.0160892	0.212251
ENSMUSG00000024681.12	Ms4a3	39.0283	-0.183057	0.323613	0.0160933	0.212251
ENSMUSG00000039452.7	Snx22	22.0973	-0.0893252	0.345099	0.0161202	0.212251
ENSMUSG00000099041.2	Gm28035	161.225	-0.21617	0.227833	0.0161407	0.212355
ENSMUSG00000022021.15	Diaph3	2305.72	-0.179063	0.126813	0.016196	0.212916
ENSMUSG00000104710.2	Gm31243	1233.04	-0.177918	0.125448	0.0163116	0.213564
ENSMUSG00000117899.2	Gm50218	18.5844	0.144954	0.359957	0.0163442	0.213564
ENSMUSG00000084013.2	Gm14270	28.4808	0.202893	0.29002	0.016346	0.213564
ENSMUSG00000029859.7	Epha1	61.2417	-0.214825	0.249374	0.0163344	0.213564
ENSMUSG00000049350.7	Zg16	1719.38	-0.172516	0.117634	0.0163445	0.213564
ENSMUSG00000035245.13	Eogt	469.027	0.190795	0.146761	0.0163029	0.213564
ENSMUSG00000041688.17	Amot	258.337	0.206298	0.182094	0.0163469	0.213564
ENSMUSG00000014030.16	Pax5	783.3	-0.187217	0.140222	0.0162602	0.213564
ENSMUSG00000075254.13	Heg1	2582.07	-0.157561	0.0980471	0.0163634	0.213614
ENSMUSG00000022249.15	Ttc23l	89.716	0.214376	0.218404	0.016391	0.213794
ENSMUSG00000049928.16	Glp2r	104.057	0.215078	0.242384	0.0164027	0.213794
ENSMUSG00000004319.16	Clcn3	182.097	0.212438	0.207004	0.0164568	0.214333
ENSMUSG00000038594.10	Cep85l	85.1336	0.213981	0.249071	0.0165241	0.214902
ENSMUSG00000025278.10	Flnb	876.786	-0.191797	0.149674	0.016526	0.214902
ENSMUSG00000009092.6	Derl3	18.4482	0.114355	0.362445	0.0165682	0.215008
ENSMUSG00000033106.7	Slc7a6os	2041.49	-0.186778	0.140735	0.0165725	0.215008
ENSMUSG00000021094.11	Dhrs7	63.4344	0.214585	0.231515	0.0165601	0.215008
ENSMUSG00000021068.18	Nin	525.94	-0.19788	0.162675	0.0166168	0.215251
ENSMUSG00000086191.2	Zfp652os	70.6693	-0.214282	0.23974	0.0166134	0.215251
ENSMUSG00000116946.2	Gm41442	86.8879	0.214211	0.239007	0.0166365	0.21534
ENSMUSG00000085869.2	Gm16079	71.6318	0.206479	0.27682	0.0167119	0.21615
ENSMUSG00000107539.2	Gm44790	149.607	0.213675	0.230591	0.0167784	0.21647
ENSMUSG00000058793.15	Cds2	733.946	-0.183781	0.13639	0.0167744	0.21647
ENSMUSG00000041849.8	Card6	1368.99	-0.168259	0.112849	0.0167833	0.21647
ENSMUSG00000034685.5	Fam171a2	1205.04	0.186108	0.140438	0.0167882	0.21647
ENSMUSG00000001025.9	S100a6	84.4219	-0.213286	0.22452	0.0168116	0.216606
ENSMUSG00000045903.10	Npas4	1411.08	-0.193575	0.154699	0.0168318	0.2167
ENSMUSG00000033032.16	Afap1l1	69.3149	-0.201538	0.285886	0.0169031	0.217451
ENSMUSG00000003949.17	Hlf	1235.78	-0.183956	0.137281	0.016931	0.217643
ENSMUSG00000000568.16	Hnrnpd	144.638	0.21301	0.233786	0.0169487	0.217705
ENSMUSG00000010663.6	Fads1	75.2761	0.210489	0.257377	0.0170018	0.21822
ENSMUSG00000021993.11	Mipep	798.294	-0.189025	0.146759	0.0170316	0.21831
ENSMUSG00000116930.2	Gm49711	584.544	-0.178519	0.128722	0.0170348	0.21831
ENSMUSG00000029313.19	Aff1	1244.12	-0.167105	0.112121	0.0171257	0.218476
ENSMUSG00000006445.4	Epha2	770.184	-0.169034	0.114794	0.0171163	0.218476
ENSMUSG00000007739.11	Cct4	164.309	0.211537	0.216868	0.0171023	0.218476
ENSMUSG00000041734.16	Kirrel	868.979	0.143206	0.0829563	0.0170925	0.218476
ENSMUSG00000042444.11	Mindy2	2887.62	-0.172423	0.119627	0.0170987	0.218476
ENSMUSG00000096146.3	Kcnj11	375.083	0.202266	0.17677	0.0170745	0.218476
ENSMUSG00000024837.16	Dmrt1	2283.05	0.146249	0.0864387	0.0172126	0.219265
ENSMUSG00000021636.16	Marveld2	2061.62	-0.188268	0.146144	0.0172137	0.219265
ENSMUSG00000044148.7	1810030O07Rik	36.4786	0.197806	0.289406	0.0172347	0.219367
ENSMUSG00000054893.16	Zfp667	285.936	0.199603	0.17107	0.0172676	0.21962
ENSMUSG00000047414.7	Flrt2	195.253	-0.209049	0.205156	0.0173345	0.21999
ENSMUSG00000041831.18	Sytl3	1147.83	-0.161045	0.104537	0.017366	0.21999
ENSMUSG00000026124.5	Cfc1	75.3363	-0.210775	0.21686	0.0173112	0.21999
ENSMUSG00000003068.18	Stk11	1883.61	0.189987	0.150106	0.0173575	0.21999
ENSMUSG00000075284.11	Wipf1	1473.83	-0.155834	0.0979344	0.0173752	0.21999
ENSMUSG00000040648.16	Ppip5k2	696.969	-0.170139	0.117055	0.017373	0.21999
ENSMUSG00000058153.16	Sez6l	1395.87	0.17151	0.119186	0.0174202	0.220394
ENSMUSG00000087700.3	Gm15283	4817.11	-0.20727	0.19833	0.0174647	0.220791
ENSMUSG00000068040.11	Tm9sf4	1884.52	0.173889	0.122987	0.0175015	0.220924
ENSMUSG00000034587.9	8430429K09Rik	3052.65	0.173317	0.122079	0.0174884	0.220924
ENSMUSG00000072825.12	Cep170b	1608.1	-0.188382	0.14782	0.0175411	0.221257
ENSMUSG00000032291.9	Crabp1	25.4159	-0.158717	0.338132	0.0175918	0.221731
ENSMUSG00000038195.7	Rilp	28.1821	0.17676	0.316645	0.0176705	0.222555
ENSMUSG00000056880.13	Gadl1	157.48	0.209701	0.240039	0.0177012	0.222609
ENSMUSG00000042121.17	Ssh1	7905.74	-0.162078	0.106638	0.0176991	0.222609
ENSMUSG00000043832.14	Clec4a3	121.566	0.205013	0.265588	0.0177228	0.222714
ENSMUSG00000056617.13	4931429L15Rik	473.183	-0.178941	0.13188	0.0177744	0.223195
ENSMUSG00000015536.15	Mocs2	35.6362	-0.18148	0.309311	0.0178001	0.223228
ENSMUSG00000041645.15	Ddx24	239.848	0.209095	0.217775	0.0178036	0.223228
ENSMUSG00000058398.7	Prss43	1395.9	-0.18804	0.148431	0.0178242	0.223321
ENSMUSG00000061132.14	Blnk	1892.4	-0.173739	0.123823	0.0178619	0.223626
ENSMUSG00000033386.11	Frrs1	2621.1	-0.182519	0.138462	0.0178997	0.223767
ENSMUSG00000020964.15	Sel1l	1424.77	-0.186781	0.146287	0.0178919	0.223767
ENSMUSG00000047642.16	D930020B18Rik	1543.04	-0.145406	0.086882	0.0181057	0.226005
ENSMUSG00000059562.15	Ccdc154	244.818	0.17761	0.130757	0.0180975	0.226005
ENSMUSG00000021972.15	Hmbox1	3552.38	0.148628	0.0906754	0.0181641	0.226567
ENSMUSG00000038486.10	Sv2a	81.9346	0.20615	0.250299	0.0182579	0.227449
ENSMUSG00000111465.2	Gm47113	552.28	-0.182149	0.139278	0.018289	0.227449
ENSMUSG00000105662.5	Gm6639	142.135	0.205434	0.202276	0.0182842	0.227449
ENSMUSG00000110485.2	Gm45740	382.971	-0.198741	0.176287	0.0182755	0.227449
ENSMUSG00000114149.2	Gm47646	74.619	0.205523	0.252677	0.0183029	0.227453
ENSMUSG00000086340.2	1810059C17Rik	39.0508	0.199244	0.273502	0.0183302	0.227625
ENSMUSG00000027465.14	Tbc1d20	3603.92	-0.189863	0.15469	0.0183523	0.227674
ENSMUSG00000039648.15	Kyat1	7896.07	-0.159797	0.105033	0.0183612	0.227674
ENSMUSG00000118672.1	Muc4	25.2875	0.188228	0.293953	0.018409	0.227772
ENSMUSG00000007783.11	Cpt1c	610.071	0.177201	0.131104	0.0184084	0.227772
ENSMUSG00000059554.13	Ccdc28a	82.1128	0.204961	0.253069	0.0184154	0.227772
ENSMUSG00000037580.11	Gch1	2084.84	0.146349	0.0884481	0.0184233	0.227772
ENSMUSG00000039628.10	Hs3st6	23.3227	0.154908	0.33476	0.0184869	0.227888
ENSMUSG00000063810.8	Alms1	1752.39	-0.194091	0.165101	0.0184708	0.227888
ENSMUSG00000080933.5	Rhox3g	764.683	0.179981	0.13614	0.0184855	0.227888
ENSMUSG00000070372.12	Capza1	185.784	-0.204882	0.202099	0.0184497	0.227888
ENSMUSG00000038332.14	Sesn1	1207.09	0.155599	0.0999843	0.0185848	0.228927
ENSMUSG00000078607.7	1810010H24Rik	1373.1	-0.183352	0.143028	0.0186775	0.229735
ENSMUSG00000087410.8	2310065F04Rik	398.714	0.190132	0.156951	0.0186778	0.229735
ENSMUSG00000108846.2	Gm10623	111.769	-0.205418	0.239305	0.0187955	0.231015
ENSMUSG00000110917.2	Gm33056	201.269	0.198478	0.180226	0.0188424	0.231084
ENSMUSG00000022956.12	Atp5o	192.54	0.205231	0.213822	0.018831	0.231084
ENSMUSG00000029032.13	Arhgef16	44.2013	0.198969	0.267872	0.0188292	0.231084
ENSMUSG00000015653.14	Steap2	110.319	-0.205749	0.227898	0.0188576	0.231102
ENSMUSG00000029826.15	Zc3hav1	1230.71	-0.16232	0.109632	0.0188795	0.231201
ENSMUSG00000030409.17	Dmpk	35.7777	-0.176578	0.306232	0.0189144	0.231346
ENSMUSG00000023094.15	Msrb2	220.043	-0.201121	0.190762	0.0189218	0.231346
ENSMUSG00000033420.13	Antxr1	463.665	0.192265	0.163378	0.0189326	0.231346
ENSMUSG00000090336.6	Cfap97d2	7542.1	-0.143164	0.0856723	0.0189868	0.231672
ENSMUSG00000111856.2	6530413G14Rik	73.3079	0.201284	0.258335	0.0189799	0.231672
ENSMUSG00000053925.5	Gm9929	19.8659	-0.157424	0.328171	0.0190036	0.231709
ENSMUSG00000019854.18	Reps1	958.209	-0.15748	0.103431	0.0190803	0.232475
ENSMUSG00000104520.2	Gm37336	30.5367	0.181352	0.298099	0.0191085	0.23265
ENSMUSG00000032231.15	Anxa2	1176.69	-0.166849	0.116789	0.0191229	0.232658
ENSMUSG00000031568.17	Rwdd4a	2061.79	-0.150718	0.0948851	0.0191646	0.232802
ENSMUSG00000041408.19	Wapl	777.443	0.190552	0.160483	0.0191519	0.232802
ENSMUSG00000045822.5	Zswim3	45.0299	-0.158309	0.325908	0.0191763	0.232802
ENSMUSG00000005682.10	Pan2	491.016	-0.197987	0.181906	0.0192115	0.233061
ENSMUSG00000042029.8	Ncapg2	3629.11	-0.16361	0.112283	0.0192306	0.233124
ENSMUSG00000087401.2	Gm14664	50.2167	-0.149053	0.334337	0.0193049	0.233688
ENSMUSG00000033703.10	Fcsk	657.818	0.177144	0.133966	0.0192935	0.233688
ENSMUSG00000021919.9	Chat	4988.42	0.152869	0.0979777	0.0193809	0.234439
ENSMUSG00000020844.7	Nxn	13244.3	-0.135833	0.0783753	0.0194765	0.235256
ENSMUSG00000017376.16	Nlk	27351	-0.181178	0.142002	0.0194667	0.235256
ENSMUSG00000006717.8	Acot13	23.9623	-0.177098	0.300554	0.0195301	0.235735
ENSMUSG00000033671.19	Cep350	869.879	-0.176554	0.1338	0.0195526	0.235838
ENSMUSG00000000214.12	Th	178.286	-0.199941	0.193704	0.0195697	0.235874
ENSMUSG00000095964.2	Gm6221	47.3994	0.196114	0.265752	0.0196176	0.236283
ENSMUSG00000026437.12	Cdk18	125.825	0.201997	0.208059	0.0196625	0.236654
ENSMUSG00000028314.7	Toporsl	22.3358	0.169176	0.309305	0.0197131	0.236924
ENSMUSG00000058618.7	Defa39	158.451	-0.202765	0.227916	0.0197078	0.236924
ENSMUSG00000053414.9	Hunk	9413.54	-0.154041	0.100218	0.0197696	0.237077
ENSMUSG00000015095.13	Fbxw5	76.4009	-0.202022	0.235621	0.0197964	0.237077
ENSMUSG00000046753.11	Ccdc66	29.0778	0.177907	0.297552	0.0197681	0.237077
ENSMUSG00000079666.9	Pttg1ip2	1285.89	-0.158481	0.106165	0.019747	0.237077
ENSMUSG00000066372.7	Vmn2r65	758.879	-0.172051	0.126842	0.0197941	0.237077
ENSMUSG00000068747.15	Sort1	5240.18	-0.15676	0.103943	0.0198158	0.23714
ENSMUSG00000081746.3	Gm13925	193.763	-0.197544	0.186605	0.0198508	0.237186
ENSMUSG00000079629.6	Rhox2g	64.7329	-0.190814	0.275604	0.0198544	0.237186
ENSMUSG00000097379.3	Gm26873	143.683	-0.19667	0.261041	0.0198619	0.237186
ENSMUSG00000109682.2	Gm45307	62.6153	0.199112	0.250822	0.0199474	0.237701
ENSMUSG00000025127.16	Gcgr	124.61	-0.202029	0.223423	0.0199407	0.237701
ENSMUSG00000022994.10	Adcy6	72.4248	-0.198699	0.252939	0.0199269	0.237701
ENSMUSG00000079710.11	Dynlt2a2	463.327	0.187638	0.157987	0.019973	0.237837
ENSMUSG00000037553.15	Zdhhc18	7332.7	-0.172853	0.12879	0.0199924	0.237899
ENSMUSG00000021238.12	Aldh6a1	60.8552	-0.152535	0.325816	0.020022	0.238083
ENSMUSG00000053519.18	Kcnip1	522.99	0.190718	0.166354	0.0200737	0.238482
ENSMUSG00000032334.11	Loxl1	2929.31	0.143877	0.0880973	0.0200839	0.238482
ENSMUSG00000010392.9	Gosr1	1312.85	-0.176915	0.136415	0.020127	0.238825
ENSMUSG00000047237.14	Fbxw21	182.081	0.200394	0.206884	0.0201501	0.23893
ENSMUSG00000034157.13	Cipc	128.188	0.198521	0.195262	0.0201893	0.239226
ENSMUSG00000039316.15	Rftn1	3319.65	0.140878	0.335291	0.0202228	0.239339
ENSMUSG00000075324.14	Fign	92.8491	0.200895	0.215735	0.0202272	0.239339
ENSMUSG00000027425.19	Kat14	1532.33	0.168159	0.12186	0.020283	0.23983
ENSMUSG00000032078.18	Zpr1	18.9752	0.148274	0.327951	0.0203294	0.24021
ENSMUSG00000054074.10	Skida1	598.717	0.17858	0.140353	0.0203486	0.240268
ENSMUSG00000004567.17	Mcoln1	181.599	0.194223	0.179687	0.0204262	0.241014
ENSMUSG00000034321.15	Exosc1	3040.42	-0.152862	0.0999507	0.0204657	0.241312
ENSMUSG00000062604.12	Srpk2	14798.7	-0.162474	0.11363	0.0205221	0.241807
ENSMUSG00000058869.10	Gm4832	33.1118	-0.184104	0.281336	0.0206029	0.24248
ENSMUSG00000033184.15	Tmed7	1281.08	0.16979	0.125434	0.0206081	0.24248
ENSMUSG00000032290.8	Ptpn9	3857.74	-0.137849	0.082126	0.0207476	0.243918
ENSMUSG00000114240.2	Gm47360	250.177	0.199295	0.218307	0.0207738	0.243918
ENSMUSG00000073968.5	Trim68	21.4009	-0.128868	0.34017	0.0207727	0.243918
ENSMUSG00000023911.13	Flywch2	35.1504	0.167511	0.303173	0.0208313	0.244422
ENSMUSG00000102152.2	Gm37475	92.1823	-0.197185	0.243253	0.020858	0.244565
ENSMUSG00000048029.11	Eno4	1757.23	-0.153985	0.102415	0.0209764	0.244722
ENSMUSG00000025034.10	Trim8	3679.45	-0.167982	0.123468	0.0209828	0.244722
ENSMUSG00000014075.16	Dynlt2b	2061.29	-0.180528	0.146794	0.0209878	0.244722
ENSMUSG00000047502.15	Mroh7	4782.12	-0.18375	0.153769	0.0209532	0.244722
ENSMUSG00000025813.15	Homer2	9372.86	-0.164808	0.118345	0.0209868	0.244722
ENSMUSG00000031453.17	Rasa3	1095.47	-0.172663	0.131346	0.0209274	0.244722
ENSMUSG00000030286.7	Emc3	2640.97	-0.146993	0.0931326	0.0209046	0.244722
ENSMUSG00000036026.16	Tmem63b	159.719	0.195017	0.188475	0.0209868	0.244722
ENSMUSG00000042554.11	Zp3r	163.595	0.186247	0.160138	0.0210156	0.244876
ENSMUSG00000066500.6	Izumo2	2645.39	0.130226	0.074408	0.0210468	0.244901
ENSMUSG00000061013.7	Mkx	130.147	-0.197873	0.233499	0.0210455	0.244901
ENSMUSG00000086451.9	4933431K23Rik	398.625	-0.1952	0.191119	0.0211309	0.245332
ENSMUSG00000032058.15	Ppp2r1b	1364.34	0.140989	0.0862211	0.0211417	0.245332
ENSMUSG00000028391.17	Wdr31	136.342	-0.190602	0.26292	0.0211423	0.245332
ENSMUSG00000036966.16	Spryd3	1189.62	-0.165366	0.119549	0.0211125	0.245332
ENSMUSG00000113093.2	Gm36862	52.2704	0.18517	0.273857	0.0212526	0.246018
ENSMUSG00000056666.14	Retsat	24.4005	-0.174514	0.290757	0.0212892	0.246018
ENSMUSG00000027751.14	Supt20	78.2342	-0.190795	0.261	0.0212725	0.246018
ENSMUSG00000023034.8	Nr4a1	519.845	-0.178756	0.144127	0.0212463	0.246018
ENSMUSG00000015890.3	Amdhd1	142.075	0.196924	0.204535	0.0212658	0.246018
ENSMUSG00000063268.13	Parp10	519.148	-0.179632	0.146112	0.0212839	0.246018
ENSMUSG00000098760.2	Gm2164	581.188	0.197208	0.210114	0.0213443	0.246486
ENSMUSG00000055172.11	C1ra	667.695	-0.194115	0.188768	0.0213668	0.246552
ENSMUSG00000042817.16	Flt3	345.358	0.196441	0.203054	0.0213793	0.246552
ENSMUSG00000091709.2	Gm17189	1341.68	-0.181466	0.150877	0.0214606	0.247319
ENSMUSG00000029534.18	St7	2012.03	-0.141612	0.0875114	0.0215429	0.247412
ENSMUSG00000033128.10	Gga1	1731.04	-0.179885	0.147497	0.0214885	0.247412
ENSMUSG00000031212.4	Pgr15l	32.1012	-0.176463	0.285914	0.0215694	0.247412
ENSMUSG00000038805.11	Six3	27.2558	0.157658	0.310146	0.0215144	0.247412
ENSMUSG00000031921.18	Terf2	48.1732	0.184944	0.271676	0.0215542	0.247412
ENSMUSG00000020650.16	Bcap29	1201.63	-0.153947	0.103488	0.0215717	0.247412
ENSMUSG00000058818.14	Pirb	371.981	0.184953	0.271566	0.0215649	0.247412
ENSMUSG00000005907.15	Pex1	660.679	-0.193911	0.190956	0.0216232	0.247666
ENSMUSG00000030302.17	Atp2b2	2507.74	0.133363	0.0782902	0.0216174	0.247666
ENSMUSG00000053367.16	Epp13	3285.95	0.153409	0.102925	0.0216703	0.247835
ENSMUSG00000035561.6	Aldh1b1	107.251	0.195747	0.233329	0.0216918	0.247835
ENSMUSG00000051790.16	Nlgn2	1721.28	0.166331	0.122547	0.021662	0.247835
ENSMUSG00000001440.6	Kpnb1	1813.73	-0.140991	0.086987	0.021697	0.247835
ENSMUSG00000026439.15	Rbbp5	1097.49	-0.16514	0.120751	0.0217283	0.248024
ENSMUSG00000051207.8	Mrgprd	454.214	-0.179813	0.148795	0.0218349	0.248398
ENSMUSG00000111576.2	Gm32284	46.5473	-0.172448	0.289907	0.0218136	0.248398
ENSMUSG00000021203.16	Otub2	32.0643	-0.164856	0.299879	0.021791	0.248398
ENSMUSG00000026478.15	Lamc1	3689.8	0.127541	0.0724915	0.0217983	0.248398
ENSMUSG00000042116.4	Vwa1	259.781	0.18866	0.172008	0.0218233	0.248398
ENSMUSG00000117059.2	Gm7912	43.6071	-0.141102	0.325008	0.021852	0.248424
ENSMUSG00000044348.15	Slc25a53	1218.08	-0.17804	0.145212	0.021903	0.248836
ENSMUSG00000079071.3	Slc28a2b	1409.07	-0.144564	0.0917015	0.0219451	0.249146
ENSMUSG00000001076.8	C1ql4	336.02	0.178445	0.14637	0.0219748	0.249315
ENSMUSG00000050017.12	Pitpnb	302.802	0.178178	0.145967	0.0220177	0.249633
ENSMUSG00000072437.5	Nanos1	21.6592	-0.169191	0.292678	0.0220487	0.249816
ENSMUSG00000108351.2	Gm36736	3537.93	-0.153596	0.103933	0.0220675	0.249861
ENSMUSG00000028420.14	Tmem38b	477.221	0.195062	0.210749	0.0221168	0.25025
ENSMUSG00000040888.11	Gfer	25.2774	-0.136902	0.327011	0.0221344	0.250281
ENSMUSG00000032373.16	Car12	74.3737	0.194556	0.230359	0.0221586	0.250364
ENSMUSG00000045659.19	Plekha7	233.639	0.194962	0.224066	0.0221715	0.250364
ENSMUSG00000105337.5	1700094M23Rik	33.5469	-0.118979	0.337306	0.0222012	0.25053
ENSMUSG00000024805.17	Pcgf5	855.352	-0.170799	0.132139	0.0222742	0.251186
ENSMUSG00000049871.15	Nlrc3	422.981	-0.176261	0.142943	0.0222892	0.251187
ENSMUSG00000049488.15	Tmem67	473.011	-0.165639	0.123182	0.0223443	0.251639
ENSMUSG00000047022.19	Mipol1	594.251	-0.191129	0.186461	0.0223873	0.251955
ENSMUSG00000031585.14	Gtf2e2	42.0105	0.184864	0.264174	0.0224218	0.252174
ENSMUSG00000021771.15	Vdac2	18.9233	0.137042	0.32487	0.0224916	0.252337
ENSMUSG00000026126.16	Ptpn18	28.1644	0.17713	0.277821	0.022539	0.252337
ENSMUSG00000027099.10	Mtx2	284.777	-0.190362	0.184153	0.0224998	0.252337
ENSMUSG00000050052.13	Tdrp	553.564	-0.174357	0.139659	0.0224641	0.252337
ENSMUSG00000028950.4	Tas1r1	836.527	-0.164222	0.121237	0.0225164	0.252337
ENSMUSG00000116520.2	4930414F18Rik	127.735	0.191881	0.192563	0.0225563	0.252337
ENSMUSG00000052698.16	Tln2	1972.46	0.151974	0.102552	0.0225564	0.252337
ENSMUSG00000025745.13	Hadha	103.922	0.192068	0.240121	0.0225002	0.252337
ENSMUSG00000115317.2	Gm32618	37.2228	-0.160198	0.300308	0.0225969	0.252408
ENSMUSG00000078816.11	Prkcg	2938.18	0.152177	0.102978	0.0226324	0.252408
ENSMUSG00000029802.14	Abcg2	2079.68	-0.171059	0.133705	0.0226189	0.252408
ENSMUSG00000029577.14	Ube3b	400.462	-0.169744	0.13133	0.0226507	0.252408
ENSMUSG00000022453.9	Naga	481.085	0.175046	0.141755	0.0226528	0.252408
ENSMUSG00000117842.2	Gm41793	46.0687	0.176409	0.278531	0.0226011	0.252408
ENSMUSG00000055917.16	Zfp277	1335.46	-0.170759	0.133398	0.0227029	0.252646
ENSMUSG00000022403.16	St13	89.7117	0.193488	0.221488	0.0227042	0.252646
ENSMUSG00000036528.17	Ppfibp2	2354.93	0.14206	0.08975	0.0227475	0.252961
ENSMUSG00000097881.8	Celrr	278.363	0.184625	0.165891	0.0227879	0.253076
ENSMUSG00000024766.16	Lipo3	318.003	-0.187881	0.176648	0.0227803	0.253076
ENSMUSG00000008590.5	Htr3b	32.8476	0.1862	0.256588	0.0228761	0.253719
ENSMUSG00000031373.5	Car5b	3729.44	-0.165064	0.12356	0.0228628	0.253719
ENSMUSG00000024758.16	Rtn3	5314.85	-0.157243	0.110945	0.0228945	0.253757
ENSMUSG00000085051.2	Gm11542	89.7986	-0.190071	0.243051	0.0229169	0.253837
ENSMUSG00000113701.2	B230303A05Rik	93.8714	-0.18905	0.246443	0.0229733	0.254294
ENSMUSG00000020538.16	Srebf1	871.897	0.156643	0.110311	0.0230304	0.254619
ENSMUSG00000116925.2	Gm49776	669.577	-0.178004	0.149776	0.0230329	0.254619
ENSMUSG00000038593.19	Tctn1	445.585	0.182927	0.162583	0.0230675	0.254834
ENSMUSG00000046207.15	Pik3r6	1232.53	-0.172301	0.137823	0.0231352	0.255229
ENSMUSG00000107815.2	Gm44257	518.617	0.168235	0.130015	0.0231488	0.255229
ENSMUSG00000029397.16	Rchy1	625.952	0.172873	0.139002	0.0231407	0.255229
ENSMUSG00000028019.10	Pdgfc	1909.02	0.155224	0.108475	0.0231847	0.255458
ENSMUSG00000029671.16	Wnt16	32.0588	-0.153439	0.304143	0.0232439	0.255607
ENSMUSG00000053897.16	Slc39a8	4769.44	-0.140642	0.0886757	0.0232365	0.255607
ENSMUSG00000087247.4	Alkal1	132.419	-0.191813	0.206533	0.0232324	0.255607
ENSMUSG00000035900.19	Gramd4	490.349	-0.178307	0.151847	0.023342	0.256016
ENSMUSG00000039278.11	Pcsk1n	257.65	-0.191693	0.221665	0.0233255	0.256016
ENSMUSG00000004552.17	Ctse	2014.57	0.165472	0.289265	0.0233322	0.256016
ENSMUSG00000047036.9	Zfp445	17.2575	0.13591	0.321317	0.0233143	0.256016
ENSMUSG00000116347.2	Gm49416	79.7357	0.191395	0.20521	0.0233595	0.256041
ENSMUSG00000085865.3	Gm15966	286.973	0.176015	0.146659	0.023385	0.256153
ENSMUSG00000036805.14	Noxa1	525.37	-0.176909	0.148871	0.0234236	0.256409
ENSMUSG00000025060.16	Slk	1504.76	-0.162541	0.120731	0.0234474	0.256502
ENSMUSG00000097575.3	Gm26796	33.6547	-0.151087	0.305358	0.0234806	0.256699
ENSMUSG00000030105.9	Arl8b	598.536	-0.167762	0.130189	0.0235098	0.256851
ENSMUSG00000000204.17	Slfn4	28.9844	0.168704	0.283569	0.0235529	0.256988
ENSMUSG00000021764.9	Ndufs4	283.234	-0.175247	0.145543	0.0235406	0.256988
ENSMUSG00000029250.6	Polr2b	108.69	-0.171526	0.279392	0.0235736	0.257027
ENSMUSG00000020585.5	Laptm4a	1553.97	-0.183414	0.16716	0.0235871	0.257027
ENSMUSG00000022488.10	Nckap1l	1730.09	-0.158421	0.114467	0.0236756	0.257825
ENSMUSG00000046062.6	Ppp1r15b	41.7637	0.168282	0.28278	0.023772	0.25854
ENSMUSG00000026914.16	Psmd14	1158.53	-0.186497	0.179609	0.023757	0.25854
ENSMUSG00000086859.5	Snhg20	134.663	0.189608	0.198617	0.0238372	0.258733
ENSMUSG00000071072.13	Ptges3	433.303	-0.18694	0.182354	0.0238392	0.258733
ENSMUSG00000027253.16	Lrp4	334.14	0.188892	0.193274	0.0238514	0.258733
ENSMUSG00000021374.11	Nup153	155.527	0.186797	0.244096	0.0238321	0.258733
ENSMUSG00000025532.14	Crcp	1190.33	-0.149012	0.100739	0.0238965	0.258806
ENSMUSG00000022687.13	Boc	1955.33	-0.168309	0.132339	0.0238846	0.258806
ENSMUSG00000026571.13	Dcaf6	2529.54	-0.148002	0.099336	0.0239043	0.258806
ENSMUSG00000028128.14	F3	219.743	0.17584	0.148481	0.0239337	0.258958
ENSMUSG00000062822.9	4833420G17Rik	2177.64	0.166324	0.129069	0.0240556	0.26011
ENSMUSG00000041650.16	Pcca	2007.86	-0.134536	0.0825507	0.0241769	0.260157
ENSMUSG00000086685.2	Gm15015	22.6375	0.153148	0.299088	0.0241838	0.260157
ENSMUSG00000025178.10	Pi4k2a	2699.67	-0.166856	0.130263	0.0241229	0.260157
ENSMUSG00000022679.14	Mpv17l	3656.93	0.15543	0.110714	0.0241381	0.260157
ENSMUSG00000053436.16	Mapk14	4054.6	-0.16638	0.129492	0.0241677	0.260157
ENSMUSG00000044664.8	Prss42	282.637	-0.181776	0.165052	0.0240759	0.260157
ENSMUSG00000052033.14	Pfdn4	194.955	-0.182699	0.168594	0.0241675	0.260157
ENSMUSG00000071855.6	Ccdc112	29.0388	0.174307	0.271097	0.0241596	0.260157
ENSMUSG00000038437.12	Mllt6	1443.04	-0.138911	0.0881102	0.0244154	0.262481
ENSMUSG00000118012.2	Gm46620	26.9773	0.149724	0.301208	0.0244888	0.263012
ENSMUSG00000034509.10	Mad2l1bp	110.498	-0.184459	0.244809	0.0244961	0.263012
ENSMUSG00000095195.8	Gm3005	138.895	-0.187201	0.192651	0.0245476	0.263397
ENSMUSG00000025002.6	Cyp2c55	84.0383	0.169194	0.276213	0.0246198	0.263667
ENSMUSG00000058173.13	Smco4	83.6944	0.184914	0.241972	0.024594	0.263667
ENSMUSG00000075704.18	Txnrd2	10067	-0.15354	0.108731	0.0246158	0.263667
ENSMUSG00000031189.13	Aff2	2226	-0.162375	0.123419	0.0246392	0.263707
ENSMUSG00000032411.16	Tfdp2	7722.57	-0.161994	0.123009	0.0247455	0.264676
ENSMUSG00000022652.8	Morc1	4585.66	0.122186	0.0699491	0.0247939	0.265025
ENSMUSG00000044006.9	Cilp2	255.461	-0.187051	0.197058	0.0248499	0.265455
ENSMUSG00000004947.16	Dtx2	601.069	0.150789	0.105055	0.0248844	0.265655
ENSMUSG00000037188.8	Grhl3	9723.65	-0.178989	0.161321	0.0249009	0.265663
ENSMUSG00000029625.17	Cpsf4	1388.67	-0.163921	0.127042	0.0249478	0.265994
ENSMUSG00000021795.11	Sftpd	305.419	0.176122	0.153662	0.0249681	0.266042
ENSMUSG00000106070.2	Gm43135	2952.98	-0.182508	0.173835	0.024999	0.266202
ENSMUSG00000111115.2	Gm47144	27.9252	0.167387	0.276199	0.0250602	0.266684
ENSMUSG00000001281.11	Itgb7	984.463	-0.158284	0.117473	0.0251284	0.267241
ENSMUSG00000029192.18	Tbc1d14	1435.68	-0.161612	0.123428	0.0251856	0.26768
ENSMUSG00000021013.17	Ttc8	740.454	-0.163653	0.127339	0.0252448	0.268141
ENSMUSG00000109911.2	Gm45525	95.0223	0.167027	0.275417	0.0252802	0.268347
ENSMUSG00000036879.16	Phkb	3948.22	-0.150699	0.10569	0.0253089	0.268482
ENSMUSG00000043388.9	Tmem130	70.537	0.184297	0.234534	0.0253638	0.268725
ENSMUSG00000063511.12	Snrnp70	962.149	0.162703	0.125846	0.0253511	0.268725
ENSMUSG00000029439.15	Sfswap	1540.31	-0.154555	0.111934	0.025422	0.268933
ENSMUSG00000022809.5	Nr1i2	3247.1	-0.153297	0.109893	0.0254063	0.268933
ENSMUSG00000022051.16	Bnip3l	99.8217	0.185558	0.195425	0.0254314	0.268933
ENSMUSG00000021930.15	Spryd7	19.2638	0.144026	0.301939	0.0255111	0.269606
ENSMUSG00000026843.16	Fubp3	2607.06	-0.169774	0.140789	0.025569	0.270049
ENSMUSG00000022818.14	Cyp2ab1	865.925	-0.155341	0.113618	0.0256178	0.270394
ENSMUSG00000061126.6	Cyp4f39	267.035	0.178938	0.165514	0.0256549	0.270616
ENSMUSG00000000959.8	Oxa1l	2691.43	-0.160937	0.123513	0.0257101	0.270736
ENSMUSG00000043190.15	Rfesd	37.2288	-0.138263	0.306695	0.0257307	0.270736
ENSMUSG00000040891.7	Foxa3	3227.96	0.158959	0.119942	0.0256964	0.270736
ENSMUSG00000052295.5	8030423F21Rik	42.2205	0.173359	0.262237	0.0257169	0.270736
ENSMUSG00000055334.5	Snupn	213.076	-0.183834	0.188063	0.02578	0.271085
ENSMUSG00000085156.9	Snhg15	1643.48	-0.173507	0.150712	0.0258393	0.271539
ENSMUSG00000109251.2	E230032D23Rik	197.244	0.184753	0.221906	0.0258737	0.271731
ENSMUSG00000073664.12	Nbeal1	2117.63	-0.141717	0.0938955	0.0259802	0.272678
ENSMUSG00000038408.15	1700018A04Rik	181.677	-0.184154	0.224469	0.0259967	0.272682
ENSMUSG00000110718.2	Gm45765	426.225	0.172205	0.148171	0.0260212	0.272768
ENSMUSG00000117296.2	Gm20742	29.5908	-0.140671	0.302764	0.0260416	0.272813
ENSMUSG00000039542.17	Ncam1	1118.33	0.17757	0.163869	0.026135	0.273621
ENSMUSG00000021460.18	Auh	204.332	0.184203	0.198135	0.0261562	0.273672
ENSMUSG00000029675.13	Eln	152.962	0.183828	0.194638	0.0261805	0.273756
ENSMUSG00000045813.8	Gm9801	36.7081	0.173897	0.25768	0.026225	0.274051
ENSMUSG00000042367.13	Gjb3	74.932	-0.164564	0.272812	0.0263583	0.275272
ENSMUSG00000066705.8	Fxyd6	178.339	-0.183807	0.199311	0.0263753	0.275279
ENSMUSG00000000631.21	Myo18a	7175.21	0.14708	0.102164	0.026407	0.275439
ENSMUSG00000023007.16	Prpf40b	291.903	0.178792	0.171324	0.0266091	0.277202
ENSMUSG00000111126.2	Gm39329	31.8244	-0.152894	0.286624	0.0266043	0.277202
ENSMUSG00000052557.12	Gan	34.3378	0.147393	0.292699	0.0266425	0.277287
ENSMUSG00000046947.13	Adck2	772.652	-0.169699	0.144476	0.0266502	0.277287
ENSMUSG00000002767.14	Mrpl2	17.7089	0.124482	0.314357	0.0267074	0.277367
ENSMUSG00000117479.2	Gm50038	35.0701	-0.146533	0.293349	0.0267033	0.277367
ENSMUSG00000030122.13	Ptms	27.923	-0.148942	0.290708	0.026697	0.277367
ENSMUSG00000027831.10	Veph1	1826.6	-0.147379	0.1032	0.0267583	0.277725
ENSMUSG00000028246.14	Faxc	341.63	0.164177	0.132662	0.026781	0.277788
ENSMUSG00000047443.15	Erfe	944.148	-0.165309	0.135179	0.0268294	0.277948
ENSMUSG00000028278.15	Rragd	567.083	0.170405	0.146879	0.0268293	0.277948
ENSMUSG00000101581.7	C430002N11Rik	29.0004	0.161292	0.274602	0.0268803	0.278174
ENSMUSG00000069998.6	Olfr372	29.5666	-0.151138	0.28729	0.0268843	0.278174
ENSMUSG00000032375.16	Aph1b	35.2207	0.169942	0.260643	0.0269442	0.278451
ENSMUSG00000036893.18	Ehmt1	723.881	-0.174464	0.158464	0.0269387	0.278451
ENSMUSG00000042743.14	Sgtb	224.161	0.172853	0.154336	0.0270598	0.278977
ENSMUSG00000073633.10	Fbxo36	10148.1	0.148517	0.105518	0.0270935	0.278977
ENSMUSG00000019913.5	Sim1	142.747	-0.175263	0.247101	0.0272223	0.278977
ENSMUSG00000025780.8	Itih5	89.7395	0.180915	0.226471	0.0271356	0.278977
ENSMUSG00000061607.16	Mdc1	3717.08	-0.152338	0.111622	0.0270828	0.278977
ENSMUSG00000117044.2	Gm35097	2024.47	-0.166068	0.137617	0.0270837	0.278977
ENSMUSG00000026271.16	Gpr35	5643.92	-0.159452	0.124525	0.0272304	0.278977
ENSMUSG00000026319.14	Relch	3398.26	-0.17062	0.149071	0.027244	0.278977
ENSMUSG00000033182.13	Kbtbd12	470.139	0.152925	0.112639	0.0271033	0.278977
ENSMUSG00000031451.7	Gas6	111.789	0.181682	0.194489	0.0271844	0.278977
ENSMUSG00000047714.15	Ppp1r2	778.415	-0.1727	0.153933	0.027066	0.278977
ENSMUSG00000046417.15	Lrrc75a	7122.2	0.130096	0.080724	0.0272138	0.278977
ENSMUSG00000062753.15	AI413582	22.2305	-0.126714	0.310826	0.027115	0.278977
ENSMUSG00000025330.7	Padi4	31.5286	0.167837	0.262805	0.0272047	0.278977
ENSMUSG00000067724.6	Gbx1	1943.11	-0.149405	0.107048	0.0271714	0.278977
ENSMUSG00000030324.9	Rho	123.6	0.182071	0.205209	0.0272685	0.279058
ENSMUSG00000023972.11	Ptk7	3950.54	-0.1295	0.0801404	0.0273223	0.279439
ENSMUSG00000101705.2	Gm28380	1567.3	-0.178051	0.174783	0.0274592	0.280668
ENSMUSG00000020930.10	Ccdc103	660.399	-0.171155	0.151551	0.0274958	0.280871
ENSMUSG00000042729.12	Wdr74	1194.89	0.148424	0.106192	0.0275612	0.281037
ENSMUSG00000034032.16	Rpap1	1771.61	-0.157317	0.121327	0.0275622	0.281037
ENSMUSG00000004849.15	Ap1s1	714.721	-0.163477	0.133431	0.0275471	0.281037
ENSMUSG00000033624.11	Pdpr	1533.2	-0.162689	0.132143	0.0276755	0.281558
ENSMUSG00000029265.5	Dr1	128.373	-0.17951	0.226364	0.0276944	0.281558
ENSMUSG00000104195.2	B230377A18Rik	19.5041	0.114801	0.316869	0.0276824	0.281558
ENSMUSG00000063904.5	Dpp3	1030.55	0.148603	0.106609	0.0276368	0.281558
ENSMUSG00000115924.2	Gm19277	1035.85	-0.169199	0.147212	0.0277013	0.281558
ENSMUSG00000028822.12	Tmem50a	249.285	0.174263	0.161947	0.0277138	0.281558
ENSMUSG00000087125.2	A230108P19Rik	1381.67	-0.163174	0.133462	0.0277783	0.281874
ENSMUSG00000055971.12	Olfr378	33.5189	0.169926	0.255484	0.0277672	0.281874
ENSMUSG00000014503.16	Pkd2l2	713.297	-0.165238	0.138218	0.0278525	0.282456
ENSMUSG00000025193.15	Cutc	1173.28	-0.156806	0.121196	0.0279137	0.282906
ENSMUSG00000029470.16	P2rx4	3062.08	-0.158462	0.124464	0.0279743	0.283178
ENSMUSG00000044949.5	Ubtd2	3105.46	-0.153067	0.114628	0.0279708	0.283178
ENSMUSG00000022800.15	Fyttd1	163.856	0.180131	0.207742	0.0281439	0.284552
ENSMUSG00000030271.15	Ogg1	1020.05	-0.164898	0.138345	0.0281335	0.284552
ENSMUSG00000000148.18	Brat1	1925.72	-0.139802	0.0944011	0.0282225	0.285176
ENSMUSG00000061286.8	Exosc5	1370.55	0.163038	0.134564	0.0282529	0.285312
ENSMUSG00000033542.14	Arhgef5	259.951	-0.176476	0.174902	0.0283473	0.28581
ENSMUSG00000118413.2	Gm29708	74.0931	0.165099	0.26089	0.0283532	0.28581
ENSMUSG00000029576.18	Radil	2231.33	0.148785	0.108171	0.0283502	0.28581
ENSMUSG00000021290.7	Atp5mpl	26.3537	-0.146036	0.286078	0.0283831	0.28594
ENSMUSG00000063406.12	Tmed5	1388.37	-0.141718	0.0974574	0.0284481	0.286422
ENSMUSG00000031749.13	St3gal2	762.304	0.15569	0.12047	0.028504	0.286814
ENSMUSG00000096687.9	Mfsd4b4	22.1961	-0.120763	0.309599	0.0285673	0.286936
ENSMUSG00000004530.13	Coro1c	1083.8	-0.148028	0.107329	0.028567	0.286936
ENSMUSG00000026204.16	Ptprn	1533.66	-0.174756	0.168902	0.0285496	0.286936
ENSMUSG00000109716.2	Gm42196	114.128	0.178529	0.191729	0.0286191	0.286941
ENSMUSG00000035621.14	Midn	1744.46	-0.147517	0.106573	0.0286063	0.286941
ENSMUSG00000053113.4	Socs3	797.398	0.159185	0.127487	0.028612	0.286941
ENSMUSG00000005864.8	Cnga2	30.3662	-0.167567	0.254539	0.0286753	0.287334
ENSMUSG00000052572.20	Dlg2	9388.22	-0.125252	0.076655	0.0287447	0.287858
ENSMUSG00000037686.7	Aspg	29.3509	-0.155605	0.272747	0.0287805	0.287874
ENSMUSG00000054320.17	Lrrc36	2492.88	-0.132838	0.0857814	0.0287767	0.287874
ENSMUSG00000020492.12	Ska2	38.8901	0.159887	0.266734	0.0287993	0.287891
ENSMUSG00000034574.11	Daam1	582.936	0.174328	0.169168	0.0288405	0.287959
ENSMUSG00000001424.15	Snd1	5147.85	-0.136399	0.0905259	0.028837	0.287959
ENSMUSG00000003411.11	Rab3b	623.813	-0.16089	0.13176	0.0288896	0.288279
ENSMUSG00000036687.14	Tmem184a	649.532	-0.174372	0.16985	0.0289113	0.288324
ENSMUSG00000107379.2	Gm43126	16.7519	-0.111522	0.313958	0.028997	0.288365
ENSMUSG00000034765.7	Dusp5	1500.72	-0.172835	0.164461	0.0290155	0.288365
ENSMUSG00000025477.15	Inpp5a	433.214	0.160386	0.130889	0.0289607	0.288365
ENSMUSG00000032332.18	Col12a1	31.2422	0.138291	0.291493	0.0290579	0.288365
ENSMUSG00000035557.10	Krt17	26.3491	0.158012	0.268299	0.0290278	0.288365
ENSMUSG00000063445.15	Nmral1	120.592	-0.177665	0.215316	0.0290697	0.288365
ENSMUSG00000097617.3	Gm10687	163.459	-0.177772	0.1924	0.0290383	0.288365
ENSMUSG00000025364.14	Pa2g4	1059.31	0.155344	0.120897	0.02898	0.288365
ENSMUSG00000026988.16	Wdsub1	295.687	0.176773	0.183271	0.0290101	0.288365
ENSMUSG00000023914.17	Mep1a	62.2056	-0.175783	0.227772	0.0290906	0.288401
ENSMUSG00000107744.2	1700072O05Rik	176.513	0.170986	0.158799	0.0291558	0.288878
ENSMUSG00000020390.13	Ube2b	185.133	0.17249	0.164212	0.0291868	0.289014
ENSMUSG00000033014.13	Trim33	1928.3	0.149017	0.110195	0.0292525	0.289101
ENSMUSG00000002384.3	Bmp8b	1434.04	-0.146526	0.106052	0.0292311	0.289101
ENSMUSG00000007989.8	Fzd3	23.2703	0.125714	0.302911	0.0292368	0.289101
ENSMUSG00000079626.3	Rhox7b	763.584	-0.160445	0.131849	0.0292643	0.289101
ENSMUSG00000035765.11	Dym	14841.5	-0.118638	0.0700145	0.0292913	0.289198
ENSMUSG00000015365.16	Mov10l1	3848.22	-0.136972	0.0920136	0.0293909	0.289671
ENSMUSG00000044724.10	Gpr152	2315.05	-0.147545	0.107958	0.0293723	0.289671
ENSMUSG00000043079.18	Synpo	11331.2	0.152279	0.116109	0.0293751	0.289671
ENSMUSG00000018809.3	Smyd4	1126.93	0.148465	0.109561	0.0294136	0.289725
ENSMUSG00000070687.12	Htr1d	121.976	0.177231	0.206324	0.0295137	0.290371
ENSMUSG00000081593.2	Gm11841	17.1958	-0.12135	0.30551	0.0295138	0.290371
ENSMUSG00000015087.15	Rabl6	73.0938	-0.166482	0.251565	0.0295349	0.290409
ENSMUSG00000085043.2	Gm13184	57.3007	-0.170307	0.241657	0.0296898	0.290742
ENSMUSG00000030830.19	Itgal	3610.58	-0.156453	0.124648	0.0296701	0.290742
ENSMUSG00000086617.2	Gm11635	38.0309	0.147945	0.278389	0.0296337	0.290742
ENSMUSG00000085923.2	Gm12781	24.4359	-0.122709	0.304022	0.0296124	0.290742
ENSMUSG00000026112.8	Coa5	36.4817	0.155121	0.269374	0.0296414	0.290742
ENSMUSG00000032841.16	Prr5l	947.798	-0.146662	0.107029	0.029673	0.290742
ENSMUSG00000069823.12	Olfr1	41.5866	0.17376	0.230463	0.029671	0.290742
ENSMUSG00000029028.15	Lrrc47	151.216	-0.175835	0.187758	0.0298315	0.29121
ENSMUSG00000024845.20	Tmem134	84.5903	0.175863	0.216957	0.0298012	0.29121
ENSMUSG00000054823.18	Nsd3	6766.84	-0.136796	0.0923477	0.0298421	0.29121
ENSMUSG00000049670.10	Morn4	146.667	-0.176219	0.192631	0.0298588	0.29121
ENSMUSG00000025223.16	Ldb1	599.948	-0.158885	0.130005	0.029813	0.29121
ENSMUSG00000045664.6	Cdc42ep2	181.55	0.176517	0.208947	0.029807	0.29121
ENSMUSG00000078632.5	Lrrc37a	5144.12	-0.11046	0.0624878	0.0297754	0.29121
ENSMUSG00000009900.8	Wnt3a	2366.43	-0.146243	0.106769	0.0299221	0.291658
ENSMUSG00000114207.2	Gm41109	46.1154	-0.16256	0.256103	0.0300438	0.292674
ENSMUSG00000063881.12	Olfr376	22.7606	0.136322	0.289335	0.0300735	0.292795
ENSMUSG00000020782.19	Llgl2	81.2026	0.174383	0.221997	0.0301417	0.292883
ENSMUSG00000115756.2	Gm49519	25.0813	0.134253	0.290991	0.0301889	0.292883
ENSMUSG00000053228.13	Ceacam3	913.501	-0.1568	0.126869	0.0302916	0.292883
ENSMUSG00000036104.13	Rab3gap1	1866.29	-0.152382	0.118132	0.0302582	0.292883
ENSMUSG00000021268.18	Meg3	491.989	-0.14258	0.281768	0.0302863	0.292883
ENSMUSG00000027582.17	Zgpat	88.517	-0.16621	0.248437	0.0301538	0.292883
ENSMUSG00000029833.18	Trim24	4112.68	-0.153715	0.1206	0.0302336	0.292883
ENSMUSG00000052423.16	B4galt3	169.318	0.175928	0.208223	0.0301065	0.292883
ENSMUSG00000086232.3	Gm7546	104.081	0.175406	0.191759	0.0302586	0.292883
ENSMUSG00000047342.18	Zfp286	1655.05	-0.154204	0.121644	0.0302789	0.292883
ENSMUSG00000052296.8	Ppp6r1	1719.88	-0.141459	0.0995442	0.0301317	0.292883
ENSMUSG00000055240.18	Zfp101	1171.21	0.139142	0.0962394	0.0302421	0.292883
ENSMUSG00000031295.14	Phka2	937.421	-0.153257	0.119952	0.0303378	0.293161
ENSMUSG00000026961.7	Lrrc26	797.257	-0.175258	0.209876	0.030384	0.293439
ENSMUSG00000035798.15	Zdhhc17	492.678	0.158899	0.131784	0.0304611	0.294014
ENSMUSG00000020900.16	Myh10	5625.63	-0.143667	0.103568	0.0305117	0.294165
ENSMUSG00000029166.15	Mapre3	89.0213	-0.168431	0.240991	0.0304949	0.294165
ENSMUSG00000020838.13	Slc6a4	99.0358	0.174371	0.186213	0.0305494	0.29436
ENSMUSG00000027423.16	Snx5	162.649	0.173608	0.181059	0.0306128	0.294801
ENSMUSG00000047227.6	Gm527	1449.19	-0.167696	0.155836	0.0307382	0.295172
ENSMUSG00000056367.15	Actr3b	29.5537	0.152793	0.267709	0.0307063	0.295172
ENSMUSG00000022099.18	Dmtn	286.616	0.160216	0.135554	0.030739	0.295172
ENSMUSG00000092518.10	Fam71e2	83.8423	-0.166807	0.243837	0.0306813	0.295172
ENSMUSG00000020447.6	Npc1l1	213.627	0.174804	0.206382	0.0306975	0.295172
ENSMUSG00000113079.2	Gm48709	28.5069	-0.136868	0.285757	0.0308294	0.295201
ENSMUSG00000023495.14	Pcbp4	82.9938	0.171703	0.227876	0.0307919	0.295201
ENSMUSG00000026005.16	Rpe	535.929	-0.17382	0.185715	0.0308303	0.295201
ENSMUSG00000022621.17	Rabl2	266.146	-0.16947	0.16256	0.0308352	0.295201
ENSMUSG00000050989.11	Selenon	1160.31	-0.161685	0.139405	0.0308474	0.295201
ENSMUSG00000106292.2	Gm43174	25.2207	0.127647	0.295216	0.0307661	0.295201
ENSMUSG00000007867.10	Ift43	1034.26	0.147693	0.110936	0.0308977	0.295374
ENSMUSG00000033006.11	Sox10	1163.38	-0.159472	0.134305	0.0309006	0.295374
ENSMUSG00000031508.15	Ankrd10	148.275	-0.16793	0.1576	0.0309411	0.295409
ENSMUSG00000039671.19	Zmynd8	2007.81	0.155266	0.125335	0.0309569	0.295409
ENSMUSG00000059277.13	R74862	116.768	0.17226	0.223649	0.0309479	0.295409
ENSMUSG00000027560.5	Dok5	1659.16	0.135965	0.0926439	0.0309937	0.295592
ENSMUSG00000033392.17	Clasp2	3860.4	-0.145093	0.10682	0.0310787	0.295851
ENSMUSG00000030108.15	Slc6a13	51.6407	-0.167942	0.238176	0.0310913	0.295851
ENSMUSG00000041670.20	Rims1	1362.28	-0.139835	0.0984497	0.0310808	0.295851
ENSMUSG00000029554.16	Mad1l1	1798.33	0.160795	0.13799	0.0310899	0.295851
ENSMUSG00000035262.6	Amh	596.826	-0.160892	0.138357	0.0311319	0.295903
ENSMUSG00000033770.14	Clcnka	444.788	0.169327	0.163738	0.0311302	0.295903
ENSMUSG00000052726.17	Kcnt2	1054.7	-0.168976	0.16296	0.0312308	0.296675
ENSMUSG00000005533.11	Igf1r	5176.14	-0.141659	0.101565	0.0312786	0.296794
ENSMUSG00000026764.16	Kif5c	703.306	-0.159978	0.13658	0.0312729	0.296794
ENSMUSG00000002190.14	Clgn	2823.89	0.142428	0.102923	0.031366	0.296953
ENSMUSG00000038777.20	Sema6c	118.991	-0.167566	0.237408	0.0313522	0.296953
ENSMUSG00000117427.2	Gm36199	1248.2	-0.169246	0.164696	0.0313409	0.296953
ENSMUSG00000054381.6	Zfp747	37.256	0.155379	0.26132	0.0313341	0.296953
ENSMUSG00000028115.17	Bnipl	98.116	0.171631	0.220933	0.0314627	0.297701
ENSMUSG00000004980.17	Hnrnpa2b1	187.008	-0.171275	0.222344	0.0315059	0.297941
ENSMUSG00000043929.17	Klhl15	130.733	-0.166945	0.23778	0.0315499	0.29819
ENSMUSG00000057967.13	Fgf18	399.586	0.170531	0.22488	0.031606	0.298552
ENSMUSG00000057191.14	AB124611	227.109	0.172129	0.184085	0.0317052	0.299275
ENSMUSG00000020160.19	Meis1	331.302	0.150207	0.117063	0.0317181	0.299275
ENSMUSG00000018168.9	Ikzf3	4010.77	-0.120831	0.0743377	0.0318006	0.299885
ENSMUSG00000052565.8	H1f3	30492.1	0.151027	0.118922	0.0318611	0.300119
ENSMUSG00000032050.19	Rdx	1131.31	-0.153996	0.124844	0.0318538	0.300119
ENSMUSG00000029757.17	Dync1i1	202.754	0.172116	0.188233	0.0319442	0.300733
ENSMUSG00000047631.5	Apof	28.1486	-0.106915	0.30679	0.0320024	0.300844
ENSMUSG00000046005.5	D830044D21Rik	952.701	-0.158014	0.134035	0.0319933	0.300844
ENSMUSG00000020457.14	Drg1	4704.86	-0.139564	0.0993555	0.0320097	0.300844
ENSMUSG00000041126.17	H2az2	1560.33	-0.116204	0.0695597	0.032068	0.301224
ENSMUSG00000029248.15	Thegl	139.377	0.167681	0.163383	0.0321747	0.301839
ENSMUSG00000024182.17	Axin1	263.545	0.16492	0.15339	0.032169	0.301839
ENSMUSG00000027012.16	Dync1i2	2531.8	-0.134099	0.0914703	0.0321873	0.301839
ENSMUSG00000029148.16	Nrbp1	26.897	0.155439	0.257195	0.0322335	0.302104
ENSMUSG00000032946.17	Rasgrp2	42.7668	-0.144851	0.270733	0.0324044	0.302755
ENSMUSG00000092375.2	A730060N03Rik	266.741	0.171508	0.205213	0.032411	0.302755
ENSMUSG00000036853.6	Mcoln3	233.925	0.169292	0.171962	0.0323381	0.302755
ENSMUSG00000028931.13	Kcnab2	1244.24	-0.138605	0.0984195	0.0323996	0.302755
ENSMUSG00000040860.17	Crocc	1032.1	-0.151973	0.121887	0.0323726	0.302755
ENSMUSG00000028251.6	Tstd3	148.988	-0.17099	0.183664	0.0323568	0.302755
ENSMUSG00000117789.2	Gm50388	125.538	0.171412	0.200953	0.0325492	0.303877
ENSMUSG00000003929.12	Zfp81	377.136	0.154761	0.128337	0.0326225	0.304392
ENSMUSG00000018379.18	Srsf1	21.1459	0.102674	0.306901	0.0326585	0.304559
ENSMUSG00000022986.6	Krt75	33.4859	0.152755	0.25902	0.0327408	0.305157
ENSMUSG00000021583.8	Erap1	1024.71	-0.153702	0.12648	0.0328042	0.305579
ENSMUSG00000097018.3	Gm26872	19.9089	0.118298	0.296159	0.032854	0.305728
ENSMUSG00000045348.17	Nyap1	491.421	0.147975	0.115104	0.0328566	0.305728
ENSMUSG00000040102.11	Klhl42	72.5414	0.14659	0.266741	0.0328845	0.305819
ENSMUSG00000032899.15	Styk1	364.495	-0.159622	0.140859	0.0329278	0.305986
ENSMUSG00000024797.15	Vps51	2155.81	-0.146771	0.113022	0.0329389	0.305986
ENSMUSG00000054863.10	Tafa5	890.636	-0.148788	0.116977	0.0330245	0.306401
ENSMUSG00000056258.10	Kcnq3	566.226	0.153606	0.126844	0.033041	0.306401
ENSMUSG00000034528.16	Hsd17b13	497.368	0.166265	0.162521	0.0330086	0.306401
ENSMUSG00000081991.2	Gm13859	38.4371	0.166216	0.229188	0.0330564	0.306401
ENSMUSG00000020679.12	Hnf1b	1894.24	-0.128808	0.0852142	0.0330762	0.306415
ENSMUSG00000028825.8	Rhd	87.8047	0.166839	0.226151	0.0331515	0.306617
ENSMUSG00000117393.2	Gm36279	17.6416	0.13462	0.279435	0.0331527	0.306617
ENSMUSG00000027502.12	Rtf2	258.715	0.151704	0.123014	0.0331281	0.306617
ENSMUSG00000028982.10	Slc25a33	1074.84	0.161146	0.146121	0.0332302	0.306996
ENSMUSG00000006529.17	Itih1	1677.23	-0.151327	0.122434	0.0332178	0.306996
ENSMUSG00000009575.15	Cbx5	294.613	0.164339	0.156888	0.0333418	0.307352
ENSMUSG00000090214.9	Gm15657	203.881	0.163049	0.152416	0.0333366	0.307352
ENSMUSG00000074235.5	Gm10649	4285.63	-0.126798	0.0828218	0.0332995	0.307352
ENSMUSG00000087612.2	A230005M16Rik	41.5233	0.156014	0.251327	0.0333287	0.307352
ENSMUSG00000115118.2	Gm36617	59.7747	0.165842	0.22796	0.0333863	0.307593
ENSMUSG00000000365.10	Rnf17	4400.88	-0.140759	0.103344	0.0334187	0.307723
ENSMUSG00000049119.15	Fam110b	984.015	0.168112	0.17521	0.0334692	0.308019
ENSMUSG00000028262.14	Clca3a2	145.901	0.169674	0.192738	0.0335117	0.308241
ENSMUSG00000024780.8	Cdc37l1	2617.04	-0.151558	0.123771	0.0336005	0.308889
ENSMUSG00000013936.13	Myl2	1001.88	0.157039	0.136369	0.0336229	0.308927
ENSMUSG00000032405.11	Pias1	7945.35	0.136568	0.0970254	0.0336881	0.309356
ENSMUSG00000016756.18	Cmah	274.028	0.162578	0.153132	0.0338582	0.309398
ENSMUSG00000116876.2	Gm49721	111.898	0.164693	0.228493	0.0338456	0.309398
ENSMUSG00000053898.13	Ech1	75.5987	-0.164868	0.227937	0.0338398	0.309398
ENSMUSG00000020594.15	Pum2	2018.11	-0.147228	0.11556	0.0338336	0.309398
ENSMUSG00000055319.9	Sec23ip	129.665	0.166533	0.22142	0.0338343	0.309398
ENSMUSG00000021952.17	Xpo4	5414.72	-0.134784	0.0944532	0.0337978	0.309398
ENSMUSG00000108403.2	Gm45122	370.862	0.160273	0.145624	0.0337888	0.309398
ENSMUSG00000086477.4	Gm15506	389.096	-0.166761	0.169968	0.0337745	0.309398
ENSMUSG00000063535.8	Zfp773	219.764	-0.161246	0.14864	0.0338135	0.309398
ENSMUSG00000040596.16	Pogk	19.8475	0.140939	0.269676	0.0339245	0.309835
ENSMUSG00000071665.11	Foxr2	183.177	0.164715	0.227036	0.0340313	0.310582
ENSMUSG00000097851.6	Platr30	1073.24	0.152324	0.126443	0.0340432	0.310582
ENSMUSG00000079144.8	A130010J15Rik	187.161	-0.166117	0.168894	0.034078	0.310731
ENSMUSG00000111028.2	Gm5922	137.968	-0.167045	0.215348	0.0341627	0.311334
ENSMUSG00000054920.13	Klhl5	1048.49	0.147462	0.11679	0.034236	0.311833
ENSMUSG00000072679.11	D6Ertd474e	529.725	0.163404	0.158581	0.0343691	0.311919
ENSMUSG00000010142.13	Tnfrsf13b	300.897	-0.156834	0.137952	0.0343291	0.311919
ENSMUSG00000056379.4	Taar1	77.6154	-0.168191	0.202027	0.0343119	0.311919
ENSMUSG00000010307.8	Tmem86a	98.1123	-0.153048	0.251582	0.0343934	0.311919
ENSMUSG00000024798.16	Htr7	40.8843	0.137777	0.27174	0.0343614	0.311919
ENSMUSG00000052105.18	Mtcl1	122.568	0.153878	0.250212	0.0343938	0.311919
ENSMUSG00000054556.7	Gm4876	127.556	-0.1672	0.177936	0.0343218	0.311919
ENSMUSG00000111758.2	Gm30373	348.341	0.155092	0.133513	0.0343084	0.311919
ENSMUSG00000020310.10	Madcam1	55.8746	-0.15945	0.239102	0.0344587	0.312339
ENSMUSG00000020705.7	Ddx42	366.714	0.167828	0.188384	0.0345197	0.312392
ENSMUSG00000026548.5	Slamf9	36.3176	-0.139399	0.269213	0.0345575	0.312392
ENSMUSG00000024270.12	Slc39a6	122.727	0.167923	0.191448	0.0345366	0.312392
ENSMUSG00000029027.10	Dffb	52.6544	-0.157432	0.242946	0.0345552	0.312392
ENSMUSG00000114865.3	Gm29776	391.562	-0.165649	0.17004	0.0345521	0.312392
ENSMUSG00000020872.5	Tac4	99.635	0.16774	0.197326	0.0346657	0.313202
ENSMUSG00000039633.8	Lonrf1	24.1964	0.139647	0.268304	0.0347358	0.313667
ENSMUSG00000024347.17	Psd2	170.666	0.166585	0.179112	0.0348229	0.313948
ENSMUSG00000047986.13	Palm3	36.6196	0.139219	0.26854	0.0348104	0.313948
ENSMUSG00000022097.5	Sftpc	36.4054	-0.12493	0.283722	0.0347876	0.313948
ENSMUSG00000114995.2	Gm49284	40.8617	-0.159731	0.235563	0.0349881	0.314213
ENSMUSG00000101537.2	Gm29571	507.938	0.165188	0.17025	0.0349009	0.314213
ENSMUSG00000057738.15	Sptan1	6013.78	-0.150433	0.124403	0.0349476	0.314213
ENSMUSG00000038147.15	Cd84	81.8266	0.149978	0.253789	0.035024	0.314213
ENSMUSG00000042985.8	Upk3b	115.079	0.165219	0.171599	0.0350392	0.314213
ENSMUSG00000020847.16	Rph3al	6813.29	-0.136999	0.0994706	0.0349966	0.314213
ENSMUSG00000108307.2	Ceacam-ps1	2725.81	-0.136918	0.0993368	0.0349942	0.314213
ENSMUSG00000073680.3	Tmem88b	1251.12	-0.163605	0.162576	0.0349352	0.314213
ENSMUSG00000020932.15	Gfap	670.785	-0.148222	0.119902	0.035028	0.314213
ENSMUSG00000026196.8	Bard1	3236.28	-0.145547	0.114399	0.0349315	0.314213
ENSMUSG00000060121.16	Gemin2	4968.47	-0.145817	0.115269	0.0351175	0.314725
ENSMUSG00000051768.10	Xrcc1	1251	0.159974	0.149878	0.0351382	0.314725
ENSMUSG00000040929.18	Rfx3	513.622	0.165059	0.171768	0.0351712	0.314725
ENSMUSG00000079606.2	Fsip2l	106.057	-0.138896	0.267696	0.0351635	0.314725
ENSMUSG00000006574.16	Slc4a1	2169.97	0.141465	0.107427	0.0352625	0.315374
ENSMUSG00000033706.14	Smyd5	72.3624	-0.153663	0.246573	0.03532	0.315552
ENSMUSG00000014158.13	Trpv4	1505.75	-0.148828	0.121766	0.0353145	0.315552
ENSMUSG00000023070.7	Rgn	1560.34	-0.154577	0.135418	0.0354505	0.316551
ENSMUSG00000071202.6	Ccdc78	82.3623	0.162858	0.222442	0.03554	0.317182
ENSMUSG00000053617.13	Sh3pxd2a	6264.22	0.129466	0.0887453	0.0355601	0.317192
ENSMUSG00000050830.18	Vwc2	212.878	0.164595	0.172535	0.0355823	0.317222
ENSMUSG00000116574.2	Gm18870	1082.21	-0.151176	0.127721	0.0356595	0.317573
ENSMUSG00000037652.16	Phc3	2434.2	-0.134176	0.0958509	0.0356478	0.317573
ENSMUSG00000015461.16	Atf6b	106.265	-0.159329	0.23248	0.035722	0.317961
ENSMUSG00000022749.9	Tbc1d23	20.684	0.14047	0.263727	0.0357801	0.318195
ENSMUSG00000114715.2	Gm34471	73.6767	0.159151	0.232588	0.035786	0.318195
ENSMUSG00000110058.2	Gm5907	166.014	-0.1657	0.191671	0.035917	0.318394
ENSMUSG00000025610.8	Map3k7cl	957.476	-0.133265	0.0948514	0.0359789	0.318394
ENSMUSG00000015757.11	Ppil4	1717.26	-0.129764	0.0896035	0.0359564	0.318394
ENSMUSG00000041921.17	Metap1d	1029.32	0.135887	0.0988784	0.0358869	0.318394
ENSMUSG00000029001.16	Fbxo44	92.3009	0.165476	0.19911	0.0359789	0.318394
ENSMUSG00000078862.11	Gm14326	23.7902	0.117753	0.28694	0.0359117	0.318394
ENSMUSG00000021009.16	Ptpn21	496.841	-0.154522	0.13678	0.0359728	0.318394
ENSMUSG00000035860.10	Cdhr3	429.974	0.154082	0.135473	0.0359187	0.318394
ENSMUSG00000068922.15	Msto1	25.5444	0.135723	0.268643	0.0359598	0.318394
ENSMUSG00000029125.15	Stx18	2903.11	-0.132367	0.0935229	0.0360168	0.318562
ENSMUSG00000029804.18	Herc3	745.508	-0.147032	0.119573	0.036072	0.318739
ENSMUSG00000085189.2	Gm11963	62.734	0.165049	0.203077	0.0360834	0.318739
ENSMUSG00000028520.13	4921539E11Rik	3081.39	-0.137926	0.102544	0.0360937	0.318739
ENSMUSG00000091013.4	Vmn1r1	222.615	-0.162334	0.219776	0.0361474	0.319046
ENSMUSG00000032818.17	Loxhd1	1424.94	0.144295	0.114241	0.0361682	0.319062
ENSMUSG00000031149.8	Praf2	17.9168	0.0889016	0.301974	0.0362402	0.319529
ENSMUSG00000045417.3	Vmn1r230	64.4664	-0.15799	0.232588	0.0363338	0.320111
ENSMUSG00000055865.9	Tafa3	51.2143	0.150543	0.247653	0.0363443	0.320111
ENSMUSG00000092544.9	Gm20422	752.96	-0.152098	0.1317	0.0363735	0.320201
ENSMUSG00000108534.3	Olfr1360	25.7634	0.126418	0.277117	0.0364053	0.320314
ENSMUSG00000024948.16	Map4k2	1490.69	-0.149266	0.125298	0.0364864	0.320464
ENSMUSG00000117315.2	1600022D10Rik	1976.09	-0.153795	0.136381	0.0364987	0.320464
ENSMUSG00000114434.2	Gm48360	38.237	0.151974	0.244783	0.0364458	0.320464
ENSMUSG00000042770.9	Hebp1	190.337	0.160804	0.159195	0.03648	0.320464
ENSMUSG00000027429.17	Sec23b	473.848	-0.150842	0.129414	0.0366764	0.321856
ENSMUSG00000019916.15	P4ha1	114.332	-0.162731	0.212377	0.0367483	0.322108
ENSMUSG00000056569.12	Mpz	21.1409	0.127376	0.27505	0.0367589	0.322108
ENSMUSG00000112934.2	Gm32305	62.6259	-0.153392	0.240778	0.0367626	0.322108
ENSMUSG00000040339.11	Fam102b	5691.79	-0.144666	0.116125	0.0367902	0.322183
ENSMUSG00000028468.16	Rgp1	1833.84	0.137964	0.103654	0.0368161	0.322241
ENSMUSG00000026726.11	Cubn	166.297	0.163947	0.200554	0.0368544	0.322409
ENSMUSG00000063704.14	Mapk15	199.779	-0.163837	0.183485	0.0369333	0.322596
ENSMUSG00000076432.14	Ywhaq	135.804	0.16242	0.170266	0.036901	0.322596
ENSMUSG00000035696.16	Rnf38	3361.05	-0.147629	0.122617	0.0369224	0.322596
ENSMUSG00000053846.6	Lipg	136.022	0.162255	0.212787	0.0369749	0.322791
ENSMUSG00000025737.6	Wdr24	50.8051	0.138441	0.261715	0.0371175	0.3237
ENSMUSG00000045757.7	Zfp764	192.534	0.16379	0.188605	0.0371152	0.3237
ENSMUSG00000045775.16	Slc16a5	45.0107	-0.158337	0.227065	0.0371395	0.323724
ENSMUSG00000028962.15	Slc4a2	18.0243	0.140278	0.259295	0.0371682	0.323806
ENSMUSG00000028538.13	St3gal3	15514	0.120372	0.0782197	0.037216	0.323981
ENSMUSG00000001588.13	Acap1	1734.19	0.145529	0.118737	0.0372268	0.323981
ENSMUSG00000040006.14	Ginm1	2196.73	-0.144756	0.117277	0.0373017	0.324465
ENSMUSG00000036257.16	Pnpla8	319.774	-0.161631	0.169087	0.037351	0.324629
ENSMUSG00000034677.10	Gpr142	131.768	-0.16343	0.193881	0.0373592	0.324629
ENSMUSG00000026255.16	Efhd1	4854.52	-0.138247	0.104993	0.0373868	0.324701
ENSMUSG00000043811.6	Rtn4r	96.6507	-0.157814	0.226855	0.0374412	0.324936
ENSMUSG00000039004.7	Bmp6	6500.16	-0.13757	0.103952	0.0374923	0.324936
ENSMUSG00000028032.14	Papss1	1388.07	-0.143521	0.115152	0.0375104	0.324936
ENSMUSG00000000753.16	Serpinf1	160.395	-0.160872	0.215031	0.0375087	0.324936
ENSMUSG00000106797.2	Gm42936	81.0149	-0.158368	0.225007	0.0374651	0.324936
ENSMUSG00000020605.10	Hs1bp3	42.8036	0.141224	0.256846	0.0375436	0.324979
ENSMUSG00000042699.12	Dhx9	1905.01	-0.144731	0.117745	0.0375734	0.324979
ENSMUSG00000029650.11	Slc46a3	76.454	0.16249	0.203929	0.0375638	0.324979
ENSMUSG00000031333.8	Abcb7	2460.33	0.120096	0.0782308	0.0376485	0.325294
ENSMUSG00000021715.13	Cwc27	1373.23	-0.135166	0.100041	0.0376431	0.325294
ENSMUSG00000030103.12	Bhlhe40	46.0481	-0.147599	0.247107	0.0377241	0.32578
ENSMUSG00000060152.15	Pop5	52.6583	0.155753	0.230733	0.037771	0.325915
ENSMUSG00000087333.2	Gm13652	18.5099	0.12917	0.270084	0.0377785	0.325915
ENSMUSG00000031781.15	Ciapin1	301.605	-0.143014	0.114749	0.0378506	0.326202
ENSMUSG00000055762.17	Eef1d	62.2754	0.150922	0.240912	0.0378423	0.326202
ENSMUSG00000055114.11	Anxa13	256.297	0.154207	0.141921	0.0379208	0.32664
ENSMUSG00000047298.4	Kcnv2	21.5812	0.129315	0.269262	0.0380017	0.326649
ENSMUSG00000024949.18	Sf1	2154.95	-0.142709	0.114349	0.0379681	0.326649
ENSMUSG00000036368.9	Rmdn2	1254.14	0.129623	0.0916375	0.0379868	0.326649
ENSMUSG00000038763.13	Alpk3	447.074	0.162093	0.181149	0.0380385	0.326649
ENSMUSG00000041827.16	Oasl1	108.786	0.155597	0.229778	0.0380343	0.326649
ENSMUSG00000036822.7	Topors	1176.89	-0.155301	0.145561	0.037987	0.326649
ENSMUSG00000022812.15	Gsk3b	252.355	0.157422	0.153383	0.0380749	0.326795
ENSMUSG00000075335.4	4930588K23Rik	838.215	0.143524	0.116281	0.03812	0.326848
ENSMUSG00000054672.14	Scart2	45.4459	0.149348	0.24273	0.0381016	0.326848
ENSMUSG00000003341.10	Atp8b3	545.367	0.156076	0.148821	0.0381616	0.327039
ENSMUSG00000116265.2	Cyp2d32-ps	656.523	-0.155706	0.147991	0.038276	0.32724
ENSMUSG00000020653.13	Klf11	8112.3	-0.159187	0.162277	0.0383013	0.32724
ENSMUSG00000071661.8	Zbtb3	52.8175	-0.150774	0.239215	0.0383213	0.32724
ENSMUSG00000032105.6	Pdzd3	23.4001	0.114535	0.282899	0.0383141	0.32724
ENSMUSG00000044857.9	Lemd2	113.603	0.161337	0.175801	0.0382423	0.32724
ENSMUSG00000014837.16	4931428F04Rik	2014.15	-0.130535	0.0933345	0.0382524	0.32724
ENSMUSG00000041570.15	Camsap2	2549.91	-0.136887	0.103865	0.0382627	0.32724
ENSMUSG00000041708.13	Mpped1	337.384	-0.157803	0.157482	0.0385961	0.328717
ENSMUSG00000038402.3	Foxf2	104.131	-0.158407	0.217733	0.0385465	0.328717
ENSMUSG00000024236.19	Svil	1504.5	-0.146622	0.124148	0.0386816	0.328717
ENSMUSG00000032469.13	Dbr1	50.8921	-0.12673	0.270144	0.0386291	0.328717
ENSMUSG00000027907.5	S100a11	16.9655	0.126183	0.270779	0.0386063	0.328717
ENSMUSG00000049249.3	Gm5316	123.062	0.16086	0.202047	0.0386898	0.328717
ENSMUSG00000051817.9	Sox12	56.5407	-0.132655	0.263705	0.0386388	0.328717
ENSMUSG00000024515.14	Smad4	2629.6	-0.146898	0.124765	0.0386716	0.328717
ENSMUSG00000020495.14	Smg8	121.692	-0.16132	0.182266	0.0386402	0.328717
ENSMUSG00000026869.13	Psmd5	1655.59	-0.1539	0.143334	0.0386248	0.328717
ENSMUSG00000086316.9	Nbdy	20.9686	-0.138629	0.256363	0.0387168	0.328728
ENSMUSG00000117958.2	Gm35183	355.857	-0.155771	0.150196	0.0387703	0.328728
ENSMUSG00000035181.7	Heatr5a	3567.46	-0.140624	0.111638	0.0387889	0.328728
ENSMUSG00000040415.16	Dtx3	621.724	-0.154068	0.144287	0.0387461	0.328728
ENSMUSG00000037358.7	Dipk2b	201.31	0.159567	0.210579	0.038757	0.328728
ENSMUSG00000087364.2	Gm13398	279.708	-0.15957	0.168502	0.0388676	0.329064
ENSMUSG00000013846.11	St3gal1	291.877	-0.154143	0.14492	0.0388571	0.329064
ENSMUSG00000073787.5	Gm10575	33.7275	-0.144668	0.247386	0.0389134	0.329285
ENSMUSG00000055675.7	Kbtbd11	29.0995	0.142852	0.249969	0.0389415	0.329357
ENSMUSG00000031779.4	Ccl22	81.8821	-0.147915	0.241746	0.0390091	0.329432
ENSMUSG00000046718.9	Bst2	438.012	0.1559	0.151635	0.0389968	0.329432
ENSMUSG00000097772.8	5430416N02Rik	209.454	0.160139	0.173981	0.0389905	0.329432
ENSMUSG00000049314.12	Fbxw13	98.1259	-0.158786	0.212204	0.0390388	0.329517
ENSMUSG00000032126.17	Hmbs	308.429	-0.159521	0.17037	0.0391183	0.330022
ENSMUSG00000021612.16	Slc6a18	820.954	-0.157582	0.160191	0.039274	0.33117
ENSMUSG00000022759.16	Lrrc74b	52.4747	0.134597	0.25947	0.0393075	0.331286
ENSMUSG00000032908.10	Sgpp2	127.364	0.159682	0.203106	0.039363	0.331588
ENSMUSG00000095079.7	Igha	43.4651	-0.102145	0.289937	0.0393954	0.331694
ENSMUSG00000105996.2	Gm43219	46.7826	-0.141668	0.249522	0.0395854	0.332641
ENSMUSG00000104785.2	Gm31121	71.5799	0.159706	0.200407	0.0395305	0.332641
[truncated: 25,464 more rows]

## Sheet: Deseq2_C58_24h
Transcript	ext_gene	baseMean	log2FoldChange	lfcSE	pvalue	padj
ENSMUSG00000035208.17	Slfn8	2182.37	-2.71182	0.152705	6.37853e-72	1.03855e-67
ENSMUSG00000026816.15	Gtf3c5	2474.42	-1.95536	0.158421	1.7058e-36	1.38869e-32
ENSMUSG00000024414.14	Mrpl27	339.504	-1.7914	0.160499	4.51256e-31	2.44912e-27
ENSMUSG00000021565.17	Slc6a19	406.575	-2.36017	0.21597	4.93018e-29	2.00683e-25
ENSMUSG00000027568.10	Ntsr1	2763.18	1.09744	0.104875	8.78888e-29	2.86201e-25
ENSMUSG00000037477.9	Tbx10	571.47	1.10895	0.126745	1.23669e-21	3.35597e-18
ENSMUSG00000023045.14	Soat2	158.72	2.06462	0.22529	1.51889e-21	3.53295e-18
ENSMUSG00000024347.17	Psd2	170.666	1.9694	0.218893	4.22921e-21	8.6075e-18
ENSMUSG00000022209.13	Dhrs2	1029.34	-1.74725	0.200394	6.60837e-21	1.19553e-17
ENSMUSG00000038793.9	Lefty1	320.023	-2.22818	0.25426	7.89026e-20	1.28469e-16
ENSMUSG00000018042.19	Cyb5r3	1810.21	1.06312	0.127519	1.01677e-19	1.505e-16
ENSMUSG00000035279.9	Ssc5d	225.495	1.96196	0.229283	1.73969e-19	2.36046e-16
ENSMUSG00000025505.17	Tmem80	183.721	-2.00529	0.237648	5.95652e-19	7.46031e-16
ENSMUSG00000097651.3	4930461G14Rik	200.754	1.46332	0.189434	9.82132e-19	1.06607e-15
ENSMUSG00000087614.2	Gm12514	1832.64	0.753901	0.0887565	9.58295e-19	1.06607e-15
ENSMUSG00000107821.2	Gm8038	109.614	2.15988	0.264279	9.24866e-18	9.41167e-15
ENSMUSG00000051518.9	Rps19bp1	350.192	-1.64894	0.222336	6.41558e-17	6.14462e-14
ENSMUSG00000114249.2	Gm47709	240.379	-1.42952	0.201653	1.08221e-16	9.7892e-14
ENSMUSG00000086136.2	Gm12718	1373.86	0.96138	0.125468	1.2766e-16	1.09398e-13
ENSMUSG00000004895.10	Prcc	227.092	1.35735	0.196118	3.18585e-16	2.5936e-13
ENSMUSG00000034832.16	Tet3	2298.1	-0.908022	0.119877	5.08209e-16	3.94032e-13
ENSMUSG00000018752.20	Tnfsfm13	388.025	-1.09871	0.156953	1.84694e-15	1.3669e-12
ENSMUSG00000048307.9	Ankrd46	396.957	-1.35345	0.205592	3.63846e-15	2.57571e-12
ENSMUSG00000020899.17	Pfas	369.17	1.52948	0.229268	4.08254e-15	2.76967e-12
ENSMUSG00000000149.11	Gna12	704.336	-1.21555	0.183255	5.2526e-15	3.42091e-12
ENSMUSG00000003309.15	Ap1m2	423.416	1.19381	0.179323	5.58029e-15	3.49455e-12
ENSMUSG00000043259.16	Fam13c	3115.78	0.622596	0.0843653	7.74942e-15	4.67319e-12
ENSMUSG00000022203.8	Efs	129.554	-2.54437	0.348488	8.21826e-15	4.77892e-12
ENSMUSG00000034744.14	Nagk	603.187	-1.1049	0.165282	1.53322e-14	8.32127e-12
ENSMUSG00000032763.12	Ilvbl	878.983	0.926501	0.130849	1.49838e-14	8.32127e-12
ENSMUSG00000048647.10	Exd1	3119.79	-1.14261	0.175695	3.06313e-14	1.60883e-11
ENSMUSG00000023977.16	Ubr2	613.093	1.6533	0.254856	3.98521e-14	2.02773e-11
ENSMUSG00000101797.2	Gm29266	1112.48	-0.948047	0.138013	4.89927e-14	2.41727e-11
ENSMUSG00000039533.9	Mmd2	597.737	0.882143	0.128335	1.05352e-13	5.04511e-11
ENSMUSG00000035390.17	Brsk1	848.282	-0.911116	0.133639	1.11775e-13	5.18172e-11
ENSMUSG00000049076.13	Acap2	1205.79	0.730461	0.10441	1.14569e-13	5.18172e-11
ENSMUSG00000056328.15	Myh1	186.421	-1.26378	0.207091	1.31906e-13	5.80459e-11
ENSMUSG00000002477.6	Snrpd1	852.322	-1.10284	0.17385	1.5572e-13	6.6722e-11
ENSMUSG00000072494.8	Ppp1r3e	329.299	-1.11565	0.17883	2.56343e-13	1.04415e-10
ENSMUSG00000038199.13	Iqca1l	3082.08	0.842286	0.123925	2.56517e-13	1.04415e-10
ENSMUSG00000022589.9	Cyp11b2	1770.36	-0.850134	0.127343	5.39481e-13	2.1424e-10
ENSMUSG00000098131.2	Gm26989	983.363	0.756858	0.112036	5.54129e-13	2.14817e-10
ENSMUSG00000039844.21	Rapgef1	1587.7	0.730369	0.109713	1.16226e-12	4.4009e-10
ENSMUSG00000055045.6	Gm11190	349.501	0.949415	0.151182	2.27212e-12	8.40789e-10
ENSMUSG00000032436.18	Cmtm7	402.935	-1.0657	0.179592	3.52835e-12	1.27664e-09
ENSMUSG00000097887.3	Gm26542	1337.51	-0.73749	0.113874	3.73261e-12	1.32118e-09
ENSMUSG00000111962.2	Gm20110	430.219	-1.13998	0.19898	4.48523e-12	1.52143e-09
ENSMUSG00000001844.11	Zdhhc4	551.217	-1.07148	0.182132	4.41745e-12	1.52143e-09
ENSMUSG00000020528.15	Prpsap2	381.517	-1.02842	0.172242	4.87463e-12	1.61977e-09
ENSMUSG00000040345.11	Arhgap9	383.108	-0.93427	0.151262	5.24338e-12	1.70745e-09
ENSMUSG00000038733.15	Wdr26	1694.01	0.852248	0.135072	5.59136e-12	1.78507e-09
ENSMUSG00000018412.17	Kansl1	5305.32	0.557463	0.0866001	6.15454e-12	1.92708e-09
ENSMUSG00000039285.13	Azi2	34.7268	2.39995	0.387747	9.50067e-12	2.91868e-09
ENSMUSG00000002227.16	Mov10	115.753	-2.09606	0.347051	1.08374e-11	3.26767e-09
ENSMUSG00000114942.2	Gm49361	347.883	0.935714	0.155114	1.22876e-11	3.63757e-09
ENSMUSG00000020940.14	Efcab15	1145.41	0.835192	0.1347	1.26452e-11	3.67658e-09
ENSMUSG00000039062.16	Anpep	343.233	0.965428	0.162213	1.34234e-11	3.83438e-09
ENSMUSG00000065954.12	Tacc1	1670.02	-0.745496	0.119277	1.52949e-11	4.29366e-09
ENSMUSG00000046605.15	B3gntl1	1104.18	0.704936	0.113037	1.86086e-11	5.13535e-09
ENSMUSG00000042359.19	Osbpl6	3423.25	-0.48832	0.0774912	1.9142e-11	5.1945e-09
ENSMUSG00000028261.14	Ndufaf4	319.916	-1.07944	0.19254	2.01793e-11	5.36281e-09
ENSMUSG00000038517.16	Tbkbp1	1013.13	-0.913677	0.152479	2.0421e-11	5.36281e-09
ENSMUSG00000020910.17	Adprm	277.11	-1.24339	0.234487	2.1574e-11	5.57568e-09
ENSMUSG00000043131.15	Mob1a	1197.53	-0.825591	0.13531	2.48021e-11	6.30982e-09
ENSMUSG00000044405.5	Adig	95.0357	-3.12458	0.542877	2.67184e-11	6.59136e-09
ENSMUSG00000035051.16	Dhx57	1116.53	-0.743609	0.120695	2.6701e-11	6.59136e-09
ENSMUSG00000071234.4	Syndig1l	197.332	1.33868	0.257754	2.78132e-11	6.75902e-09
ENSMUSG00000025407.8	Gli1	542.158	-0.846601	0.140798	3.56605e-11	8.5386e-09
ENSMUSG00000050912.16	Tmem123	668.547	0.976034	0.170807	4.58898e-11	1.08287e-08
ENSMUSG00000017723.12	Wfdc2	183.014	-1.13595	0.215053	6.30014e-11	1.46541e-08
ENSMUSG00000032293.9	Ireb2	1283.12	0.604507	0.100089	7.18499e-11	1.64769e-08
ENSMUSG00000033510.15	Otud7a	968.793	-0.855046	0.145824	7.93084e-11	1.79347e-08
ENSMUSG00000040690.16	Col16a1	621.481	0.879085	0.152173	1.03514e-10	2.30878e-08
ENSMUSG00000094584.3	Ms4a18	239.188	-1.38448	0.279543	1.05286e-10	2.31658e-08
ENSMUSG00000027510.18	Rbm38	214.192	1.14802	0.223739	1.27757e-10	2.77351e-08
ENSMUSG00000055555.2	Ct55	2005.13	-0.788488	0.137032	2.40865e-10	5.16022e-08
ENSMUSG00000032087.12	Dscaml1	3261.64	0.539137	0.0923421	2.79478e-10	5.90969e-08
ENSMUSG00000049401.11	Ogfr	362.137	1.03927	0.200765	3.65927e-10	7.45916e-08
ENSMUSG00000079481.12	Nhsl2	2301.13	-0.698925	0.121728	3.66498e-10	7.45916e-08
ENSMUSG00000004415.16	Col26a1	898.736	0.597406	0.103447	3.57622e-10	7.45916e-08
ENSMUSG00000074673.16	Ttll9	3422.91	0.650062	0.113995	5.04181e-10	1.01347e-07
ENSMUSG00000032394.7	Igdcc3	621.664	-0.768131	0.138835	9.20641e-10	1.82803e-07
ENSMUSG00000024422.15	Dhx16	336.534	-0.907485	0.171007	9.75994e-10	1.91459e-07
ENSMUSG00000023274.15	Cd4	2076.59	-0.773911	0.140809	1.08991e-09	2.11262e-07
ENSMUSG00000050132.14	Sarm1	307.987	-1.00199	0.199873	1.36171e-09	2.60839e-07
ENSMUSG00000071477.11	Zfp777	489.727	-0.835231	0.155496	1.40488e-09	2.6598e-07
ENSMUSG00000027959.15	Sass6	568.73	-0.840662	0.157674	1.65256e-09	3.09276e-07
ENSMUSG00000021257.15	Angel1	545.886	0.883825	0.168619	1.75526e-09	3.24764e-07
ENSMUSG00000109344.2	A26c2	487.397	-0.850337	0.160419	1.78432e-09	3.2643e-07
ENSMUSG00000087193.8	Gm14820	1090.61	-0.6698	0.123163	2.14618e-09	3.88269e-07
ENSMUSG00000039055.5	Eme1	82.1473	-1.81205	0.393557	2.73982e-09	4.90217e-07
ENSMUSG00000015937.16	Macroh2a1	911.072	-0.695777	0.129453	2.84401e-09	5.03327e-07
ENSMUSG00000118076.2	Gm50337	291.104	-0.936345	0.186526	2.95836e-09	5.17935e-07
ENSMUSG00000045378.6	Pxt1	989.177	0.748372	0.140956	3.33882e-09	5.78325e-07
ENSMUSG00000032657.16	Fam189b	2412.57	-0.624205	0.116362	3.51706e-09	6.02786e-07
ENSMUSG00000058252.7	Tcp11x2	6185.79	-0.640633	0.120433	4.34745e-09	7.37346e-07
ENSMUSG00000032420.9	Nt5e	136.17	-1.56999	0.369342	5.38308e-09	9.03581e-07
ENSMUSG00000026942.14	Traf2	805.431	-0.607016	0.114838	5.57388e-09	9.2606e-07
ENSMUSG00000006134.5	Crkl	1035.05	0.729442	0.139863	5.88974e-09	9.42559e-07
ENSMUSG00000040287.10	Stac3	1281.17	-0.549238	0.103582	5.88222e-09	9.42559e-07
ENSMUSG00000049339.17	Retreg2	168.433	0.973152	0.203232	5.77002e-09	9.42559e-07
ENSMUSG00000028945.10	Rheb	835.147	0.708311	0.135444	5.90475e-09	9.42559e-07
ENSMUSG00000039163.11	Cmc1	48.8487	2.21972	0.471773	6.02245e-09	9.52015e-07
ENSMUSG00000041351.17	Rap1gap	513.061	0.813641	0.159527	6.59845e-09	1.03304e-06
ENSMUSG00000038456.10	Dennd2a	3049.58	0.565936	0.107478	6.84899e-09	1.06205e-06
ENSMUSG00000048833.10	Slc39a9	1202.46	-0.651044	0.124578	7.00404e-09	1.07585e-06
ENSMUSG00000040280.11	Ndufa4l2	105.727	-1.5625	0.373215	7.07324e-09	1.07632e-06
ENSMUSG00000025877.15	Hk3	695.711	0.733775	0.142427	8.01427e-09	1.20823e-06
ENSMUSG00000049871.15	Nlrc3	422.981	-0.82169	0.163708	9.24452e-09	1.38091e-06
ENSMUSG00000073399.10	Trim40	1201.62	-0.540659	0.103696	9.79539e-09	1.4499e-06
ENSMUSG00000040258.7	Nxph4	319.659	-0.960558	0.204612	1.03486e-08	1.51797e-06
ENSMUSG00000052281.15	Tspan32os	180.366	-0.986842	0.213882	1.09682e-08	1.5945e-06
ENSMUSG00000039621.14	Prex1	1207.01	0.695809	0.136871	1.30108e-08	1.87471e-06
ENSMUSG00000024665.9	Fads2	1473.13	-0.633022	0.12382	1.32139e-08	1.88728e-06
ENSMUSG00000073052.5	D130052B06Rik	621.142	-0.815176	0.164571	1.33501e-08	1.8891e-06
ENSMUSG00000004451.15	Ralb	2532.99	-0.614923	0.120179	1.34588e-08	1.8891e-06
ENSMUSG00000036766.13	Dner	406.672	-0.905543	0.189935	1.37972e-08	1.92006e-06
ENSMUSG00000024924.15	Vldlr	297.604	-0.999589	0.220818	1.40071e-08	1.93275e-06
ENSMUSG00000028760.17	Eif4g3	6557.67	0.465529	0.0893283	1.43224e-08	1.95964e-06
ENSMUSG00000045983.17	Eif4g1	1759.44	0.619245	0.122123	1.69307e-08	2.29721e-06
ENSMUSG00000062300.15	Nectin2	3349.32	0.732511	0.146692	1.7814e-08	2.39708e-06
ENSMUSG00000021810.4	Ecd	6997.45	0.584493	0.115871	2.11074e-08	2.81697e-06
ENSMUSG00000039512.13	Uhrf1bp1	2596.68	0.689477	0.138204	2.13839e-08	2.83068e-06
ENSMUSG00000051036.14	Ttc24	1784.64	-0.713743	0.144337	2.44077e-08	3.20336e-06
ENSMUSG00000112006.2	Gm48633	84.6205	-1.71531	0.429569	2.45928e-08	3.20336e-06
ENSMUSG00000045404.17	Kcnk13	604.943	-0.670526	0.13504	2.54414e-08	3.2876e-06
ENSMUSG00000079227.11	Ccr5	2218.9	0.595729	0.119395	2.71917e-08	3.4861e-06
ENSMUSG00000026127.14	Imp4	134.281	-1.78848	0.446579	2.85739e-08	3.63469e-06
ENSMUSG00000074625.11	Arhgap40	5563.36	-0.898432	0.194524	2.90736e-08	3.66959e-06
ENSMUSG00000041837.5	Pdcd7	151.57	0.970008	0.22059	3.45728e-08	4.33011e-06
ENSMUSG00000000167.15	Pih1d2	19.3675	2.41951	0.588632	4.01556e-08	4.99094e-06
ENSMUSG00000061322.16	Dnai1	844.76	0.629722	0.128932	4.24986e-08	5.21384e-06
ENSMUSG00000087528.2	9830144P21Rik	282.223	0.856522	0.185172	4.25894e-08	5.21384e-06
ENSMUSG00000085928.2	4933427I22Rik	65.947	-1.59567	0.422257	4.40916e-08	5.35746e-06
ENSMUSG00000018583.6	G3bp1	1432.54	0.65277	0.134241	4.44418e-08	5.36001e-06
ENSMUSG00000100147.3	1700047M11Rik	1719.93	0.586873	0.120224	4.8173e-08	5.7673e-06
ENSMUSG00000044167.7	Foxo1	433.922	0.81857	0.177108	5.98502e-08	7.113e-06
ENSMUSG00000016510.12	Mtif3	141.56	0.99384	0.237126	6.31915e-08	7.45568e-06
ENSMUSG00000061825.11	Ces2c	226.546	0.851046	0.188389	7.16093e-08	8.32817e-06
ENSMUSG00000041997.17	Tlk1	757.667	0.610071	0.127365	7.12344e-08	8.32817e-06
ENSMUSG00000039269.6	2300002M23Rik	278.72	1.05554	0.265284	8.06672e-08	9.30467e-06
ENSMUSG00000037370.14	Enpp1	1680.89	0.524405	0.108794	8.11487e-08	9.30467e-06
ENSMUSG00000033644.6	Piwil2	6982.52	-0.515148	0.107526	9.7859e-08	1.11422e-05
ENSMUSG00000021676.11	Iqgap2	1075.37	-0.607387	0.128754	1.02141e-07	1.1549e-05
ENSMUSG00000097640.8	Gm20033	302.065	0.862435	0.198292	1.305e-07	1.46538e-05
ENSMUSG00000042642.14	Flad1	340.794	-0.764635	0.169067	1.3452e-07	1.50018e-05
ENSMUSG00000036339.19	Tmem260	837.103	0.6132	0.131737	1.35667e-07	1.50268e-05
ENSMUSG00000086405.2	9330198N18Rik	844.654	0.694269	0.151046	1.36864e-07	1.50569e-05
ENSMUSG00000017288.16	Vps53	561.523	-0.583019	0.125389	1.52072e-07	1.66177e-05
ENSMUSG00000002324.9	Rec8	225.515	-1.14062	0.312764	1.56148e-07	1.69494e-05
ENSMUSG00000034660.9	Galp	136.034	0.908925	0.217832	1.6758e-07	1.79649e-05
ENSMUSG00000028337.15	Coro2a	749.715	-0.563431	0.121361	1.67711e-07	1.79649e-05
ENSMUSG00000040189.19	Odad1	1505.9	0.438775	0.0919419	1.69545e-07	1.80427e-05
ENSMUSG00000091512.6	Lamtor3	370.969	0.845241	0.195805	1.74365e-07	1.84351e-05
ENSMUSG00000042460.6	C1galt1	423.744	-0.742394	0.165334	1.75972e-07	1.8485e-05
ENSMUSG00000022322.9	Shcbp1	53.894	-2.12816	0.597078	1.79626e-07	1.87076e-05
ENSMUSG00000026004.16	Kansl1l	2094.57	-0.525329	0.112787	1.80389e-07	1.87076e-05
ENSMUSG00000029414.12	Kntc1	3846.66	0.538038	0.115981	1.87368e-07	1.93002e-05
ENSMUSG00000020176.18	Grb10	1351.7	-0.577163	0.125234	1.88474e-07	1.93002e-05
ENSMUSG00000037306.14	Man1c1	4239.7	0.44415	0.093939	2.03039e-07	2.06617e-05
ENSMUSG00000024792.10	Zfpl1	687.455	-0.59222	0.129709	2.20088e-07	2.22576e-05
ENSMUSG00000040711.9	Sh3pxd2b	674.215	-0.69802	0.155629	2.22312e-07	2.23438e-05
ENSMUSG00000058586.13	Serhl	248.179	0.873741	0.20871	2.25189e-07	2.24217e-05
ENSMUSG00000032307.17	Ube2q2	232.04	0.860597	0.204066	2.25842e-07	2.24217e-05
ENSMUSG00000064147.8	Rab44	4646.9	0.478405	0.102731	2.30011e-07	2.26972e-05
ENSMUSG00000038187.15	Btbd10	622.274	0.730876	0.164947	2.41826e-07	2.37193e-05
ENSMUSG00000029672.17	Fam3c	277.332	-0.96381	0.246574	2.62271e-07	2.55706e-05
ENSMUSG00000033282.15	Rpgrip1l	478.853	0.719648	0.163056	2.75819e-07	2.65733e-05
ENSMUSG00000034187.19	Nsf	1173.27	0.572797	0.126399	2.75147e-07	2.65733e-05
ENSMUSG00000021000.18	Mia2	1190.42	-0.596957	0.132319	2.7926e-07	2.67331e-05
ENSMUSG00000044912.12	Syt16	464.264	-0.822195	0.193575	2.80762e-07	2.67331e-05
ENSMUSG00000039671.19	Zmynd8	2007.81	0.648514	0.145607	3.07661e-07	2.9124e-05
ENSMUSG00000001138.14	Cnnm3	1305.1	-0.599586	0.133645	3.10988e-07	2.92688e-05
ENSMUSG00000020882.18	Cacnb1	456.101	0.732731	0.167908	3.19067e-07	2.98566e-05
ENSMUSG00000033420.13	Antxr1	463.665	0.778625	0.181479	3.27858e-07	3.05039e-05
ENSMUSG00000040389.16	Wdr47	494.759	-0.651355	0.147395	3.55843e-07	3.29195e-05
ENSMUSG00000028917.15	Plekhm2	575.539	-0.743846	0.172231	3.6257e-07	3.33523e-05
ENSMUSG00000029267.18	Mtf2	168.951	-0.922393	0.235651	3.90119e-07	3.54856e-05
ENSMUSG00000039176.18	Polg	108.161	-1.18442	0.353603	3.88095e-07	3.54856e-05
ENSMUSG00000044452.11	Zfp507	314.091	-0.874512	0.217066	4.08633e-07	3.69631e-05
ENSMUSG00000030286.7	Emc3	2640.97	-0.474806	0.104643	4.17886e-07	3.75913e-05
ENSMUSG00000032398.8	Snapc5	72.0741	1.3444	0.420752	4.25073e-07	3.80277e-05
ENSMUSG00000028636.15	Ppcs	172.635	-0.849255	0.20863	4.41426e-07	3.92749e-05
ENSMUSG00000040127.14	Sdr9c7	819.138	-0.707236	0.164495	4.75955e-07	4.18892e-05
ENSMUSG00000101930.2	Gm5441	127.35	0.830802	0.202948	4.75676e-07	4.18892e-05
ENSMUSG00000020191.12	Spata48	1090.74	-0.609786	0.139206	4.86526e-07	4.25893e-05
ENSMUSG00000042254.15	Cilp	3190.19	0.591748	0.134935	5.05575e-07	4.40201e-05
ENSMUSG00000033902.13	Mapkbp1	1382.88	0.512433	0.115106	5.0983e-07	4.41545e-05
ENSMUSG00000032494.13	Tdgf1	93.3445	1.02537	0.288367	5.3261e-07	4.58833e-05
ENSMUSG00000024758.16	Rtn3	5314.85	-0.55235	0.125578	5.49131e-07	4.70576e-05
ENSMUSG00000031554.19	Adam5	765.876	-0.595881	0.136877	5.75545e-07	4.90629e-05
ENSMUSG00000036622.16	Atp13a2	944.377	-0.798045	0.194487	5.9773e-07	5.06887e-05
ENSMUSG00000022485.4	Hoxc5	312.079	0.735574	0.175365	6.32896e-07	5.33928e-05
ENSMUSG00000027702.8	Lrrc34	1148.75	-0.655997	0.153199	6.36588e-07	5.34275e-05
ENSMUSG00000029752.13	Asns	506.967	-0.874078	0.223964	6.51339e-07	5.43852e-05
ENSMUSG00000025423.17	Pias2	1681.15	-0.439266	0.0978037	6.59177e-07	5.47587e-05
ENSMUSG00000068798.11	Rap1a	2250.99	0.61388	0.143667	7.71141e-07	6.37346e-05
ENSMUSG00000021699.18	Pde4d	5997.59	-0.501503	0.114837	7.96485e-07	6.54968e-05
ENSMUSG00000035355.16	Kcnh4	611.464	-0.737557	0.17848	8.01991e-07	6.56182e-05
ENSMUSG00000085168.3	Gm16252	152.388	-0.969979	0.271819	8.34572e-07	6.76045e-05
ENSMUSG00000032340.9	Neo1	1784.9	0.525052	0.121211	8.34489e-07	6.76045e-05
ENSMUSG00000087213.3	2810408I11Rik	624.499	-0.718789	0.174414	9.31642e-07	7.50941e-05
ENSMUSG00000028028.12	Alpk1	2872.24	-0.437469	0.099022	9.40606e-07	7.51077e-05
ENSMUSG00000042305.13	Tmem183a	336.395	0.861295	0.224727	9.41038e-07	7.51077e-05
ENSMUSG00000051950.11	B3glct	7699.35	-0.460887	0.105333	9.71951e-07	7.71966e-05
ENSMUSG00000024208.17	Uqcc2	109.353	0.923144	0.253969	1.03399e-06	8.17257e-05
ENSMUSG00000003341.10	Atp8b3	545.367	0.73554	0.181651	1.12395e-06	8.84066e-05
ENSMUSG00000117958.2	Gm35183	355.857	-0.765185	0.191513	1.14135e-06	8.93434e-05
ENSMUSG00000113817.2	Gm21056	717.333	-0.797525	0.203308	1.1778e-06	9.17553e-05
ENSMUSG00000022945.13	Chaf1b	1293.35	0.573169	0.136393	1.21494e-06	9.37518e-05
ENSMUSG00000030691.16	Fchsd2	3652.36	0.557313	0.13215	1.21106e-06	9.37518e-05
ENSMUSG00000017400.11	Stac2	276.527	0.629552	0.151908	1.26066e-06	9.6821e-05
ENSMUSG00000050017.12	Pitpnb	302.802	0.670839	0.16358	1.27404e-06	9.6934e-05
ENSMUSG00000018844.7	Fndc8	226.617	-0.903978	0.249202	1.27004e-06	9.6934e-05
ENSMUSG00000022180.8	Slc7a8	1903.16	0.660599	0.160926	1.30991e-06	9.91996e-05
ENSMUSG00000028080.17	Lrba	10193.2	0.457803	0.106329	1.36386e-06	0.000102808
ENSMUSG00000037110.21	Ralgapa2	2427.85	-0.430816	0.0995487	1.49331e-06	0.000112046
ENSMUSG00000018395.20	Kif3a	929.339	-0.616114	0.149864	1.5236e-06	0.000113795
ENSMUSG00000019943.11	Atp2b1	124.81	0.867813	0.236578	1.55357e-06	0.000115504
ENSMUSG00000006998.17	Psmd2	352.224	0.746497	0.189818	1.63221e-06	0.000120798
ENSMUSG00000031788.15	Kifc3	3210.84	-0.520381	0.124377	1.64591e-06	0.000121261
ENSMUSG00000079278.3	Tmem233	284.07	0.663658	0.164218	1.67139e-06	0.000122584
ENSMUSG00000072589.5	Gm10371	225.13	0.859393	0.23496	1.73707e-06	0.00012683
ENSMUSG00000055172.11	C1ra	667.695	-0.856841	0.234571	1.80597e-06	0.000131271
ENSMUSG00000072762.10	4930522L14Rik	343.444	-0.73294	0.186898	1.8513e-06	0.000133968
ENSMUSG00000062101.13	Zfp119b	159.622	0.857925	0.236239	1.91732e-06	0.000138132
ENSMUSG00000052544.10	St6galnac3	2069.1	0.40145	0.092982	1.97301e-06	0.000141517
ENSMUSG00000085025.2	Gm13715	741.92	-0.617046	0.152499	1.9846e-06	0.000141725
ENSMUSG00000016346.18	Kcnq2	3798.28	-0.398247	0.0921981	2.00851e-06	0.000142806
ENSMUSG00000020799.17	Tekt1	82.853	-1.51897	0.567044	2.05279e-06	0.00014532
ENSMUSG00000031786.8	Drc7	720.522	-0.82386	0.222749	2.07236e-06	0.00014607
ENSMUSG00000079071.3	Slc28a2b	1409.07	-0.436751	0.103123	2.16216e-06	0.000151743
ENSMUSG00000035878.14	Hykk	677.696	0.490867	0.118157	2.17988e-06	0.000152329
ENSMUSG00000053774.10	Ubxn7	513.476	0.562376	0.138444	2.30625e-06	0.000160472
ENSMUSG00000085568.8	Gm14858	446.015	0.530992	0.130071	2.42632e-06	0.000166689
ENSMUSG00000021749.7	Oit1	838.197	-0.579065	0.143532	2.41911e-06	0.000166689
ENSMUSG00000027195.11	Hsd17b12	896.407	-0.476754	0.11489	2.41433e-06	0.000166689
ENSMUSG00000024370.18	Cdc23	1782.09	0.530888	0.130117	2.45067e-06	0.000167655
ENSMUSG00000085645.2	Hoxb5os	123.802	0.86146	0.243957	2.56433e-06	0.000174697
ENSMUSG00000009614.17	Sardh	118.938	-1.10195	0.37714	2.60322e-06	0.000176607
ENSMUSG00000039813.15	Tbc1d2	2353.58	-0.386987	0.0904476	2.65268e-06	0.000179215
ENSMUSG00000087516.8	Tbx3os1	1299.86	0.547248	0.135478	2.70423e-06	0.000181943
ENSMUSG00000090110.9	Cmc4	82.7092	-1.06301	0.357196	2.75747e-06	0.000184762
ENSMUSG00000115778.2	Gm10876	849.474	0.687392	0.177134	2.78223e-06	0.000185657
ENSMUSG00000028982.10	Slc25a33	1074.84	0.678697	0.174769	2.87697e-06	0.000191195
ENSMUSG00000039323.19	Igfbp2	205.676	0.890076	0.263305	3.15839e-06	0.000209044
ENSMUSG00000029352.15	Crybb3	556.226	0.756905	0.203352	3.22358e-06	0.000212495
ENSMUSG00000040818.11	Dennd6a	245.66	0.671571	0.176053	3.85475e-06	0.000253077
ENSMUSG00000108033.2	Gm44284	623.849	-0.622934	0.161094	3.95365e-06	0.000258527
ENSMUSG00000022412.15	Mief1	2313.89	0.538733	0.136534	4.13666e-06	0.000269412
ENSMUSG00000117445.2	Gm50026	835.661	0.581302	0.149137	4.17237e-06	0.000270655
ENSMUSG00000001416.14	Cct3	643.22	0.884826	0.268347	4.23529e-06	0.000272565
ENSMUSG00000118320.2	Gm50425	35.0019	1.33989	0.534321	4.22455e-06	0.000272565
ENSMUSG00000025085.17	Ablim1	841.264	0.568297	0.145519	4.27746e-06	0.00027412
ENSMUSG00000106797.2	Gm42936	81.0149	-1.24571	0.483842	4.29312e-06	0.00027412
ENSMUSG00000027454.11	Gins1	1135.35	-0.487449	0.121995	4.37047e-06	0.000275814
ENSMUSG00000079563.11	Pglyrp2	127.432	0.798653	0.225988	4.35454e-06	0.000275814
ENSMUSG00000048058.18	Ldlrad3	1363.93	-0.710028	0.190775	4.36865e-06	0.000275814
ENSMUSG00000043832.14	Clec4a3	121.566	1.14089	0.431427	4.99459e-06	0.000311578
ENSMUSG00000022466.7	Rpap3	1097.06	-0.536042	0.137329	4.97564e-06	0.000311578
ENSMUSG00000097327.8	E030030I06Rik	8018.94	-0.523397	0.133556	4.96136e-06	0.000311578
ENSMUSG00000025328.10	Padi3	319.455	0.701812	0.190038	5.06972e-06	0.000315058
ENSMUSG00000046610.16	Oacyl	569.719	0.558499	0.144338	5.15008e-06	0.000317357
ENSMUSG00000114757.2	Gm48126	134.611	0.946822	0.310751	5.12666e-06	0.000317357
ENSMUSG00000101895.2	Gm28981	635.541	0.540041	0.138848	5.1652e-06	0.000317357
ENSMUSG00000116930.2	Gm49711	584.544	-0.554493	0.143261	5.21867e-06	0.000319437
ENSMUSG00000038497.8	Tmco3	3214.39	-0.486099	0.123198	5.41656e-06	0.000330309
ENSMUSG00000024098.7	Twsg1	211.774	-0.804218	0.233407	5.46994e-06	0.000332319
ENSMUSG00000026220.7	Slc16a14	718.144	0.561585	0.145904	5.50744e-06	0.000333354
ENSMUSG00000024516.14	Sec11c	230.736	0.838661	0.250971	5.56971e-06	0.000335874
ENSMUSG00000027304.10	Rtf1	801.448	0.56429	0.147391	5.8986e-06	0.000354395
ENSMUSG00000054733.10	Msra	7036.81	0.246399	0.0565592	6.02807e-06	0.00035952
ENSMUSG00000025020.12	Slit1	791.699	0.521222	0.134552	6.01877e-06	0.00035952
ENSMUSG00000052676.17	Zmat1	130.592	-0.989137	0.345904	6.27961e-06	0.000373155
ENSMUSG00000097313.3	Gm26569	145.585	0.722657	0.20128	6.32522e-06	0.000373587
ENSMUSG00000028295.15	Smim8	352.006	-0.587819	0.155358	6.33275e-06	0.000373587
ENSMUSG00000026288.15	Inpp5d	408.577	0.708617	0.196857	6.69686e-06	0.000392224
ENSMUSG00000030871.12	Ears2	262.352	-0.781474	0.227215	6.69091e-06	0.000392224
ENSMUSG00000029304.15	Spp1	240.492	-0.715016	0.199529	6.79168e-06	0.000394936
ENSMUSG00000073792.12	Alg6	565.413	-0.543521	0.142404	6.78328e-06	0.000394936
ENSMUSG00000023015.15	Racgap1	392.423	0.661218	0.180167	6.85418e-06	0.000397152
ENSMUSG00000050628.7	Ubald2	547.224	0.698921	0.194055	7.05228e-06	0.000407181
ENSMUSG00000059013.13	Sh2d3c	1727.28	0.505437	0.131189	7.09753e-06	0.000408346
ENSMUSG00000082079.3	Dnmt3c	191.55	0.723012	0.203472	7.12476e-06	0.000408469
ENSMUSG00000021913.9	Ogdhl	148.049	0.680066	0.187703	7.30334e-06	0.000417239
ENSMUSG00000037916.15	Ndufv1	239.883	0.803647	0.240226	7.40225e-06	0.000421411
ENSMUSG00000111912.2	Gm48521	265.732	0.610273	0.165389	8.14242e-06	0.000461934
ENSMUSG00000070576.5	Mn1	184.306	0.710976	0.201788	8.48604e-06	0.000479756
ENSMUSG00000084918.2	Gm12708	57.4012	1.0238	0.384406	8.52434e-06	0.000480254
ENSMUSG00000104211.2	Gm37985	242.064	0.767247	0.227098	8.96944e-06	0.000503588
ENSMUSG00000039166.17	Akap7	211.536	0.735368	0.213036	9.05898e-06	0.000506867
ENSMUSG00000094285.3	Olfr743	106.948	-1.01655	0.38343	9.18536e-06	0.000511314
ENSMUSG00000042228.15	Lyn	2186.11	0.626996	0.17251	9.20126e-06	0.000511314
ENSMUSG00000019564.13	Arid3a	1588.84	0.45135	0.11682	9.37521e-06	0.000519208
ENSMUSG00000024360.9	Etf1	863.092	0.502281	0.132885	9.62879e-06	0.000531444
ENSMUSG00000109695.2	Gm31166	2419.59	-0.527563	0.141016	9.82015e-06	0.000540175
ENSMUSG00000112762.2	4930459C07Rik	61.259	-1.26611	0.562022	9.88735e-06	0.000541113
ENSMUSG00000024869.11	Gm49405	68.7934	1.07764	0.431392	9.90368e-06	0.000541113
ENSMUSG00000032342.14	Mto1	5285.76	-0.41186	0.105103	9.98715e-06	0.000543849
ENSMUSG00000026728.10	Vim	187.586	-0.679768	0.194279	1.10977e-05	0.000602307
ENSMUSG00000023467.19	Tulp2	768.548	0.476845	0.126173	1.11453e-05	0.000602884
ENSMUSG00000042724.9	Map3k9	2390.79	0.429084	0.111243	1.12332e-05	0.000605626
ENSMUSG00000022479.16	Vdr	2250.49	-0.535334	0.145121	1.1536e-05	0.000619897
ENSMUSG00000026668.11	Ucma	644.418	-0.536197	0.145516	1.16659e-05	0.000624819
ENSMUSG00000044950.8	Pwwp2a	828.178	0.459916	0.121532	1.21348e-05	0.000647799
ENSMUSG00000038302.15	Afg1l	4646.32	0.475413	0.126566	1.22978e-05	0.00065304
ENSMUSG00000050232.7	Cxcr3	110.975	-0.915282	0.326043	1.23132e-05	0.00065304
ENSMUSG00000002319.17	Ipo4	92.9424	-1.26631	0.592344	1.31158e-05	0.00069333
ENSMUSG00000111058.2	Gm36033	128.125	0.761111	0.233287	1.3158e-05	0.00069333
ENSMUSG00000107985.2	Gm35037	1109.78	-0.479885	0.128644	1.32351e-05	0.00069514
ENSMUSG00000030678.8	Maz	691.336	-0.630819	0.179028	1.32959e-05	0.00069609
ENSMUSG00000051207.8	Mrgprd	454.214	-0.610258	0.172238	1.37546e-05	0.000717796
ENSMUSG00000091908.8	Gm17231	136.649	0.807476	0.26112	1.44073e-05	0.000749457
ENSMUSG00000028763.19	Hspg2	749.301	0.645035	0.185757	1.46694e-05	0.00076066
ENSMUSG00000037716.16	Ccdc33	449.882	0.651347	0.188809	1.52802e-05	0.000789818
ENSMUSG00000030757.14	Zkscan2	288.671	0.578794	0.162821	1.5334e-05	0.00079009
ENSMUSG00000024409.9	Psors1c2	70.0186	-1.05012	0.442609	1.54748e-05	0.000792328
ENSMUSG00000044177.5	Wfikkn2	887.012	0.515989	0.141879	1.54509e-05	0.000792328
ENSMUSG00000109717.2	Gm34368	100.903	-1.17014	0.541938	1.62507e-05	0.000829449
ENSMUSG00000038295.15	Atg9b	3871.34	0.473861	0.128606	1.63385e-05	0.000831322
ENSMUSG00000029190.20	D5Ertd579e	3581.83	-0.431234	0.11496	1.67546e-05	0.000849839
ENSMUSG00000086818.2	Ctrcos	472.387	0.748632	0.234746	1.77503e-05	0.000897546
ENSMUSG00000007880.17	Arid1a	2044.92	0.521562	0.145319	1.79029e-05	0.000900272
ENSMUSG00000055978.6	Fut2	1935.16	-0.378887	0.0987205	1.79148e-05	0.000900272
ENSMUSG00000025203.7	Scd2	5560.5	-0.543576	0.153046	1.83553e-05	0.000916752
ENSMUSG00000024030.8	Abcg1	2742.53	-0.334648	0.0852143	1.8318e-05	0.000916752
ENSMUSG00000078952.10	Lncenc1	1176.45	-0.418576	0.111691	1.86165e-05	0.000925952
ENSMUSG00000100510.8	Hand2os1	545.397	-0.516826	0.144182	1.86533e-05	0.000925952
ENSMUSG00000026601.15	Axdnd1	197.015	0.628295	0.183496	1.87894e-05	0.000929874
ENSMUSG00000116544.2	Gm49626	3261.57	-0.389779	0.102631	1.91616e-05	0.000945422
ENSMUSG00000031447.8	Lamp1	265.525	0.633809	0.186495	1.98325e-05	0.000975566
ENSMUSG00000044037.16	Als2cl	387.866	0.505333	0.141139	2.01273e-05	0.000987086
ENSMUSG00000030528.13	Blm	4688.36	0.396471	0.105178	2.0266e-05	0.000990906
ENSMUSG00000068040.11	Tm9sf4	1884.52	0.488264	0.135533	2.04e-05	0.000994471
ENSMUSG00000026768.11	Itga8	174.71	-0.980532	0.406956	2.04668e-05	0.000994749
ENSMUSG00000048485.13	Zbtb8b	875.055	-0.734524	0.231948	2.09574e-05	0.00101254
ENSMUSG00000037410.14	Tbc1d2b	1879.41	-0.391667	0.103858	2.09191e-05	0.00101254
ENSMUSG00000078700.11	D030028A08Rik	1922.89	-0.558117	0.160544	2.22955e-05	0.00107401
ENSMUSG00000023017.11	Asic1	531.701	0.527759	0.15001	2.23964e-05	0.00107569
ENSMUSG00000048756.12	Foxo3	265.38	0.596334	0.174681	2.28594e-05	0.0010947
ENSMUSG00000037012.19	Hk1	693.415	-0.436628	0.119611	2.36328e-05	0.00112842
ENSMUSG00000067529.3	Olfr1423	573.186	0.626609	0.18681	2.37559e-05	0.00112863
ENSMUSG00000016256.11	Ctsz	789.063	-0.633714	0.189624	2.37759e-05	0.00112863
ENSMUSG00000022096.15	Hr	310.376	0.627886	0.187729	2.4328e-05	0.00115148
ENSMUSG00000042708.13	Shcbp1l	513.735	-0.76411	0.253116	2.46576e-05	0.0011637
ENSMUSG00000031659.14	Adcy7	13020.9	-0.275295	0.0693584	2.501e-05	0.00117692
ENSMUSG00000109561.2	Ankrd31	1037.04	0.482065	0.136026	2.61812e-05	0.00122848
ENSMUSG00000043384.16	Gprasp1	1144.36	-0.389372	0.104978	2.69542e-05	0.00126112
ENSMUSG00000006219.13	Fblim1	2528.03	-0.627035	0.189454	2.72843e-05	0.0012729
ENSMUSG00000021254.10	Gpatch2l	808.125	0.436776	0.121082	2.76875e-05	0.00128435
ENSMUSG00000025813.15	Homer2	9372.86	-0.471443	0.132953	2.76837e-05	0.00128435
ENSMUSG00000044447.6	Dock5	3862.31	0.296399	0.0759747	2.77683e-05	0.00128444
ENSMUSG00000029221.16	Slc30a9	563.162	-0.697325	0.220921	2.80205e-05	0.00129243
ENSMUSG00000097792.3	Gm27042	58.1359	-0.967719	0.423887	2.90874e-05	0.00133785
ENSMUSG00000028068.15	Iqgap3	408.122	0.504627	0.145111	2.92099e-05	0.0013397
ENSMUSG00000087687.4	Pet100	343.464	0.662903	0.206543	3.0052e-05	0.00137144
ENSMUSG00000008999.8	Bmp7	317.217	0.613269	0.185714	3.00702e-05	0.00137144
ENSMUSG00000026036.18	Nif3l1	339.396	-0.683934	0.216568	3.04896e-05	0.00138282
ENSMUSG00000044364.6	Tmem74b	534.375	-0.630461	0.192882	3.0406e-05	0.00138282
ENSMUSG00000025280.9	Polr3a	4523.14	-0.442042	0.124026	3.12662e-05	0.0014141
ENSMUSG00000024640.10	Psat1	630.107	-0.635144	0.196158	3.25159e-05	0.00146655
ENSMUSG00000020961.16	Ston2	1436.85	-0.353276	0.0945715	3.2731e-05	0.00147217
ENSMUSG00000020183.12	Cpm	115.051	0.696754	0.224976	3.31014e-05	0.00148065
ENSMUSG00000021460.18	Auh	204.332	0.736666	0.246713	3.30918e-05	0.00148065
ENSMUSG00000115232.2	Gm49378	1162.33	-0.59574	0.180622	3.3379e-05	0.00148898
ENSMUSG00000027698.15	Nceh1	286.421	0.639085	0.198704	3.39229e-05	0.00150911
ENSMUSG00000111767.2	4930546K05Rik	235.214	0.718042	0.237188	3.42184e-05	0.0015181
ENSMUSG00000026803.18	Ttf1	212.286	0.644952	0.201695	3.46391e-05	0.00153259
ENSMUSG00000063019.6	Manbal	219.707	-0.637698	0.198739	3.49698e-05	0.00153949
ENSMUSG00000056162.15	Cndp1	208.239	0.565242	0.169634	3.49842e-05	0.00153949
ENSMUSG00000097308.2	Gm6410	32.8484	-1.25296	0.996943	3.60326e-05	0.00158136
ENSMUSG00000084825.2	2410152P15Rik	1042.49	0.363491	0.0986283	3.62326e-05	0.00158586
ENSMUSG00000033478.6	Fam160b1	3195.77	-0.424202	0.119349	3.66221e-05	0.00159861
ENSMUSG00000001493.10	Meox1	1813.8	-0.478311	0.13868	3.74623e-05	0.00162224
ENSMUSG00000079593.12	4933416I08Rik	232.246	-0.761081	0.266515	3.74578e-05	0.00162224
ENSMUSG00000060240.13	Cend1	331.221	-0.603021	0.185568	3.74161e-05	0.00162224
ENSMUSG00000108414.2	Snhg1	353.232	-0.594124	0.18242	3.83387e-05	0.00164712
ENSMUSG00000061535.12	C1qtnf7	211.358	-0.788717	0.287042	3.83404e-05	0.00164712
ENSMUSG00000022051.16	Bnip3l	99.8217	0.722436	0.243135	3.81781e-05	0.00164712
ENSMUSG00000105153.5	Gm3143	3530.26	0.52817	0.157529	3.95083e-05	0.00169283
ENSMUSG00000001855.16	Nup214	389.66	0.558137	0.168966	3.98425e-05	0.00170266
ENSMUSG00000052798.14	Nup107	61.4626	0.82022	0.31571	4.1099e-05	0.00175176
ENSMUSG00000024219.17	Anks1	9746.71	0.368465	0.101323	4.16036e-05	0.00176864
ENSMUSG00000030982.20	Vps35l	199.112	0.72749	0.249514	4.21469e-05	0.00178707
ENSMUSG00000029056.14	Pank4	710.813	0.626064	0.19785	4.26064e-05	0.00180187
ENSMUSG00000030707.16	Coro1a	467.481	0.476671	0.139697	4.29628e-05	0.00181223
ENSMUSG00000038457.18	Tmem255b	228.976	0.723293	0.247863	4.32351e-05	0.00181434
ENSMUSG00000092341.4	Malat1	5188.76	0.456391	0.132431	4.32357e-05	0.00181434
ENSMUSG00000054226.14	Tprkb	286.942	0.658191	0.214058	4.52985e-05	0.00189602
ENSMUSG00000117957.2	Gm50334	305.032	-0.820146	0.32317	4.64907e-05	0.00193596
ENSMUSG00000062866.17	Phactr2	1785.34	0.393491	0.110798	4.63734e-05	0.00193596
ENSMUSG00000022483.18	Col2a1	113.032	0.808898	0.313843	4.68242e-05	0.00194488
ENSMUSG00000024182.17	Axin1	263.545	0.592649	0.185776	4.74433e-05	0.00195593
ENSMUSG00000085926.2	Gm12299	54.6161	-0.929545	0.432888	4.74344e-05	0.00195593
ENSMUSG00000056216.10	Cebpg	180.252	-0.635433	0.204446	4.74508e-05	0.00195593
ENSMUSG00000029592.12	Usp30	978.683	-0.460592	0.135349	4.88714e-05	0.0020094
ENSMUSG00000027345.7	4921508D12Rik	721.181	0.468112	0.13861	5.09432e-05	0.00208931
ENSMUSG00000050022.17	Amz1	729.182	-0.441835	0.12904	5.12768e-05	0.00209771
ENSMUSG00000020389.20	Cdkl3	3454.72	-0.432175	0.1257	5.21082e-05	0.00212105
ENSMUSG00000097648.2	9330185C12Rik	68.712	0.99523	0.517873	5.21438e-05	0.00212105
ENSMUSG00000028980.15	H6pd	1499.59	0.410831	0.11803	5.22381e-05	0.00212105
ENSMUSG00000043286.13	Pnpla1	12825.5	0.497146	0.149841	5.24814e-05	0.00212563
ENSMUSG00000028060.15	Khdc4	1703	-0.313409	0.0849548	5.36737e-05	0.00216853
ENSMUSG00000021972.15	Hmbox1	3552.38	0.355729	0.0990177	5.39327e-05	0.00217359
ENSMUSG00000103906.2	Tigd5	84.9319	-1.0148	0.552148	5.58441e-05	0.00223954
ENSMUSG00000035551.7	Igfbpl1	462.592	0.497988	0.151017	5.5835e-05	0.00223954
ENSMUSG00000115207.2	Gm49132	131.665	0.718778	0.255152	5.67722e-05	0.00227117
ENSMUSG00000040195.12	Nemp1	2595.95	-0.389205	0.111188	5.72831e-05	0.0022804
ENSMUSG00000040550.18	Otud6b	318.045	-0.674149	0.228806	5.72716e-05	0.0022804
ENSMUSG00000032044.5	Rpusd4	167.149	-0.77164	0.296064	5.91785e-05	0.00234439
ENSMUSG00000028822.12	Tmem50a	249.285	0.600184	0.193463	5.90559e-05	0.00234439
ENSMUSG00000005986.17	Ankrd13d	208.719	-0.735145	0.26827	5.94826e-05	0.00235072
ENSMUSG00000006542.14	Prkag3	663.124	0.459941	0.137573	6.00189e-05	0.00236617
ENSMUSG00000092090.3	Gm3294	1383.62	0.451167	0.134338	6.02781e-05	0.00237065
ENSMUSG00000039585.16	Myo9a	4681.31	-0.478985	0.145205	6.2017e-05	0.00243316
ENSMUSG00000070345.4	Hsf5	400.574	-0.637218	0.212019	6.23221e-05	0.00243925
ENSMUSG00000026919.2	Lcn4	21.9513	1.11945	0.740198	6.27502e-05	0.00245012
ENSMUSG00000072780.4	Vmn2r24	29.3896	-1.12941	0.770923	6.34634e-05	0.00247204
ENSMUSG00000055866.10	Per2	1565.15	-0.548819	0.173141	6.37066e-05	0.00247559
ENSMUSG00000114493.3	Gm47071	5578.26	0.409837	0.119686	6.38598e-05	0.00247563
ENSMUSG00000031893.8	Tsnaxip1	348.923	0.555345	0.176354	6.55547e-05	0.0025353
ENSMUSG00000024097.12	Srsf7	93.4963	-0.768837	0.299774	6.57556e-05	0.00253705
ENSMUSG00000023967.10	Mrps18a	439.29	0.41374	0.121772	6.79454e-05	0.00261534
ENSMUSG00000110708.2	Gnb1-ps3	115.111	-0.916578	0.464519	6.99345e-05	0.00268555
ENSMUSG00000031787.9	Katnb1	363.242	-0.485715	0.149569	7.04325e-05	0.00269831
ENSMUSG00000048655.18	Ccdc169	338.586	0.583899	0.190154	7.08306e-05	0.00270719
ENSMUSG00000084816.2	Platr29	10956.6	0.366645	0.105159	7.14801e-05	0.00272562
ENSMUSG00000032532.8	Cck	147.159	-0.698492	0.251284	7.19391e-05	0.00273671
ENSMUSG00000040485.6	Lrrc52	2885.12	-0.462544	0.141014	7.27027e-05	0.00275931
ENSMUSG00000087501.2	Gm12116	2425.46	-0.641777	0.218821	7.3341e-05	0.00277706
ENSMUSG00000117718.2	1500032F14Rik	590.956	0.521176	0.164677	7.49993e-05	0.00283327
ENSMUSG00000070420.5	Zscan25	571.891	0.45536	0.138723	7.541e-05	0.00284215
ENSMUSG00000040612.14	Ildr2	1787.21	-0.340435	0.0964241	7.55835e-05	0.00284215
ENSMUSG00000035765.11	Dym	14841.5	-0.283526	0.0776314	7.6706e-05	0.00287771
ENSMUSG00000086336.2	Gm12979	664.037	-0.439277	0.132881	7.74513e-05	0.00289899
ENSMUSG00000087177.8	E130307A14Rik	383.334	0.447368	0.136133	7.83477e-05	0.00292582
ENSMUSG00000034336.4	Ina	126.117	-0.785272	0.326931	7.8781e-05	0.00292857
ENSMUSG00000086940.2	Gm12746	46.9068	-0.970306	0.555552	7.86069e-05	0.00292857
ENSMUSG00000004951.11	Hspb1	260.593	-0.725281	0.274772	7.95535e-05	0.00295055
ENSMUSG00000047428.15	Dlk2	383.977	0.612988	0.20696	8.11448e-05	0.00300273
ENSMUSG00000062464.7	Cyp4f37	189.454	0.627769	0.214478	8.1331e-05	0.00300279
ENSMUSG00000027315.14	Spint1	156.34	-0.718049	0.27135	8.29753e-05	0.00305657
ENSMUSG00000054520.16	Sh3bp2	39.6397	0.858215	0.414116	8.31915e-05	0.00305762
ENSMUSG00000032525.16	Nktr	39.9239	0.923365	0.500731	8.37285e-05	0.00307042
ENSMUSG00000110156.3	Gm42067	777.577	0.499236	0.157807	8.49701e-05	0.00310895
ENSMUSG00000022801.14	Lrch3	161.891	0.630099	0.217346	8.6144e-05	0.00314484
ENSMUSG00000031960.15	Aars	581.379	-0.490874	0.154759	8.68252e-05	0.00316261
ENSMUSG00000032425.16	Zfp949	1908.6	-0.385833	0.11402	8.71362e-05	0.00316685
ENSMUSG00000032127.10	Vps11	336.504	-0.558996	0.183874	8.86887e-05	0.0032161
ENSMUSG00000032249.15	Anp32a	83.8249	0.763525	0.315404	9.00665e-05	0.00325881
ENSMUSG00000027637.4	Rab5if	370.537	-0.655559	0.233136	9.04862e-05	0.00326673
ENSMUSG00002075770.1		2131.3	0.501678	0.159958	9.11625e-05	0.00328387
ENSMUSG00000034115.11	Scn11a	244.996	0.732323	0.288278	9.18839e-05	0.00330255
ENSMUSG00000052373.15	Mpp3	288.444	0.481892	0.152179	9.29328e-05	0.00333289
ENSMUSG00000018263.12	Tbx5	86.1664	0.720193	0.279746	9.44443e-05	0.00337965
ENSMUSG00000014418.17	Hps5	88.0015	0.771289	0.327024	9.47933e-05	0.0033847
ENSMUSG00000038482.12	Tfdp1	64.9029	-0.910154	0.504225	9.51542e-05	0.00339015
ENSMUSG00000040430.19	Pitpnc1	6836.78	0.283899	0.0791637	9.60647e-05	0.00341512
ENSMUSG00000020097.15	Sgpl1	193.95	0.668213	0.244013	9.83477e-05	0.00348866
ENSMUSG00000068923.15	Syt11	237.864	-0.626202	0.219391	9.89022e-05	0.00350071
ENSMUSG00000057409.8	Zfp53	618.16	-0.451397	0.140882	9.93157e-05	0.00350772
ENSMUSG00000037139.16	Myom3	1616.47	0.428385	0.13245	0.000104704	0.00368204
ENSMUSG00000045589.8	Frrs1l	128.383	-0.646377	0.232762	0.000104624	0.00368204
ENSMUSG00000005232.12	G6pc2	274.83	0.643623	0.231764	0.000106563	0.00373936
ENSMUSG00000032015.17	Pou2f3	2249.9	-0.498288	0.16137	0.0001076	0.00376761
ENSMUSG00000017631.20	Abr	8135.67	0.340151	0.0993114	0.000107855	0.00376846
ENSMUSG00000075318.14	Scn2a	516.247	-0.566821	0.191916	0.000108384	0.00377075
ENSMUSG00000042523.13	Dnal1	1674.01	-0.430003	0.133517	0.000108173	0.00377075
ENSMUSG00000045374.19	Wdr81	294.334	-0.670033	0.249588	0.000109474	0.00380056
ENSMUSG00000050270.13	Tmem220	346.982	-0.594606	0.205904	0.000110151	0.0038159
ENSMUSG00000087382.8	Ctcflos	81.1423	0.716516	0.28561	0.000110476	0.00381904
ENSMUSG00000019916.15	P4ha1	114.332	-0.769847	0.339944	0.000112499	0.00388073
ENSMUSG00000020780.16	Srp68	4373.85	0.43892	0.137677	0.000113011	0.00389015
ENSMUSG00000053333.16	Dis3l2	2628.44	0.544676	0.182746	0.000113728	0.00390657
ENSMUSG00000051998.15	Lax1	1640.11	0.523759	0.173783	0.000116071	0.00397868
ENSMUSG00000075394.5	Hoxc4	276.948	0.566459	0.193456	0.000116419	0.00398222
ENSMUSG00000016664.17	Pacsin2	1740.7	0.377725	0.114216	0.000118719	0.00405238
ENSMUSG00000043262.17	Uevld	470.639	0.475014	0.153359	0.000119547	0.00407211
ENSMUSG00000042357.3	Gjb5	349.72	-0.618077	0.220975	0.000120004	0.00407913
ENSMUSG00000042364.12	Snx18	550.284	-0.523482	0.174413	0.000120498	0.00408741
ENSMUSG00000057788.14	Ddx49	631.741	0.506042	0.16707	0.000122624	0.00415085
ENSMUSG00000004328.16	Hif3a	4815.73	-0.457619	0.146574	0.000123123	0.00415909
ENSMUSG00000031070.16	Mrgprf	5819.15	-0.42467	0.1332	0.00012397	0.00417903
ENSMUSG00000032580.13	Rbm5	3193.24	0.419808	0.131357	0.000125034	0.00420622
ENSMUSG00000044062.8	Plekhd1os	86.3764	-0.776539	0.358571	0.00012551	0.0042135
ENSMUSG00000021944.16	Gata4	4485.69	-0.3527	0.105565	0.000128539	0.00430633
ENSMUSG00000030834.8	Abcc6	7202.22	0.373829	0.11376	0.000130585	0.00436587
ENSMUSG00000057054.12	Inca1	137.797	0.694267	0.27704	0.0001319	0.0044008
ENSMUSG00000037944.9	Ccr7	432.646	-0.461242	0.149351	0.000133367	0.00444067
ENSMUSG00000033257.15	Ttll4	1020.41	-0.357706	0.108026	0.000136024	0.00451989
ENSMUSG00000085793.3	Lin52	1123.44	0.39464	0.122473	0.000137102	0.00454644
ENSMUSG00000038068.16	Rnf144b	318.899	0.515724	0.173997	0.000139976	0.0046323
ENSMUSG00000058153.16	Sez6l	1395.87	0.415628	0.131265	0.000140877	0.00465265
ENSMUSG00000091583.2	Gm17033	97.9011	0.651965	0.2486	0.000142532	0.00469779
ENSMUSG00000114297.2	Gm30600	37.6781	-0.817407	0.434232	0.000143843	0.0047314
ENSMUSG00000042734.7	Ttc9	195.642	0.651265	0.248975	0.00014533	0.00475154
ENSMUSG00000030316.14	Tamm41	291.722	-0.572252	0.202034	0.000145112	0.00475154
ENSMUSG00000001119.8	Col6a1	506.016	-0.54016	0.18617	0.000145215	0.00475154
ENSMUSG00000039742.16	Fam71f1	459.687	0.551078	0.191787	0.000147239	0.00478611
ENSMUSG00000015653.14	Steap2	110.319	-0.717016	0.305382	0.00014727	0.00478611
ENSMUSG00000038167.7	Plekhg6	395.125	0.418608	0.133061	0.000146915	0.00478611
ENSMUSG00000031949.18	Adat1	611.235	0.556629	0.194642	0.00014791	0.00479529
ENSMUSG00000044018.4	Mrpl50	198.931	-0.680521	0.272182	0.000148141	0.00479529
ENSMUSG00000042757.17	Tmem108	2875.01	0.343628	0.10363	0.00014903	0.00481451
ENSMUSG00000024697.5	Gna14	1027.24	-0.468528	0.154397	0.000149709	0.00481731
ENSMUSG00000079197.11	Psme2	1203.26	-0.42397	0.135512	0.000149421	0.00481731
ENSMUSG00000032495.9	Lrrc2	1385.47	0.385516	0.120012	0.000150885	0.00484557
ENSMUSG00000112884.2	Gm47946	37.0014	0.818504	0.445582	0.000152025	0.00487259
ENSMUSG00000086552.4	Dlx4os	353.202	-0.477591	0.15866	0.000152396	0.00487489
ENSMUSG00000029478.17	Ncor2	2300.72	0.323177	0.0962882	0.00015297	0.00488365
ENSMUSG00000025810.10	Nrp1	386.877	-0.50497	0.171178	0.000154703	0.00492932
ENSMUSG00000071716.6	Apol7e	23.9838	0.888597	0.588611	0.000156287	0.00495071
ENSMUSG00000017765.18	Slc12a4	2171.52	-0.451866	0.147892	0.000155741	0.00495071
ENSMUSG00000059834.13	Sclt1	1859.09	-0.455615	0.149557	0.000156271	0.00495071
ENSMUSG00000028859.15	Csf3r	267.61	0.553295	0.194864	0.000159082	0.00502946
ENSMUSG00000097488.2	4732487G21Rik	36.3814	0.793975	0.414764	0.000160301	0.00505819
ENSMUSG00000107956.2	Speer9-ps1	1080.37	0.459924	0.151969	0.000161421	0.00508368
ENSMUSG00000085203.2	Gm12927	701.915	-0.589725	0.214831	0.000162711	0.00511439
ENSMUSG00000025218.7	Poll	237.827	0.576074	0.207565	0.000164029	0.00514589
ENSMUSG00000028649.22	Macf1	9919.79	-0.459888	0.15229	0.000164601	0.00515391
ENSMUSG00000028282.13	Casp8ap2	600.567	-0.560678	0.199657	0.000165298	0.0051559
ENSMUSG00000026841.8	Fibcd1	372.818	-0.680013	0.27807	0.000165002	0.0051559
ENSMUSG00000017837.13	Nkiras2	218.781	-0.606294	0.22527	0.00016657	0.00518566
ENSMUSG00000112858.3	Rnf212b	6792.53	-0.263881	0.0763104	0.000167421	0.00519228
ENSMUSG00000016942.7	Tmprss6	74.7239	0.699964	0.297653	0.000167241	0.00519228
ENSMUSG00000061882.13	Ccdc62	395.791	0.456934	0.151586	0.000170246	0.00526986
ENSMUSG00000047324.6	4931429P17Rik	303.572	-0.542439	0.191252	0.000170704	0.00527402
ENSMUSG00000062352.16	Itgb1bp1	519.409	-0.504796	0.173233	0.000171246	0.00528073
ENSMUSG00000028391.17	Wdr31	136.342	-0.800329	0.438224	0.00017281	0.00531889
ENSMUSG00000024218.14	Taf11	152.194	0.615616	0.232874	0.000174845	0.00537137
ENSMUSG00000027242.15	Wdr76	1088.26	0.396398	0.126425	0.00017641	0.00540924
ENSMUSG00000014453.5	Blk	448.413	-0.664666	0.26912	0.000177073	0.00541938
ENSMUSG00000031932.15	Gpr83	1118.49	-0.434396	0.142744	0.000180046	0.0055
ENSMUSG00000025821.10	Zfp282	508.742	-0.532036	0.187488	0.000180452	0.00550208
ENSMUSG00000028252.21	Ccnc	639.761	-0.427456	0.140101	0.000183946	0.00559282
ENSMUSG00000063881.12	Olfr376	22.7606	0.891677	0.73781	0.000184114	0.00559282
ENSMUSG00000004642.14	Slbp	80.0644	0.720614	0.329135	0.000185098	0.00560918
ENSMUSG00000025938.17	Slco5a1	1889.76	0.314775	0.0949691	0.000185342	0.00560918
ENSMUSG00000027739.10	Rab33b	1009.79	-0.423006	0.138421	0.000186653	0.00563836
ENSMUSG00000025220.9	Oga	2026.87	-0.387983	0.123955	0.000190111	0.0057216
ENSMUSG00000021910.16	Nisch	350.287	0.588055	0.219038	0.000190025	0.0057216
ENSMUSG00000082956.5	Naip3	1678.46	0.413892	0.134848	0.000190557	0.00572443
ENSMUSG00000052221.9	Ppp1r36	390.565	0.450094	0.150855	0.000193921	0.00581478
ENSMUSG00000111447.2	Gm48249	186.462	0.589299	0.220551	0.000194292	0.00581518
ENSMUSG00000031158.12	Timm17b	508.644	-0.582684	0.216812	0.000195211	0.00582986
ENSMUSG00000109936.2	Gm45889	53.244	-0.857462	0.598762	0.000195498	0.00582986
ENSMUSG00000037974.17	Muc5ac	493.647	0.42108	0.138438	0.000197044	0.00586133
ENSMUSG00000025403.6	Shmt2	110.553	-0.734795	0.354737	0.000197274	0.00586133
ENSMUSG00000027577.15	Chrna4	2098.43	-0.441639	0.14745	0.000197673	0.00586249
ENSMUSG00000111594.2	Gm3365	2164.72	0.400405	0.129993	0.000202102	0.00598297
ENSMUSG00000008813.14	Tppp2	165.327	-0.634533	0.252693	0.000203659	0.00599634
ENSMUSG00000002058.14	Unc119	96.2804	-0.728088	0.348877	0.000203111	0.00599634
ENSMUSG00000108608.2	Gm6916	5735.6	0.336757	0.10422	0.000203388	0.00599634
ENSMUSG00000055538.8	Zcchc24	1132.98	0.336185	0.104035	0.000204088	0.00599814
ENSMUSG00000013415.10	Igf2bp1	4677.69	-0.384191	0.123492	0.00020649	0.00605777
ENSMUSG00000074340.10	Ovgp1	21.5297	0.830691	0.548493	0.000207508	0.0060767
ENSMUSG00000004846.11	Plod3	230.77	0.570832	0.212131	0.000208293	0.00608873
ENSMUSG00000054293.11	P2ry10b	299.663	-0.579186	0.217214	0.000209708	0.00611913
ENSMUSG00000041445.10	Mmrn2	271.422	0.548787	0.201084	0.000216511	0.00630633
ENSMUSG00000074698.11	Csnk2a1	7408.07	0.3645	0.116018	0.00021697	0.0063084
ENSMUSG00000086716.2	Gm11629	272.368	0.519389	0.186033	0.000218809	0.00634483
ENSMUSG00000099329.3	Gm28052	189.131	0.606185	0.235856	0.000219002	0.00634483
ENSMUSG00000112386.2	Gm47752	140.605	0.648942	0.268453	0.000220027	0.0063632
ENSMUSG00000082361.7	Btc	197.201	-0.559676	0.207633	0.000220419	0.00636323
ENSMUSG00000050982.14	Apol10a	3864.8	-0.38352	0.124183	0.000221722	0.00636698
ENSMUSG00000027612.8	Mmp24	784.258	0.472443	0.163567	0.000221536	0.00636698
ENSMUSG00000024941.10	Scyl1	2545.81	0.482712	0.168358	0.000221089	0.00636698
ENSMUSG00000020741.18	Cluh	385.816	0.487502	0.170857	0.000223288	0.00638941
ENSMUSG00000024730.8	Ms4a8a	110.711	0.688653	0.308655	0.000222938	0.00638941
ENSMUSG00000035078.7	Mtmr9	43.7418	0.750245	0.397502	0.000224353	0.00640465
ENSMUSG00000042184.12	1700069L16Rik	1017.28	0.438523	0.148296	0.000224607	0.00640465
ENSMUSG00000029073.10	Cptp	61.0896	-0.782979	0.463142	0.00022683	0.00645672
ENSMUSG00000004552.17	Ctse	2014.57	0.83373	0.607571	0.000230056	0.00652021
ENSMUSG00000097727.9	F630040K05Rik	1442.44	0.437867	0.148444	0.000230262	0.00652021
ENSMUSG00000056596.9	Trnp1	489.338	0.51965	0.187399	0.000229505	0.00652021
ENSMUSG00000116751.2	Gm49793	198.421	0.644691	0.267722	0.000231099	0.00653255
ENSMUSG00000087561.8	Gm11608	520.936	-0.541317	0.199271	0.000233488	0.00658865
ENSMUSG00000028443.7	Nudt2	352.372	-0.573503	0.217987	0.000236097	0.00665076
ENSMUSG00000027188.9	Pamr1	1357.6	-0.308923	0.0951997	0.00023844	0.00670515
ENSMUSG00000110463.2	Gm35998	364.854	-0.551116	0.205859	0.000242617	0.00681084
ENSMUSG00000054452.11	Tle5	1079.15	0.426345	0.144475	0.000246717	0.00690275
ENSMUSG00000028950.4	Tas1r1	836.527	-0.412538	0.138312	0.000246739	0.00690275
ENSMUSG00000030016.15	Zfp638	2743.41	0.402858	0.134185	0.000248844	0.00690465
ENSMUSG00000035284.11	Vps13c	2012	0.388385	0.127877	0.000248478	0.00690465
ENSMUSG00000038524.14	Fchsd1	83.7551	0.646278	0.273728	0.000248927	0.00690465
ENSMUSG00000070643.12	Sox13	598.903	-0.45173	0.156214	0.000248414	0.00690465
ENSMUSG00000045302.14	Preb	450.047	0.453677	0.157146	0.000248737	0.00690465
ENSMUSG00000038600.13	Atp6v0a4	303.094	0.470793	0.165292	0.000249555	0.0069103
ENSMUSG00000008348.10	Ubc	390.069	-0.521804	0.191451	0.000255852	0.00707262
ENSMUSG00000024871.12	Doc2g	147.069	0.611123	0.246938	0.000258665	0.00713828
ENSMUSG00000085085.3	1700086P04Rik	635.164	0.413951	0.139834	0.000260333	0.00717217
ENSMUSG00000020282.19	Rhbdf1	79.0586	-0.657288	0.288372	0.000263606	0.00725006
ENSMUSG00000071866.13	Ppia	516.559	0.455592	0.159505	0.000267339	0.00734032
ENSMUSG00000034522.11	Zfp395	968.269	0.380165	0.125504	0.000269064	0.00737524
ENSMUSG00000020198.9	Ap3d1	2655.99	0.418834	0.142757	0.000271503	0.0074296
ENSMUSG00000040610.8	Tlx3	963.242	-0.567448	0.219672	0.000273646	0.00747568
ENSMUSG00000061898.11	Rbak	389.373	0.508032	0.186241	0.00027556	0.00751537
ENSMUSG00000037935.17	Smarce1	348.778	0.550051	0.210062	0.000280845	0.00764668
ENSMUSG00000052572.20	Dlg2	9388.22	-0.280233	0.0861507	0.000282603	0.00768171
ENSMUSG00000049036.8	Tmem121	212.611	0.503305	0.184608	0.000284294	0.00771479
ENSMUSG00000026853.16	Crat	273.404	-0.568977	0.22258	0.000287929	0.00780042
ENSMUSG00000084980.2	Slc36a1os	55.8812	-0.741275	0.430691	0.000288416	0.00780066
ENSMUSG00000067889.8	Sptbn2	1658.88	-0.541366	0.206188	0.000291108	0.00786039
ENSMUSG00000034936.3	Arl4d	34.7521	-0.786374	0.567234	0.000292142	0.00787525
ENSMUSG00000033075.18	Senp1	1640.05	0.393526	0.132823	0.000295921	0.00796394
ENSMUSG00000021255.18	Esrrb	12193.4	-0.315875	0.100371	0.000302256	0.00810763
ENSMUSG00000052848.8	C130026L21Rik	379.493	0.52394	0.197456	0.000302082	0.00810763
ENSMUSG00000052763.8	Zfp212	322.677	-0.493666	0.181522	0.000305916	0.0081923
ENSMUSG00000019852.8	Arfgef3	1909.44	-0.267095	0.0821355	0.000307343	0.00821701
ENSMUSG00000117251.2	Gm49891	260.682	-0.497338	0.183691	0.000308762	0.00824141
ENSMUSG00000034211.15	Mrps17	158.908	-0.6074	0.253558	0.0003107	0.00827958
ENSMUSG00000051007.16	Gatd1	156.138	-0.525443	0.199328	0.000312267	0.00830773
ENSMUSG00000005698.16	Ctcf	129.549	0.579061	0.233581	0.000318919	0.00847087
ENSMUSG00000111335.2	Gm39375	67.0209	-0.774164	0.574377	0.000319469	0.00847164
ENSMUSG00000023094.15	Msrb2	220.043	-0.571114	0.228714	0.000323366	0.00856104
ENSMUSG00000038352.16	Arl5c	1918.66	0.441721	0.156922	0.000324944	0.00858887
ENSMUSG00000034158.10	Lrrc58	67.668	0.68316	0.342985	0.000327045	0.00863039
ENSMUSG00000016933.18	Plcg1	71.4801	0.675859	0.333101	0.000330312	0.00868843
ENSMUSG00000113362.2	Gm40557	142.916	-0.622034	0.269885	0.000330183	0.00868843
ENSMUSG00000024187.16	Fam234a	297.578	0.478667	0.176002	0.000333926	0.00876933
ENSMUSG00000116850.2	Gm49742	2071.06	0.42643	0.150261	0.000335957	0.00880846
ENSMUSG00000034708.13	Grn	2184.36	-0.441936	0.158011	0.000340364	0.00890967
ENSMUSG00000041115.17	Iqsec2	562.033	-0.455582	0.164858	0.000342029	0.00893887
ENSMUSG00000004947.16	Dtx2	601.069	0.355913	0.118643	0.000345501	0.00901369
ENSMUSG00000084757.8	1700057H15Rik	4458.11	-0.263749	0.0819703	0.000345999	0.00901369
ENSMUSG00000021770.12	Samd8	4519.18	-0.354669	0.118279	0.000349716	0.00908146
ENSMUSG00000020262.16	Adarb1	6286.51	0.324737	0.105648	0.000349649	0.00908146
ENSMUSG00000020453.18	Patz1	1613.17	-0.415824	0.146069	0.000350883	0.00908775
ENSMUSG00000057058.17	Skap1	1712.62	0.475805	0.175795	0.000351074	0.00908775
ENSMUSG00000040713.13	Creg1	133.066	-0.719842	0.433478	0.000354631	0.00916525
ENSMUSG00000031451.7	Gas6	111.789	0.590371	0.24723	0.000355522	0.00917372
ENSMUSG00000030823.7	9130019O22Rik	465.69	-0.519432	0.200207	0.000357478	0.00920958
ENSMUSG00000025935.11	Tram1	1048.74	-0.509317	0.194776	0.000361593	0.00930088
ENSMUSG00000042817.16	Flt3	345.358	0.594927	0.251898	0.000362221	0.00930235
ENSMUSG00000047539.10	Fbxo28	151.449	0.599883	0.256513	0.000365296	0.00936654
ENSMUSG00000033014.13	Trim33	1928.3	0.373278	0.127381	0.000370777	0.00948819
ENSMUSG00000107799.2	Gm38825	539.717	0.422511	0.150381	0.000371206	0.00948819
ENSMUSG00000031779.4	Ccl22	81.8821	-0.73587	0.502181	0.000372683	0.00951102
ENSMUSG00000073424.10	Cyp4f15	129.195	0.559056	0.226774	0.000374381	0.00953938
ENSMUSG00000051832.8	E230016K23Rik	1307.85	-0.440969	0.159661	0.000375164	0.00954439
ENSMUSG00000053198.15	Prx	1058.13	-0.417768	0.148464	0.000378119	0.00960459
ENSMUSG00000086844.2	B230206H07Rik	248.099	-0.593205	0.253326	0.00038097	0.00966193
ENSMUSG00000029534.18	St7	2012.03	-0.302352	0.0976524	0.000382428	0.00968382
ENSMUSG00000029655.18	N4bp2l2	1042.96	-0.479351	0.180124	0.000385257	0.0097403
ENSMUSG00000022533.15	Atp13a3	2499.53	0.277343	0.0880832	0.000387739	0.00978786
ENSMUSG00000042312.11	S100a13	509.817	-0.471212	0.176551	0.000396516	0.00999393
ENSMUSG00000014748.14	Tex261	25.2013	-0.699913	0.734198	0.000397475	0.0100026
ENSMUSG00000030747.6	Dgat2	1568.7	0.411432	0.146607	0.000401565	0.0100899
ENSMUSG00000018379.18	Srsf1	21.1459	0.564868	0.759791	0.000403549	0.0101086
ENSMUSG00000035914.12	Cd276	3244.06	0.3945	0.138599	0.00040315	0.0101086
ENSMUSG00000056032.13	BC018473	148.765	0.58242	0.24787	0.000404793	0.0101242
ENSMUSG00000030284.12	Creld1	201.451	-0.559831	0.231235	0.000408874	0.0102106
ENSMUSG00000042459.9	Bpifa2	20.6576	-0.494971	0.73632	0.000410214	0.0102283
ENSMUSG00000100819.2	Gm2693	327.071	-0.541682	0.220057	0.000421741	0.0104997
ENSMUSG00000064080.13	Fbln2	404.967	0.488157	0.187727	0.000424453	0.0105372
ENSMUSG00000057367.13	Birc2	487.875	-0.536748	0.217063	0.000424541	0.0105372
ENSMUSG00000055194.4	Actbl2	34.0815	-0.710952	0.472031	0.000425999	0.0105573
ENSMUSG00000010538.15	Tsacc	42.883	0.69983	0.43514	0.000426821	0.0105615
ENSMUSG00000056771.8	Gm10010	101.777	-0.593629	0.260813	0.000428587	0.0105731
ENSMUSG00000023050.10	Map3k12	514.322	-0.560135	0.233614	0.000428196	0.0105731
ENSMUSG00000026126.16	Ptpn18	28.1644	0.71216	0.484291	0.000432464	0.0106365
ENSMUSG00000054909.12	Wbscr25	590.534	0.43231	0.158484	0.000431933	0.0106365
ENSMUSG00000087326.2	Gm12503	109.96	0.606868	0.274923	0.00043736	0.0107407
ENSMUSG00000002346.17	Slc25a42	3406.44	0.392548	0.139357	0.000441244	0.0108198
ENSMUSG00000028121.9	Bcar3	3752.41	0.221894	0.0692782	0.000444481	0.0108828
ENSMUSG00000118396.3		425.897	0.450698	0.168783	0.000446679	0.0109202
ENSMUSG00000004937.7	Sgta	300.94	0.47473	0.181905	0.000449276	0.0109672
ENSMUSG00000031757.8	Mt4	654.765	-0.536885	0.219805	0.000452983	0.011029
ENSMUSG00000045094.9	Arhgef37	8027.63	0.356099	0.122881	0.000454516	0.011029
ENSMUSG00000057179.7	Olfr747	5714.84	-0.322858	0.108247	0.000454474	0.011029
ENSMUSG00000017146.13	Brca1	4330.15	0.30437	0.100487	0.000453707	0.011029
ENSMUSG00000001228.15	Uhrf1	11005	-0.351192	0.120753	0.000457072	0.0110745
ENSMUSG00000069135.12	Cep43	272.665	0.487182	0.189699	0.000461065	0.0111546
ENSMUSG00000037572.18	Wdhd1	385.727	-0.571511	0.246359	0.000462508	0.0111729
ENSMUSG00000040891.7	Foxa3	3227.96	0.388035	0.138314	0.000468121	0.0112918
ENSMUSG00000085526.2	Gm16083	739.847	0.374283	0.131874	0.000470671	0.0113365
ENSMUSG00000018411.18	Mapt	713.965	0.470864	0.181858	0.000483182	0.0116035
ENSMUSG00000053907.11	Mat2a	843.905	0.419688	0.154605	0.000482971	0.0116035
ENSMUSG00000028345.16	Tex10	643.448	-0.537736	0.223294	0.000484794	0.0116251
ENSMUSG00000030802.15	Bckdk	476.675	-0.376082	0.133421	0.000489212	0.0117138
ENSMUSG00000041372.11	B4galnt3	3351.85	0.332881	0.113963	0.000500408	0.0119642
ENSMUSG00000025153.10	Fasn	2129.59	0.323874	0.110252	0.000508815	0.0121474
ENSMUSG00000044477.13	Zfand3	920.112	0.449128	0.171495	0.000511986	0.0122052
ENSMUSG00000059114.9	Lrrc74a	2688.15	0.258388	0.0838269	0.000518617	0.012235
ENSMUSG00000021108.19	Prkch	464.336	0.573827	0.254807	0.000516326	0.012235
ENSMUSG00000037791.16	Phf12	7497.72	0.292448	0.0971418	0.000514623	0.012235
ENSMUSG00000027849.20	Syt6	70.9814	0.62913	0.319615	0.000519245	0.012235
ENSMUSG00000028645.12	Slc2a1	129.222	0.51399	0.210036	0.000517436	0.012235
ENSMUSG00000107689.2	Gm44386	113.013	0.581189	0.261453	0.000515621	0.012235
ENSMUSG00000029596.14	Sdsl	776.285	-0.384509	0.138536	0.000517449	0.012235
ENSMUSG00000086373.9	Gm11978	827.453	-0.430383	0.161796	0.00051839	0.012235
ENSMUSG00000092274.4	Neat1	2891.7	0.385892	0.139425	0.000523117	0.0123084
ENSMUSG00000025855.14	Prkar1b	306.006	0.464318	0.180553	0.000524026	0.012312
ENSMUSG00000020826.10	Nos2	1904.88	-0.438739	0.166765	0.000529402	0.0124203
ENSMUSG00000032502.9	Stac	439.534	0.48901	0.195613	0.000534934	0.0125321
ENSMUSG00000062713.9	Sim2	2184.93	-0.398579	0.146569	0.000545022	0.0127501
ENSMUSG00000024948.16	Map4k2	1490.69	-0.409042	0.152424	0.000558038	0.0130358
ENSMUSG00000052056.15	Zfp217	717.606	0.431078	0.164073	0.000559499	0.0130512
ENSMUSG00000025078.10	Nhlrc2	1513.16	-0.291847	0.0979819	0.000562107	0.0130933
ENSMUSG00000023106.16	Denr	175.993	0.472803	0.187677	0.000563737	0.0131125
ENSMUSG00000105996.2	Gm43219	46.7826	-0.683156	0.566801	0.000565533	0.0131278
ENSMUSG00000107090.2	Gm42884	1374.39	0.42024	0.158597	0.000566006	0.0131278
ENSMUSG00000090030.2	A430072P03Rik	38.1199	0.651714	0.382431	0.000567857	0.013152
ENSMUSG00000022391.17	Rangap1	667.935	-0.5334	0.227575	0.000569806	0.0131784
ENSMUSG00000046623.9	Gjb4	278.818	-0.473014	0.188193	0.000570674	0.0131797
ENSMUSG00000039106.7	Htr5a	67.8252	-0.609481	0.302528	0.0005731	0.013217
ENSMUSG00000042447.14	Mios	249.551	-0.512427	0.213368	0.000576951	0.013287
ENSMUSG00000032348.7	Gsta4	1390.28	0.31302	0.107449	0.00058253	0.0133776
ENSMUSG00000028334.11	Nans	111.946	-0.598175	0.289291	0.00058179	0.0133776
ENSMUSG00000058290.5	Espl1	2334.79	-0.372091	0.134834	0.000584305	0.0133835
ENSMUSG00000050157.7	Gm867	141.767	0.555486	0.246346	0.000584429	0.0133835
ENSMUSG00000025358.17	Cdk2	371.244	-0.534463	0.229927	0.000588493	0.0134577
ENSMUSG00000018341.13	Il12rb2	1855.96	-0.411322	0.154964	0.000591539	0.0135083
ENSMUSG00000001151.11	Pcnt	861.117	0.349253	0.124135	0.000592483	0.0135109
ENSMUSG00000028861.14	Mrps15	72.0649	0.596502	0.289295	0.000594507	0.0135192
ENSMUSG00000074577.10	Ripor3	132.482	0.503292	0.208446	0.000593785	0.0135192
ENSMUSG00000028069.17	Gpatch4	274.401	-0.498246	0.205458	0.000598513	0.0135913
ENSMUSG00000035969.16	Rusc2	1799.25	0.346804	0.123184	0.000599371	0.0135919
ENSMUSG00000021276.11	Cinp	2859.96	0.354207	0.126798	0.000603299	0.0136619
ENSMUSG00000042035.12	Igsf3	319.688	0.436664	0.169139	0.000604207	0.0136635
ENSMUSG00000067613.7	Krt83	58.4359	0.636738	0.360263	0.000606175	0.013689
ENSMUSG00000052372.11	Il1rapl1	1102.61	-0.42803	0.164597	0.000608593	0.0137245
ENSMUSG00000097587.3	4930578M01Rik	905.056	-0.39902	0.149376	0.000612886	0.0137832
ENSMUSG00000021754.18	Map3k1	671.032	0.4103	0.155264	0.000612729	0.0137832
ENSMUSG00000044352.7	Sowaha	37.3517	-0.669739	0.56587	0.000614287	0.0137956
ENSMUSG00000066324.3	Bpnt2	264.386	-0.549149	0.244831	0.00062442	0.0140039
ENSMUSG00000118620.2	Gm53011	50.4672	-0.26135	0.548275	0.000628041	0.0140657
ENSMUSG00000038007.15	Acer2	2996.3	-0.386689	0.143705	0.000631513	0.0140853
ENSMUSG00000099465.2	Gm3830	672.877	0.389288	0.145017	0.000631062	0.0140853
ENSMUSG00000085006.8	BC021767	65.8214	-0.658711	0.451641	0.000630792	0.0140853
ENSMUSG00000002625.11	Akap8l	904.281	0.336075	0.119133	0.000634224	0.0141264
ENSMUSG00000080933.5	Rhox3g	764.683	0.405	0.153402	0.000637211	0.0141736
ENSMUSG00000109865.2	Hspa14	306.746	-0.494902	0.206597	0.00065176	0.0144774
ENSMUSG00000031781.15	Ciapin1	301.605	0.361623	0.132116	0.000662012	0.0146851
ENSMUSG00000106762.4	4930478P22Rik	194.71	0.53621	0.237919	0.00066839	0.0148064
ENSMUSG00000028233.7	Tgs1	394.261	-0.614342	0.331547	0.000669706	0.0148154
ENSMUSG00000068856.4	Sf3b4	50.5264	0.643496	0.412623	0.000671259	0.0148296
ENSMUSG00000028423.16	Nfx1	1130.35	-0.435986	0.171764	0.000672826	0.0148441
ENSMUSG00000020708.13	Psmc5	162.717	-0.504121	0.214338	0.000675529	0.0148836
ENSMUSG00000020070.19	Rufy2	789.072	-0.549874	0.250575	0.000679003	0.0149399
ENSMUSG00000111028.2	Gm5922	137.968	-0.607566	0.322738	0.000685633	0.0150654
ENSMUSG00000038406.18	Scaf1	136.914	-0.593456	0.300943	0.00068988	0.0151383
ENSMUSG00000001150.8	Mcm3ap	716.65	0.338675	0.121966	0.000696892	0.0152716
ENSMUSG00000112716.2	4930471E19Rik	1007.98	0.300221	0.104449	0.000698193	0.0152795
ENSMUSG00000015176.12	Nolc1	540.606	-0.436252	0.173448	0.000709249	0.0154952
ENSMUSG00000085865.3	Gm15966	286.973	0.432073	0.171118	0.000710903	0.0154952
ENSMUSG00000109091.2	Gm44827	916.174	-0.428257	0.168925	0.000710399	0.0154952
ENSMUSG00000023104.10	Rfc2	1062.5	-0.416922	0.163308	0.000730077	0.0158495
ENSMUSG00000067081.14	Asb18	4168.48	-0.338865	0.122865	0.000729307	0.0158495
ENSMUSG00000052117.6	D630039A03Rik	69.6645	-0.603903	0.325551	0.00072849	0.0158495
ENSMUSG00000072763.3	5430403G16Rik	441.645	-0.393826	0.151207	0.000745141	0.016155
ENSMUSG00000078572.4	Ndufaf8	30.2829	-0.60645	0.641707	0.000749402	0.0162042
ENSMUSG00000018377.11	Vezf1	1766.37	0.435233	0.174491	0.000749218	0.0162042
ENSMUSG00000022261.7	Sdc2	420.983	-0.523699	0.23418	0.000751787	0.0162342
ENSMUSG00000028211.12	Trp53inp1	1223.92	0.394395	0.151848	0.000755511	0.0162663
ENSMUSG00000051335.7	Gfod1	3197.07	-0.310727	0.110299	0.000754693	0.0162663
ENSMUSG00000050439.8	Enthd1	270.562	0.57349	0.283917	0.000756642	0.0162663
ENSMUSG00000034685.5	Fam171a2	1205.04	0.404511	0.157404	0.000757267	0.0162663
ENSMUSG00000042684.9	Npl	3140.75	0.347508	0.127821	0.000759691	0.0162968
ENSMUSG00000020894.17	Vamp2	500.103	0.366424	0.137349	0.000761184	0.0163074
ENSMUSG00000074867.5	Zfp808	1049.36	-0.318645	0.114106	0.000762975	0.0163186
ENSMUSG00000013523.14	Bcas1	1836.64	0.311828	0.110987	0.000763713	0.0163186
ENSMUSG00000007837.12	Prrg2	1717.67	0.453067	0.186184	0.000773032	0.0164961
ENSMUSG00000044349.17	Snhg11	22.1116	0.633894	0.547039	0.000775208	0.0165129
ENSMUSG00000055373.9	Fut9	1640.14	-0.4926	0.21228	0.000775848	0.0165129
ENSMUSG00000097429.2	Gm26520	1093.78	-0.381184	0.145592	0.000781095	0.0166029
ENSMUSG00000108841.2	Frmpd2	308.463	0.575924	0.290859	0.000785171	0.016646
ENSMUSG00000037795.15	N4bp2	2477.43	-0.365736	0.137642	0.000784655	0.016646
ENSMUSG00000000938.12	Hoxa10	27.565	-0.632002	0.512121	0.000799353	0.0169247
ENSMUSG00000081746.3	Gm13925	193.763	-0.509096	0.226342	0.000807262	0.0170699
ENSMUSG00000048772.16	Tmem53	4713.46	0.33867	0.124666	0.000808572	0.0170755
ENSMUSG00000022969.14	Il10rb	491.745	-0.428017	0.173307	0.00082859	0.0174755
ENSMUSG00000046463.6	5930403N24Rik	84.0402	0.618504	0.405201	0.000833015	0.0175192
ENSMUSG00000045672.16	Col27a1	627.268	-0.498402	0.219693	0.000832137	0.0175192
ENSMUSG00000036907.12	C1ql2	47.5398	0.59743	0.336884	0.000834962	0.0175192
ENSMUSG00000019210.11	Atp6v1e1	987.333	-0.401606	0.158348	0.000834964	0.0175192
ENSMUSG00000102256.2	Gm38258	113.145	-0.592264	0.328805	0.000848813	0.0177868
ENSMUSG00000054280.15	Prr14l	2064.01	-0.314826	0.114158	0.000851525	0.0177978
ENSMUSG00000103083.2	A630035G10Rik	237.674	0.438212	0.180283	0.000851162	0.0177978
ENSMUSG00000118126.2	Gm32341	109.929	0.561884	0.280985	0.000852855	0.0178028
ENSMUSG00000033220.8	Rac2	702.768	0.34515	0.128973	0.000855614	0.0178147
ENSMUSG00000085682.3	Gm14267	59.6907	0.617593	0.416428	0.000855316	0.0178147
ENSMUSG00000032024.11	Clmp	1328.91	0.332311	0.122704	0.000859705	0.017877
ENSMUSG00000078902.4	Gm14443	81.4215	-0.612297	0.393673	0.000863593	0.017935
ENSMUSG00000071172.14	Srsf3	1149.21	-0.373213	0.143724	0.000864895	0.0179391
ENSMUSG00000111598.2	Gm47095	523.913	0.371786	0.143295	0.000877307	0.0181734
ENSMUSG00000053080.11	2700081O15Rik	104.472	-0.582629	0.316954	0.000885286	0.0183154
ENSMUSG00000055334.5	Snupn	213.076	-0.519473	0.240179	0.00088819	0.0183522
ENSMUSG00000042605.17	Atxn2	1312.9	0.346545	0.130623	0.000896487	0.0185001
ENSMUSG00000045464.6	2810002D19Rik	387.059	0.420857	0.171602	0.000900308	0.0185555
ENSMUSG00000032883.16	Acsl3	3811.61	-0.391886	0.155133	0.000908222	0.0186713
ENSMUSG00000048031.16	Fcrl5	140.002	0.578897	0.314051	0.000908105	0.0186713
ENSMUSG00000031731.17	Ap1g1	1175.87	0.327772	0.12157	0.000911176	0.0187084
ENSMUSG00000067916.10	Zfp991	601.747	-0.427655	0.176287	0.000917507	0.0187674
ENSMUSG00000086025.2	4933406G16Rik	331.883	0.414469	0.168361	0.000916589	0.0187674
ENSMUSG00000112481.2	Gm29684	29.8475	0.612928	0.444769	0.000915291	0.0187674
ENSMUSG00000064194.11	Zfp936	446.967	-0.497448	0.224021	0.000921558	0.018803
ENSMUSG00000032017.15	Grik4	2824.23	0.293626	0.105664	0.00092136	0.018803
ENSMUSG00000022403.16	St13	89.7117	0.560674	0.287478	0.000922901	0.0188069
ENSMUSG00000094483.3	Purb	4629.93	-0.336574	0.12665	0.000945225	0.0192377
ENSMUSG00000020823.17	Sec14l1	809.475	0.389075	0.154666	0.000947261	0.0192551
ENSMUSG00000040688.17	Tbl3	49.0885	-0.60655	0.504749	0.000955946	0.0194074
ENSMUSG00000024837.16	Dmrt1	2283.05	0.271214	0.096349	0.000959237	0.0194257
ENSMUSG00000044700.16	Tmem201	270.986	0.513307	0.239428	0.000959194	0.0194257
ENSMUSG00000042195.10	Slc35f2	614.698	0.381918	0.15116	0.000965582	0.0195299
ENSMUSG00000047692.7	4930533K18Rik	140.087	-0.525745	0.251504	0.000967028	0.0195349
ENSMUSG00000028333.11	Anp32b	1272.6	-0.42263	0.175098	0.000972465	0.0195961
ENSMUSG00000022973.19	Synj1	602.363	-0.38119	0.150921	0.000971858	0.0195961
ENSMUSG00000038805.11	Six3	27.2558	0.5867	0.574801	0.000978473	0.0196928
ENSMUSG00000013846.11	St3gal1	291.877	-0.437374	0.185099	0.000994942	0.0199996
ENSMUSG00000025235.9	Bbs4	55.4455	0.579274	0.333477	0.00100636	0.0202042
ENSMUSG00000073471.4	Rsph3a	657.016	-0.434288	0.183977	0.00101915	0.0204106
ENSMUSG00000024215.15	Spdef	160.068	0.479032	0.214854	0.00101885	0.0204106
ENSMUSG00000062794.9	Zfp599	1718.13	-0.353594	0.137093	0.0010209	0.0204206
ENSMUSG00000087197.2	Gm13780	746.324	-0.464289	0.204382	0.00102536	0.0204847
ENSMUSG00000095409.2	Gm13043	459.622	0.455434	0.198306	0.00102784	0.0205088
ENSMUSG00000028977.18	Casz1	2951.2	0.280957	0.101753	0.00103515	0.0206065
ENSMUSG00000040557.15	Mettl27	883.036	0.409119	0.168874	0.00103526	0.0206065
ENSMUSG00000029602.12	Rasal1	643.916	0.432288	0.183576	0.00104474	0.0207544
ENSMUSG00000002718.15	Cse1l	1043.63	0.361871	0.142094	0.00104524	0.0207544
ENSMUSG00000030718.10	Ppme1	4002.01	0.50226	0.235359	0.00105285	0.02088
ENSMUSG00000018841.18	Rad51d	1774.95	-0.298386	0.110065	0.00105469	0.0208911
ENSMUSG00000062519.14	Zfp398	3308.65	-0.321147	0.121163	0.00105917	0.0209543
ENSMUSG00000013562.13	4833413E03Rik	60.4133	0.581504	0.354243	0.00106401	0.0210246
ENSMUSG00000044522.9	A730020M07Rik	679.47	-0.51496	0.247972	0.00106872	0.021092
ENSMUSG00000107815.2	Gm44257	518.617	0.37505	0.149977	0.00107017	0.021095
ENSMUSG00000061126.6	Cyp4f39	267.035	0.457423	0.201504	0.0010737	0.0211389
ENSMUSG00000021094.11	Dhrs7	63.4344	0.546324	0.284841	0.00108032	0.0212436
ENSMUSG00000109829.2	Gm45605	152.163	0.507305	0.241687	0.00108394	0.0212891
ENSMUSG00000070533.12	Wfdc8	1742.02	0.450864	0.197607	0.00109129	0.0214077
ENSMUSG00000028234.7	Rps20	3724.54	-0.399726	0.164891	0.00109299	0.0214152
ENSMUSG00000000384.16	Tbrg4	212.471	-0.484518	0.222851	0.00109741	0.021476
ENSMUSG00000039202.13	Abhd2	220.91	0.522295	0.257698	0.00110262	0.0215521
ENSMUSG00000044857.9	Lemd2	113.603	0.498029	0.234789	0.00110929	0.0216565
ENSMUSG00000036867.8	Smad6	872.771	0.379682	0.153613	0.00111113	0.0216664
ENSMUSG00000032393.16	Dpp8	2535.75	0.377012	0.152543	0.00113022	0.0220123
ENSMUSG00000040212.13	Emp3	1406.23	0.327119	0.125528	0.00113316	0.0220432
ENSMUSG00000020617.14	1700012B07Rik	140.435	0.503922	0.242082	0.00114442	0.0222357
ENSMUSG00000050855.17	Zfp940	89.2681	0.509552	0.248268	0.00115756	0.0224641
ENSMUSG00000000409.15	Lck	1670.68	0.399478	0.16666	0.00116349	0.0225406
ENSMUSG00000053730.16	Tmem39b	799.207	-0.464195	0.210041	0.00116427	0.0225406
ENSMUSG00000111378.2	Gm47230	116.748	0.542461	0.28857	0.00117165	0.0226566
ENSMUSG00000020901.14	Pik3r5	1709.18	-0.459093	0.206691	0.0011754	0.0226753
ENSMUSG00000046667.15	Rbm12b1	24.696	-0.558401	0.560898	0.00117503	0.0226753
ENSMUSG00000060380.4	C030014I23Rik	722.187	-0.491128	0.232849	0.00118793	0.0228899
ENSMUSG00000054455.6	Vapb	428.196	-0.454248	0.203832	0.00119344	0.0229688
ENSMUSG00000047342.18	Zfp286	1655.05	-0.360463	0.144833	0.0012048	0.0231601
ENSMUSG00000079379.3	Gm3242	105.602	0.500641	0.242535	0.00120722	0.0231791
ENSMUSG00000068600.11	Gml2	2469.76	-0.398888	0.167626	0.00121355	0.0232732
ENSMUSG00000041986.17	Elmod1	494.09	-0.358428	0.143935	0.0012164	0.0233005
ENSMUSG00000024617.17	Camk2a	1329.45	0.394736	0.165452	0.00122806	0.0234801
ENSMUSG00000027560.5	Dok5	1659.16	0.288231	0.10789	0.00122866	0.0234801
ENSMUSG00000063253.12	Scoc	2185.1	0.282083	0.105111	0.00123642	0.0236006
ENSMUSG00000024045.7	Akap8	967.096	0.38167	0.157912	0.00124188	0.0236771
ENSMUSG00000101613.2	Gm28516	118.444	0.531906	0.280457	0.00124617	0.0237311
ENSMUSG00000026090.17	Cracdl	384.95	0.328946	0.128544	0.00124907	0.0237585
ENSMUSG00000045751.17	Mms22l	863.079	-0.497909	0.242884	0.00126131	0.0239634
ENSMUSG00000102530.2	Gm37228	38.7167	-0.506229	0.602762	0.00127213	0.0241409
ENSMUSG00000019794.14	Katna1	780.474	-0.313466	0.121046	0.00128009	0.0242264
ENSMUSG00000029007.9	Agtrap	762.614	0.466908	0.21677	0.0012792	0.0242264
ENSMUSG00000015869.17	Prpsap1	225.05	0.430423	0.190005	0.0012811	0.0242264
ENSMUSG00000079421.9	4930402F06Rik	218.019	0.466356	0.216492	0.0012832	0.0242379
ENSMUSG00000034848.18	Ttc21b	103.654	-0.548498	0.313177	0.00129084	0.024354
ENSMUSG00000058392.14	Rrp1b	741.915	-0.513037	0.260922	0.00129975	0.0244937
ENSMUSG00000022272.18	Myo10	11828.5	-0.260209	0.0959989	0.00130357	0.0245222
ENSMUSG00000032388.8	Spg21	1069.52	-0.314877	0.12215	0.00130428	0.0245222
ENSMUSG00000040785.20	Ttc3	484.443	0.399615	0.170912	0.00132358	0.0248564
ENSMUSG00000113295.2	Gm49357	1778.17	-0.358257	0.146309	0.00133774	0.024991
ENSMUSG00000086238.2	Gm14258	143.789	-0.557275	0.34653	0.00134302	0.024991
ENSMUSG00000042709.16	Atpaf2	365.675	0.391639	0.166291	0.00133927	0.024991
ENSMUSG00000030681.19	Mvp	566.73	-0.456246	0.210543	0.00133454	0.024991
ENSMUSG00000025789.10	St8sia2	5231.49	0.317271	0.123972	0.00134138	0.024991
ENSMUSG00000046574.9	Prr12	709.583	0.399083	0.170959	0.0013388	0.024991
ENSMUSG00000024008.17	Cpne5	4827.12	0.311095	0.120745	0.00133855	0.024991
ENSMUSG00000020932.15	Gfap	670.785	-0.356506	0.145399	0.00134244	0.024991
ENSMUSG00000032849.15	Abcc4	4635.85	0.229542	0.08335	0.00134893	0.0250722
ENSMUSG00000003154.16	Foxj2	4278.15	0.259525	0.0962521	0.00135226	0.0251054
ENSMUSG00000027547.18	Sall4	556.464	0.43474	0.195296	0.00135424	0.0251136
ENSMUSG00000030798.16	Cd37	194.187	-0.522336	0.276891	0.00136199	0.0252286
ENSMUSG00000045665.6	Mfsd5	53.4502	-0.56042	0.36764	0.00136454	0.0252471
ENSMUSG00000113029.2	Gm40578	880.498	0.315679	0.123565	0.00136825	0.0252821
ENSMUSG00000086212.8	Mkln1os	227.923	0.401483	0.173266	0.00136954	0.0252821
ENSMUSG00000118136.2	Gm50312	164.896	0.492486	0.243592	0.00137545	0.0253601
ENSMUSG00000079467.9	Gm14966	742.174	-0.357616	0.146712	0.00137688	0.0253601
ENSMUSG00000033633.16	Clec18a	360.635	-0.479357	0.231456	0.00137887	0.025368
ENSMUSG00000042557.15	Sin3a	667.076	-0.367504	0.1526	0.00138229	0.0253737
ENSMUSG00000026672.12	Optn	372.515	-0.348986	0.141877	0.00138202	0.0253737
ENSMUSG00000041559.8	Fmod	27.6978	0.555605	0.484229	0.00138963	0.0254797
ENSMUSG00000040717.7	Il17rd	23.5129	0.55633	0.471219	0.00140655	0.0257608
ENSMUSG00000037104.10	Socs5	937.613	-0.391504	0.167913	0.00141117	0.0258164
ENSMUSG00000017404.13	Rpl19	226.642	0.4272	0.191772	0.00141422	0.0258432
ENSMUSG00000039254.17	Pomt1	1749.42	0.337129	0.135872	0.00141734	0.0258711
ENSMUSG00000118094.2	Gm52988	71.3174	0.55839	0.445861	0.00142009	0.0258923
ENSMUSG00000118379.2	Gm41790	56.744	0.547193	0.331074	0.00142314	0.0259189
ENSMUSG00000111576.2	Gm32284	46.5473	-0.550656	0.485203	0.001436	0.026124
ENSMUSG00000054387.14	Mdm4	1112.93	0.410689	0.181174	0.00144179	0.0262001
ENSMUSG00000040473.16	Cfap69	2175.56	-0.230302	0.0846292	0.00145147	0.0263465
ENSMUSG00000037058.17	Paip2	331.01	0.339791	0.137988	0.00145417	0.0263661
ENSMUSG00000100679.2	Gm28778	725.296	0.382447	0.163305	0.00145886	0.0264073
ENSMUSG00000086550.3	Pla2g10os	303.939	0.540465	0.319127	0.00145968	0.0264073
ENSMUSG00000056832.15	Ttc26	781.57	0.310044	0.122131	0.00146848	0.026537
ENSMUSG00000094622.3	Gm3055	1155.27	0.384536	0.164879	0.00147096	0.0265523
ENSMUSG00000054381.6	Zfp747	37.256	0.553614	0.444963	0.00147543	0.0266034
ENSMUSG00000044647.17	Csrnp3	394.401	-0.423583	0.191377	0.00148975	0.0268319
ENSMUSG00000053414.9	Hunk	9413.54	-0.292797	0.113731	0.00149751	0.026942
ENSMUSG00000024283.16	Wac	876.882	-0.449563	0.211168	0.00150104	0.0269495
ENSMUSG00000001240.14	Ramp2	478.809	0.452233	0.213305	0.00150124	0.0269495
ENSMUSG00000001123.16	Lgals9	78.8065	0.544352	0.339209	0.00150905	0.0270004
ENSMUSG00000050931.8	Sgms2	233.376	-0.452287	0.213607	0.00150874	0.0270004
ENSMUSG00000039477.17	Tnrc18	2957.7	0.239228	0.0889391	0.00150639	0.0270004
ENSMUSG00000037750.17	Fam222b	3753.45	-0.277262	0.10641	0.00152084	0.0271814
ENSMUSG00000116525.2	Gm30371	4704.42	-0.336591	0.137551	0.00153519	0.0274079
ENSMUSG00000004069.18	Dnaja3	569.884	-0.417727	0.188713	0.00154396	0.027431
ENSMUSG00000086841.2	2410006H16Rik	1164.11	0.389401	0.169626	0.00154503	0.027431
ENSMUSG00000032300.8	1700017B05Rik	119.215	-0.539442	0.329509	0.00154148	0.027431
ENSMUSG00000045757.7	Zfp764	192.534	0.496795	0.257159	0.00154597	0.027431
ENSMUSG00000037979.14	Ccdc92	179.732	0.506142	0.26851	0.00154659	0.027431
ENSMUSG00000020142.13	Slc1a4	800.964	-0.396074	0.17385	0.00153926	0.027431
ENSMUSG00000085336.2	Gm11732	1420.08	-0.311453	0.124101	0.00155445	0.0275404
ENSMUSG00000027335.10	Adra1d	82.023	0.510743	0.275599	0.00156056	0.0276185
ENSMUSG00000038615.18	Nfe2l1	2758.3	0.266381	0.101778	0.00156779	0.0277163
ENSMUSG00000036246.15	Gmip	1916.43	-0.313172	0.125345	0.00157768	0.027861
ENSMUSG00000034075.11	Zdhhc5	158.448	-0.490842	0.252306	0.00158015	0.0278743
ENSMUSG00000049969.4	Plekhf2	1426.01	-0.359827	0.15195	0.00158397	0.0279114
ENSMUSG00000028807.3	Zbtb8a	2880.33	0.328654	0.134058	0.00159539	0.0280727
ENSMUSG00000108034.2	4930557K07Rik	31.6876	-0.517092	0.530815	0.00159657	0.0280727
ENSMUSG00000035877.18	Zhx3	5756.45	-0.348584	0.145662	0.00160683	0.0282226
ENSMUSG00000040407.19	Akap9	2700.27	-0.309463	0.124145	0.00163375	0.0285164
ENSMUSG00000035262.6	Amh	596.826	-0.385827	0.169238	0.00163392	0.0285164
ENSMUSG00000086693.2	A730081D07Rik	191.053	-0.486774	0.250481	0.00163261	0.0285164
ENSMUSG00000072487.12	Mroh5	4179.36	0.331787	0.136416	0.00163406	0.0285164
ENSMUSG00000047434.15	Xxylt1	831.314	0.298834	0.118481	0.0016277	0.0285164
ENSMUSG00000018476.8	Kdm6b	370.776	-0.427292	0.19804	0.00163155	0.0285164
ENSMUSG00000109926.2	Gm45808	1504.16	-0.396178	0.176142	0.00163621	0.0285234
ENSMUSG00000025437.16	Usp33	227.926	0.447503	0.214394	0.00164882	0.0286818
ENSMUSG00000020229.5	Slc5a4a	1297.49	0.307005	0.123033	0.00164818	0.0286818
ENSMUSG00000031545.7	Gpat4	196.512	0.418524	0.19213	0.00165199	0.0287007
ENSMUSG00000020160.19	Meis1	331.302	0.335849	0.139034	0.00165344	0.0287007
ENSMUSG00000044224.17	Dnajc21	446.808	-0.453043	0.21959	0.00166532	0.0288613
ENSMUSG00000030549.7	Rhcg	57.343	0.541421	0.413198	0.00166623	0.0288613
ENSMUSG00000039294.15	Cybc1	188.787	0.47236	0.237267	0.00166819	0.0288644
ENSMUSG00000022621.17	Rabl2	266.146	-0.436217	0.206051	0.00167245	0.0289075
ENSMUSG00000090383.3	Vmn2r58	3050.42	0.314186	0.127251	0.00167477	0.0289169
ENSMUSG00000002871.15	Tpra1	482.825	-0.424781	0.197597	0.00168382	0.0289997
ENSMUSG00000066613.15	Zfp932	112.39	-0.531845	0.331045	0.00168491	0.0289997
ENSMUSG00000040552.9	C3ar1	267.26	0.386237	0.170515	0.00168152	0.0289997
ENSMUSG00000026622.16	Nek2	201.669	-0.488977	0.255829	0.00169052	0.029064
ENSMUSG00000097761.2	4930534D22Rik	1227.95	-0.458942	0.225682	0.00169222	0.029064
ENSMUSG00000026213.16	Stk11ip	2840.64	-0.267304	0.103571	0.00169487	0.0290789
ENSMUSG00000000957.12	Mmp14	158.73	-0.508527	0.282139	0.00169772	0.0290971
ENSMUSG00000022212.16	Cpne6	175.379	-0.486009	0.253174	0.00170515	0.0291937
ENSMUSG00000052303.7	Mrgpra6	3864.26	-0.383243	0.169095	0.00170797	0.0292113
ENSMUSG00000022986.6	Krt75	33.4859	0.535769	0.436631	0.00171232	0.0292283
ENSMUSG00000041890.18	Git2	569.632	0.318766	0.130289	0.00171256	0.0292283
ENSMUSG00000108589.2	Gm45225	416.693	-0.380969	0.167764	0.00171577	0.0292525
ENSMUSG00000112452.2	Gm48075	20.0967	0.439643	0.582028	0.0017217	0.0293229
ENSMUSG00000041278.11	Ttc1	1936.98	0.322175	0.132478	0.00173315	0.0294724
ENSMUSG00000107123.2	Vmn2r-ps25	1316.56	0.306283	0.12378	0.0017341	0.0294724
ENSMUSG00000046997.6	Spsb4	1390.41	-0.38062	0.168194	0.0017485	0.0296862
ENSMUSG00000075335.4	4930588K23Rik	838.215	0.337152	0.141566	0.00176747	0.0299459
ENSMUSG00000037563.16	Rps16	37.8207	0.533233	0.427044	0.00176564	0.0299459
ENSMUSG00000023973.14	Cnpy3	54.3736	0.532924	0.365476	0.00178779	0.0302587
ENSMUSG00000085390.2	Gm13115	101.638	0.511464	0.295068	0.00179774	0.0303317
ENSMUSG00000012126.17	Ubxn11	1055.55	0.362678	0.157611	0.00179956	0.0303317
ENSMUSG00000035172.16	Plekhh3	139.85	0.447686	0.219278	0.00179547	0.0303317
ENSMUSG00000053801.19	Grwd1	238.969	0.468092	0.23822	0.00179654	0.0303317
ENSMUSG00000096146.3	Kcnj11	375.083	0.430204	0.205305	0.00181253	0.0305188
ENSMUSG00000029920.10	Smarcad1	3492.07	-0.286792	0.114556	0.00181702	0.0305627
ENSMUSG00000030105.9	Arl8b	598.536	-0.354079	0.152999	0.0018441	0.0309415
ENSMUSG00000086813.2	Gm13657	859.745	-0.36055	0.157097	0.00184682	0.0309415
ENSMUSG00000037773.15	Pced1a	111.918	-0.460823	0.232895	0.00184398	0.0309415
ENSMUSG00000027276.8	Jag1	92.7919	-0.516559	0.475582	0.00184714	0.0309415
ENSMUSG00000110386.2	Gm42031	451.294	0.340049	0.144549	0.00185004	0.0309582
ENSMUSG00000026301.17	Iqca	370.644	0.349167	0.150237	0.00186048	0.031101
ENSMUSG00000023938.9	Aars2	206.974	0.521687	0.445305	0.001887	0.0314797
ENSMUSG00000038055.13	Dexi	361.038	0.414123	0.194758	0.00188618	0.0314797
ENSMUSG00000034157.13	Cipc	128.188	0.463069	0.236865	0.00189207	0.0315319
ENSMUSG00000032115.15	Hyou1	352.836	-0.438816	0.214946	0.00190255	0.0316105
ENSMUSG00000078494.6	Gm13201	131.022	-0.517754	0.32099	0.00190174	0.0316105
ENSMUSG00000060615.6	Ang4	1174.86	-0.304282	0.124823	0.00190261	0.0316105
ENSMUSG00000085147.2	Gm12609	59.6805	-0.515204	0.31549	0.00191526	0.0317882
ENSMUSG00000007867.10	Ift43	1034.26	0.316237	0.131679	0.00191935	0.0317913
ENSMUSG00000059659.8	Gm10069	6541.05	-0.262135	0.103317	0.00191815	0.0317913
ENSMUSG00000020173.18	Cobl	899.494	-0.490351	0.26984	0.00192139	0.0317927
ENSMUSG00000025724.13	Sec11a	1386.15	0.296867	0.121202	0.00193537	0.0319915
ENSMUSG00000022965.9	Ifngr2	49.2597	0.524558	0.383834	0.00195315	0.0322278
ENSMUSG00000099848.2	Gm29337	256.444	0.493018	0.275548	0.00195362	0.0322278
ENSMUSG00000020893.18	Per1	753.419	-0.401451	0.186953	0.00195615	0.0322369
ENSMUSG00000071711.13	Mpst	164.18	0.500666	0.289687	0.00197778	0.0325604
ENSMUSG00000031660.14	Brd7	471.906	-0.353971	0.155249	0.00198555	0.0326223
ENSMUSG00000014778.11	Fhod1	100.476	-0.520839	0.351566	0.00198525	0.0326223
ENSMUSG00000055403.14	4933427D06Rik	574.785	0.360499	0.15952	0.0019911	0.0326805
ENSMUSG00000038816.15	Ctnnal1	1335.49	-0.394435	0.18285	0.00200239	0.0328327
ENSMUSG00000066058.12	Cldn19	172.091	-0.476124	0.256663	0.00202619	0.0331896
ENSMUSG00000097060.2	Gm26759	63.3929	0.520214	0.371559	0.00203162	0.0332451
ENSMUSG00000031644.20	Nek1	2536.84	-0.269605	0.108164	0.00204001	0.0333489
ENSMUSG00000070577.6	Gm572	3483.92	0.356148	0.157746	0.00205415	0.0335463
ENSMUSG00000024901.16	Peli3	52.9133	0.517978	0.359729	0.00206235	0.0336178
ENSMUSG00000034321.15	Exosc1	3040.42	-0.281782	0.114616	0.00206266	0.0336178
ENSMUSG00000025409.15	Mbd6	595.976	0.389343	0.180644	0.00207414	0.0337712
ENSMUSG00000092298.2	Gm8877	1230.86	-0.345985	0.151931	0.00209689	0.0341074
ENSMUSG00000031337.17	Mtm1	163.196	0.502915	0.304717	0.00210099	0.0341223
ENSMUSG00000043279.10	Trim56	222.511	0.430654	0.213553	0.002102	0.0341223
ENSMUSG00000024866.11	Acy3	886.056	0.390745	0.182367	0.00211007	0.0342193
ENSMUSG00000025894.12	Aasdhppt	168.785	-0.467593	0.250606	0.00212154	0.0343711
ENSMUSG00000030117.6	Gdf3	156.216	0.472813	0.257133	0.00212799	0.0344412
ENSMUSG00000040613.15	Apobec1	391.284	0.412634	0.199636	0.00214143	0.0346245
ENSMUSG00000099911.2	1700044C05Rik	114.472	-0.513332	0.36935	0.00216928	0.0350052
ENSMUSG00000036943.10	Rab8b	539.932	0.335771	0.146573	0.0021674	0.0350052
ENSMUSG00000040181.15	Fmo1	524.135	-0.424056	0.2098	0.00217435	0.0350523
ENSMUSG00000041608.9	Entpd3	50.7042	0.511249	0.401839	0.00217866	0.0350523
ENSMUSG00000025278.10	Flnb	876.786	-0.372231	0.170537	0.00217802	0.0350523
ENSMUSG00000028294.16	Cfap206	226.411	-0.481087	0.272026	0.00220529	0.0354112
ENSMUSG00000020717.20	Pecam1	2078.08	0.3062	0.129489	0.00220532	0.0354112
ENSMUSG00000051900.13	Abca16	391.598	0.335715	0.147316	0.00222379	0.0356727
ENSMUSG00000054863.10	Tafa5	890.636	-0.325842	0.141359	0.00223193	0.035768
ENSMUSG00000031530.7	Dusp4	102.006	0.469571	0.257736	0.00223546	0.0357893
ENSMUSG00000020955.10	Ap4s1	368.957	-0.452559	0.238372	0.00223937	0.0358167
ENSMUSG00000025529.15	Zfp711	31.6945	-0.50877	0.388855	0.00225191	0.0359731
ENSMUSG00000005667.9	Mthfd2	355.735	-0.451122	0.237403	0.0022555	0.0359731
ENSMUSG00000020152.8	Actr2	1815.98	0.208806	0.0816407	0.00225577	0.0359731
ENSMUSG00000096265.3	4930467E23Rik	1683.94	-0.420564	0.209059	0.00226412	0.0360611
ENSMUSG00000020368.16	Canx	6503.94	0.310242	0.132516	0.00226572	0.0360611
ENSMUSG00000024563.17	Smad2	93.1476	0.49885	0.312022	0.00227457	0.0361313
ENSMUSG00000021411.17	Pxdc1	94.4909	-0.507896	0.355265	0.00227259	0.0361313
ENSMUSG00000030298.11	Sec13	416.649	-0.408333	0.199343	0.00228118	0.036201
ENSMUSG00000044724.10	Gpr152	2315.05	-0.301849	0.128074	0.00229974	0.0364599
ENSMUSG00000097525.3	Platr31	766.846	-0.375884	0.175534	0.00231835	0.0367193
ENSMUSG00000033917.16	Gde1	42.6481	-0.50101	0.416407	0.0023285	0.0368442
ENSMUSG00000062064.7	Slc2a7	5436.12	-0.27399	0.113161	0.0023312	0.0368511
ENSMUSG00000020653.13	Klf11	8112.3	-0.422756	0.212752	0.0023378	0.0369196
ENSMUSG00000048332.14	Lhfp	7074.63	-0.294601	0.124419	0.00234036	0.0369242
ENSMUSG00000024258.5	Polr2d	76.7957	0.492637	0.444491	0.00234781	0.0370059
ENSMUSG00000072621.14	Slfn10-ps	51.813	0.50451	0.355206	0.00235088	0.0370184
ENSMUSG00000003199.17	Mpnd	330.958	-0.441674	0.230818	0.00235327	0.0370202
ENSMUSG00000023980.8	Taf8	172.141	0.455011	0.245304	0.00236362	0.0371471
ENSMUSG00000018809.3	Smyd4	1126.93	0.303538	0.129851	0.00237353	0.0372399
ENSMUSG00000037263.14	Aldh3b3	970.551	0.365147	0.168898	0.00237409	0.0372399
ENSMUSG00000031107.7	Rbmx2	229.986	-0.344696	0.548037	0.00237666	0.0372442
ENSMUSG00000053841.16	Txlna	471.662	-0.436934	0.227154	0.00238821	0.0373515
ENSMUSG00000030170.15	Wnt5b	3800.32	-0.253145	0.103065	0.0023924	0.0373515
ENSMUSG00000032443.18	Zcwpw2	64.9253	0.472649	0.485437	0.00238598	0.0373515
ENSMUSG00000028293.15	Slc35a1	330.332	-0.388038	0.185792	0.00239268	0.0373515
ENSMUSG00000046323.9	Dppa3	1702.73	-0.298029	0.127073	0.00240899	0.0375345
ENSMUSG00000020061.19	Mybpc1	999.693	-0.419805	0.211891	0.00240901	0.0375345
ENSMUSG00000038648.6	Creb3l2	267.425	0.437541	0.228489	0.00241434	0.0375816
ENSMUSG00000070287.4	Slc35g2	94.6394	-0.493235	0.311565	0.0024203	0.0376024
ENSMUSG00000028431.12	Elp1	743.353	-0.405111	0.199715	0.00241973	0.0376024
ENSMUSG00000099041.2	Gm28035	161.225	-0.476818	0.277324	0.00242874	0.0376617
ENSMUSG00000026641.14	Usf1	510.883	-0.379584	0.180128	0.00242807	0.0376617
ENSMUSG00000114826.3	Gm10000	264.064	0.397154	0.193696	0.00243771	0.0377289
ENSMUSG00000018983.10	E2f2	1869.16	0.407467	0.202025	0.00243732	0.0377289
ENSMUSG00000021768.16	Dusp13	67.1334	-0.499656	0.388129	0.00244531	0.0378106
ENSMUSG00000031576.17	Kcnu1	94.3232	0.470689	0.268922	0.00245108	0.0378639
ENSMUSG00000079450.12	Cldn34c1	36.4	0.495758	0.410558	0.00245479	0.0378852
ENSMUSG00000087543.2	Gm16576	136.441	0.452127	0.246043	0.0024802	0.038241
ENSMUSG00000051279.3	Gdf6	46.1056	0.491173	0.312127	0.00248291	0.0382466
ENSMUSG00000039450.12	Dcxr	157.768	-0.447157	0.241363	0.00250863	0.0385699
ENSMUSG00000055202.12	Zfp811	383.48	-0.403367	0.200125	0.00250795	0.0385699
ENSMUSG00000038651.16	Sycp2l	139.862	-0.466833	0.266174	0.00251369	0.0385748
ENSMUSG00000031059.10	Ndufb11	28.215	-0.273611	0.514126	0.0025132	0.0385748
ENSMUSG00000030980.18	Knop1	188.327	0.386251	0.186715	0.00251694	0.0385883
ENSMUSG00000050148.10	Ubqln2	50.8096	-0.496712	0.365775	0.0025449	0.0389802
ENSMUSG00000028132.16	Tlcd4	36.9334	0.480795	0.445254	0.00255397	0.0390825
ENSMUSG00000044083.13	Efcab8	1807.83	-0.275065	0.115824	0.00256213	0.0391704
ENSMUSG00000050821.15	Fam131a	2503.5	0.337282	0.153174	0.00258875	0.0395188
ENSMUSG00000042607.16	Asb4	101.377	0.469377	0.273577	0.00258976	0.0395188
ENSMUSG00000063522.6	Ly6m	359.144	0.342666	0.156847	0.00259713	0.0395941
ENSMUSG00000046756.11	Mrps7	151.733	-0.445624	0.243088	0.00261674	0.0398557
ENSMUSG00000028747.11	Htr6	404.956	0.347824	0.160712	0.00262577	0.0399559
ENSMUSG00000032482.10	Cspg5	884.078	-0.43263	0.229916	0.00264388	0.0401939
ENSMUSG00000037334.3	H2-M1	325.814	-0.359689	0.16936	0.00265344	0.0403017
ENSMUSG00000109682.2	Gm45307	62.6153	0.489128	0.327771	0.0026581	0.0403347
ENSMUSG00000116953.2	9030025P20Rik	283.464	0.348238	0.161602	0.00266998	0.0404773
ENSMUSG00000110524.2	Gm39228	50.4984	-0.487056	0.403004	0.00267365	0.0404952
ENSMUSG00000023829.10	Slc22a1	392.905	-0.396285	0.197797	0.00268433	0.0406193
ENSMUSG00000009470.18	Tnpo1	1064.7	0.33994	0.156321	0.00269575	0.0407541
ENSMUSG00000022875.19	Kng1	163.605	0.432087	0.231186	0.00271176	0.0409581
ENSMUSG00000114303.2	Gm4022	312.075	-0.455071	0.258121	0.00271564	0.0409787
ENSMUSG00000003068.18	Stk11	1883.61	0.36197	0.171968	0.00271895	0.0409907
ENSMUSG00000097547.9	B230110C06Rik	262.748	-0.368966	0.177164	0.00272392	0.0410276
ENSMUSG00000005883.16	Spo11	234.49	0.357009	0.168552	0.00272866	0.041061
ENSMUSG00000003228.10	Grk5	1349.37	0.367446	0.176346	0.00274371	0.0411733
ENSMUSG00000027520.17	Zdbf2	995.627	0.317319	0.14222	0.00274306	0.0411733
ENSMUSG00000029627.13	Zkscan14	376.664	-0.42411	0.223913	0.00274137	0.0411733
ENSMUSG00000097360.9	9430065F17Rik	343.85	-0.323636	0.146315	0.002751	0.0412043
ENSMUSG00000022971.19	Ifnar2	787.115	-0.326579	0.148189	0.00274935	0.0412043
ENSMUSG00000026496.12	Parp1	342.632	0.374315	0.181719	0.00275786	0.0412043
ENSMUSG00000022415.13	Syngr1	280.051	0.354849	0.167442	0.00275843	0.0412043
ENSMUSG00000013150.16	Gfod2	614.164	0.340839	0.15772	0.00275724	0.0412043
ENSMUSG00000062905.3	Vmn1r32	1596.72	0.341124	0.157985	0.00276284	0.0412324
ENSMUSG00000062563.16	Cys1	969.627	-0.333002	0.152599	0.00276692	0.0412555
ENSMUSG00000050122.20	Vwa3b	1947.46	0.249836	0.104364	0.00277811	0.0413466
ENSMUSG00000014850.16	Msh3	3501.31	0.267135	0.11338	0.00277672	0.0413466
ENSMUSG00000019124.11	Scrn1	604.617	0.316884	0.142736	0.00281451	0.0418501
ENSMUSG00000029119.10	Man2b2	155.685	-0.446412	0.251016	0.00283222	0.042075
ENSMUSG00000053897.16	Slc39a8	4769.44	-0.247754	0.103858	0.00285447	0.0423669
ENSMUSG00000028784.15	Spocd1	463.35	-0.442166	0.247272	0.00287875	0.0426108
ENSMUSG00000110917.2	Gm33056	201.269	0.409246	0.212905	0.00287645	0.0426108
ENSMUSG00000024217.11	Snrpc	1021.56	0.348938	0.164862	0.00287498	0.0426108
ENSMUSG00000035202.9	Lars2	1567.4	0.309762	0.139024	0.00288496	0.0426639
ENSMUSG00000115456.2	Gm35248	257.832	0.42198	0.225634	0.0028991	0.0428341
ENSMUSG00000033792.13	Atp7a	1224.87	-0.258319	0.109708	0.00290695	0.0429111
ENSMUSG00000027829.16	Ccnl1	49.6851	0.482651	0.347349	0.00291571	0.0430014
ENSMUSG00000022793.18	B4galt4	852.977	-0.408802	0.213434	0.0029209	0.0430127
ENSMUSG00000025766.15	D3Ertd751e	1288.89	0.295212	0.130554	0.0029244	0.0430127
ENSMUSG00000118341.2	Gm50252	253.656	0.438931	0.244747	0.00292324	0.0430127
ENSMUSG00000025545.11	Clybl	8180.54	-0.178631	0.072504	0.00293078	0.0430632
ENSMUSG00000044709.7	Gemin7	568.396	0.400154	0.205885	0.00293312	0.0430632
ENSMUSG00000050824.13	Sstr5	317.662	-0.398899	0.204877	0.00293801	0.0430961
ENSMUSG00000042029.8	Ncapg2	3629.11	-0.292037	0.128976	0.00295746	0.0432645
ENSMUSG00000035864.15	Syt1	2358.59	0.297259	0.132087	0.0029569	0.0432645
ENSMUSG00000025170.14	Rab40b	2563.19	-0.250664	0.106067	0.00295543	0.0432645
ENSMUSG00000033857.13	Engase	31.4059	-0.473537	0.405971	0.00297377	0.0434205
ENSMUSG00000020319.10	Wdpcp	1498.36	0.296191	0.131627	0.00297613	0.0434205
ENSMUSG00000022536.15	Glyr1	1583.39	-0.284215	0.124532	0.00297185	0.0434205
ENSMUSG00000036466.18	Megf11	4572.63	0.256398	0.109375	0.00299877	0.0436781
ENSMUSG00000026857.10	Ntmt1	944.673	0.316635	0.144573	0.00299915	0.0436781
ENSMUSG00000114045.2	Gm34220	234.918	0.4271	0.233952	0.00301857	0.0439217
ENSMUSG00000030047.15	Arhgap25	130.939	0.423187	0.230145	0.0030338	0.0441038
ENSMUSG00000029054.9	Gabrd	139.699	0.446571	0.258777	0.00305346	0.04435
ENSMUSG00000020794.14	Ube2g1	1352.26	0.270215	0.117345	0.00306201	0.0443556
ENSMUSG00000037415.8	Ranbp10	1403.83	0.272401	0.118564	0.00306185	0.0443556
ENSMUSG00000034463.5	Scara3	423.578	-0.338969	0.160219	0.0030591	0.0443556
ENSMUSG00000018415.15	Gid4	188.551	0.454592	0.272096	0.00308265	0.0446149
ENSMUSG00000037761.17	Actr5	51.3458	-0.464911	0.418697	0.00308774	0.0446489
ENSMUSG00000075703.17	Selenoi	233.844	0.389188	0.199408	0.00309844	0.0447637
ENSMUSG00000032936.14	Camkv	169.982	-0.437096	0.472099	0.00310614	0.0448352
ENSMUSG00000005683.9	Cs	4793	0.374572	0.187701	0.00312335	0.0450438
ENSMUSG00000043020.14	Dnai3	827.54	-0.295461	0.132626	0.00313153	0.0451218
ENSMUSG00000000204.17	Slfn4	28.9844	0.460768	0.424595	0.00313494	0.045131
ENSMUSG00000055214.16	Pld5	3430.36	-0.256351	0.110365	0.00313895	0.0451488
ENSMUSG00000071656.8	Lrrn4cl	37.9294	-0.461103	0.421847	0.00315178	0.0452584
ENSMUSG00000045968.8	Teddm2	491.708	-0.321166	0.149171	0.00315213	0.0452584
ENSMUSG00000024018.19	Ccdc167	61.7794	-0.47426	0.337103	0.00315581	0.0452712
ENSMUSG00000017195.16	Zpbp2	1132.36	0.283311	0.125794	0.00318066	0.0455075
ENSMUSG00000029757.17	Dync1i1	202.754	0.433807	0.245988	0.00317703	0.0455075
ENSMUSG00000030322.13	Mbd4	629.321	0.305781	0.139484	0.00317989	0.0455075
ENSMUSG00000027488.13	Snta1	242.26	0.412188	0.222299	0.00318408	0.0455164
ENSMUSG00000034255.18	Arhgap27	390.537	0.32357	0.151155	0.00318732	0.0455228
ENSMUSG00000034185.10	6430628N08Rik	24.8515	-0.414001	0.491944	0.00320634	0.0455547
ENSMUSG00000026960.7	Arl6ip6	77.9978	-0.471987	0.372164	0.00319802	0.0455547
ENSMUSG00000031755.7	Bbs2	676.889	-0.338588	0.161711	0.00320482	0.0455547
ENSMUSG00000051506.18	Wdfy4	267.737	0.38913	0.201046	0.00319536	0.0455547
ENSMUSG00000059291.16	Rpl11	520.425	0.38673	0.199132	0.00320485	0.0455547
ENSMUSG00000041329.14	Atp1b2	95.4381	0.464133	0.297991	0.00320032	0.0455547
ENSMUSG00000085141.2	Gm13429	53.7932	0.47086	0.329609	0.00324293	0.0459943
ENSMUSG00000021700.11	Rab3c	6159.02	0.374828	0.18974	0.00324175	0.0459943
ENSMUSG00000022255.17	Mtdh	955.658	-0.413633	0.225204	0.00324981	0.0460516
ENSMUSG00000022263.11	Trio	2079.25	0.286279	0.128413	0.00328275	0.0464692
ENSMUSG00000063120.6	Olfr480	19.2001	0.436831	0.458849	0.00328498	0.0464692
ENSMUSG00000110479.2	Gm5743	678.446	-0.351079	0.171979	0.00329961	0.0466356
ENSMUSG00000030116.15	Mfap5	2600.72	0.282462	0.126377	0.00331112	0.0467578
ENSMUSG00000009013.6	Dynll1	265.74	0.399496	0.212842	0.00332738	0.0469466
ENSMUSG00000031060.17	Rbm10	73.8489	-0.453162	0.422913	0.00333606	0.0470183
ENSMUSG00000019803.12	Nr2e1	114.375	0.453734	0.282278	0.00333824	0.0470183
ENSMUSG00000060862.11	Zbtb40	1357.18	0.261254	0.114481	0.00334222	0.0470337
ENSMUSG00000045106.13	Ccdc73	4694.96	-0.215441	0.0910459	0.00335125	0.0471
ENSMUSG00000022304.14	Dpys	311.139	-0.385213	0.20037	0.00335686	0.0471
ENSMUSG00000041341.11	Atg2b	611.496	-0.342726	0.166533	0.0033585	0.0471
ENSMUSG00000028549.18	Itgb3bp	2648.07	-0.23294	0.0996389	0.00335577	0.0471
ENSMUSG00000039523.17	Cep104	551.893	0.31432	0.146859	0.0033676	0.047187
ENSMUSG00000037239.9	Spred3	623.848	0.329809	0.157481	0.00337462	0.0472447
ENSMUSG00000103328.2	Gm37406	288.668	0.355944	0.176891	0.00339274	0.0474227
ENSMUSG00000054537.9	Tmprss11e	51.9854	0.464602	0.377663	0.00339316	0.0474227
ENSMUSG00000072553.11	Gm525	2383.68	0.268268	0.118817	0.0033978	0.0474467
ENSMUSG00000039117.17	Taf4	479.972	0.37167	0.189591	0.00340362	0.0474467
ENSMUSG00000062825.16	Actg1	237.048	-0.369386	0.187685	0.00340163	0.0474467
ENSMUSG00000044863.8	Defb36	75.2161	0.448746	0.276465	0.0034198	0.0475501
ENSMUSG00000047515.9	BC049715	890.197	-0.35991	0.180324	0.00341832	0.0475501
ENSMUSG00000009681.11	Bcr	1098.82	0.263576	0.116302	0.00341602	0.0475501
ENSMUSG00000117459.2	Cyp4f38-ps	350.351	0.374756	0.192489	0.00342546	0.0475882
ENSMUSG00000085559.2	Gm11959	94.6113	-0.434357	0.254649	0.00344559	0.0478271
ENSMUSG00000038932.14	Tcfl5	3394.4	0.328393	0.15739	0.00345706	0.0479454
ENSMUSG00000034587.9	8430429K09Rik	3052.65	0.300816	0.139307	0.00349981	0.0484557
ENSMUSG00000032633.13	Flcn	59.5294	-0.464177	0.355237	0.00349824	0.0484557
ENSMUSG00000086831.2	Gm14280	722.621	-0.296394	0.136667	0.00351975	0.0486904
ENSMUSG00000112129.2	Pbld1	1157.7	0.321312	0.15339	0.00354573	0.0490082
ENSMUSG00000073781.5	Gm6471	2334.9	0.317199	0.150689	0.0035579	0.0491347
ENSMUSG00000074783.11	AU019990	546.198	0.372263	0.193051	0.00360435	0.0497339
ENSMUSG00000051391.10	Ywhag	3712.53	0.252383	0.111464	0.00361543	0.0498446
ENSMUSG00000027398.14	Il1b	844.009	-0.382967	0.202686	0.00362067	0.0498746
ENSMUSG00000071281.13	Zfp65	191.656	0.355842	0.179925	0.00363145	0.0499808
ENSMUSG00000018634.11	Crhr1	89.1641	0.442405	0.274335	0.00364628	0.0501298
ENSMUSG00000043441.6	Gpr149	1474.87	-0.287919	0.132437	0.00364843	0.0501298
ENSMUSG00000023935.11	Spats1	499.48	0.348026	0.174079	0.00365308	0.0501513
ENSMUSG00000031904.6	Slc7a6	950.74	-0.38531	0.205842	0.00368326	0.050523
ENSMUSG00000026755.15	Arpc5l	36.6466	-0.409087	0.468669	0.00370322	0.0507114
ENSMUSG00000031340.9	Gabre	48.4522	-0.454951	0.377086	0.00370236	0.0507114
ENSMUSG00000069824.6	Olfr377-ps1	90.1112	0.428532	0.254762	0.00372277	0.0509363
ENSMUSG00000039458.16	Mtmr12	801.12	-0.334682	0.165044	0.00374361	0.0511355
ENSMUSG00000035711.6	Dok3	98.8074	-0.44435	0.407669	0.00374098	0.0511355
ENSMUSG00000111556.2	Gm19299	3563.17	0.281119	0.129057	0.00375113	0.0511524
ENSMUSG00000092602.2	4931413I07Rik	27.435	-0.43008	0.436732	0.00374887	0.0511524
ENSMUSG00000035671.7	Zswim4	2098.98	-0.279725	0.128313	0.00376531	0.0512654
ENSMUSG00000029475.18	Kdm2b	7447.68	0.218207	0.0945698	0.00376572	0.0512654
ENSMUSG00000061887.15	Ssbp3	8630.62	0.286007	0.132264	0.00377534	0.0513535
ENSMUSG00000015441.5	Gzmf	23.0863	-0.364091	0.496969	0.00379869	0.0516279
ENSMUSG00000032058.15	Ppp2r1b	1364.34	0.23127	0.101384	0.00380651	0.0516733
ENSMUSG00000087647.3	Gm15407	107.862	0.41485	0.239205	0.00381155	0.0516733
ENSMUSG00000020636.15	Allc	4208.22	-0.306353	0.14573	0.00381025	0.0516733
ENSMUSG00000039579.16	Grin3a	245.808	-0.374784	0.19865	0.00383503	0.0519484
ENSMUSG00000042367.13	Gjb3	74.932	-0.440403	0.408802	0.00384408	0.0520277
ENSMUSG00000022938.9	Fam3b	153.397	0.41151	0.236114	0.00385118	0.0520373
ENSMUSG00000024002.19	Brd4	788.943	0.338013	0.168712	0.00384996	0.0520373
ENSMUSG00000090966.3	Vmn2r116	1745.7	-0.285737	0.132844	0.0038709	0.0522171
ENSMUSG00000046718.9	Bst2	438.012	0.370554	0.195426	0.00387061	0.0522171
ENSMUSG00000020715.10	Ern1	709.871	0.309876	0.148739	0.0038786	0.0522776
ENSMUSG00000028673.11	Fuca1	160.908	0.420976	0.248748	0.00388289	0.0522921
ENSMUSG00000026023.17	Cdk15	818.871	0.317051	0.154094	0.00391825	0.0525522
ENSMUSG00000026843.16	Fubp3	2607.06	0.333827	0.166279	0.00391636	0.0525522
ENSMUSG00000111994.2	A330049N07Rik	21.0067	0.410348	0.455605	0.00391786	0.0525522
ENSMUSG00000062310.8	Glrp1	104.954	0.450403	0.311745	0.00391834	0.0525522
ENSMUSG00000114207.2	Gm41109	46.1154	-0.446078	0.386733	0.0039135	0.0525522
ENSMUSG00000020668.11	Kif3c	99.4367	-0.445212	0.294245	0.00392777	0.052592
ENSMUSG00000053390.17	Zfp952	27.3474	0.434248	0.416508	0.00392472	0.052592
ENSMUSG00000021612.16	Slc6a18	820.954	-0.38555	0.210185	0.00393503	0.052646
ENSMUSG00000021940.11	Ptpn20	1244.65	0.26624	0.121537	0.00394678	0.0527165
ENSMUSG00000026235.15	Epha4	397.278	0.347877	0.177473	0.00394583	0.0527165
ENSMUSG00000117666.2	Gm550	24.7737	-0.42567	0.430634	0.00395843	0.0528289
ENSMUSG00000025950.17	Idh1	340.931	-0.40254	0.228274	0.00396642	0.0528922
ENSMUSG00000020419.12	Hormad2	1477.74	0.269797	0.123826	0.00397267	0.0529321
ENSMUSG00000022216.18	Psme1	230.238	-0.338149	0.170366	0.00399035	0.0531114
ENSMUSG00000022639.15	Dubr	44.0993	-0.449196	0.364017	0.00399265	0.0531114
ENSMUSG00000032267.9	Usp28	103.284	0.448295	0.311783	0.00401139	0.0533171
ENSMUSG00000074634.13	Tmem267	6106.99	-0.239879	0.107214	0.00403474	0.05354
ENSMUSG00000039967.15	Zfp292	990.475	-0.403496	0.230643	0.00403151	0.05354
ENSMUSG00000032985.16	5730522E02Rik	1289.68	0.276307	0.128265	0.00404221	0.0535955
ENSMUSG00000115324.2	4930527F14Rik	51.8843	-0.40423	0.456172	0.00405005	0.0536557
ENSMUSG00000040183.14	Ankrd6	3348.34	0.284512	0.133559	0.00406475	0.0538068
ENSMUSG00000037007.18	Zfp113	431.719	-0.337856	0.171179	0.00408541	0.0540363
ENSMUSG00000026208.10	Des	169.347	0.407925	0.237037	0.00408964	0.0540483
ENSMUSG00000087364.2	Gm13398	279.708	-0.39647	0.224181	0.00410031	0.0541015
ENSMUSG00000068323.13	Slc4a5	1046.88	-0.321095	0.15873	0.00409957	0.0541015
ENSMUSG00000112347.2	Gm47257	26.2017	-0.408578	0.446862	0.00412698	0.0543214
ENSMUSG00000020870.8	Cdc34b	32.1654	-0.402571	0.454343	0.00412663	0.0543214
[truncated: 26,227 more rows]

## Sheet: Deseq2_F1_3h
Transcript	ext_gene	baseMean	log2FoldChange	lfcSE	pvalue	padj
[truncated: 26,848 more rows]

## Sheet: Deseq2_F1_12h
Transcript	ext_gene	baseMean	log2FoldChange	lfcSE	pvalue	padj
[truncated: 27,463 more rows]

[truncated: 9 more sheets: Deseq2_F1_24h, Deseq2_C40_3h, Deseq2_C40_12h, Deseq2_C40_24h, Deseq2_YD39_3h, Deseq2_YD39_12h, Deseq2_YD39_24h, Deseq2_JM8_12h, Deseq2_JM8_24h]
