# Supplementary material for: Enhancer–promoter interactions and transcription are largely maintained upon acute loss of CTCF, cohesin, WAPL or YY1
Source: Nat Genet. 2022 Dec 5;54(12):1919–32. doi: 10.1038/s41588-022-01223-8 (PMC9729117; doi:10.1038/s41588-022-01223-8)
Supplement: Supplementary file 7 — Plasmid sequence. [file 41588_2022_1223_MOESM7_ESM.zip]

Archive with 50 entries (49 files):
- Supplementary Data/
- __MACOSX/._Supplementary Data
- Supplementary Data/pTSH016_PB PGKprom Neo L30prom 3XF-Halo-GDGAGLIN-KLF4.dna
- __MACOSX/Supplementary Data/._pTSH016_PB PGKprom Neo L30prom 3XF-Halo-GDGAGLIN-KLF4.dna
- Supplementary Data/pASH111 pU6_Ctcf Halo gRNA#5C_CBh_Cas9_PGK_Venus.dna
- __MACOSX/Supplementary Data/._pASH111 pU6_Ctcf Halo gRNA#5C_CBh_Cas9_PGK_Venus.dna
- Supplementary Data/pTSH015_PB PGKprom Neo L30prom 3XF-Halo-GDGAGLIN-SOX2.dna
- __MACOSX/Supplementary Data/._pTSH015_PB PGKprom Neo L30prom 3XF-Halo-GDGAGLIN-SOX2.dna
- Supplementary Data/pASH117_pBSII HR HA-BFP-mAID-GDGAGLIN-mWapl.dna
- __MACOSX/Supplementary Data/._pASH117_pBSII HR HA-BFP-mAID-GDGAGLIN-mWapl.dna
- Supplementary Data/pASH112 pUC57 mRad21-GDGAGLIN-BFP-mAID-V5 HR.dna
- __MACOSX/Supplementary Data/._pASH112 pUC57 mRad21-GDGAGLIN-BFP-mAID-V5 HR.dna
- Supplementary Data/pASH114 pU6_R21-SNAP_gRNA#2N_CBh_Cas9_PGK_Venus.dna
- __MACOSX/Supplementary Data/._pASH114 pU6_R21-SNAP_gRNA#2N_CBh_Cas9_PGK_Venus.dna
- Supplementary Data/pASH110 pU6_Ctcf Halo gRNA#4C_CBh_Cas9_PGK_Venus.dna
- __MACOSX/Supplementary Data/._pASH110 pU6_Ctcf Halo gRNA#4C_CBh_Cas9_PGK_Venus.dna
- Supplementary Data/pASH119 pU6_mWapl gRNA#2_CBh_Cas9_PGK_Venus.dna
- __MACOSX/Supplementary Data/._pASH119 pU6_mWapl gRNA#2_CBh_Cas9_PGK_Venus.dna
- Supplementary Data/pASH116 pU6_R21-SNAP_gRNA#2C_CBh_Cas9_PGK_Venus.dna
- __MACOSX/Supplementary Data/._pASH116 pU6_R21-SNAP_gRNA#2C_CBh_Cas9_PGK_Venus.dna
- Supplementary Data/pASH107_pUC57 1XF-BFP-mAID-TEV-mCtcf homology_fine tuned.dna
- __MACOSX/Supplementary Data/._pASH107_pUC57 1XF-BFP-mAID-TEV-mCtcf homology_fine tuned.dna
- Supplementary Data/pASH115 pU6_R21-SNAP_gRNA#1C_CBh_Cas9_PGK_Venus.dna
- __MACOSX/Supplementary Data/._pASH115 pU6_R21-SNAP_gRNA#1C_CBh_Cas9_PGK_Venus.dna
- Supplementary Data/pTSH001_pBluescript_YY1_Nterm_3xF-mScarlet-mAID_ΓêåPAM124_HDR.dna
- __MACOSX/Supplementary Data/._pTSH001_pBluescript_YY1_Nterm_3xF-mScarlet-mAID_ΓêåPAM124_HDR.dna
- Supplementary Data/pASH118 pU6_mWapl gRNA#1_CBh_Cas9_PGK_Venus.dna
- __MACOSX/Supplementary Data/._pASH118 pU6_mWapl gRNA#1_CBh_Cas9_PGK_Venus.dna
- Supplementary Data/pASH109 pU6_Ctcf Halo gRNA#3N_CBh_Cas9_PGK_Venus.dna
- __MACOSX/Supplementary Data/._pASH109 pU6_Ctcf Halo gRNA#3N_CBh_Cas9_PGK_Venus.dna
- Supplementary Data/pASH117 pBSII HR HA-BFP-mAID-GDGAGLIN-mWapl.dna
- __MACOSX/Supplementary Data/._pASH117 pBSII HR HA-BFP-mAID-GDGAGLIN-mWapl.dna
- Supplementary Data/pASH120 pU6_mWapl gRNA#3_CBh_Cas9_PGK_Venus.dna
- __MACOSX/Supplementary Data/._pASH120 pU6_mWapl gRNA#3_CBh_Cas9_PGK_Venus.dna
- Supplementary Data/pTSH009_pBS_Rad21-SGDGAGLING-mNG-mAID-V5_PAM100_HDR.dna
- __MACOSX/Supplementary Data/._pTSH009_pBS_Rad21-SGDGAGLING-mNG-mAID-V5_PAM100_HDR.dna
- Supplementary Data/pASH113 pU6_R21-SNAP_gRNA#1N_CBh_Cas9_PGK_Venus.dna
- __MACOSX/Supplementary Data/._pASH113 pU6_R21-SNAP_gRNA#1N_CBh_Cas9_PGK_Venus.dna
- Supplementary Data/pTSH006_pBS_3xF-mNG-mAID-SGDGAGLING-CTCF_PAM210_HDR.dna
- __MACOSX/Supplementary Data/._pTSH006_pBS_3xF-mNG-mAID-SGDGAGLING-CTCF_PAM210_HDR.dna
- Supplementary Data/pTSH002_pBluescript_YY1_Nterm_3xF-Halo_ΓêåPAM124_HDR.dna
- __MACOSX/Supplementary Data/._pTSH002_pBluescript_YY1_Nterm_3xF-Halo_ΓêåPAM124_HDR.dna
- Supplementary Data/pTSH014_pcDNA-L30-YY1-Halo-3xF.dna
- __MACOSX/Supplementary Data/._pTSH014_pcDNA-L30-YY1-Halo-3xF.dna
- Supplementary Data/pTSH013_pcDNA-L30-3xF-Halo-YY1_v2.dna
- __MACOSX/Supplementary Data/._pTSH013_pcDNA-L30-3xF-Halo-YY1_v2.dna
- Supplementary Data/pASH108 pU6_Ctcf Halo gRNA#1N_CBh_Cas9_PGK_Venus.dna
- __MACOSX/Supplementary Data/._pASH108 pU6_Ctcf Halo gRNA#1N_CBh_Cas9_PGK_Venus.dna
- Supplementary Data/pASH112_pUC57 mRad21-GDGAGLIN-BFP-mAID-V5 HR.dna
- __MACOSX/Supplementary Data/._pASH112_pUC57 mRad21-GDGAGLIN-BFP-mAID-V5 HR.dna
